# Supplementary material for: Tracking electrons at the space-time limit
Source: Nat Photonics. 2026 Jul 3;20(8):961–7. doi: 10.1038/s41566-026-01932-0 (PMC13427632; doi:10.1038/s41566-026-01932-0)
Supplement: Supplementary file 2 — All data of Fig. 1. [file 41566_2026_1932_MOESM2_ESM.xlsx]

## Sheet: Fig1a
x	t	Y2	Time (transient)	Amplitude (transient)
-70	49.9946	0.176459	49.9946	0.607445
-70	50.1097	0.186533	50.0176	0.605541
-70	50.2247	0.197013	50.0406	0.60362
-70	50.3397	0.207901	50.0636	0.601682
-70	50.4548	0.219198	50.0866	0.599729
-70	50.5698	0.230909	50.1097	0.597759
-70	50.6848	0.243031	50.1327	0.595772
-70	50.7999	0.255564	50.1557	0.593769
-70	50.9149	0.268506	50.1787	0.59175
-70	51.0299	0.281852	50.2017	0.589714
-70	51.145	0.2956	50.2247	0.587661
-70	51.26	0.30974	50.2477	0.585592
-70	51.3751	0.324265	50.2707	0.583507
-70	51.4901	0.339165	50.2937	0.581404
-70	51.6051	0.354429	50.3167	0.579286
-70	51.7202	0.370043	50.3397	0.57715
-70	51.8352	0.385992	50.3627	0.574997
-70	51.9502	0.402261	50.3857	0.572828
-70	52.0653	0.418828	50.4087	0.570642
-70	52.1803	0.435675	50.4318	0.568439
-70	52.2953	0.452778	50.4548	0.566219
-70	52.4104	0.470114	50.4778	0.563983
-70	52.5254	0.487656	50.5008	0.561729
-70	52.6404	0.505377	50.5238	0.559458
-70	52.7555	0.523246	50.5468	0.557171
-70	52.8705	0.541233	50.5698	0.554866
-70	52.9856	0.559304	50.5928	0.552545
-70	53.1006	0.577424	50.6158	0.550206
-70	53.2156	0.595556	50.6388	0.54785
-70	53.3307	0.613664	50.6618	0.545477
-70	53.4457	0.631708	50.6848	0.543086
-70	53.5607	0.649647	50.7078	0.540679
-70	53.6758	0.66744	50.7308	0.538254
-70	53.7908	0.685044	50.7539	0.535812
-70	53.9058	0.702417	50.7769	0.533353
-70	54.0209	NaN	50.7999	0.530876
-70	54.1359	NaN	50.8229	0.528382
-70	54.2509	NaN	50.8459	0.52587
-70	54.366	NaN	50.8689	0.523341
-70	54.481	NaN	50.8919	0.520795
-70	54.5961	NaN	50.9149	0.518231
-70	54.7111	NaN	50.9379	0.51565
-70	54.8261	NaN	50.9609	0.513051
-70	54.9412	NaN	50.9839	0.510434
-70	55.0562	NaN	51.0069	0.5078
-70	55.1712	NaN	51.0299	0.505148
-70	55.2863	NaN	51.053	0.502479
-70	55.4013	NaN	51.076	0.499792
-70	55.5163	NaN	51.099	0.497087
-70	55.6314	NaN	51.122	0.494364
-70	55.7464	NaN	51.145	0.491624
-70	55.8615	NaN	51.168	0.488866
-70	55.9765	NaN	51.191	0.48609
-70	56.0915	NaN	51.214	0.483296
-70	56.2066	NaN	51.237	0.480484
-70	56.3216	NaN	51.26	0.477655
-70	56.4366	NaN	51.283	0.474807
-70	56.5517	NaN	51.306	0.471942
-70	56.6667	NaN	51.329	0.469058
-70	56.7817	NaN	51.352	0.466157
-70	56.8968	NaN	51.3751	0.463237
-70	57.0118	NaN	51.3981	0.4603
-70	57.1268	NaN	51.4211	0.457344
-70	57.2419	NaN	51.4441	0.45437
-70	57.3569	NaN	51.4671	0.451379
-70	57.472	NaN	51.4901	0.448369
-70	57.587	NaN	51.5131	0.44534
-70	57.702	NaN	51.5361	0.442294
-70	57.8171	NaN	51.5591	0.439229
-70	57.9321	NaN	51.5821	0.436146
-70	58.0471	NaN	51.6051	0.433045
-70	58.1622	NaN	51.6281	0.429926
-70	58.2772	NaN	51.6511	0.426788
-70	58.3922	NaN	51.6741	0.423632
-70	58.5073	NaN	51.6972	0.420457
-70	58.6223	NaN	51.7202	0.417264
-70	58.7374	NaN	51.7432	0.414053
-70	58.8524	NaN	51.7662	0.410823
-70	58.9674	NaN	51.7892	0.407575
-70	59.0825	NaN	51.8122	0.404308
-70	59.1975	NaN	51.8352	0.401023
-70	59.3125	NaN	51.8582	0.397719
-70	59.4276	NaN	51.8812	0.394397
-70	59.5426	NaN	51.9042	0.391056
-70	59.6576	NaN	51.9272	0.387697
-70	59.7727	NaN	51.9502	0.384319
-70	59.8877	NaN	51.9732	0.380923
-70	60.0027	NaN	51.9962	0.377507
-70	60.1178	NaN	52.0193	0.374073
-70	60.2328	NaN	52.0423	0.370621
-70	60.3479	NaN	52.0653	0.36715
-70	60.4629	NaN	52.0883	0.36366
-70	60.5779	NaN	52.1113	0.360151
-70	60.693	NaN	52.1343	0.356623
-70	60.808	NaN	52.1573	0.353077
-70	60.923	NaN	52.1803	0.349512
-70	61.0381	NaN	52.2033	0.345928
-70	61.1531	NaN	52.2263	0.342326
-70	61.2681	NaN	52.2493	0.338704
-70	61.3832	NaN	52.2723	0.335064
-70	61.4982	NaN	52.2953	0.331404
-70	61.6132	NaN	52.3183	0.327726
-70	61.7283	NaN	52.3414	0.324029
-70	61.8433	NaN	52.3644	0.320313
-70	61.9584	NaN	52.3874	0.316578
-70	62.0734	NaN	52.4104	0.312824
-70	62.1884	NaN	52.4334	0.309052
-70	62.3035	NaN	52.4564	0.30526
-70	62.4185	NaN	52.4794	0.301449
-70	62.5335	NaN	52.5024	0.297619
-70	62.6486	NaN	52.5254	0.29377
-70	62.7636	NaN	52.5484	0.289902
-70	62.8786	NaN	52.5714	0.286015
-70	62.9937	NaN	52.5944	0.282109
-70	63.1087	NaN	52.6174	0.278184
-70	63.2238	NaN	52.6404	0.27424
-70	63.3388	NaN	52.6635	0.270276
-70	63.4538	NaN	52.6865	0.266294
-70	63.5689	NaN	52.7095	0.262292
-70	63.6839	NaN	52.7325	0.258272
-70	63.7989	NaN	52.7555	0.254232
-70	63.914	NaN	52.7785	0.250173
-70	64.029	NaN	52.8015	0.246094
-70	64.144	NaN	52.8245	0.241997
-70	64.2591	NaN	52.8475	0.23788
-70	64.3741	NaN	52.8705	0.233744
-70	64.4891	NaN	52.8935	0.229589
-70	64.6042	NaN	52.9165	0.225415
-70	64.7192	NaN	52.9395	0.221221
-70	64.8343	NaN	52.9625	0.217008
-70	64.9493	NaN	52.9856	0.212776
-70	65.0643	NaN	53.0086	0.208525
-70	65.1794	NaN	53.0316	0.204254
-70	65.2944	NaN	53.0546	0.199964
-70	65.4094	NaN	53.0776	0.195655
-70	65.5245	NaN	53.1006	0.191326
-70	65.6395	NaN	53.1236	0.186978
-70	65.7545	NaN	53.1466	0.182611
-70	65.8696	NaN	53.1696	0.178224
-70	65.9846	NaN	53.1926	0.173819
-70	66.0997	NaN	53.2156	0.169393
-70	66.2147	NaN	53.2386	0.164949
-70	66.3297	NaN	53.2616	0.160485
-70	66.4448	NaN	53.2846	0.156001
-70	66.5598	NaN	53.3077	0.151499
-70	66.6748	NaN	53.3307	0.146977
-70	66.7899	NaN	53.3537	0.142435
-70	66.9049	NaN	53.3767	0.137875
-70	67.0199	NaN	53.3997	0.133294
-70	67.135	NaN	53.4227	0.128695
-70	67.25	NaN	53.4457	0.124076
-70	67.365	NaN	53.4687	0.119437
-70	67.4801	NaN	53.4917	0.11478
-70	67.5951	NaN	53.5147	0.110103
-70	67.7102	NaN	53.5377	0.105406
-70	67.8252	NaN	53.5607	0.10069
-70	67.9402	NaN	53.5837	0.0959546
-70	68.0553	NaN	53.6067	0.0911998
-70	68.1703	NaN	53.6298	0.0864256
-70	68.2853	NaN	53.6528	0.0816319
-70	68.4004	NaN	53.6758	0.0768189
-70	68.5154	NaN	53.6988	0.0719864
-70	68.6304	NaN	53.7218	0.0671346
-70	68.7455	NaN	53.7448	0.0622633
-70	68.8605	NaN	53.7678	0.0573726
-70	68.9755	NaN	53.7908	0.0524625
-70	69.0906	NaN	53.8138	0.0475329
-70	69.2056	NaN	53.8368	0.042584
-70	69.3207	NaN	53.8598	0.0376157
-70	69.4357	NaN	53.8828	0.0326279
-70	69.5507	NaN	53.9058	0.0276207
-70	69.6658	NaN	53.9288	0.0225942
-70	69.7808	NaN	53.9519	0.0175482
-70	69.8958	NaN	53.9749	0.0124828
-70	70.0109	NaN	53.9979	0.00739805
-70	70.1259	NaN	54.0209	0.0022939
-70	70.2409	NaN	54.0439	-0.00282965
-70	70.356	NaN	54.0669	-0.00797257
-70	70.471	NaN	54.0899	-0.0131349
-70	70.5861	NaN	54.1129	-0.0183166
-70	70.7011	NaN	54.1359	-0.0235176
-70	70.8161	NaN	54.1589	-0.028738
-70	70.9312	NaN	54.1819	-0.0339778
-70	71.0462	NaN	54.2049	-0.0392369
-70	71.1612	NaN	54.2279	-0.0445154
-70	71.2763	NaN	54.2509	-0.0498131
-70	71.3913	NaN	54.274	-0.0551303
-70	71.5063	NaN	54.297	-0.0604667
-70	71.6214	NaN	54.32	-0.0658225
-70	71.7364	NaN	54.343	-0.0711976
-70	71.8514	NaN	54.366	-0.0765919
-70	71.9665	NaN	54.389	-0.0820056
-70	72.0815	NaN	54.412	-0.0874385
-70	72.1966	NaN	54.435	-0.0928907
-70	72.3116	NaN	54.458	-0.0983622
-70	72.4266	NaN	54.481	-0.103853
-70	72.5417	NaN	54.504	-0.109363
-70	72.6567	NaN	54.527	-0.114892
-70	72.7717	NaN	54.55	-0.120441
-70	72.8868	NaN	54.573	-0.126008
-70	73.0018	NaN	54.5961	-0.131595
-70	73.1168	NaN	54.6191	-0.137201
-70	73.2319	NaN	54.6421	-0.142826
-70	73.3469	NaN	54.6651	-0.14847
-70	73.462	NaN	54.6881	-0.154134
-70	73.577	NaN	54.7111	-0.159817
-70	73.692	NaN	54.7341	-0.165518
-70	73.8071	NaN	54.7571	-0.171239
-70	73.9221	NaN	54.7801	-0.176979
-70	74.0371	NaN	54.8031	-0.182738
-70	74.1522	NaN	54.8261	-0.188516
-70	74.2672	NaN	54.8491	-0.194313
-70	74.3822	NaN	54.8721	-0.200129
-70	74.4973	NaN	54.8952	-0.205965
-70	74.6123	NaN	54.9182	-0.211819
-70	74.7273	NaN	54.9412	-0.217692
-70	74.8424	NaN	54.9642	-0.223584
-70	74.9574	NaN	54.9872	-0.229495
-70	75.0725	NaN	55.0102	-0.235425
-70	75.1875	NaN	55.0332	-0.241374
-70	75.3025	NaN	55.0562	-0.247342
-70	75.4176	NaN	55.0792	-0.253328
-70	75.5326	NaN	55.1022	-0.259334
-70	75.6476	NaN	55.1252	-0.265358
-70	75.7627	NaN	55.1482	-0.271401
-70	75.8777	NaN	55.1712	-0.277463
-70	75.9927	NaN	55.1942	-0.283544
-70	76.1078	NaN	55.2173	-0.289644
-70	76.2228	NaN	55.2403	-0.295762
-70	76.3378	NaN	55.2633	-0.301899
-70	76.4529	NaN	55.2863	-0.308054
-70	76.5679	NaN	55.3093	-0.314229
-70	76.683	NaN	55.3323	-0.320421
-70	76.798	NaN	55.3553	-0.326633
-70	76.913	NaN	55.3783	-0.332863
-70	77.0281	NaN	55.4013	-0.339112
-70	77.1431	NaN	55.4243	-0.345379
-70	77.2581	NaN	55.4473	-0.351665
-70	77.3732	NaN	55.4703	-0.357969
-70	77.4882	NaN	55.4933	-0.364292
-70	77.6032	NaN	55.5163	-0.370633
-70	77.7183	NaN	55.5394	-0.376993
-70	77.8333	NaN	55.5624	-0.383371
-70	77.9484	NaN	55.5854	-0.389768
-70	78.0634	NaN	55.6084	-0.396182
-70	78.1784	NaN	55.6314	-0.402615
-70	78.2935	NaN	55.6544	-0.409067
-70	78.4085	NaN	55.6774	-0.415536
-70	78.5235	NaN	55.7004	-0.422024
-70	78.6386	NaN	55.7234	-0.42853
-70	78.7536	NaN	55.7464	-0.435055
-70	78.8686	NaN	55.7694	-0.441597
-70	78.9837	NaN	55.7924	-0.448158
-70	79.0987	NaN	55.8154	-0.454736
-70	79.2137	NaN	55.8384	-0.461333
-70	79.3288	NaN	55.8615	-0.467948
-70	79.4438	7.49406e-07	55.8845	-0.47458
-70	79.5589	6.98619e-07	55.9075	-0.481231
-70	79.6739	6.60059e-07	55.9305	-0.4879
-70	79.7889	6.08245e-07	55.9535	-0.494586
-70	79.904	5.62482e-07	55.9765	-0.50129
-70	80.019	5.34127e-07	55.9995	-0.508013
-70	80.134	4.94239e-07	56.0225	-0.514753
-70	80.2491	4.60374e-07	56.0455	-0.52151
-70	80.3641	4.31299e-07	56.0685	-0.528286
-70	80.4791	4.04601e-07	56.0915	-0.535079
-70	80.5942	3.7599e-07	56.1145	-0.54189
-70	80.7092	3.51051e-07	56.1375	-0.548718
-70	80.8243	3.28418e-07	56.1605	-0.555565
-70	80.9393	3.11925e-07	56.1836	-0.562428
-70	81.0543	3.03194e-07	56.2066	-0.569309
-70	81.1694	2.639e-07	56.2296	-0.576208
-70	81.2844	2.5013e-07	56.2526	-0.583124
-70	81.3994	2.38967e-07	56.2756	-0.590057
-70	81.5145	2.13865e-07	56.2986	-0.597008
-70	81.6295	2.09534e-07	56.3216	-0.603976
-70	81.7445	2.09302e-07	56.3446	-0.610962
-70	81.8596	1.42204e-07	56.3676	-0.617965
-70	81.9746	1.23403e-07	56.3906	-0.624985
-70	82.0896	1.52832e-07	56.4136	-0.632022
-70	82.2047	1.28796e-07	56.4366	-0.639076
-70	82.3197	1.21654e-07	56.4596	-0.646147
-70	82.4348	1.37968e-07	56.4826	-0.653236
-70	82.5498	1.20083e-07	56.5057	-0.660341
-70	82.6648	1.46691e-07	56.5287	-0.667464
-70	82.7799	7.84512e-08	56.5517	-0.674603
-70	82.8949	9.73611e-08	56.5747	-0.681759
-70	83.0099	9.50543e-08	56.5977	-0.688932
-70	83.125	1.02208e-07	56.6207	-0.696122
-70	83.24	6.55893e-08	56.6437	-0.703328
-70	83.355	7.55781e-08	56.6667	-0.710552
-70	83.4701	9.88113e-08	56.6897	-0.717792
-70	83.5851	5.28141e-08	56.7127	-0.725048
-70	83.7002	7.11155e-08	56.7357	-0.732321
-70	83.8152	6.04395e-08	56.7587	-0.739611
-70	83.9302	4.1689e-08	56.7817	-0.746917
-70	84.0453	5.24061e-08	56.8047	-0.75424
-70	84.1603	3.37464e-08	56.8278	-0.761579
-70	84.2753	5.7411e-08	56.8508	-0.768934
-70	84.3904	2.8222e-08	56.8738	-0.776306
-70	84.5054	5.20342e-08	56.8968	-0.783694
-70	84.6204	2.95275e-08	56.9198	-0.791098
-70	84.7355	4.48963e-08	56.9428	-0.798518
-70	84.8505	3.17126e-08	56.9658	-0.805954
-70	84.9655	4.01329e-08	56.9888	-0.813407
-70	85.0806	4.40575e-08	57.0118	-0.820875
-70	85.1956	3.65409e-08	57.0348	-0.82836
-70	85.3107	1.11608e-08	57.0578	-0.83586
-70	85.4257	2.73734e-08	57.0808	-0.843376
-70	85.5407	1.27427e-08	57.1038	-0.850908
-70	85.6558	1.70284e-08	57.1268	-0.858456
-70	85.7708	3.13023e-08	57.1499	-0.866019
-70	85.8858	1.17733e-08	57.1729	-0.873598
-70	86.0009	2.16803e-08	57.1959	-0.881193
-70	86.1159	8.71982e-09	57.2189	-0.888803
-70	86.2309	1.16798e-08	57.2419	-0.896428
-70	86.346	4.13069e-09	57.2649	-0.904069
-70	86.461	2.4868e-08	57.2879	-0.911726
-70	86.576	2.84268e-08	57.3109	-0.919398
-70	86.6911	2.78994e-08	57.3339	-0.927085
-70	86.8061	8.26049e-10	57.3569	-0.934787
-70	86.9212	8.76866e-09	57.3799	-0.942504
-70	87.0362	8.24968e-09	57.4029	-0.950237
-70	87.1512	2.03951e-09	57.4259	-0.957984
-70	87.2663	4.98446e-09	57.4489	-0.965747
-70	87.3813	3.30238e-09	57.472	-0.973524
-70	87.4963	4.77834e-10	57.495	-0.981316
-70	87.6114	5.59997e-08	57.518	-0.989124
-70	87.7264	3.08334e-09	57.541	-0.996945
-70	87.8414	6.9695e-09	57.564	-1.00478
-70	87.9565	8.18672e-09	57.587	-1.01263
-70	88.0715	1.34545e-08	57.61	-1.0205
-70	88.1866	7.71344e-09	57.633	-1.02838
-70	88.3016	3.45496e-08	57.656	-1.03627
-70	88.4166	4.79807e-08	57.679	-1.04418
-70	88.5317	1.27026e-08	57.702	-1.05211
-70	88.6467	1.11155e-07	57.725	-1.06004
-70	88.7617	4.27531e-08	57.748	-1.068
-70	88.8768	8.63247e-08	57.771	-1.07596
-70	88.9918	3.80114e-08	57.7941	-1.08394
-70	89.1068	1.05533e-08	57.8171	-1.09194
-70	89.2219	5.06822e-10	57.8401	-1.09994
-70	89.3369	7.44647e-09	57.8631	-1.10797
-70	89.4519	2.56423e-09	57.8861	-1.116
-70	89.567	1.68858e-08	57.9091	-1.12405
-70	89.682	2.44163e-08	57.9321	-1.13212
-70	89.7971	1.55433e-08	57.9551	-1.14019
-70	89.9121	2.74336e-08	57.9781	-1.14828
-70	90.0271	6.65894e-08	58.0011	-1.15639
-70	90.1422	1.63258e-08	58.0241	-1.1645
-70	90.2572	3.24487e-10	58.0471	-1.17263
-70	90.3722	3.35103e-08	58.0701	-1.18078
-70	90.4873	5.75417e-08	58.0931	-1.18894
-70	90.6023	4.19713e-08	58.1162	-1.19711
-70	90.7173	7.71564e-08	58.1392	-1.20529
-70	90.8324	9.7848e-08	58.1622	-1.21349
-70	90.9474	1.20415e-07	58.1852	-1.2217
-70	91.0625	1.86529e-07	58.2082	-1.22992
-70	91.1775	4.08927e-08	58.2312	-1.23815
-70	91.2925	1.5485e-07	58.2542	-1.2464
-70	91.4076	1.15389e-07	58.2772	-1.25466
-70	91.5226	6.93832e-08	58.3002	-1.26294
-70	91.6376	1.90995e-07	58.3232	-1.27122
-70	91.7527	1.98487e-07	58.3462	-1.27952
-70	91.8677	1.7558e-07	58.3692	-1.28783
-70	91.9827	4.91822e-08	58.3922	-1.29615
-70	92.0978	3.74528e-08	58.4153	-1.30449
-70	92.2128	9.8476e-08	58.4383	-1.31283
-70	92.3278	2.45023e-07	58.4613	-1.32119
-70	92.4429	3.79584e-07	58.4843	-1.32956
-70	92.5579	2.7916e-07	58.5073	-1.33795
-70	92.673	2.05372e-07	58.5303	-1.34634
-70	92.788	1.39305e-07	58.5533	-1.35475
-70	92.903	2.02182e-07	58.5763	-1.36317
-70	93.0181	1.01998e-07	58.5993	-1.3716
-70	93.1331	1.49079e-07	58.6223	-1.38004
-70	93.2481	2.35144e-07	58.6453	-1.38849
-70	93.3632	2.76403e-07	58.6683	-1.39696
-70	93.4782	5.87576e-07	58.6913	-1.40543
-70	93.5932	4.45787e-07	58.7143	-1.41392
-70	93.7083	7.44896e-07	58.7374	-1.42242
-70	93.8233	5.07386e-07	58.7604	-1.43093
-70	93.9383	5.70056e-07	58.7834	-1.43945
-70	94.0534	3.80077e-07	58.8064	-1.44798
-70	94.1684	1.28707e-07	58.8294	-1.45652
-70	94.2835	2.83578e-07	58.8524	-1.46507
-70	94.3985	6.49235e-07	58.8754	-1.47364
-70	94.5135	2.58266e-07	58.8984	-1.48221
-70	94.6286	4.97909e-07	58.9214	-1.4908
-70	94.7436	3.9914e-07	58.9444	-1.49939
-70	94.8586	2.95446e-08	58.9674	-1.508
-70	94.9737	1.4442e-07	58.9904	-1.51661
-70	95.0887	2.26542e-07	59.0134	-1.52524
-70	95.2037	1.20699e-06	59.0364	-1.53387
-70	95.3188	1.05016e-06	59.0595	-1.54252
-70	95.4338	7.70952e-07	59.0825	-1.55118
-70	95.5489	4.11895e-07	59.1055	-1.55984
-70	95.6639	1.32964e-06	59.1285	-1.56852
-70	95.7789	5.99747e-07	59.1515	-1.5772
-70	95.894	5.42617e-07	59.1745	-1.5859
-70	96.009	5.85388e-07	59.1975	-1.5946
-70	96.124	5.72323e-07	59.2205	-1.60331
-70	96.2391	8.57794e-07	59.2435	-1.61204
-70	96.3541	1.97094e-06	59.2665	-1.62077
-70	96.4691	7.86915e-07	59.2895	-1.62951
-70	96.5842	4.55848e-07	59.3125	-1.63826
-70	96.6992	6.64335e-07	59.3355	-1.64702
-70	96.8142	1.59786e-06	59.3585	-1.65579
-70	96.9293	1.29523e-06	59.3816	-1.66457
-70	97.0443	4.72052e-07	59.4046	-1.67335
-70	97.1594	1.65199e-06	59.4276	-1.68215
-70	97.2744	6.38813e-07	59.4506	-1.69095
-70	97.3894	7.6601e-07	59.4736	-1.69976
-70	97.5045	2.40686e-06	59.4966	-1.70858
-70	97.6195	9.35705e-07	59.5196	-1.71741
-70	97.7345	1.33128e-06	59.5426	-1.72624
-70	97.8496	1.41728e-06	59.5656	-1.73509
-70	97.9646	9.40272e-07	59.5886	-1.74394
-70	98.0796	2.13894e-06	59.6116	-1.7528
-70	98.1947	1.5472e-06	59.6346	-1.76167
-70	98.3097	1.12334e-06	59.6576	-1.77054
-70	98.4248	1.19004e-06	59.6806	-1.77942
-70	98.5398	1.03189e-06	59.7037	-1.78831
-70	98.6548	1.53219e-06	59.7267	-1.79721
-70	98.7699	8.59277e-07	59.7497	-1.80612
-70	98.8849	2.48827e-06	59.7727	-1.81503
-70	98.9999	2.55128e-07	59.7957	-1.82395
-70	99.115	1.24917e-06	59.8187	-1.83287
-70	99.23	2.23113e-06	59.8417	-1.84181
-70	99.345	2.04281e-06	59.8647	-1.85075
-70	99.4601	2.16242e-06	59.8877	-1.85969
-70	99.5751	5.4142e-07	59.9107	-1.86865
-70	99.6901	9.89095e-07	59.9337	-1.87761
-70	99.8052	3.05229e-06	59.9567	-1.88657
-70	99.9202	4.21558e-06	59.9797	-1.89554
-70	100.035	2.11707e-06	60.0027	-1.90452
-70	100.15	3.39898e-06	60.0258	-1.91351
-70	100.265	1.2924e-06	60.0488	-1.9225
-70	100.38	5.2089e-07	60.0718	-1.9315
-70	100.495	1.86177e-06	60.0948	-1.9405
-70	100.61	7.24143e-07	60.1178	-1.94951
-70	100.725	1.29954e-06	60.1408	-1.95852
-70	100.841	1.72832e-06	60.1638	-1.96754
-70	100.956	7.44982e-07	60.1868	-1.97657
-70	101.071	2.50215e-06	60.2098	-1.9856
-70	101.186	1.41461e-06	60.2328	-1.99463
-70	101.301	8.41483e-07	60.2558	-2.00367
-70	101.416	3.31366e-06	60.2788	-2.01272
-70	101.531	3.90051e-06	60.3018	-2.02177
-70	101.646	1.32919e-06	60.3248	-2.03082
-70	101.761	4.027e-06	60.3479	-2.03988
-70	101.876	4.90226e-06	60.3709	-2.04895
-70	101.991	2.94242e-06	60.3939	-2.05801
-70	102.106	1.83287e-06	60.4169	-2.06709
-70	102.221	5.5289e-06	60.4399	-2.07617
-70	102.336	1.22468e-05	60.4629	-2.08525
-70	102.451	3.11167e-06	60.4859	-2.09433
-70	102.566	1.1759e-05	60.5089	-2.10342
-70	102.681	9.20928e-06	60.5319	-2.11252
-70	102.796	3.89773e-06	60.5549	-2.12161
-70	102.911	1.66589e-05	60.5779	-2.13071
-70	103.026	3.00568e-06	60.6009	-2.13982
-70	103.141	1.48855e-05	60.6239	-2.14893
-70	103.256	1.18862e-06	60.6469	-2.15804
-70	103.371	5.60307e-06	60.67	-2.16715
-70	103.486	2.18447e-07	60.693	-2.17627
-70	103.601	1.88864e-05	60.716	-2.18539
-70	103.716	1.01467e-06	60.739	-2.19451
-70	103.831	1.25476e-06	60.762	-2.20364
-70	103.946	7.98635e-06	60.785	-2.21276
-70	104.062	6.24556e-08	60.808	-2.22189
-70	104.177	9.82187e-06	60.831	-2.23103
-70	104.292	4.6148e-06	60.854	-2.24016
-70	104.407	3.02354e-06	60.877	-2.2493
-70	104.522	1.28428e-05	60.9	-2.25844
-70	104.637	3.05191e-06	60.923	-2.26758
-70	104.752	NaN	60.946	-2.27672
-70	104.867	NaN	60.969	-2.28587
-70	104.982	NaN	60.9921	-2.29502
-70	105.097	NaN	61.0151	-2.30416
-70	105.212	NaN	61.0381	-2.31331
-70	105.327	NaN	61.0611	-2.32246
-70	105.442	NaN	61.0841	-2.33162
-70	105.557	NaN	61.1071	-2.34077
-70	105.672	NaN	61.1301	-2.34992
-70	105.787	NaN	61.1531	-2.35908
-70	105.902	NaN	61.1761	-2.36823
-70	106.017	NaN	61.1991	-2.37739
-70	106.132	NaN	61.2221	-2.38655
-70	106.247	NaN	61.2451	-2.3957
-70	106.362	NaN	61.2681	-2.40486
-70	106.477	NaN	61.2911	-2.41402
-70	106.592	NaN	61.3142	-2.42317
-70	106.707	NaN	61.3372	-2.43233
-70	106.822	NaN	61.3602	-2.44148
-70	106.937	NaN	61.3832	-2.45064
-70	107.052	NaN	61.4062	-2.4598
-70	107.167	NaN	61.4292	-2.46895
-70	107.283	NaN	61.4522	-2.4781
-70	107.398	NaN	61.4752	-2.48726
-70	107.513	NaN	61.4982	-2.49641
-70	107.628	NaN	61.5212	-2.50556
-70	107.743	NaN	61.5442	-2.51471
-70	107.858	NaN	61.5672	-2.52386
-70	107.973	NaN	61.5902	-2.53301
-70	108.088	NaN	61.6132	-2.54215
-70	108.203	NaN	61.6363	-2.55129
-70	108.318	NaN	61.6593	-2.56044
-70	108.433	NaN	61.6823	-2.56958
-70	108.548	NaN	61.7053	-2.57871
-70	108.663	NaN	61.7283	-2.58785
-70	108.778	NaN	61.7513	-2.59698
-70	108.893	NaN	61.7743	-2.60611
-70	109.008	NaN	61.7973	-2.61524
-70	109.123	NaN	61.8203	-2.62436
-70	109.238	NaN	61.8433	-2.63349
-70	109.353	NaN	61.8663	-2.64261
-70	109.468	NaN	61.8893	-2.65172
-70	109.583	NaN	61.9123	-2.66084
-70	109.698	NaN	61.9354	-2.66994
-70	109.813	NaN	61.9584	-2.67905
-70	109.928	NaN	61.9814	-2.68815
-70	110.043	NaN	62.0044	-2.69725
-70	110.158	NaN	62.0274	-2.70635
-70	110.273	NaN	62.0504	-2.71544
-70	110.388	NaN	62.0734	-2.72452
-70	110.504	NaN	62.0964	-2.73361
-70	110.619	NaN	62.1194	-2.74268
-70	110.734	NaN	62.1424	-2.75176
-70	110.849	NaN	62.1654	-2.76083
-70	110.964	NaN	62.1884	-2.76989
-70	111.079	NaN	62.2114	-2.77895
-70	111.194	NaN	62.2344	-2.788
-70	111.309	NaN	62.2575	-2.79705
-70	111.424	NaN	62.2805	-2.8061
-70	111.539	NaN	62.3035	-2.81513
-70	111.654	NaN	62.3265	-2.82417
-70	111.769	NaN	62.3495	-2.83319
-70	111.884	NaN	62.3725	-2.84221
-70	111.999	NaN	62.3955	-2.85123
-70	112.114	NaN	62.4185	-2.86024
-70	112.229	NaN	62.4415	-2.86924
-70	112.344	NaN	62.4645	-2.87824
-70	112.459	NaN	62.4875	-2.88723
-70	112.574	NaN	62.5105	-2.89621
-70	112.689	NaN	62.5335	-2.90519
-70	112.804	NaN	62.5565	-2.91416
-70	112.919	NaN	62.5796	-2.92312
-70	113.034	NaN	62.6026	-2.93208
-70	113.149	NaN	62.6256	-2.94102
-70	113.264	NaN	62.6486	-2.94997
-70	113.379	NaN	62.6716	-2.9589
-70	113.494	NaN	62.6946	-2.96782
-70	113.609	NaN	62.7176	-2.97674
-70	113.725	NaN	62.7406	-2.98565
-70	113.84	NaN	62.7636	-2.99455
-70	113.955	NaN	62.7866	-3.00345
-70	114.07	NaN	62.8096	-3.01233
-70	114.185	NaN	62.8326	-3.02121
-70	114.3	NaN	62.8556	-3.03008
-70	114.415	NaN	62.8786	-3.03893
-70	114.53	NaN	62.9017	-3.04779
-70	114.645	NaN	62.9247	-3.05663
-70	114.76	NaN	62.9477	-3.06546
-70	114.875	NaN	62.9707	-3.07428
-70	114.99	NaN	62.9937	-3.08309
-70	115.105	NaN	63.0167	-3.0919
-70	115.22	NaN	63.0397	-3.10069
-70	115.335	NaN	63.0627	-3.10947
-70	115.45	NaN	63.0857	-3.11825
-70	115.565	NaN	63.1087	-3.12701
-70	115.68	NaN	63.1317	-3.13577
-70	115.795	NaN	63.1547	-3.14451
-70	115.91	NaN	63.1777	-3.15324
-70	116.025	NaN	63.2007	-3.16196
-70	116.14	NaN	63.2238	-3.17067
-70	116.255	NaN	63.2468	-3.17937
-70	116.37	NaN	63.2698	-3.18806
-70	116.485	NaN	63.2928	-3.19674
-70	116.6	NaN	63.3158	-3.20541
-70	116.715	NaN	63.3388	-3.21406
-70	116.831	NaN	63.3618	-3.2227
-70	116.946	NaN	63.3848	-3.23133
-70	117.061	NaN	63.4078	-3.23995
-70	117.176	NaN	63.4308	-3.24856
-70	117.291	NaN	63.4538	-3.25715
-70	117.406	NaN	63.4768	-3.26574
-70	117.521	NaN	63.4998	-3.27431
-70	117.636	NaN	63.5228	-3.28286
-70	117.751	NaN	63.5459	-3.29141
-70	117.866	NaN	63.5689	-3.29994
-70	117.981	NaN	63.5919	-3.30846
-70	118.096	NaN	63.6149	-3.31696
-70	118.211	NaN	63.6379	-3.32545
-70	118.326	NaN	63.6609	-3.33393
-70	118.441	NaN	63.6839	-3.34239
-70	118.556	NaN	63.7069	-3.35084
-70	118.671	NaN	63.7299	-3.35928
-70	118.786	NaN	63.7529	-3.3677
-70	118.901	NaN	63.7759	-3.37611
-70	119.016	NaN	63.7989	-3.3845
-70	119.131	NaN	63.8219	-3.39288
-70	119.246	NaN	63.8449	-3.40125
-70	119.361	NaN	63.868	-3.4096
-70	119.476	NaN	63.891	-3.41793
-70	119.591	NaN	63.914	-3.42625
-70	119.706	NaN	63.937	-3.43456
-70	119.821	NaN	63.96	-3.44284
-70	119.936	NaN	63.983	-3.45112
-70	120.052	NaN	64.006	-3.45937
-70	120.167	NaN	64.029	-3.46762
-70	120.282	NaN	64.052	-3.47584
-70	120.397	NaN	64.075	-3.48405
-70	120.512	NaN	64.098	-3.49224
-70	120.627	NaN	64.121	-3.50042
-70	120.742	NaN	64.144	-3.50858
-70	120.857	NaN	64.167	-3.51673
-70	120.972	NaN	64.1901	-3.52485
-70	121.087	NaN	64.2131	-3.53296
-70	121.202	NaN	64.2361	-3.54105
-70	121.317	NaN	64.2591	-3.54913
-70	121.432	NaN	64.2821	-3.55719
-70	121.547	NaN	64.3051	-3.56523
-70	121.662	NaN	64.3281	-3.57325
-70	121.777	NaN	64.3511	-3.58126
-70	121.892	NaN	64.3741	-3.58924
-70	122.007	NaN	64.3971	-3.59721
-70	122.122	NaN	64.4201	-3.60516
-70	122.237	NaN	64.4431	-3.61309
-70	122.352	NaN	64.4661	-3.62101
-70	122.467	NaN	64.4891	-3.6289
-70	122.582	NaN	64.5122	-3.63677
-70	122.697	NaN	64.5352	-3.64463
-70	122.812	NaN	64.5582	-3.65247
-70	122.927	NaN	64.5812	-3.66029
-70	123.042	NaN	64.6042	-3.66808
-70	123.157	NaN	64.6272	-3.67586
-70	123.273	NaN	64.6502	-3.68362
-70	123.388	NaN	64.6732	-3.69136
-70	123.503	NaN	64.6962	-3.69908
-70	123.618	NaN	64.7192	-3.70678
-70	123.733	NaN	64.7422	-3.71446
-70	123.848	NaN	64.7652	-3.72212
-70	123.963	NaN	64.7882	-3.72975
-70	124.078	NaN	64.8112	-3.73737
-70	124.193	NaN	64.8343	-3.74496
-70	124.308	NaN	64.8573	-3.75254
-70	124.423	NaN	64.8803	-3.76009
-70	124.538	NaN	64.9033	-3.76762
-70	124.653	NaN	64.9263	-3.77513
-70	124.768	NaN	64.9493	-3.78262
-70	124.883	NaN	64.9723	-3.79009
-70	124.998	NaN	64.9953	-3.79753
-70	125.113	NaN	65.0183	-3.80496
-70	125.228	NaN	65.0413	-3.81236
-70	125.343	NaN	65.0643	-3.81973
-70	125.458	NaN	65.0873	-3.82709
-70	125.573	NaN	65.1103	-3.83442
-70	125.688	NaN	65.1333	-3.84173
-70	125.803	NaN	65.1564	-3.84902
-70	125.918	NaN	65.1794	-3.85628
-70	126.033	NaN	65.2024	-3.86352
-70	126.148	NaN	65.2254	-3.87074
-70	126.263	NaN	65.2484	-3.87793
-70	126.378	NaN	65.2714	-3.8851
-70	126.494	NaN	65.2944	-3.89224
-70	126.609	NaN	65.3174	-3.89937
-70	126.724	NaN	65.3404	-3.90646
-70	126.839	NaN	65.3634	-3.91354
-70	126.954	NaN	65.3864	-3.92058
-70	127.069	NaN	65.4094	-3.92761
-70	127.184	NaN	65.4324	-3.93461
-70	127.299	NaN	65.4554	-3.94158
-70	127.414	NaN	65.4785	-3.94853
-70	127.529	NaN	65.5015	-3.95545
-70	127.644	NaN	65.5245	-3.96235
-70	127.759	NaN	65.5475	-3.96922
-70	127.874	NaN	65.5705	-3.97607
-70	127.989	NaN	65.5935	-3.98289
-70	128.104	NaN	65.6165	-3.98969
-70	128.219	NaN	65.6395	-3.99646
-70	128.334	NaN	65.6625	-4.0032
-70	128.449	NaN	65.6855	-4.00991
-70	128.564	NaN	65.7085	-4.0166
-70	128.679	NaN	65.7315	-4.02327
-70	128.794	NaN	65.7545	-4.0299
-70	128.909	NaN	65.7776	-4.03651
-70	129.024	NaN	65.8006	-4.04309
-70	129.139	NaN	65.8236	-4.04965
-70	129.254	NaN	65.8466	-4.05618
-70	129.369	NaN	65.8696	-4.06268
-70	129.484	NaN	65.8926	-4.06915
-70	129.599	NaN	65.9156	-4.07559
-70	129.715	NaN	65.9386	-4.08201
-70	129.83	NaN	65.9616	-4.0884
-70	129.945	NaN	65.9846	-4.09476
-69.8333	49.9946	0.169691	66.0076	-4.10109
-69.8333	50.1097	0.179497	66.0306	-4.10739
-69.8333	50.2247	0.189707	66.0536	-4.11367
-69.8333	50.3397	0.200322	66.0766	-4.11991
-69.8333	50.4548	0.211347	66.0997	-4.12613
-69.8333	50.5698	0.222784	66.1227	-4.13231
-69.8333	50.6848	0.234634	66.1457	-4.13847
-69.8333	50.7999	0.246897	66.1687	-4.1446
-69.8333	50.9149	0.259572	66.1917	-4.1507
-69.8333	51.0299	0.272654	66.2147	-4.15677
-69.8333	51.145	0.286142	66.2377	-4.1628
-69.8333	51.26	0.300029	66.2607	-4.16881
-69.8333	51.3751	0.314307	66.2837	-4.17479
-69.8333	51.4901	0.328968	66.3067	-4.18074
-69.8333	51.6051	0.344001	66.3297	-4.18666
-69.8333	51.7202	0.359395	66.3527	-4.19254
-69.8333	51.8352	0.375135	66.3757	-4.1984
-69.8333	51.9502	0.391206	66.3987	-4.20423
-69.8333	52.0653	0.40759	66.4218	-4.21002
-69.8333	52.1803	0.424268	66.4448	-4.21578
-69.8333	52.2953	0.441218	66.4678	-4.22152
-69.8333	52.4104	0.458418	66.4908	-4.22722
-69.8333	52.5254	0.475842	66.5138	-4.23288
-69.8333	52.6404	0.493465	66.5368	-4.23852
-69.8333	52.7555	0.511256	66.5598	-4.24413
-69.8333	52.8705	0.529186	66.5828	-4.2497
-69.8333	52.9856	0.547222	66.6058	-4.25524
-69.8333	53.1006	0.565331	66.6288	-4.26075
-69.8333	53.2156	0.583478	66.6518	-4.26622
-69.8333	53.3307	0.601624	66.6748	-4.27167
-69.8333	53.4457	0.619732	66.6978	-4.27708
-69.8333	53.5607	0.637763	66.7208	-4.28245
-69.8333	53.6758	0.655674	66.7439	-4.2878
-69.8333	53.7908	0.673424	66.7669	-4.29311
-69.8333	53.9058	0.69097	66.7899	-4.29839
-69.8333	54.0209	0.708269	66.8129	-4.30363
-69.8333	54.1359	0.725275	66.8359	-4.30884
-69.8333	54.2509	0.741943	66.8589	-4.31402
-69.8333	54.366	0.75823	66.8819	-4.31916
-69.8333	54.481	0.77409	66.9049	-4.32427
-69.8333	54.5961	0.789478	66.9279	-4.32935
-69.8333	54.7111	0.804348	66.9509	-4.33439
-69.8333	54.8261	NaN	66.9739	-4.33939
-69.8333	54.9412	NaN	66.9969	-4.34436
-69.8333	55.0562	NaN	67.0199	-4.3493
-69.8333	55.1712	NaN	67.0429	-4.3542
-69.8333	55.2863	NaN	67.066	-4.35907
-69.8333	55.4013	NaN	67.089	-4.3639
-69.8333	55.5163	NaN	67.112	-4.3687
-69.8333	55.6314	NaN	67.135	-4.37346
-69.8333	55.7464	NaN	67.158	-4.37818
-69.8333	55.8615	NaN	67.181	-4.38287
-69.8333	55.9765	NaN	67.204	-4.38753
-69.8333	56.0915	NaN	67.227	-4.39214
-69.8333	56.2066	NaN	67.25	-4.39673
-69.8333	56.3216	NaN	67.273	-4.40127
-69.8333	56.4366	NaN	67.296	-4.40578
-69.8333	56.5517	NaN	67.319	-4.41025
-69.8333	56.6667	NaN	67.342	-4.41469
-69.8333	56.7817	NaN	67.365	-4.41909
-69.8333	56.8968	NaN	67.3881	-4.42345
-69.8333	57.0118	NaN	67.4111	-4.42777
-69.8333	57.1268	NaN	67.4341	-4.43206
-69.8333	57.2419	NaN	67.4571	-4.43631
-69.8333	57.3569	NaN	67.4801	-4.44052
-69.8333	57.472	NaN	67.5031	-4.4447
-69.8333	57.587	NaN	67.5261	-4.44884
-69.8333	57.702	NaN	67.5491	-4.45294
-69.8333	57.8171	NaN	67.5721	-4.457
-69.8333	57.9321	NaN	67.5951	-4.46102
-69.8333	58.0471	NaN	67.6181	-4.46501
-69.8333	58.1622	NaN	67.6411	-4.46895
-69.8333	58.2772	NaN	67.6641	-4.47286
-69.8333	58.3922	NaN	67.6871	-4.47673
-69.8333	58.5073	NaN	67.7102	-4.48056
-69.8333	58.6223	NaN	67.7332	-4.48435
-69.8333	58.7374	NaN	67.7562	-4.4881
-69.8333	58.8524	NaN	67.7792	-4.49182
-69.8333	58.9674	NaN	67.8022	-4.49549
-69.8333	59.0825	NaN	67.8252	-4.49913
-69.8333	59.1975	NaN	67.8482	-4.50272
-69.8333	59.3125	NaN	67.8712	-4.50628
-69.8333	59.4276	NaN	67.8942	-4.50979
-69.8333	59.5426	NaN	67.9172	-4.51327
-69.8333	59.6576	NaN	67.9402	-4.5167
-69.8333	59.7727	NaN	67.9632	-4.5201
-69.8333	59.8877	NaN	67.9862	-4.52345
-69.8333	60.0027	NaN	68.0092	-4.52677
-69.8333	60.1178	NaN	68.0323	-4.53004
-69.8333	60.2328	NaN	68.0553	-4.53327
-69.8333	60.3479	NaN	68.0783	-4.53646
-69.8333	60.4629	NaN	68.1013	-4.53961
-69.8333	60.5779	NaN	68.1243	-4.54272
-69.8333	60.693	NaN	68.1473	-4.54579
-69.8333	60.808	NaN	68.1703	-4.54882
-69.8333	60.923	NaN	68.1933	-4.5518
-69.8333	61.0381	NaN	68.2163	-4.55475
-69.8333	61.1531	NaN	68.2393	-4.55765
-69.8333	61.2681	NaN	68.2623	-4.56051
-69.8333	61.3832	NaN	68.2853	-4.56333
-69.8333	61.4982	NaN	68.3083	-4.5661
-69.8333	61.6132	NaN	68.3313	-4.56884
-69.8333	61.7283	NaN	68.3544	-4.57153
-69.8333	61.8433	NaN	68.3774	-4.57418
-69.8333	61.9584	NaN	68.4004	-4.57678
-69.8333	62.0734	NaN	68.4234	-4.57935
-69.8333	62.1884	NaN	68.4464	-4.58187
-69.8333	62.3035	NaN	68.4694	-4.58435
-69.8333	62.4185	NaN	68.4924	-4.58678
-69.8333	62.5335	NaN	68.5154	-4.58917
-69.8333	62.6486	NaN	68.5384	-4.59152
-69.8333	62.7636	NaN	68.5614	-4.59382
-69.8333	62.8786	NaN	68.5844	-4.59608
-69.8333	62.9937	NaN	68.6074	-4.5983
-69.8333	63.1087	NaN	68.6304	-4.60047
-69.8333	63.2238	NaN	68.6534	-4.6026
-69.8333	63.3388	NaN	68.6765	-4.60469
-69.8333	63.4538	NaN	68.6995	-4.60673
-69.8333	63.5689	NaN	68.7225	-4.60872
-69.8333	63.6839	NaN	68.7455	-4.61068
-69.8333	63.7989	NaN	68.7685	-4.61258
-69.8333	63.914	NaN	68.7915	-4.61445
-69.8333	64.029	NaN	68.8145	-4.61627
-69.8333	64.144	NaN	68.8375	-4.61804
-69.8333	64.2591	NaN	68.8605	-4.61977
-69.8333	64.3741	NaN	68.8835	-4.62145
-69.8333	64.4891	NaN	68.9065	-4.62309
-69.8333	64.6042	NaN	68.9295	-4.62468
-69.8333	64.7192	NaN	68.9525	-4.62623
-69.8333	64.8343	NaN	68.9755	-4.62773
-69.8333	64.9493	NaN	68.9986	-4.62919
-69.8333	65.0643	NaN	69.0216	-4.6306
-69.8333	65.1794	NaN	69.0446	-4.63196
-69.8333	65.2944	NaN	69.0676	-4.63328
-69.8333	65.4094	NaN	69.0906	-4.63455
-69.8333	65.5245	NaN	69.1136	-4.63578
-69.8333	65.6395	NaN	69.1366	-4.63695
-69.8333	65.7545	NaN	69.1596	-4.63809
-69.8333	65.8696	NaN	69.1826	-4.63917
-69.8333	65.9846	NaN	69.2056	-4.64021
-69.8333	66.0997	NaN	69.2286	-4.64121
-69.8333	66.2147	NaN	69.2516	-4.64215
-69.8333	66.3297	NaN	69.2746	-4.64305
-69.8333	66.4448	NaN	69.2977	-4.6439
-69.8333	66.5598	NaN	69.3207	-4.64471
-69.8333	66.6748	NaN	69.3437	-4.64547
-69.8333	66.7899	NaN	69.3667	-4.64618
-69.8333	66.9049	NaN	69.3897	-4.64684
-69.8333	67.0199	NaN	69.4127	-4.64745
-69.8333	67.135	NaN	69.4357	-4.64802
-69.8333	67.25	NaN	69.4587	-4.64854
-69.8333	67.365	NaN	69.4817	-4.64901
-69.8333	67.4801	NaN	69.5047	-4.64944
-69.8333	67.5951	NaN	69.5277	-4.64981
-69.8333	67.7102	NaN	69.5507	-4.65014
-69.8333	67.8252	NaN	69.5737	-4.65042
-69.8333	67.9402	NaN	69.5967	-4.65065
-69.8333	68.0553	NaN	69.6198	-4.65083
-69.8333	68.1703	NaN	69.6428	-4.65096
-69.8333	68.2853	NaN	69.6658	-4.65105
-69.8333	68.4004	NaN	69.6888	-4.65108
-69.8333	68.5154	NaN	69.7118	-4.65107
-69.8333	68.6304	NaN	69.7348	-4.65101
-69.8333	68.7455	NaN	69.7578	-4.65089
-69.8333	68.8605	NaN	69.7808	-4.65073
-69.8333	68.9755	NaN	69.8038	-4.65052
-69.8333	69.0906	NaN	69.8268	-4.65026
-69.8333	69.2056	NaN	69.8498	-4.64995
-69.8333	69.3207	NaN	69.8728	-4.6496
-69.8333	69.4357	NaN	69.8958	-4.64919
-69.8333	69.5507	NaN	69.9188	-4.64873
-69.8333	69.6658	NaN	69.9419	-4.64822
-69.8333	69.7808	NaN	69.9649	-4.64766
-69.8333	69.8958	NaN	69.9879	-4.64706
-69.8333	70.0109	NaN	70.0109	-4.6464
-69.8333	70.1259	NaN	70.0339	-4.64569
-69.8333	70.2409	NaN	70.0569	-4.64493
-69.8333	70.356	NaN	70.0799	-4.64412
-69.8333	70.471	NaN	70.1029	-4.64326
-69.8333	70.5861	NaN	70.1259	-4.64235
-69.8333	70.7011	NaN	70.1489	-4.64139
-69.8333	70.8161	NaN	70.1719	-4.64038
-69.8333	70.9312	NaN	70.1949	-4.63932
-69.8333	71.0462	NaN	70.2179	-4.6382
-69.8333	71.1612	NaN	70.2409	-4.63704
-69.8333	71.2763	NaN	70.264	-4.63583
-69.8333	71.3913	NaN	70.287	-4.63456
-69.8333	71.5063	NaN	70.31	-4.63324
-69.8333	71.6214	NaN	70.333	-4.63187
-69.8333	71.7364	NaN	70.356	-4.63045
-69.8333	71.8514	NaN	70.379	-4.62898
-69.8333	71.9665	NaN	70.402	-4.62745
-69.8333	72.0815	NaN	70.425	-4.62588
-69.8333	72.1966	NaN	70.448	-4.62425
-69.8333	72.3116	NaN	70.471	-4.62257
-69.8333	72.4266	NaN	70.494	-4.62084
-69.8333	72.5417	NaN	70.517	-4.61906
-69.8333	72.6567	NaN	70.54	-4.61722
-69.8333	72.7717	NaN	70.563	-4.61534
-69.8333	72.8868	NaN	70.5861	-4.6134
-69.8333	73.0018	NaN	70.6091	-4.61141
-69.8333	73.1168	NaN	70.6321	-4.60936
-69.8333	73.2319	NaN	70.6551	-4.60726
-69.8333	73.3469	NaN	70.6781	-4.60512
-69.8333	73.462	NaN	70.7011	-4.60291
-69.8333	73.577	NaN	70.7241	-4.60066
-69.8333	73.692	NaN	70.7471	-4.59835
-69.8333	73.8071	NaN	70.7701	-4.59599
-69.8333	73.9221	NaN	70.7931	-4.59358
-69.8333	74.0371	NaN	70.8161	-4.59111
-69.8333	74.1522	NaN	70.8391	-4.58859
-69.8333	74.2672	NaN	70.8621	-4.58602
-69.8333	74.3822	NaN	70.8851	-4.5834
-69.8333	74.4973	NaN	70.9082	-4.58072
-69.8333	74.6123	NaN	70.9312	-4.57799
-69.8333	74.7273	NaN	70.9542	-4.5752
-69.8333	74.8424	NaN	70.9772	-4.57236
-69.8333	74.9574	NaN	71.0002	-4.56947
-69.8333	75.0725	NaN	71.0232	-4.56653
-69.8333	75.1875	NaN	71.0462	-4.56353
-69.8333	75.3025	NaN	71.0692	-4.56048
-69.8333	75.4176	NaN	71.0922	-4.55737
-69.8333	75.5326	NaN	71.1152	-4.55421
-69.8333	75.6476	NaN	71.1382	-4.55099
-69.8333	75.7627	NaN	71.1612	-4.54773
-69.8333	75.8777	NaN	71.1842	-4.5444
-69.8333	75.9927	NaN	71.2072	-4.54103
-69.8333	76.1078	NaN	71.2303	-4.5376
-69.8333	76.2228	NaN	71.2533	-4.53411
-69.8333	76.3378	NaN	71.2763	-4.53057
-69.8333	76.4529	NaN	71.2993	-4.52698
-69.8333	76.5679	NaN	71.3223	-4.52333
-69.8333	76.683	NaN	71.3453	-4.51963
-69.8333	76.798	NaN	71.3683	-4.51588
-69.8333	76.913	NaN	71.3913	-4.51207
-69.8333	77.0281	NaN	71.4143	-4.5082
-69.8333	77.1431	NaN	71.4373	-4.50428
-69.8333	77.2581	NaN	71.4603	-4.50031
-69.8333	77.3732	NaN	71.4833	-4.49628
-69.8333	77.4882	NaN	71.5063	-4.49219
-69.8333	77.6032	NaN	71.5293	-4.48805
-69.8333	77.7183	NaN	71.5524	-4.48386
-69.8333	77.8333	NaN	71.5754	-4.47961
-69.8333	77.9484	NaN	71.5984	-4.47531
-69.8333	78.0634	NaN	71.6214	-4.47095
-69.8333	78.1784	NaN	71.6444	-4.46654
-69.8333	78.2935	NaN	71.6674	-4.46207
-69.8333	78.4085	NaN	71.6904	-4.45754
-69.8333	78.5235	NaN	71.7134	-4.45296
-69.8333	78.6386	NaN	71.7364	-4.44833
-69.8333	78.7536	NaN	71.7594	-4.44364
-69.8333	78.8686	NaN	71.7824	-4.4389
-69.8333	78.9837	NaN	71.8054	-4.4341
-69.8333	79.0987	NaN	71.8284	-4.42924
-69.8333	79.2137	9.56781e-07	71.8514	-4.42433
-69.8333	79.3288	8.89964e-07	71.8745	-4.41936
-69.8333	79.4438	8.39729e-07	71.8975	-4.41434
-69.8333	79.5589	7.69266e-07	71.9205	-4.40926
-69.8333	79.6739	7.20986e-07	71.9435	-4.40413
-69.8333	79.7889	6.87896e-07	71.9665	-4.39894
-69.8333	79.904	6.28069e-07	71.9895	-4.3937
-69.8333	80.019	5.85364e-07	72.0125	-4.3884
-69.8333	80.134	5.53361e-07	72.0355	-4.38304
-69.8333	80.2491	5.12534e-07	72.0585	-4.37763
-69.8333	80.3641	4.80934e-07	72.0815	-4.37216
-69.8333	80.4791	4.49365e-07	72.1045	-4.36664
-69.8333	80.5942	4.25812e-07	72.1275	-4.36106
-69.8333	80.7092	3.88746e-07	72.1505	-4.35542
-69.8333	80.8243	3.6593e-07	72.1735	-4.34973
-69.8333	80.9393	3.30424e-07	72.1966	-4.34398
-69.8333	81.0543	3.18986e-07	72.2196	-4.33818
-69.8333	81.1694	2.92053e-07	72.2426	-4.33232
-69.8333	81.2844	2.69211e-07	72.2656	-4.32641
-69.8333	81.3994	2.50615e-07	72.2886	-4.32044
-69.8333	81.5145	2.577e-07	72.3116	-4.31441
-69.8333	81.6295	2.15755e-07	72.3346	-4.30833
-69.8333	81.7445	2.29997e-07	72.3576	-4.30219
-69.8333	81.8596	2.41617e-07	72.3806	-4.29599
-69.8333	81.9746	2.05446e-07	72.4036	-4.28974
-69.8333	82.0896	1.7699e-07	72.4266	-4.28343
-69.8333	82.2047	2.01242e-07	72.4496	-4.27707
-69.8333	82.3197	1.55716e-07	72.4726	-4.27065
-69.8333	82.4348	1.51842e-07	72.4956	-4.26417
-69.8333	82.5498	1.13383e-07	72.5187	-4.25764
-69.8333	82.6648	9.59721e-08	72.5417	-4.25105
-69.8333	82.7799	1.15521e-07	72.5647	-4.2444
-69.8333	82.8949	1.17647e-07	72.5877	-4.2377
-69.8333	83.0099	8.56494e-08	72.6107	-4.23094
-69.8333	83.125	7.88393e-08	72.6337	-4.22413
-69.8333	83.24	9.47488e-08	72.6567	-4.21726
-69.8333	83.355	8.82127e-08	72.6797	-4.21033
-69.8333	83.4701	5.20659e-08	72.7027	-4.20334
-69.8333	83.5851	7.0495e-08	72.7257	-4.1963
-69.8333	83.7002	6.81998e-08	72.7487	-4.18921
-69.8333	83.8152	4.28507e-08	72.7717	-4.18205
-69.8333	83.9302	6.90758e-08	72.7947	-4.17484
-69.8333	84.0453	3.82608e-08	72.8178	-4.16758
-69.8333	84.1603	5.29986e-08	72.8408	-4.16025
-69.8333	84.2753	5.25402e-08	72.8638	-4.15288
-69.8333	84.3904	4.13602e-08	72.8868	-4.14544
-69.8333	84.5054	3.28123e-08	72.9098	-4.13795
-69.8333	84.6204	4.55485e-08	72.9328	-4.1304
-69.8333	84.7355	2.31812e-08	72.9558	-4.12279
-69.8333	84.8505	2.88174e-08	72.9788	-4.11513
-69.8333	84.9655	1.51471e-08	73.0018	-4.10741
-69.8333	85.0806	1.93576e-08	73.0248	-4.09964
-69.8333	85.1956	7.23084e-09	73.0478	-4.09181
-69.8333	85.3107	2.41981e-08	73.0708	-4.08392
-69.8333	85.4257	1.30205e-08	73.0938	-4.07598
-69.8333	85.5407	1.4023e-08	73.1168	-4.06798
-69.8333	85.6558	1.6937e-08	73.1399	-4.05992
-69.8333	85.7708	1.67118e-08	73.1629	-4.0518
-69.8333	85.8858	1.78064e-08	73.1859	-4.04363
-69.8333	86.0009	2.73104e-09	73.2089	-4.03541
-69.8333	86.1159	1.03753e-08	73.2319	-4.02712
-69.8333	86.2309	1.09945e-08	73.2549	-4.01878
-69.8333	86.346	9.49151e-09	73.2779	-4.01039
-69.8333	86.461	3.00831e-08	73.3009	-4.00194
-69.8333	86.576	4.18558e-10	73.3239	-3.99343
-69.8333	86.6911	1.26308e-08	73.3469	-3.98486
-69.8333	86.8061	1.68561e-08	73.3699	-3.97624
-69.8333	86.9212	8.18904e-10	73.3929	-3.96756
-69.8333	87.0362	7.99364e-09	73.4159	-3.95882
-69.8333	87.1512	4.61942e-09	73.4389	-3.95003
-69.8333	87.2663	2.62707e-08	73.462	-3.94119
-69.8333	87.3813	2.26017e-08	73.485	-3.93228
-69.8333	87.4963	1.71382e-08	73.508	-3.92332
-69.8333	87.6114	1.10024e-08	73.531	-3.9143
-69.8333	87.7264	3.52463e-09	73.554	-3.90523
-69.8333	87.8414	3.51708e-10	73.577	-3.8961
-69.8333	87.9565	2.22112e-08	73.6	-3.88692
-69.8333	88.0715	1.24318e-08	73.623	-3.87767
-69.8333	88.1866	1.69641e-08	73.646	-3.86838
-69.8333	88.3016	5.40849e-09	73.669	-3.85902
-69.8333	88.4166	4.85431e-08	73.692	-3.84961
-69.8333	88.5317	3.88325e-08	73.715	-3.84014
-69.8333	88.6467	3.57851e-08	73.738	-3.83062
-69.8333	88.7617	1.95717e-08	73.761	-3.82104
-69.8333	88.8768	9.29095e-08	73.7841	-3.8114
-69.8333	88.9918	3.29015e-08	73.8071	-3.80171
-69.8333	89.1068	2.95533e-08	73.8301	-3.79197
-69.8333	89.2219	5.32718e-08	73.8531	-3.78216
-69.8333	89.3369	1.88567e-08	73.8761	-3.7723
-69.8333	89.4519	5.00194e-08	73.8991	-3.76239
-69.8333	89.567	2.31461e-08	73.9221	-3.75241
-69.8333	89.682	8.14705e-08	73.9451	-3.74239
-69.8333	89.7971	2.18508e-08	73.9681	-3.7323
-69.8333	89.9121	5.55405e-08	73.9911	-3.72216
-69.8333	90.0271	4.44753e-08	74.0141	-3.71197
-69.8333	90.1422	6.58074e-08	74.0371	-3.70172
-69.8333	90.2572	2.68018e-08	74.0601	-3.69141
-69.8333	90.3722	1.66537e-07	74.0831	-3.68105
-69.8333	90.4873	2.90628e-08	74.1062	-3.67063
-69.8333	90.6023	7.33752e-08	74.1292	-3.66016
-69.8333	90.7173	1.02877e-07	74.1522	-3.64963
-69.8333	90.8324	8.68009e-08	74.1752	-3.63904
-69.8333	90.9474	1.31065e-07	74.1982	-3.6284
-69.8333	91.0625	1.75537e-08	74.2212	-3.61771
-69.8333	91.1775	1.62972e-08	74.2442	-3.60695
-69.8333	91.2925	1.11338e-07	74.2672	-3.59615
-69.8333	91.4076	2.84326e-08	74.2902	-3.58528
-69.8333	91.5226	1.82534e-07	74.3132	-3.57437
-69.8333	91.6376	1.54371e-07	74.3362	-3.56339
-69.8333	91.7527	1.40685e-07	74.3592	-3.55237
-69.8333	91.8677	4.41665e-08	74.3822	-3.54128
-69.8333	91.9827	1.04656e-07	74.4052	-3.53014
-69.8333	92.0978	1.77563e-07	74.4283	-3.51895
-69.8333	92.2128	2.00458e-07	74.4513	-3.5077
-69.8333	92.3278	3.43409e-07	74.4743	-3.4964
-69.8333	92.4429	2.32963e-07	74.4973	-3.48504
-69.8333	92.5579	8.11166e-08	74.5203	-3.47363
-69.8333	92.673	7.72683e-08	74.5433	-3.46216
-69.8333	92.788	1.37581e-07	74.5663	-3.45063
-69.8333	92.903	2.18715e-07	74.5893	-3.43906
-69.8333	93.0181	1.6914e-07	74.6123	-3.42742
-69.8333	93.1331	8.13154e-08	74.6353	-3.41574
-69.8333	93.2481	2.02548e-07	74.6583	-3.40399
-69.8333	93.3632	6.46206e-07	74.6813	-3.3922
-69.8333	93.4782	6.87192e-07	74.7043	-3.38035
-69.8333	93.5932	3.30503e-07	74.7273	-3.36844
-69.8333	93.7083	6.35191e-07	74.7504	-3.35648
-69.8333	93.8233	5.39998e-07	74.7734	-3.34447
-69.8333	93.9383	2.8889e-07	74.7964	-3.3324
-69.8333	94.0534	1.06474e-07	74.8194	-3.32028
-69.8333	94.1684	6.66214e-07	74.8424	-3.3081
-69.8333	94.2835	2.07443e-07	74.8654	-3.29587
-69.8333	94.3985	1.32014e-07	74.8884	-3.28359
-69.8333	94.5135	4.81672e-07	74.9114	-3.27125
-69.8333	94.6286	9.67337e-07	74.9344	-3.25886
-69.8333	94.7436	2.65822e-07	74.9574	-3.24641
-69.8333	94.8586	1.46151e-06	74.9804	-3.23391
-69.8333	94.9737	1.90504e-06	75.0034	-3.22136
-69.8333	95.0887	5.75716e-07	75.0264	-3.20875
-69.8333	95.2037	6.75687e-07	75.0494	-3.19609
-69.8333	95.3188	8.93982e-07	75.0725	-3.18338
-69.8333	95.4338	2.99766e-07	75.0955	-3.17061
-69.8333	95.5489	5.08772e-07	75.1185	-3.15779
-69.8333	95.6639	1.62978e-06	75.1415	-3.14492
-69.8333	95.7789	2.68071e-07	75.1645	-3.13199
-69.8333	95.894	4.93174e-07	75.1875	-3.11901
-69.8333	96.009	5.09174e-07	75.2105	-3.10598
-69.8333	96.124	1.22554e-06	75.2335	-3.09289
-69.8333	96.2391	7.90541e-07	75.2565	-3.07975
-69.8333	96.3541	1.62051e-06	75.2795	-3.06656
-69.8333	96.4691	1.1726e-07	75.3025	-3.05332
-69.8333	96.5842	1.78502e-06	75.3255	-3.04002
-69.8333	96.6992	6.19493e-07	75.3485	-3.02667
-69.8333	96.8142	2.29493e-06	75.3715	-3.01327
-69.8333	96.9293	3.27117e-07	75.3946	-2.99982
-69.8333	97.0443	8.72442e-07	75.4176	-2.98631
-69.8333	97.1594	1.16528e-06	75.4406	-2.97275
-69.8333	97.2744	1.26692e-06	75.4636	-2.95914
-69.8333	97.3894	9.25398e-07	75.4866	-2.94548
-69.8333	97.5045	1.10103e-06	75.5096	-2.93177
-69.8333	97.6195	3.20038e-07	75.5326	-2.918
-69.8333	97.7345	7.96858e-07	75.5556	-2.90418
-69.8333	97.8496	8.06087e-07	75.5786	-2.89031
-69.8333	97.9646	9.73265e-07	75.6016	-2.87639
-69.8333	98.0796	5.42023e-07	75.6246	-2.86242
-69.8333	98.1947	7.25743e-07	75.6476	-2.8484
-69.8333	98.3097	4.57901e-07	75.6706	-2.83432
-69.8333	98.4248	2.98305e-06	75.6936	-2.8202
-69.8333	98.5398	1.63634e-06	75.7167	-2.80602
-69.8333	98.6548	2.16949e-07	75.7397	-2.79179
-69.8333	98.7699	1.70278e-06	75.7627	-2.77751
-69.8333	98.8849	9.38961e-07	75.7857	-2.76318
-69.8333	98.9999	1.23526e-06	75.8087	-2.7488
-69.8333	99.115	1.05946e-06	75.8317	-2.73437
-69.8333	99.23	3.92803e-06	75.8547	-2.71989
-69.8333	99.345	1.4777e-07	75.8777	-2.70536
-69.8333	99.4601	1.23351e-06	75.9007	-2.69078
-69.8333	99.5751	1.68024e-06	75.9237	-2.67614
-69.8333	99.6901	3.08047e-06	75.9467	-2.66146
-69.8333	99.8052	1.8561e-06	75.9697	-2.64673
-69.8333	99.9202	8.65214e-07	75.9927	-2.63195
-69.8333	100.035	4.84084e-06	76.0157	-2.61711
-69.8333	100.15	4.85699e-06	76.0388	-2.60223
-69.8333	100.265	1.78422e-06	76.0618	-2.5873
-69.8333	100.38	1.44466e-06	76.0848	-2.57232
-69.8333	100.495	1.82525e-06	76.1078	-2.55729
-69.8333	100.61	1.55478e-06	76.1308	-2.54221
-69.8333	100.725	1.63176e-06	76.1538	-2.52708
-69.8333	100.841	4.28984e-06	76.1768	-2.5119
-69.8333	100.956	3.18956e-06	76.1998	-2.49668
-69.8333	101.071	1.30743e-06	76.2228	-2.4814
-69.8333	101.186	2.59707e-06	76.2458	-2.46608
-69.8333	101.301	2.87758e-06	76.2688	-2.45071
-69.8333	101.416	3.40672e-06	76.2918	-2.43529
-69.8333	101.531	3.73395e-07	76.3148	-2.41982
-69.8333	101.646	2.65434e-06	76.3378	-2.4043
-69.8333	101.761	2.28204e-06	76.3609	-2.38873
-69.8333	101.876	8.84237e-07	76.3839	-2.37312
-69.8333	101.991	3.61316e-06	76.4069	-2.35746
-69.8333	102.106	1.66499e-06	76.4299	-2.34175
-69.8333	102.221	8.53994e-07	76.4529	-2.32599
-69.8333	102.336	1.74137e-05	76.4759	-2.31019
-69.8333	102.451	1.64136e-05	76.4989	-2.29434
-69.8333	102.566	3.96167e-06	76.5219	-2.27844
-69.8333	102.681	2.58495e-06	76.5449	-2.26249
-69.8333	102.796	3.25879e-07	76.5679	-2.2465
-69.8333	102.911	1.08194e-05	76.5909	-2.23046
-69.8333	103.026	2.44652e-06	76.6139	-2.21438
-69.8333	103.141	1.74403e-05	76.6369	-2.19824
-69.8333	103.256	1.26293e-07	76.66	-2.18206
-69.8333	103.371	9.01993e-06	76.683	-2.16584
-69.8333	103.486	1.61932e-06	76.706	-2.14957
-69.8333	103.601	3.13421e-05	76.729	-2.13325
-69.8333	103.716	2.29375e-06	76.752	-2.11688
-69.8333	103.831	7.45793e-06	76.775	-2.10047
-69.8333	103.946	7.63241e-06	76.798	-2.08402
-69.8333	104.062	2.35718e-06	76.821	-2.06752
-69.8333	104.177	1.85485e-05	76.844	-2.05097
-69.8333	104.292	3.27852e-06	76.867	-2.03438
-69.8333	104.407	9.65292e-06	76.89	-2.01774
-69.8333	104.522	1.57629e-05	76.913	-2.00106
-69.8333	104.637	1.97245e-08	76.936	-1.98433
-69.8333	104.752	7.82647e-06	76.959	-1.96756
-69.8333	104.867	NaN	76.9821	-1.95075
-69.8333	104.982	NaN	77.0051	-1.93389
-69.8333	105.097	NaN	77.0281	-1.91698
-69.8333	105.212	NaN	77.0511	-1.90003
-69.8333	105.327	NaN	77.0741	-1.88304
-69.8333	105.442	NaN	77.0971	-1.866
-69.8333	105.557	NaN	77.1201	-1.84892
-69.8333	105.672	NaN	77.1431	-1.8318
-69.8333	105.787	NaN	77.1661	-1.81463
-69.8333	105.902	NaN	77.1891	-1.79742
-69.8333	106.017	NaN	77.2121	-1.78017
-69.8333	106.132	NaN	77.2351	-1.76287
-69.8333	106.247	NaN	77.2581	-1.74553
-69.8333	106.362	NaN	77.2811	-1.72815
-69.8333	106.477	NaN	77.3042	-1.71072
-69.8333	106.592	NaN	77.3272	-1.69325
-69.8333	106.707	NaN	77.3502	-1.67574
-69.8333	106.822	NaN	77.3732	-1.65819
-69.8333	106.937	NaN	77.3962	-1.6406
-69.8333	107.052	NaN	77.4192	-1.62296
-69.8333	107.167	NaN	77.4422	-1.60529
-69.8333	107.283	NaN	77.4652	-1.58757
-69.8333	107.398	NaN	77.4882	-1.56981
-69.8333	107.513	NaN	77.5112	-1.55201
-69.8333	107.628	NaN	77.5342	-1.53417
-69.8333	107.743	NaN	77.5572	-1.51628
-69.8333	107.858	NaN	77.5802	-1.49836
-69.8333	107.973	NaN	77.6032	-1.48039
-69.8333	108.088	NaN	77.6263	-1.46239
-69.8333	108.203	NaN	77.6493	-1.44435
-69.8333	108.318	NaN	77.6723	-1.42626
-69.8333	108.433	NaN	77.6953	-1.40814
-69.8333	108.548	NaN	77.7183	-1.38997
-69.8333	108.663	NaN	77.7413	-1.37177
-69.8333	108.778	NaN	77.7643	-1.35353
-69.8333	108.893	NaN	77.7873	-1.33524
-69.8333	109.008	NaN	77.8103	-1.31692
-69.8333	109.123	NaN	77.8333	-1.29856
-69.8333	109.238	NaN	77.8563	-1.28016
-69.8333	109.353	NaN	77.8793	-1.26173
-69.8333	109.468	NaN	77.9023	-1.24325
-69.8333	109.583	NaN	77.9253	-1.22474
-69.8333	109.698	NaN	77.9484	-1.20618
-69.8333	109.813	NaN	77.9714	-1.18759
-69.8333	109.928	NaN	77.9944	-1.16897
-69.8333	110.043	NaN	78.0174	-1.1503
-69.8333	110.158	NaN	78.0404	-1.1316
-69.8333	110.273	NaN	78.0634	-1.11286
-69.8333	110.388	NaN	78.0864	-1.09408
-69.8333	110.504	NaN	78.1094	-1.07527
-69.8333	110.619	NaN	78.1324	-1.05642
-69.8333	110.734	NaN	78.1554	-1.03754
-69.8333	110.849	NaN	78.1784	-1.01861
-69.8333	110.964	NaN	78.2014	-0.999654
-69.8333	111.079	NaN	78.2244	-0.98066
-69.8333	111.194	NaN	78.2474	-0.96163
-69.8333	111.309	NaN	78.2705	-0.942564
-69.8333	111.424	NaN	78.2935	-0.923463
-69.8333	111.539	NaN	78.3165	-0.904327
-69.8333	111.654	NaN	78.3395	-0.885156
-69.8333	111.769	NaN	78.3625	-0.86595
-69.8333	111.884	NaN	78.3855	-0.84671
-69.8333	111.999	NaN	78.4085	-0.827435
-69.8333	112.114	NaN	78.4315	-0.808126
-69.8333	112.229	NaN	78.4545	-0.788783
-69.8333	112.344	NaN	78.4775	-0.769406
-69.8333	112.459	NaN	78.5005	-0.749995
-69.8333	112.574	NaN	78.5235	-0.730551
-69.8333	112.689	NaN	78.5465	-0.711073
-69.8333	112.804	NaN	78.5695	-0.691563
-69.8333	112.919	NaN	78.5926	-0.672019
-69.8333	113.034	NaN	78.6156	-0.652443
-69.8333	113.149	NaN	78.6386	-0.632834
-69.8333	113.264	NaN	78.6616	-0.613193
-69.8333	113.379	NaN	78.6846	-0.59352
-69.8333	113.494	NaN	78.7076	-0.573815
-69.8333	113.609	NaN	78.7306	-0.554078
-69.8333	113.725	NaN	78.7536	-0.534309
-69.8333	113.84	NaN	78.7766	-0.51451
-69.8333	113.955	NaN	78.7996	-0.494679
-69.8333	114.07	NaN	78.8226	-0.474817
-69.8333	114.185	NaN	78.8456	-0.454924
-69.8333	114.3	NaN	78.8686	-0.435001
-69.8333	114.415	NaN	78.8916	-0.415047
-69.8333	114.53	NaN	78.9147	-0.395064
-69.8333	114.645	NaN	78.9377	-0.37505
-69.8333	114.76	NaN	78.9607	-0.355006
-69.8333	114.875	NaN	78.9837	-0.334933
-69.8333	114.99	NaN	79.0067	-0.314831
-69.8333	115.105	NaN	79.0297	-0.2947
-69.8333	115.22	NaN	79.0527	-0.274539
-69.8333	115.335	NaN	79.0757	-0.25435
-69.8333	115.45	NaN	79.0987	-0.234132
-69.8333	115.565	NaN	79.1217	-0.213886
-69.8333	115.68	NaN	79.1447	-0.193612
-69.8333	115.795	NaN	79.1677	-0.17331
-69.8333	115.91	NaN	79.1907	-0.15298
-69.8333	116.025	NaN	79.2137	-0.132623
-69.8333	116.14	NaN	79.2368	-0.112238
-69.8333	116.255	NaN	79.2598	-0.0918269
-69.8333	116.37	NaN	79.2828	-0.0713884
-69.8333	116.485	NaN	79.3058	-0.0509232
-69.8333	116.6	NaN	79.3288	-0.0304317
-69.8333	116.715	NaN	79.3518	-0.00991385
-69.8333	116.831	NaN	79.3748	0.01063
-69.8333	116.946	NaN	79.3978	0.0311996
-69.8333	117.061	NaN	79.4208	0.0517948
-69.8333	117.176	NaN	79.4438	0.0724154
-69.8333	117.291	NaN	79.4668	0.0930612
-69.8333	117.406	NaN	79.4898	0.113732
-69.8333	117.521	NaN	79.5128	0.134427
-69.8333	117.636	NaN	79.5358	0.155147
-69.8333	117.751	NaN	79.5589	0.175891
-69.8333	117.866	NaN	79.5819	0.19666
-69.8333	117.981	NaN	79.6049	0.217452
-69.8333	118.096	NaN	79.6279	0.238268
-69.8333	118.211	NaN	79.6509	0.259107
-69.8333	118.326	NaN	79.6739	0.279969
-69.8333	118.441	NaN	79.6969	0.300855
-69.8333	118.556	NaN	79.7199	0.321763
-69.8333	118.671	NaN	79.7429	0.342694
-69.8333	118.786	NaN	79.7659	0.363647
-69.8333	118.901	NaN	79.7889	0.384622
-69.8333	119.016	NaN	79.8119	0.405619
-69.8333	119.131	NaN	79.8349	0.426637
-69.8333	119.246	NaN	79.8579	0.447677
-69.8333	119.361	NaN	79.881	0.468739
-69.8333	119.476	NaN	79.904	0.489821
-69.8333	119.591	NaN	79.927	0.510924
-69.8333	119.706	NaN	79.95	0.532047
-69.8333	119.821	NaN	79.973	0.553191
-69.8333	119.936	NaN	79.996	0.574355
-69.8333	120.052	NaN	80.019	0.595538
-69.8333	120.167	NaN	80.042	0.616742
-69.8333	120.282	NaN	80.065	0.637964
-69.8333	120.397	NaN	80.088	0.659206
-69.8333	120.512	NaN	80.111	0.680467
-69.8333	120.627	NaN	80.134	0.701746
-69.8333	120.742	NaN	80.157	0.723044
-69.8333	120.857	NaN	80.1801	0.74436
-69.8333	120.972	NaN	80.2031	0.765694
-69.8333	121.087	NaN	80.2261	0.787046
-69.8333	121.202	NaN	80.2491	0.808415
-69.8333	121.317	NaN	80.2721	0.829802
-69.8333	121.432	NaN	80.2951	0.851205
-69.8333	121.547	NaN	80.3181	0.872626
-69.8333	121.662	NaN	80.3411	0.894063
-69.8333	121.777	NaN	80.3641	0.915517
-69.8333	121.892	NaN	80.3871	0.936986
-69.8333	122.007	NaN	80.4101	0.958472
-69.8333	122.122	NaN	80.4331	0.979973
-69.8333	122.237	NaN	80.4561	1.00149
-69.8333	122.352	NaN	80.4791	1.02302
-69.8333	122.467	NaN	80.5022	1.04457
-69.8333	122.582	NaN	80.5252	1.06613
-69.8333	122.697	NaN	80.5482	1.0877
-69.8333	122.812	NaN	80.5712	1.10929
-69.8333	122.927	NaN	80.5942	1.1309
-69.8333	123.042	NaN	80.6172	1.15252
-69.8333	123.157	NaN	80.6402	1.17415
-69.8333	123.273	NaN	80.6632	1.19579
-69.8333	123.388	NaN	80.6862	1.21745
-69.8333	123.503	NaN	80.7092	1.23912
-69.8333	123.618	NaN	80.7322	1.2608
-69.8333	123.733	NaN	80.7552	1.2825
-69.8333	123.848	NaN	80.7782	1.30421
-69.8333	123.963	NaN	80.8012	1.32592
-69.8333	124.078	NaN	80.8243	1.34765
-69.8333	124.193	NaN	80.8473	1.3694
-69.8333	124.308	NaN	80.8703	1.39115
-69.8333	124.423	NaN	80.8933	1.41291
-69.8333	124.538	NaN	80.9163	1.43469
-69.8333	124.653	NaN	80.9393	1.45647
-69.8333	124.768	NaN	80.9623	1.47827
-69.8333	124.883	NaN	80.9853	1.50007
-69.8333	124.998	NaN	81.0083	1.52189
-69.8333	125.113	NaN	81.0313	1.54371
-69.8333	125.228	NaN	81.0543	1.56554
-69.8333	125.343	NaN	81.0773	1.58738
-69.8333	125.458	NaN	81.1003	1.60923
-69.8333	125.573	NaN	81.1233	1.63109
-69.8333	125.688	NaN	81.1464	1.65296
-69.8333	125.803	NaN	81.1694	1.67483
-69.8333	125.918	NaN	81.1924	1.69672
-69.8333	126.033	NaN	81.2154	1.71861
-69.8333	126.148	NaN	81.2384	1.7405
-69.8333	126.263	NaN	81.2614	1.76241
-69.8333	126.378	NaN	81.2844	1.78432
-69.8333	126.494	NaN	81.3074	1.80623
-69.8333	126.609	NaN	81.3304	1.82816
-69.8333	126.724	NaN	81.3534	1.85008
-69.8333	126.839	NaN	81.3764	1.87202
-69.8333	126.954	NaN	81.3994	1.89396
-69.8333	127.069	NaN	81.4224	1.9159
-69.8333	127.184	NaN	81.4454	1.93785
-69.8333	127.299	NaN	81.4685	1.95981
-69.8333	127.414	NaN	81.4915	1.98176
-69.8333	127.529	NaN	81.5145	2.00373
-69.8333	127.644	NaN	81.5375	2.02569
-69.8333	127.759	NaN	81.5605	2.04766
-69.8333	127.874	NaN	81.5835	2.06964
-69.8333	127.989	NaN	81.6065	2.09161
-69.8333	128.104	NaN	81.6295	2.11359
-69.8333	128.219	NaN	81.6525	2.13557
-69.8333	128.334	NaN	81.6755	2.15756
-69.8333	128.449	NaN	81.6985	2.17954
-69.8333	128.564	NaN	81.7215	2.20153
-69.8333	128.679	NaN	81.7445	2.22352
-69.8333	128.794	NaN	81.7675	2.24551
-69.8333	128.909	NaN	81.7906	2.2675
-69.8333	129.024	NaN	81.8136	2.28949
-69.8333	129.139	NaN	81.8366	2.31149
-69.8333	129.254	NaN	81.8596	2.33348
-69.8333	129.369	0.101623	81.8826	2.35547
-69.8333	129.484	0.102769	81.9056	2.37747
-69.8333	129.599	0.102839	81.9286	2.39946
-69.8333	129.715	0.101671	81.9516	2.42145
-69.8333	129.83	0.0994164	81.9746	2.44344
-69.8333	129.945	0.0964811	81.9976	2.46543
-69.6667	49.9946	0.16311	82.0206	2.48742
-69.6667	50.1097	0.172649	82.0436	2.50941
-69.6667	50.2247	0.182589	82.0666	2.53139
-69.6667	50.3397	0.192933	82.0896	2.55337
-69.6667	50.4548	0.203685	82.1127	2.57535
-69.6667	50.5698	0.21485	82.1357	2.59733
-69.6667	50.6848	0.226427	82.1587	2.6193
-69.6667	50.7999	0.238418	82.1817	2.64127
-69.6667	50.9149	0.250823	82.2047	2.66324
-69.6667	51.0299	0.263639	82.2277	2.6852
-69.6667	51.145	0.276864	82.2507	2.70716
-69.6667	51.26	0.290492	82.2737	2.72911
-69.6667	51.3751	0.304518	82.2967	2.75106
-69.6667	51.4901	0.318935	82.3197	2.773
-69.6667	51.6051	0.333731	82.3427	2.79494
-69.6667	51.7202	0.348897	82.3657	2.81688
-69.6667	51.8352	0.36442	82.3887	2.8388
-69.6667	51.9502	0.380286	82.4117	2.86073
-69.6667	52.0653	0.396476	82.4348	2.88264
-69.6667	52.1803	0.412976	82.4578	2.90455
-69.6667	52.2953	0.429762	82.4808	2.92645
-69.6667	52.4104	0.446814	82.5038	2.94835
-69.6667	52.5254	0.464109	82.5268	2.97024
-69.6667	52.6404	0.481619	82.5498	2.99212
-69.6667	52.7555	0.499319	82.5728	3.01399
-69.6667	52.8705	0.517177	82.5958	3.03586
-69.6667	52.9856	0.535165	82.6188	3.05771
-69.6667	53.1006	0.553247	82.6418	3.07956
-69.6667	53.2156	0.571391	82.6648	3.1014
-69.6667	53.3307	0.589559	82.6878	3.12323
-69.6667	53.4457	0.607715	82.7108	3.14505
-69.6667	53.5607	0.625819	82.7338	3.16686
-69.6667	53.6758	0.64383	82.7569	3.18866
-69.6667	53.7908	0.661708	82.7799	3.21045
-69.6667	53.9058	0.67941	82.8029	3.23223
-69.6667	54.0209	0.696892	82.8259	3.254
-69.6667	54.1359	0.71411	82.8489	3.27576
-69.6667	54.2509	0.73102	82.8719	3.29751
-69.6667	54.366	0.747576	82.8949	3.31924
-69.6667	54.481	0.763734	82.9179	3.34097
-69.6667	54.5961	0.779447	82.9409	3.36268
-69.6667	54.7111	0.794672	82.9639	3.38438
-69.6667	54.8261	0.809361	82.9869	3.40607
-69.6667	54.9412	0.823472	83.0099	3.42774
-69.6667	55.0562	0.836963	83.0329	3.4494
-69.6667	55.1712	0.849789	83.0559	3.47105
-69.6667	55.2863	0.861912	83.079	3.49269
-69.6667	55.4013	NaN	83.102	3.51431
-69.6667	55.5163	NaN	83.125	3.53591
-69.6667	55.6314	NaN	83.148	3.55751
-69.6667	55.7464	NaN	83.171	3.57908
-69.6667	55.8615	NaN	83.194	3.60065
-69.6667	55.9765	NaN	83.217	3.62219
-69.6667	56.0915	NaN	83.24	3.64373
-69.6667	56.2066	NaN	83.263	3.66524
-69.6667	56.3216	NaN	83.286	3.68674
-69.6667	56.4366	NaN	83.309	3.70823
-69.6667	56.5517	NaN	83.332	3.7297
-69.6667	56.6667	NaN	83.355	3.75115
-69.6667	56.7817	NaN	83.378	3.77258
-69.6667	56.8968	NaN	83.4011	3.794
-69.6667	57.0118	NaN	83.4241	3.8154
-69.6667	57.1268	NaN	83.4471	3.83678
-69.6667	57.2419	NaN	83.4701	3.85814
-69.6667	57.3569	NaN	83.4931	3.87949
-69.6667	57.472	NaN	83.5161	3.90081
-69.6667	57.587	NaN	83.5391	3.92212
-69.6667	57.702	NaN	83.5621	3.94341
-69.6667	57.8171	NaN	83.5851	3.96468
-69.6667	57.9321	NaN	83.6081	3.98593
-69.6667	58.0471	NaN	83.6311	4.00716
-69.6667	58.1622	NaN	83.6541	4.02837
-69.6667	58.2772	NaN	83.6771	4.04956
-69.6667	58.3922	NaN	83.7002	4.07072
-69.6667	58.5073	NaN	83.7232	4.09187
-69.6667	58.6223	NaN	83.7462	4.113
-69.6667	58.7374	NaN	83.7692	4.1341
-69.6667	58.8524	NaN	83.7922	4.15518
-69.6667	58.9674	NaN	83.8152	4.17624
-69.6667	59.0825	NaN	83.8382	4.19728
-69.6667	59.1975	NaN	83.8612	4.2183
-69.6667	59.3125	NaN	83.8842	4.23929
-69.6667	59.4276	NaN	83.9072	4.26026
-69.6667	59.5426	NaN	83.9302	4.28121
-69.6667	59.6576	NaN	83.9532	4.30213
-69.6667	59.7727	NaN	83.9762	4.32303
-69.6667	59.8877	NaN	83.9992	4.34391
-69.6667	60.0027	NaN	84.0223	4.36476
-69.6667	60.1178	NaN	84.0453	4.38559
-69.6667	60.2328	NaN	84.0683	4.40639
-69.6667	60.3479	NaN	84.0913	4.42716
-69.6667	60.4629	NaN	84.1143	4.44791
-69.6667	60.5779	NaN	84.1373	4.46864
-69.6667	60.693	NaN	84.1603	4.48934
-69.6667	60.808	NaN	84.1833	4.51001
-69.6667	60.923	NaN	84.2063	4.53066
-69.6667	61.0381	NaN	84.2293	4.55128
-69.6667	61.1531	NaN	84.2523	4.57187
-69.6667	61.2681	NaN	84.2753	4.59244
-69.6667	61.3832	NaN	84.2983	4.61298
-69.6667	61.4982	NaN	84.3213	4.63349
-69.6667	61.6132	NaN	84.3444	4.65397
-69.6667	61.7283	NaN	84.3674	4.67443
-69.6667	61.8433	NaN	84.3904	4.69485
-69.6667	61.9584	NaN	84.4134	4.71525
-69.6667	62.0734	NaN	84.4364	4.73562
-69.6667	62.1884	NaN	84.4594	4.75596
-69.6667	62.3035	NaN	84.4824	4.77627
-69.6667	62.4185	NaN	84.5054	4.79655
-69.6667	62.5335	NaN	84.5284	4.8168
-69.6667	62.6486	NaN	84.5514	4.83701
-69.6667	62.7636	NaN	84.5744	4.8572
-69.6667	62.8786	NaN	84.5974	4.87736
-69.6667	62.9937	NaN	84.6204	4.89749
-69.6667	63.1087	NaN	84.6434	4.91758
-69.6667	63.2238	NaN	84.6665	4.93765
-69.6667	63.3388	NaN	84.6895	4.95768
-69.6667	63.4538	NaN	84.7125	4.97768
-69.6667	63.5689	NaN	84.7355	4.99765
-69.6667	63.6839	NaN	84.7585	5.01758
-69.6667	63.7989	NaN	84.7815	5.03749
-69.6667	63.914	NaN	84.8045	5.05736
-69.6667	64.029	NaN	84.8275	5.07719
-69.6667	64.144	NaN	84.8505	5.097
-69.6667	64.2591	NaN	84.8735	5.11676
-69.6667	64.3741	NaN	84.8965	5.1365
-69.6667	64.4891	NaN	84.9195	5.1562
-69.6667	64.6042	NaN	84.9425	5.17586
-69.6667	64.7192	NaN	84.9655	5.1955
-69.6667	64.8343	NaN	84.9886	5.21509
-69.6667	64.9493	NaN	85.0116	5.23465
-69.6667	65.0643	NaN	85.0346	5.25418
-69.6667	65.1794	NaN	85.0576	5.27367
-69.6667	65.2944	NaN	85.0806	5.29312
-69.6667	65.4094	NaN	85.1036	5.31253
-69.6667	65.5245	NaN	85.1266	5.33191
-69.6667	65.6395	NaN	85.1496	5.35126
-69.6667	65.7545	NaN	85.1726	5.37056
-69.6667	65.8696	NaN	85.1956	5.38983
-69.6667	65.9846	NaN	85.2186	5.40906
-69.6667	66.0997	NaN	85.2416	5.42826
-69.6667	66.2147	NaN	85.2646	5.44741
-69.6667	66.3297	NaN	85.2876	5.46653
-69.6667	66.4448	NaN	85.3107	5.48561
-69.6667	66.5598	NaN	85.3337	5.50465
-69.6667	66.6748	NaN	85.3567	5.52365
-69.6667	66.7899	NaN	85.3797	5.54261
-69.6667	66.9049	NaN	85.4027	5.56153
-69.6667	67.0199	NaN	85.4257	5.58041
-69.6667	67.135	NaN	85.4487	5.59925
-69.6667	67.25	NaN	85.4717	5.61805
-69.6667	67.365	NaN	85.4947	5.63682
-69.6667	67.4801	NaN	85.5177	5.65554
-69.6667	67.5951	NaN	85.5407	5.67421
-69.6667	67.7102	NaN	85.5637	5.69285
-69.6667	67.8252	NaN	85.5867	5.71145
-69.6667	67.9402	NaN	85.6097	5.73
-69.6667	68.0553	NaN	85.6328	5.74852
-69.6667	68.1703	NaN	85.6558	5.76699
-69.6667	68.2853	NaN	85.6788	5.78542
-69.6667	68.4004	NaN	85.7018	5.8038
-69.6667	68.5154	NaN	85.7248	5.82214
-69.6667	68.6304	NaN	85.7478	5.84044
-69.6667	68.7455	NaN	85.7708	5.8587
-69.6667	68.8605	NaN	85.7938	5.87691
-69.6667	68.9755	NaN	85.8168	5.89508
-69.6667	69.0906	NaN	85.8398	5.91321
-69.6667	69.2056	NaN	85.8628	5.93129
-69.6667	69.3207	NaN	85.8858	5.94932
-69.6667	69.4357	NaN	85.9088	5.96731
-69.6667	69.5507	NaN	85.9318	5.98526
-69.6667	69.6658	NaN	85.9549	6.00316
-69.6667	69.7808	NaN	85.9779	6.02101
-69.6667	69.8958	NaN	86.0009	6.03882
-69.6667	70.0109	NaN	86.0239	6.05659
-69.6667	70.1259	NaN	86.0469	6.07431
-69.6667	70.2409	NaN	86.0699	6.09198
-69.6667	70.356	NaN	86.0929	6.1096
-69.6667	70.471	NaN	86.1159	6.12718
-69.6667	70.5861	NaN	86.1389	6.14471
-69.6667	70.7011	NaN	86.1619	6.16219
-69.6667	70.8161	NaN	86.1849	6.17963
-69.6667	70.9312	NaN	86.2079	6.19701
-69.6667	71.0462	NaN	86.2309	6.21435
-69.6667	71.1612	NaN	86.2539	6.23165
-69.6667	71.2763	NaN	86.277	6.24889
-69.6667	71.3913	NaN	86.3	6.26608
-69.6667	71.5063	NaN	86.323	6.28323
-69.6667	71.6214	NaN	86.346	6.30032
-69.6667	71.7364	NaN	86.369	6.31737
-69.6667	71.8514	NaN	86.392	6.33437
-69.6667	71.9665	NaN	86.415	6.35132
-69.6667	72.0815	NaN	86.438	6.36821
-69.6667	72.1966	NaN	86.461	6.38506
-69.6667	72.3116	NaN	86.484	6.40186
-69.6667	72.4266	NaN	86.507	6.4186
-69.6667	72.5417	NaN	86.53	6.4353
-69.6667	72.6567	NaN	86.553	6.45194
-69.6667	72.7717	NaN	86.576	6.46854
-69.6667	72.8868	NaN	86.5991	6.48508
-69.6667	73.0018	NaN	86.6221	6.50157
-69.6667	73.1168	NaN	86.6451	6.518
-69.6667	73.2319	NaN	86.6681	6.53439
-69.6667	73.3469	NaN	86.6911	6.55072
-69.6667	73.462	NaN	86.7141	6.567
-69.6667	73.577	NaN	86.7371	6.58323
-69.6667	73.692	NaN	86.7601	6.5994
-69.6667	73.8071	NaN	86.7831	6.61553
-69.6667	73.9221	NaN	86.8061	6.63159
-69.6667	74.0371	NaN	86.8291	6.64761
-69.6667	74.1522	NaN	86.8521	6.66357
-69.6667	74.2672	NaN	86.8751	6.67947
-69.6667	74.3822	NaN	86.8981	6.69532
-69.6667	74.4973	NaN	86.9212	6.71112
-69.6667	74.6123	NaN	86.9442	6.72686
-69.6667	74.7273	NaN	86.9672	6.74255
-69.6667	74.8424	NaN	86.9902	6.75818
-69.6667	74.9574	NaN	87.0132	6.77376
-69.6667	75.0725	NaN	87.0362	6.78928
-69.6667	75.1875	NaN	87.0592	6.80475
-69.6667	75.3025	NaN	87.0822	6.82016
-69.6667	75.4176	NaN	87.1052	6.83551
-69.6667	75.5326	NaN	87.1282	6.85081
-69.6667	75.6476	NaN	87.1512	6.86605
-69.6667	75.7627	NaN	87.1742	6.88123
-69.6667	75.8777	NaN	87.1972	6.89636
-69.6667	75.9927	NaN	87.2202	6.91143
-69.6667	76.1078	NaN	87.2433	6.92644
-69.6667	76.2228	NaN	87.2663	6.94139
-69.6667	76.3378	NaN	87.2893	6.95629
-69.6667	76.4529	NaN	87.3123	6.97113
-69.6667	76.5679	NaN	87.3353	6.98591
-69.6667	76.683	NaN	87.3583	7.00063
-69.6667	76.798	NaN	87.3813	7.01529
-69.6667	76.913	NaN	87.4043	7.0299
-69.6667	77.0281	NaN	87.4273	7.04445
-69.6667	77.1431	NaN	87.4503	7.05893
-69.6667	77.2581	NaN	87.4733	7.07336
-69.6667	77.3732	NaN	87.4963	7.08773
-69.6667	77.4882	NaN	87.5193	7.10204
-69.6667	77.6032	NaN	87.5424	7.11628
-69.6667	77.7183	NaN	87.5654	7.13047
-69.6667	77.8333	NaN	87.5884	7.1446
-69.6667	77.9484	NaN	87.6114	7.15867
-69.6667	78.0634	NaN	87.6344	7.17267
-69.6667	78.1784	NaN	87.6574	7.18662
-69.6667	78.2935	NaN	87.6804	7.20051
-69.6667	78.4085	NaN	87.7034	7.21433
-69.6667	78.5235	NaN	87.7264	7.22809
-69.6667	78.6386	NaN	87.7494	7.24179
-69.6667	78.7536	NaN	87.7724	7.25543
-69.6667	78.8686	NaN	87.7954	7.26901
-69.6667	78.9837	1.22983e-06	87.8184	7.28252
-69.6667	79.0987	1.14365e-06	87.8414	7.29598
-69.6667	79.2137	1.07448e-06	87.8645	7.30937
-69.6667	79.3288	9.93419e-07	87.8875	7.32269
-69.6667	79.4438	9.26285e-07	87.9105	7.33596
-69.6667	79.5589	8.78075e-07	87.9335	7.34916
-69.6667	79.6739	7.99089e-07	87.9565	7.3623
-69.6667	79.7889	7.4219e-07	87.9795	7.37537
-69.6667	79.904	7.12167e-07	88.0025	7.38838
-69.6667	80.019	6.51016e-07	88.0255	7.40133
-69.6667	80.134	6.09416e-07	88.0485	7.41422
-69.6667	80.2491	5.69829e-07	88.0715	7.42704
-69.6667	80.3641	5.29216e-07	88.0945	7.43979
-69.6667	80.4791	4.88121e-07	88.1175	7.45248
-69.6667	80.5942	4.55517e-07	88.1405	7.46511
-69.6667	80.7092	4.32942e-07	88.1635	7.47767
-69.6667	80.8243	4.04883e-07	88.1866	7.49017
-69.6667	80.9393	3.77517e-07	88.2096	7.5026
-69.6667	81.0543	3.39261e-07	88.2326	7.51497
-69.6667	81.1694	3.46034e-07	88.2556	7.52727
-69.6667	81.2844	3.1717e-07	88.2786	7.53951
-69.6667	81.3994	2.88749e-07	88.3016	7.55168
-69.6667	81.5145	2.57618e-07	88.3246	7.56378
-69.6667	81.6295	2.44767e-07	88.3476	7.57582
-69.6667	81.7445	2.02273e-07	88.3706	7.58779
-69.6667	81.8596	2.1534e-07	88.3936	7.5997
-69.6667	81.9746	2.25136e-07	88.4166	7.61154
-69.6667	82.0896	1.68994e-07	88.4396	7.62331
-69.6667	82.2047	1.59368e-07	88.4626	7.63501
-69.6667	82.3197	1.59726e-07	88.4856	7.64665
-69.6667	82.4348	1.32811e-07	88.5087	7.65822
-69.6667	82.5498	1.71379e-07	88.5317	7.66973
-69.6667	82.6648	1.42178e-07	88.5547	7.68116
-69.6667	82.7799	1.59607e-07	88.5777	7.69253
-69.6667	82.8949	9.27921e-08	88.6007	7.70383
-69.6667	83.0099	1.25116e-07	88.6237	7.71507
-69.6667	83.125	1.12439e-07	88.6467	7.72623
-69.6667	83.24	8.50291e-08	88.6697	7.73733
-69.6667	83.355	7.481e-08	88.6927	7.74836
-69.6667	83.4701	9.91258e-08	88.7157	7.75932
-69.6667	83.5851	8.40905e-08	88.7387	7.77021
-69.6667	83.7002	5.92961e-08	88.7617	7.78103
-69.6667	83.8152	9.1997e-08	88.7847	7.79179
-69.6667	83.9302	5.23664e-08	88.8077	7.80247
-69.6667	84.0453	7.1825e-08	88.8308	7.81309
-69.6667	84.1603	4.69039e-08	88.8538	7.82363
-69.6667	84.2753	4.54276e-08	88.8768	7.83411
-69.6667	84.3904	5.36182e-08	88.8998	7.84452
-69.6667	84.5054	3.54531e-08	88.9228	7.85485
-69.6667	84.6204	3.88219e-08	88.9458	7.86512
-69.6667	84.7355	3.71585e-08	88.9688	7.87532
-69.6667	84.8505	3.40452e-08	88.9918	7.88544
-69.6667	84.9655	5.68791e-08	89.0148	7.8955
-69.6667	85.0806	2.66973e-08	89.0378	7.90549
-69.6667	85.1956	6.12232e-08	89.0608	7.9154
-69.6667	85.3107	3.2648e-08	89.0838	7.92525
-69.6667	85.4257	4.07959e-08	89.1068	7.93502
-69.6667	85.5407	2.77816e-08	89.1298	7.94472
-69.6667	85.6558	2.0033e-08	89.1529	7.95435
-69.6667	85.7708	2.61738e-08	89.1759	7.96391
-69.6667	85.8858	2.56573e-08	89.1989	7.9734
-69.6667	86.0009	2.3315e-08	89.2219	7.98282
-69.6667	86.1159	1.24353e-08	89.2449	7.99216
-69.6667	86.2309	2.25715e-08	89.2679	8.00144
-69.6667	86.346	2.91008e-08	89.2909	8.01064
-69.6667	86.461	7.50444e-09	89.3139	8.01977
-69.6667	86.576	2.37335e-08	89.3369	8.02883
-69.6667	86.6911	1.58445e-09	89.3599	8.03781
-69.6667	86.8061	9.7717e-10	89.3829	8.04672
-69.6667	86.9212	4.5615e-09	89.4059	8.05556
-69.6667	87.0362	1.59622e-08	89.4289	8.06433
-69.6667	87.1512	1.5014e-08	89.4519	8.07303
-69.6667	87.2663	3.2192e-08	89.475	8.08165
-69.6667	87.3813	3.87043e-09	89.498	8.0902
-69.6667	87.4963	3.0032e-08	89.521	8.09867
-69.6667	87.6114	4.62259e-09	89.544	8.10708
-69.6667	87.7264	1.97305e-08	89.567	8.11541
-69.6667	87.8414	8.98808e-09	89.59	8.12366
-69.6667	87.9565	1.53677e-08	89.613	8.13184
-69.6667	88.0715	1.53013e-09	89.636	8.13995
-69.6667	88.1866	5.12656e-08	89.659	8.14799
-69.6667	88.3016	1.23178e-08	89.682	8.15595
-69.6667	88.4166	2.41991e-08	89.705	8.16384
-69.6667	88.5317	5.15576e-08	89.728	8.17165
-69.6667	88.6467	2.41964e-08	89.751	8.17939
-69.6667	88.7617	6.0749e-10	89.774	8.18705
-69.6667	88.8768	5.70967e-08	89.7971	8.19464
-69.6667	88.9918	4.68825e-09	89.8201	8.20216
-69.6667	89.1068	4.25959e-08	89.8431	8.2096
-69.6667	89.2219	1.54215e-07	89.8661	8.21696
-69.6667	89.3369	1.65438e-08	89.8891	8.22425
-69.6667	89.4519	7.25535e-08	89.9121	8.23147
-69.6667	89.567	7.45283e-08	89.9351	8.23861
-69.6667	89.682	7.31276e-08	89.9581	8.24568
-69.6667	89.7971	4.28477e-08	89.9811	8.25267
-69.6667	89.9121	1.95879e-07	90.0041	8.25958
-69.6667	90.0271	4.70053e-08	90.0271	8.26642
-69.6667	90.1422	9.72452e-08	90.0501	8.27319
-69.6667	90.2572	4.49219e-08	90.0731	8.27988
-69.6667	90.3722	1.82923e-07	90.0961	8.28649
-69.6667	90.4873	3.23578e-08	90.1192	8.29303
-69.6667	90.6023	5.50631e-08	90.1422	8.29949
-69.6667	90.7173	6.43484e-08	90.1652	8.30588
-69.6667	90.8324	1.48018e-08	90.1882	8.31219
-69.6667	90.9474	8.88696e-08	90.2112	8.31842
-69.6667	91.0625	6.85013e-08	90.2342	8.32458
-69.6667	91.1775	1.43656e-07	90.2572	8.33066
-69.6667	91.2925	2.03484e-07	90.2802	8.33666
-69.6667	91.4076	9.95175e-08	90.3032	8.34259
-69.6667	91.5226	1.60776e-07	90.3262	8.34844
-69.6667	91.6376	1.30061e-07	90.3492	8.35422
-69.6667	91.7527	8.21091e-08	90.3722	8.35992
-69.6667	91.8677	5.11182e-08	90.3952	8.36554
-69.6667	91.9827	2.16977e-07	90.4182	8.37108
-69.6667	92.0978	3.19669e-07	90.4413	8.37655
-69.6667	92.2128	2.29374e-07	90.4643	8.38194
-69.6667	92.3278	2.60234e-07	90.4873	8.38726
-69.6667	92.4429	7.17044e-08	90.5103	8.39249
-69.6667	92.5579	1.87536e-07	90.5333	8.39765
-69.6667	92.673	1.81018e-07	90.5563	8.40273
-69.6667	92.788	2.57794e-07	90.5793	8.40774
-69.6667	92.903	1.64068e-07	90.6023	8.41267
-69.6667	93.0181	1.87958e-07	90.6253	8.41752
-69.6667	93.1331	3.58468e-07	90.6483	8.42229
-69.6667	93.2481	4.8671e-07	90.6713	8.42698
-69.6667	93.3632	7.37797e-07	90.6943	8.4316
-69.6667	93.4782	3.48262e-07	90.7173	8.43614
-69.6667	93.5932	1.02359e-07	90.7403	8.4406
-69.6667	93.7083	2.46765e-07	90.7634	8.44499
-69.6667	93.8233	3.32479e-07	90.7864	8.44929
-69.6667	93.9383	5.11029e-07	90.8094	8.45352
-69.6667	94.0534	2.28114e-07	90.8324	8.45767
-69.6667	94.1684	2.79837e-07	90.8554	8.46174
-69.6667	94.2835	2.17769e-07	90.8784	8.46574
-69.6667	94.3985	7.7776e-07	90.9014	8.46965
-69.6667	94.5135	6.4826e-07	90.9244	8.47349
-69.6667	94.6286	3.32876e-07	90.9474	8.47725
-69.6667	94.7436	9.11562e-07	90.9704	8.48093
-69.6667	94.8586	1.63221e-06	90.9934	8.48453
-69.6667	94.9737	1.90647e-06	91.0164	8.48806
-69.6667	95.0887	1.27733e-06	91.0394	8.4915
-69.6667	95.2037	9.22115e-08	91.0625	8.49487
-69.6667	95.3188	1.39378e-06	91.0855	8.49816
-69.6667	95.4338	7.93146e-07	91.1085	8.50136
-69.6667	95.5489	1.93926e-07	91.1315	8.5045
-69.6667	95.6639	7.54551e-07	91.1545	8.50755
-69.6667	95.7789	2.95215e-07	91.1775	8.51052
-69.6667	95.894	9.98428e-07	91.2005	8.51342
-69.6667	96.009	9.55968e-07	91.2235	8.51623
-69.6667	96.124	3.0032e-07	91.2465	8.51897
-69.6667	96.2391	1.04799e-06	91.2695	8.52163
-69.6667	96.3541	8.10621e-07	91.2925	8.52421
-69.6667	96.4691	5.32173e-07	91.3155	8.52671
-69.6667	96.5842	1.74561e-06	91.3385	8.52913
-69.6667	96.6992	5.78203e-07	91.3615	8.53147
-69.6667	96.8142	1.84877e-06	91.3846	8.53373
-69.6667	96.9293	5.08132e-07	91.4076	8.53591
-69.6667	97.0443	2.02071e-06	91.4306	8.53802
-69.6667	97.1594	1.63966e-06	91.4536	8.54004
-69.6667	97.2744	1.32271e-06	91.4766	8.54199
-69.6667	97.3894	1.77964e-06	91.4996	8.54386
-69.6667	97.5045	6.45919e-07	91.5226	8.54565
-69.6667	97.6195	2.0308e-06	91.5456	8.54735
-69.6667	97.7345	2.01769e-06	91.5686	8.54898
-69.6667	97.8496	6.5269e-07	91.5916	8.55053
-69.6667	97.9646	1.13434e-06	91.6146	8.552
-69.6667	98.0796	6.78753e-07	91.6376	8.55339
-69.6667	98.1947	1.08117e-06	91.6606	8.55471
-69.6667	98.3097	1.20713e-06	91.6836	8.55594
-69.6667	98.4248	1.89388e-06	91.7067	8.55709
-69.6667	98.5398	1.34988e-06	91.7297	8.55816
-69.6667	98.6548	8.27096e-07	91.7527	8.55916
-69.6667	98.7699	2.40713e-06	91.7757	8.56007
-69.6667	98.8849	4.21208e-07	91.7987	8.56091
-69.6667	98.9999	1.56001e-06	91.8217	8.56166
-69.6667	99.115	8.25972e-07	91.8447	8.56234
-69.6667	99.23	3.18043e-06	91.8677	8.56294
-69.6667	99.345	1.81467e-06	91.8907	8.56345
-69.6667	99.4601	8.78148e-07	91.9137	8.56389
-69.6667	99.5751	1.32615e-06	91.9367	8.56425
-69.6667	99.6901	3.59416e-06	91.9597	8.56453
-69.6667	99.8052	2.82244e-06	91.9827	8.56472
-69.6667	99.9202	7.06975e-07	92.0057	8.56484
-69.6667	100.035	4.62977e-06	92.0288	8.56488
-69.6667	100.15	3.40462e-06	92.0518	8.56484
-69.6667	100.265	7.29149e-07	92.0748	8.56472
-69.6667	100.38	2.24385e-06	92.0978	8.56453
-69.6667	100.495	2.05717e-06	92.1208	8.56425
-69.6667	100.61	2.65071e-06	92.1438	8.56389
-69.6667	100.725	1.02575e-06	92.1668	8.56345
-69.6667	100.841	8.51818e-07	92.1898	8.56294
-69.6667	100.956	4.21956e-06	92.2128	8.56234
-69.6667	101.071	2.60595e-06	92.2358	8.56166
-69.6667	101.186	2.78246e-06	92.2588	8.56091
-69.6667	101.301	4.80669e-06	92.2818	8.56007
-69.6667	101.416	3.96311e-06	92.3048	8.55916
-69.6667	101.531	1.76748e-06	92.3278	8.55816
-69.6667	101.646	6.00538e-06	92.3509	8.55709
-69.6667	101.761	3.37271e-06	92.3739	8.55594
-69.6667	101.876	1.52481e-06	92.3969	8.55471
-69.6667	101.991	2.2603e-06	92.4199	8.55339
-69.6667	102.106	4.71286e-06	92.4429	8.552
-69.6667	102.221	2.82144e-06	92.4659	8.55053
-69.6667	102.336	5.33799e-06	92.4889	8.54898
-69.6667	102.451	1.87457e-05	92.5119	8.54735
-69.6667	102.566	1.24855e-05	92.5349	8.54565
-69.6667	102.681	1.60897e-06	92.5579	8.54386
-69.6667	102.796	8.62134e-06	92.5809	8.54199
-69.6667	102.911	9.91709e-08	92.6039	8.54004
-69.6667	103.026	4.1682e-06	92.6269	8.53802
-69.6667	103.141	6.78923e-06	92.6499	8.53591
-69.6667	103.256	1.52074e-06	92.673	8.53373
-69.6667	103.371	2.73046e-06	92.696	8.53147
-69.6667	103.486	7.65562e-06	92.719	8.52913
-69.6667	103.601	1.55173e-05	92.742	8.52671
-69.6667	103.716	7.32586e-07	92.765	8.52421
-69.6667	103.831	7.23264e-06	92.788	8.52163
-69.6667	103.946	1.71356e-06	92.811	8.51897
-69.6667	104.062	1.62457e-06	92.834	8.51623
-69.6667	104.177	6.78878e-06	92.857	8.51342
-69.6667	104.292	6.39292e-07	92.88	8.51052
-69.6667	104.407	1.02594e-05	92.903	8.50755
-69.6667	104.522	6.08206e-06	92.926	8.5045
-69.6667	104.637	3.71284e-06	92.949	8.50136
-69.6667	104.752	1.79787e-05	92.972	8.49816
-69.6667	104.867	2.80231e-06	92.9951	8.49487
-69.6667	104.982	1.29477e-05	93.0181	8.4915
-69.6667	105.097	NaN	93.0411	8.48806
-69.6667	105.212	NaN	93.0641	8.48453
-69.6667	105.327	NaN	93.0871	8.48093
-69.6667	105.442	NaN	93.1101	8.47725
-69.6667	105.557	NaN	93.1331	8.47349
-69.6667	105.672	NaN	93.1561	8.46965
-69.6667	105.787	NaN	93.1791	8.46574
-69.6667	105.902	NaN	93.2021	8.46174
-69.6667	106.017	NaN	93.2251	8.45767
-69.6667	106.132	NaN	93.2481	8.45352
-69.6667	106.247	NaN	93.2711	8.44929
-69.6667	106.362	NaN	93.2941	8.44499
-69.6667	106.477	NaN	93.3172	8.4406
-69.6667	106.592	NaN	93.3402	8.43614
-69.6667	106.707	NaN	93.3632	8.4316
-69.6667	106.822	NaN	93.3862	8.42698
-69.6667	106.937	NaN	93.4092	8.42229
-69.6667	107.052	NaN	93.4322	8.41752
-69.6667	107.167	NaN	93.4552	8.41267
-69.6667	107.283	NaN	93.4782	8.40774
-69.6667	107.398	NaN	93.5012	8.40273
-69.6667	107.513	NaN	93.5242	8.39765
-69.6667	107.628	NaN	93.5472	8.39249
-69.6667	107.743	NaN	93.5702	8.38726
-69.6667	107.858	NaN	93.5932	8.38194
-69.6667	107.973	NaN	93.6162	8.37655
-69.6667	108.088	NaN	93.6393	8.37108
-69.6667	108.203	NaN	93.6623	8.36554
-69.6667	108.318	NaN	93.6853	8.35992
-69.6667	108.433	NaN	93.7083	8.35422
-69.6667	108.548	NaN	93.7313	8.34844
-69.6667	108.663	NaN	93.7543	8.34259
-69.6667	108.778	NaN	93.7773	8.33666
-69.6667	108.893	NaN	93.8003	8.33066
-69.6667	109.008	NaN	93.8233	8.32458
-69.6667	109.123	NaN	93.8463	8.31842
-69.6667	109.238	NaN	93.8693	8.31219
-69.6667	109.353	NaN	93.8923	8.30588
-69.6667	109.468	NaN	93.9153	8.29949
-69.6667	109.583	NaN	93.9383	8.29303
-69.6667	109.698	NaN	93.9614	8.28649
-69.6667	109.813	NaN	93.9844	8.27988
-69.6667	109.928	NaN	94.0074	8.27319
-69.6667	110.043	NaN	94.0304	8.26642
-69.6667	110.158	NaN	94.0534	8.25958
-69.6667	110.273	NaN	94.0764	8.25267
-69.6667	110.388	NaN	94.0994	8.24568
-69.6667	110.504	NaN	94.1224	8.23861
-69.6667	110.619	NaN	94.1454	8.23147
-69.6667	110.734	NaN	94.1684	8.22425
-69.6667	110.849	NaN	94.1914	8.21696
-69.6667	110.964	NaN	94.2144	8.2096
-69.6667	111.079	NaN	94.2374	8.20216
-69.6667	111.194	NaN	94.2604	8.19464
-69.6667	111.309	NaN	94.2835	8.18705
-69.6667	111.424	NaN	94.3065	8.17939
-69.6667	111.539	NaN	94.3295	8.17165
-69.6667	111.654	NaN	94.3525	8.16384
-69.6667	111.769	NaN	94.3755	8.15595
-69.6667	111.884	NaN	94.3985	8.14799
-69.6667	111.999	NaN	94.4215	8.13995
-69.6667	112.114	NaN	94.4445	8.13184
-69.6667	112.229	NaN	94.4675	8.12366
-69.6667	112.344	NaN	94.4905	8.11541
-69.6667	112.459	NaN	94.5135	8.10708
-69.6667	112.574	NaN	94.5365	8.09867
-69.6667	112.689	NaN	94.5595	8.0902
-69.6667	112.804	NaN	94.5825	8.08165
-69.6667	112.919	NaN	94.6056	8.07303
-69.6667	113.034	NaN	94.6286	8.06433
-69.6667	113.149	NaN	94.6516	8.05556
-69.6667	113.264	NaN	94.6746	8.04672
-69.6667	113.379	NaN	94.6976	8.03781
-69.6667	113.494	NaN	94.7206	8.02883
-69.6667	113.609	NaN	94.7436	8.01977
-69.6667	113.725	NaN	94.7666	8.01064
-69.6667	113.84	NaN	94.7896	8.00144
-69.6667	113.955	NaN	94.8126	7.99216
-69.6667	114.07	NaN	94.8356	7.98282
-69.6667	114.185	NaN	94.8586	7.9734
-69.6667	114.3	NaN	94.8816	7.96391
-69.6667	114.415	NaN	94.9047	7.95435
-69.6667	114.53	NaN	94.9277	7.94472
-69.6667	114.645	NaN	94.9507	7.93502
-69.6667	114.76	NaN	94.9737	7.92525
-69.6667	114.875	NaN	94.9967	7.9154
-69.6667	114.99	NaN	95.0197	7.90549
-69.6667	115.105	NaN	95.0427	7.8955
-69.6667	115.22	NaN	95.0657	7.88544
-69.6667	115.335	NaN	95.0887	7.87532
-69.6667	115.45	NaN	95.1117	7.86512
-69.6667	115.565	NaN	95.1347	7.85485
-69.6667	115.68	NaN	95.1577	7.84452
-69.6667	115.795	NaN	95.1807	7.83411
-69.6667	115.91	NaN	95.2037	7.82363
-69.6667	116.025	NaN	95.2268	7.81309
-69.6667	116.14	NaN	95.2498	7.80247
-69.6667	116.255	NaN	95.2728	7.79179
-69.6667	116.37	NaN	95.2958	7.78103
-69.6667	116.485	NaN	95.3188	7.77021
-69.6667	116.6	NaN	95.3418	7.75932
-69.6667	116.715	NaN	95.3648	7.74836
-69.6667	116.831	NaN	95.3878	7.73733
-69.6667	116.946	NaN	95.4108	7.72623
-69.6667	117.061	NaN	95.4338	7.71507
-69.6667	117.176	NaN	95.4568	7.70383
-69.6667	117.291	NaN	95.4798	7.69253
-69.6667	117.406	NaN	95.5028	7.68116
-69.6667	117.521	NaN	95.5258	7.66973
-69.6667	117.636	NaN	95.5489	7.65822
-69.6667	117.751	NaN	95.5719	7.64665
-69.6667	117.866	NaN	95.5949	7.63501
-69.6667	117.981	NaN	95.6179	7.62331
-69.6667	118.096	NaN	95.6409	7.61154
-69.6667	118.211	NaN	95.6639	7.5997
-69.6667	118.326	NaN	95.6869	7.58779
-69.6667	118.441	NaN	95.7099	7.57582
-69.6667	118.556	NaN	95.7329	7.56378
-69.6667	118.671	NaN	95.7559	7.55168
-69.6667	118.786	NaN	95.7789	7.53951
-69.6667	118.901	NaN	95.8019	7.52727
-69.6667	119.016	NaN	95.8249	7.51497
-69.6667	119.131	NaN	95.8479	7.5026
-69.6667	119.246	NaN	95.871	7.49017
-69.6667	119.361	NaN	95.894	7.47767
-69.6667	119.476	NaN	95.917	7.46511
-69.6667	119.591	NaN	95.94	7.45248
-69.6667	119.706	NaN	95.963	7.43979
[truncated: 540,881+ more rows]

## Sheet: Fig1b
x	t	Y2	Time (transient)	Amplitude (transient)
-50	49.9946	9.20298e-05	49.9946	0
-50	50.1097	0.00010458	50.0176	0
-50	50.2247	0.00011873	50.0406	0
-50	50.3397	0.000134668	50.0636	0
-50	50.4548	0.000152603	50.0866	0
-50	50.5698	0.000172765	50.1097	0
-50	50.6848	0.000195407	50.1327	0
-50	50.7999	0.00022081	50.1557	0
-50	50.9149	0.000249282	50.1787	0
-50	51.0299	0.000281163	50.2017	0
-50	51.145	0.000316826	50.2247	0
-50	51.26	0.000356681	50.2477	0
-50	51.3751	0.000401175	50.2707	0
-50	51.4901	0.0004508	50.2937	0
-50	51.6051	0.000506093	50.3167	0
-50	51.7202	0.000567642	50.3397	0
-50	51.8352	0.000636086	50.3627	0
-50	51.9502	0.000712122	50.3857	0
-50	52.0653	0.000796511	50.4087	0
-50	52.1803	0.000890076	50.4318	0
-50	52.2953	0.000993714	50.4548	0
-50	52.4104	0.0011084	50.4778	0
-50	52.5254	0.00123517	50.5008	0
-50	52.6404	0.00137519	50.5238	0
-50	52.7555	0.00152966	50.5468	0
-50	52.8705	0.00169993	50.5698	0
-50	52.9856	0.00188741	50.5928	0
-50	53.1006	0.00209365	50.6158	0
-50	53.2156	0.00232029	50.6388	0
-50	53.3307	0.00256912	50.6618	0
-50	53.4457	0.00284203	50.6848	0
-50	53.5607	0.00314107	50.7078	0
-50	53.6758	0.0034684	50.7308	0
-50	53.7908	0.00382635	50.7539	0
-50	53.9058	0.0042174	50.7769	0
-50	54.0209	0.00464418	50.7999	0
-50	54.1359	0.00510951	50.8229	0
-50	54.2509	0.00561637	50.8459	0
-50	54.366	0.0061679	50.8689	0
-50	54.481	0.00676746	50.8919	0
-50	54.5961	0.00741859	50.9149	0
-50	54.7111	0.00812501	50.9379	0
-50	54.8261	0.00889067	50.9609	0
-50	54.9412	0.00971971	50.9839	0
-50	55.0562	0.0106165	51.0069	0
-50	55.1712	0.0115856	51.0299	0
-50	55.2863	0.0126317	51.053	0
-50	55.4013	0.01376	51.076	0
-50	55.5163	0.0149756	51.099	0
-50	55.6314	0.016284	51.122	0
-50	55.7464	0.0176909	51.145	0
-50	55.8615	0.0192021	51.168	0
-50	55.9765	0.0208239	51.191	0
-50	56.0915	0.0225624	51.214	0
-50	56.2066	0.0244243	51.237	0
-50	56.3216	0.0264164	51.26	0
-50	56.4366	0.0285455	51.283	0
-50	56.5517	0.0308188	51.306	0
-50	56.6667	0.0332437	51.329	0
-50	56.7817	0.0358276	51.352	0
-50	56.8968	0.0385782	51.3751	0
-50	57.0118	0.0415033	51.3981	0
-50	57.1268	0.0446107	51.4211	0
-50	57.2419	0.0479085	51.4441	0
-50	57.3569	0.0514047	51.4671	0
-50	57.472	0.0551076	51.4901	0
-50	57.587	0.0590254	51.5131	0
-50	57.702	0.0631662	51.5361	0
-50	57.8171	0.0675382	51.5591	0
-50	57.9321	0.0721497	51.5821	0
-50	58.0471	0.0770086	51.6051	0
-50	58.1622	0.0821229	51.6281	0
-50	58.2772	0.0875006	51.6511	0
-50	58.3922	0.0931491	51.6741	0
-50	58.5073	0.099076	51.6972	0
-50	58.6223	0.105288	51.7202	0
-50	58.7374	0.111793	51.7432	0
-50	58.8524	0.118597	51.7662	0
-50	58.9674	0.125706	51.7892	0
-50	59.0825	0.133126	51.8122	0
-50	59.1975	0.140863	51.8352	0
-50	59.3125	0.14892	51.8582	0
-50	59.4276	0.157302	51.8812	0
-50	59.5426	0.166014	51.9042	0
-50	59.6576	0.175057	51.9272	0
-50	59.7727	0.184434	51.9502	0
-50	59.8877	0.194147	51.9732	0
-50	60.0027	0.204197	51.9962	0
-50	60.1178	0.214584	52.0193	0
-50	60.2328	0.225306	52.0423	0
-50	60.3479	0.236363	52.0653	0
-50	60.4629	0.24775	52.0883	0
-50	60.5779	0.259466	52.1113	0
-50	60.693	0.271505	52.1343	0
-50	60.808	0.283861	52.1573	0
-50	60.923	0.296529	52.1803	0
-50	61.0381	0.3095	52.2033	0
-50	61.1531	0.322765	52.2263	0
-50	61.2681	0.336315	52.2493	0
-50	61.3832	0.350138	52.2723	0
-50	61.4982	0.364223	52.2953	0
-50	61.6132	0.378557	52.3183	0
-50	61.7283	0.393124	52.3414	0
-50	61.8433	0.40791	52.3644	0
-50	61.9584	0.422897	52.3874	0
-50	62.0734	0.438069	52.4104	0
-50	62.1884	0.453407	52.4334	0
-50	62.3035	0.468891	52.4564	0
-50	62.4185	0.484499	52.4794	0
-50	62.5335	0.500212	52.5024	0
-50	62.6486	0.516005	52.5254	0
-50	62.7636	0.531856	52.5484	0
-50	62.8786	0.547741	52.5714	0
-50	62.9937	0.563633	52.5944	0
-50	63.1087	0.579508	52.6174	0
-50	63.2238	0.59534	52.6404	0
-50	63.3388	0.6111	52.6635	0
-50	63.4538	0.626763	52.6865	0
-50	63.5689	0.642299	52.7095	0
-50	63.6839	0.657681	52.7325	0
-50	63.7989	0.672881	52.7555	0
-50	63.914	0.68787	52.7785	0
-50	64.029	0.702619	52.8015	0
-50	64.144	0.717099	52.8245	0
-50	64.2591	0.731283	52.8475	0
-50	64.3741	0.745142	52.8705	0
-50	64.4891	0.758648	52.8935	0
-50	64.6042	0.771773	52.9165	0
-50	64.7192	0.78449	52.9395	0
-50	64.8343	0.796773	52.9625	0
-50	64.9493	0.808597	52.9856	0
-50	65.0643	0.819935	53.0086	0
-50	65.1794	0.830763	53.0316	0
-50	65.2944	0.84106	53.0546	0
-50	65.4094	0.850801	53.0776	0
-50	65.5245	0.859967	53.1006	0
-50	65.6395	0.868537	53.1236	0
-50	65.7545	0.876493	53.1466	0
-50	65.8696	0.883818	53.1696	0
-50	65.9846	0.890495	53.1926	0
-50	66.0997	0.89651	53.2156	0
-50	66.2147	0.90185	53.2386	0
-50	66.3297	0.906504	53.2616	0
-50	66.4448	0.910462	53.2846	0
-50	66.5598	0.913715	53.3077	0
-50	66.6748	0.916258	53.3307	0
-50	66.7899	0.918085	53.3537	0
-50	66.9049	0.919193	53.3767	0
-50	67.0199	0.919581	53.3997	0
-50	67.135	0.919249	53.4227	0
-50	67.25	0.918199	53.4457	0
-50	67.365	0.916434	53.4687	0
-50	67.4801	0.91396	53.4917	0
-50	67.5951	0.910784	53.5147	0
-50	67.7102	0.906914	53.5377	0
-50	67.8252	0.90236	53.5607	0
-50	67.9402	0.897133	53.5837	0
-50	68.0553	0.891248	53.6067	0
-50	68.1703	0.884718	53.6298	0
-50	68.2853	0.877559	53.6528	0
-50	68.4004	0.869789	53.6758	0
-50	68.5154	0.861426	53.6988	0
-50	68.6304	0.852489	53.7218	0
-50	68.7455	0.842999	53.7448	0
-50	68.8605	0.832977	53.7678	0
-50	68.9755	0.822447	53.7908	0
-50	69.0906	0.811432	53.8138	0
-50	69.2056	0.799955	53.8368	0
-50	69.3207	0.788043	53.8598	0
-50	69.4357	0.775719	53.8828	0
-50	69.5507	0.76301	53.9058	0
-50	69.6658	0.749943	53.9288	0
-50	69.7808	0.736544	53.9519	0
-50	69.8958	0.72284	53.9749	0
-50	70.0109	0.708858	53.9979	0
-50	70.1259	0.694625	54.0209	0
-50	70.2409	0.680168	54.0439	0
-50	70.356	0.665514	54.0669	0
-50	70.471	0.650689	54.0899	0
-50	70.5861	0.635721	54.1129	0
-50	70.7011	0.620636	54.1359	0
-50	70.8161	0.605458	54.1589	0
-50	70.9312	0.590214	54.1819	0
-50	71.0462	0.574928	54.2049	0
-50	71.1612	0.559625	54.2279	0
-50	71.2763	0.544327	54.2509	0
-50	71.3913	0.529057	54.274	0
-50	71.5063	0.513839	54.297	0
-50	71.6214	0.498692	54.32	0
-50	71.7364	0.483637	54.343	0
-50	71.8514	0.468694	54.366	0
-50	71.9665	0.453881	54.389	0
-50	72.0815	0.439216	54.412	0
-50	72.1966	0.424717	54.435	0
-50	72.3116	0.410397	54.458	0
-50	72.4266	0.396274	54.481	0
-50	72.5417	0.38236	54.504	0
-50	72.6567	0.368668	54.527	0
-50	72.7717	0.35521	54.55	0
-50	72.8868	0.341998	54.573	0
-50	73.0018	0.32904	54.5961	0
-50	73.1168	0.316347	54.6191	0
-50	73.2319	0.303926	54.6421	0
-50	73.3469	0.291784	54.6651	0
-50	73.462	0.279928	54.6881	0
-50	73.577	0.268362	54.7111	0
-50	73.692	0.257092	54.7341	0
-50	73.8071	0.24612	54.7571	0
-50	73.9221	0.23545	54.7801	0
-50	74.0371	NaN	54.8031	0
-50	74.1522	NaN	54.8261	0
-50	74.2672	NaN	54.8491	0
-50	74.3822	NaN	54.8721	0
-50	74.4973	NaN	54.8952	0
-50	74.6123	NaN	54.9182	0
-50	74.7273	NaN	54.9412	0
-50	74.8424	NaN	54.9642	0
-50	74.9574	NaN	54.9872	0
-50	75.0725	NaN	55.0102	0
-50	75.1875	NaN	55.0332	0
-50	75.3025	NaN	55.0562	0
-50	75.4176	NaN	55.0792	0
-50	75.5326	NaN	55.1022	0
-50	75.6476	0.111351	55.1252	0
-50	75.7627	0.105343	55.1482	0
-50	75.8777	0.0995913	55.1712	0
-50	75.9927	0.0940893	55.1942	0
-50	76.1078	0.0888306	55.2173	0
-50	76.2228	0.0838087	55.2403	0
-50	76.3378	0.079017	55.2633	0
-50	76.4529	0.0744488	55.2863	0
-50	76.5679	0.0700971	55.3093	0
-50	76.683	0.0659553	55.3323	0
-50	76.798	0.0620163	55.3553	0
-50	76.913	0.0582734	55.3783	0
-50	77.0281	0.0547195	55.4013	0
-50	77.1431	0.051348	55.4243	0
-50	77.2581	0.048152	55.4473	0
-50	77.3732	0.0451247	55.4703	0
-50	77.4882	0.0422596	55.4933	0
-50	77.6032	0.0395501	55.5163	0
-50	77.7183	0.0369898	55.5394	0
-50	77.8333	0.0345723	55.5624	0
-50	77.9484	0.0322914	55.5854	0
-50	78.0634	0.0301412	55.6084	0
-50	78.1784	NaN	55.6314	0
-50	78.2935	NaN	55.6544	0
-50	78.4085	NaN	55.6774	0
-50	78.5235	NaN	55.7004	0
-50	78.6386	NaN	55.7234	0
-50	78.7536	NaN	55.7464	0
-50	78.8686	NaN	55.7694	0
-50	78.9837	NaN	55.7924	0
-50	79.0987	NaN	55.8154	0
-50	79.2137	NaN	55.8384	0
-50	79.3288	NaN	55.8615	0
-50	79.4438	NaN	55.8845	0
-50	79.5589	NaN	55.9075	0
-50	79.6739	NaN	55.9305	0
-50	79.7889	NaN	55.9535	0
-50	79.904	NaN	55.9765	0
-50	80.019	NaN	55.9995	0
-50	80.134	NaN	56.0225	0
-50	80.2491	NaN	56.0455	0
-50	80.3641	NaN	56.0685	0
-50	80.4791	NaN	56.0915	0
-50	80.5942	NaN	56.1145	0
-50	80.7092	0.00516516	56.1375	0
-50	80.8243	0.00474738	56.1605	0
-50	80.9393	0.00436067	56.1836	0
-50	81.0543	0.00400294	56.2066	0
-50	81.1694	0.00367224	56.2296	0
-50	81.2844	0.00336699	56.2526	0
-50	81.3994	0.00308513	56.2756	0
-50	81.5145	0.00282463	56.2986	0
-50	81.6295	0.00258518	56.3216	0
-50	81.7445	0.00236413	56.3446	0
-50	81.8596	0.00216099	56.3676	0
-50	81.9746	0.00197382	56.3906	0
-50	82.0896	0.00180208	56.4136	0
-50	82.2047	0.00164386	56.4366	0
-50	82.3197	0.00149907	56.4596	0
-50	82.4348	0.00136571	56.4826	0
-50	82.5498	0.00124384	56.5057	0
-50	82.6648	0.00113209	56.5287	0
-50	82.7799	0.00102952	56.5517	0
-50	82.8949	0.000935998	56.5747	0
-50	83.0099	0.000850181	56.5977	0
-50	83.125	0.000771764	56.6207	0
-50	83.24	NaN	56.6437	0
-50	83.355	NaN	56.6667	0
-50	83.4701	NaN	56.6897	0
-50	83.5851	NaN	56.7127	0
-50	83.7002	NaN	56.7357	0
-50	83.8152	NaN	56.7587	0
-50	83.9302	NaN	56.7817	0
-50	84.0453	NaN	56.8047	0
-50	84.1603	NaN	56.8278	0
-50	84.2753	NaN	56.8508	0
-50	84.3904	NaN	56.8738	0
-50	84.5054	NaN	56.8968	0
-50	84.6204	NaN	56.9198	0
-50	84.7355	NaN	56.9428	0
-50	84.8505	NaN	56.9658	0
-50	84.9655	NaN	56.9888	0
-50	85.0806	NaN	57.0118	0
-50	85.1956	NaN	57.0348	0
-50	85.3107	NaN	57.0578	0
-50	85.4257	NaN	57.0808	0
-50	85.5407	NaN	57.1038	0
-50	85.6558	NaN	57.1268	0
-50	85.7708	7.1998e-05	57.1499	0
-50	85.8858	6.46067e-05	57.1729	0
-50	86.0009	5.87068e-05	57.1959	0
-50	86.1159	5.5857e-05	57.2189	0
-50	86.2309	4.94877e-05	57.2419	0
-50	86.346	4.38524e-05	57.2649	0
-50	86.461	4.23497e-05	57.2879	0
-50	86.576	3.73655e-05	57.3109	0
-50	86.6911	3.5676e-05	57.3339	0
-50	86.8061	3.28908e-05	57.3569	0
-50	86.9212	2.97959e-05	57.3799	0
-50	87.0362	2.89409e-05	57.4029	0
-50	87.1512	2.44331e-05	57.4259	0
-50	87.2663	2.39962e-05	57.4489	0
-50	87.3813	2.21483e-05	57.472	0
-50	87.4963	1.81846e-05	57.495	0
-50	87.6114	1.72008e-05	57.518	0
-50	87.7264	1.47462e-05	57.541	0
-50	87.8414	1.16199e-05	57.564	0
-50	87.9565	9.12828e-06	57.587	0
-50	88.0715	7.20932e-06	57.61	0
-50	88.1866	5.90096e-06	57.633	0
-50	88.3016	NaN	57.656	0
-50	88.4166	NaN	57.679	0
-50	88.5317	NaN	57.702	0
-50	88.6467	NaN	57.725	0
-50	88.7617	NaN	57.748	0
-50	88.8768	NaN	57.771	0
-50	88.9918	NaN	57.7941	0
-50	89.1068	NaN	57.8171	0
-50	89.2219	NaN	57.8401	0
-50	89.3369	NaN	57.8631	0
-50	89.4519	NaN	57.8861	0
-50	89.567	NaN	57.9091	0
-50	89.682	NaN	57.9321	0
-50	89.7971	NaN	57.9551	0
-50	89.9121	NaN	57.9781	0
-50	90.0271	NaN	58.0011	0
-50	90.1422	NaN	58.0241	0
-50	90.2572	NaN	58.0471	0
-50	90.3722	NaN	58.0701	0
-50	90.4873	NaN	58.0931	0
-50	90.6023	NaN	58.1162	0
-50	90.7173	NaN	58.1392	0
-50	90.8324	5.35197e-07	58.1622	0
-50	90.9474	1.01327e-06	58.1852	0
-50	91.0625	7.6371e-07	58.2082	0
-50	91.1775	4.58216e-06	58.2312	0
-50	91.2925	3.25682e-06	58.2542	0
-50	91.4076	1.56626e-05	58.2772	0
-50	91.5226	2.27832e-05	58.3002	0
-50	91.6376	3.80616e-06	58.3232	0
-50	91.7527	2.51418e-05	58.3462	0
-50	91.8677	2.08152e-05	58.3692	0
-50	91.9827	7.05151e-06	58.3922	0
-50	92.0978	1.26062e-05	58.4153	0
-50	92.2128	2.18703e-05	58.4383	0
-50	92.3278	1.67189e-06	58.4613	0
-50	92.4429	4.7098e-06	58.4843	0
-50	92.5579	4.49682e-06	58.5073	0
-50	92.673	6.05531e-06	58.5303	0
-50	92.788	3.93881e-06	58.5533	0
-50	92.903	2.26381e-06	58.5763	0
-50	93.0181	1.45982e-06	58.5993	0
-50	93.1331	1.56687e-06	58.6223	0
-50	93.2481	2.83323e-06	58.6453	0
-50	93.3632	NaN	58.6683	0
-50	93.4782	NaN	58.6913	0
-50	93.5932	NaN	58.7143	0
-50	93.7083	NaN	58.7374	0
-50	93.8233	NaN	58.7604	0
-50	93.9383	NaN	58.7834	0
-50	94.0534	NaN	58.8064	0
-50	94.1684	NaN	58.8294	0
-50	94.2835	NaN	58.8524	0
-50	94.3985	NaN	58.8754	0
-50	94.5135	NaN	58.8984	0
-50	94.6286	NaN	58.9214	0
-50	94.7436	NaN	58.9444	0
-50	94.8586	NaN	58.9674	0
-50	94.9737	NaN	58.9904	0
-50	95.0887	NaN	59.0134	0
-50	95.2037	NaN	59.0364	0
-50	95.3188	NaN	59.0595	0
-50	95.4338	NaN	59.0825	0
-50	95.5489	NaN	59.1055	0
-50	95.6639	NaN	59.1285	0
-50	95.7789	NaN	59.1515	0
-50	95.894	3.8517e-05	59.1745	0
-50	96.009	5.00794e-05	59.1975	0
-50	96.124	0.000348078	59.2205	0
-50	96.2391	0.000663482	59.2435	0
-50	96.3541	0.00215538	59.2665	0
-50	96.4691	0.0157067	59.2895	0
-50	96.5842	0.0106576	59.3125	0
-50	96.6992	0.0092464	59.3355	0
-50	96.8142	0.0183068	59.3585	0
-50	96.9293	0.015254	59.3816	0
-50	97.0443	0.0120053	59.4046	0
-50	97.1594	0.0162175	59.4276	0
-50	97.2744	0.0156493	59.4506	0
-50	97.3894	0.0109247	59.4736	0
-50	97.5045	0.0222965	59.4966	0
-50	97.6195	0.0214023	59.5196	0
-50	97.7345	0.0172482	59.5426	0
-50	97.8496	0.0231809	59.5656	0
-50	97.9646	0.0313417	59.5886	0
-50	98.0796	0.0370374	59.6116	0
-50	98.1947	0.0415614	59.6346	0
-50	98.3097	0.0440823	59.6576	0
-50	98.4248	NaN	59.6806	0
-50	98.5398	NaN	59.7037	0
-50	98.6548	NaN	59.7267	0
-50	98.7699	NaN	59.7497	0
-50	98.8849	NaN	59.7727	0
-50	98.9999	NaN	59.7957	0
-50	99.115	NaN	59.8187	0
-50	99.23	NaN	59.8417	0
-50	99.345	NaN	59.8647	0
-50	99.4601	NaN	59.8877	0
-50	99.5751	NaN	59.9107	0
-50	99.6901	NaN	59.9337	0
-50	99.8052	NaN	59.9567	0
-50	99.9202	NaN	59.9797	0
-50	100.035	NaN	60.0027	0
-50	100.15	NaN	60.0258	0
-50	100.265	NaN	60.0488	0
-50	100.38	NaN	60.0718	0
-50	100.495	NaN	60.0948	0
-50	100.61	NaN	60.1178	0
-50	100.725	NaN	60.1408	0
-50	100.841	NaN	60.1638	0
-50	100.956	0.022114	60.1868	0
-50	101.071	0.0109573	60.2098	0
-50	101.186	0.00549682	60.2328	0
-50	101.301	0.00537111	60.2558	0
-50	101.416	0.00427801	60.2788	0
-50	101.531	0.0201374	60.3018	0
-50	101.646	0.0140687	60.3248	0
-50	101.761	0.0177857	60.3479	0
-50	101.876	0.00589862	60.3709	0
-50	101.991	0.00438084	60.3939	0
-50	102.106	0.00248731	60.4169	0
-50	102.221	0.0015009	60.4399	0
-50	102.336	0.00311868	60.4629	0
-50	102.451	0.00700726	60.4859	0
-50	102.566	0.0196017	60.5089	0
-50	102.681	0.00474684	60.5319	0
-50	102.796	0.00764929	60.5549	0
-50	102.911	0.011016	60.5779	0
-50	103.026	0.00273175	60.6009	0
-50	103.141	0.000738878	60.6239	0
-50	103.256	0.00200885	60.6469	0
-50	103.371	2.00003e-05	60.67	0
-50	103.486	NaN	60.693	0
-50	103.601	NaN	60.716	0
-50	103.716	NaN	60.739	0
-50	103.831	NaN	60.762	0
-50	103.946	NaN	60.785	0
-50	104.062	NaN	60.808	0
-50	104.177	NaN	60.831	0
-50	104.292	NaN	60.854	0
-50	104.407	NaN	60.877	0
-50	104.522	NaN	60.9	0
-50	104.637	NaN	60.923	0
-50	104.752	NaN	60.946	0
-50	104.867	NaN	60.969	0
-50	104.982	NaN	60.9921	0
-50	105.097	NaN	61.0151	0
-50	105.212	NaN	61.0381	0
-50	105.327	NaN	61.0611	0
-50	105.442	NaN	61.0841	0
-50	105.557	NaN	61.1071	0
-50	105.672	NaN	61.1301	0
-50	105.787	NaN	61.1531	0
-50	105.902	NaN	61.1761	0
-50	106.017	0.0684371	61.1991	0
-50	106.132	0.0748386	61.2221	0
-50	106.247	0.071017	61.2451	0
-50	106.362	0.0597553	61.2681	0
-50	106.477	0.0516692	61.2911	0
-50	106.592	0.0486262	61.3142	0
-50	106.707	0.0498509	61.3372	0
-50	106.822	0.0521093	61.3602	0
-50	106.937	0.0509123	61.3832	0
-50	107.052	0.0480169	61.4062	0
-50	107.167	0.047584	61.4292	0
-50	107.283	0.0447489	61.4522	0
-50	107.398	0.0438938	61.4752	0
-50	107.513	0.0423401	61.4982	0
-50	107.628	0.0415479	61.5212	0
-50	107.743	0.0444736	61.5442	0
-50	107.858	0.0416036	61.5672	0
-50	107.973	0.0447192	61.5902	0
-50	108.088	0.0496762	61.6132	0
-50	108.203	0.0555206	61.6363	0
-50	108.318	0.0669662	61.6593	0
-50	108.433	0.0732122	61.6823	0
-50	108.548	NaN	61.7053	0
-50	108.663	NaN	61.7283	0
-50	108.778	NaN	61.7513	0
-50	108.893	NaN	61.7743	0
-50	109.008	NaN	61.7973	0
-50	109.123	NaN	61.8203	0
-50	109.238	NaN	61.8433	0
-50	109.353	NaN	61.8663	0
-50	109.468	NaN	61.8893	0
-50	109.583	NaN	61.9123	0
-50	109.698	NaN	61.9354	0
-50	109.813	NaN	61.9584	0
-50	109.928	NaN	61.9814	0
-50	110.043	NaN	62.0044	0
-50	110.158	0.0946154	62.0274	0
-50	110.273	0.0961059	62.0504	0
-50	110.388	0.0995025	62.0734	0
-50	110.504	0.099862	62.0964	0
-50	110.619	0.0994312	62.1194	0
-50	110.734	0.099165	62.1424	0
-50	110.849	0.0979269	62.1654	0
-50	110.964	0.0944117	62.1884	0
-50	111.079	0.0917086	62.2114	0
-50	111.194	0.0891195	62.2344	0
-50	111.309	0.0854845	62.2575	0
-50	111.424	0.0839183	62.2805	0
-50	111.539	0.084415	62.3035	0
-50	111.654	0.0819707	62.3265	0
-50	111.769	0.075792	62.3495	0
-50	111.884	0.0679733	62.3725	0
-50	111.999	0.059649	62.3955	0
-50	112.114	0.0507067	62.4185	0
-50	112.229	0.0449396	62.4415	0
-50	112.344	0.0440507	62.4645	0
-50	112.459	0.0486159	62.4875	0
-50	112.574	0.0554454	62.5105	0
-50	112.689	0.0624078	62.5335	0
-50	112.804	0.0662916	62.5565	0
-50	112.919	0.0656382	62.5796	0
-50	113.034	0.0607702	62.6026	0
-50	113.149	0.0531945	62.6256	0
-50	113.264	0.0445912	62.6486	0
-50	113.379	0.037173	62.6716	0
-50	113.494	0.0328312	62.6946	0
-50	113.609	0.0331285	62.7176	0
-50	113.725	0.0382997	62.7406	0
-50	113.84	0.0468756	62.7636	0
-50	113.955	0.0565071	62.7866	0
-50	114.07	0.0641416	62.8096	0
-50	114.185	0.0681313	62.8326	0
-50	114.3	0.0669254	62.8556	0
-50	114.415	0.0608515	62.8786	0
-50	114.53	0.0516951	62.9017	0
-50	114.645	0.0412589	62.9247	0
-50	114.76	0.0306922	62.9477	0
-50	114.875	0.0215539	62.9707	0
-50	114.99	0.0153954	62.9937	0
-50	115.105	0.013496	63.0167	0
-50	115.22	0.0157603	63.0397	0
-50	115.335	0.0219757	63.0627	0
-50	115.45	0.0304382	63.0857	0
-50	115.565	0.0392147	63.1087	0
-50	115.68	0.0471367	63.1317	0
-50	115.795	0.0528825	63.1547	0
-50	115.91	0.0559076	63.1777	0
-50	116.025	0.0559249	63.2007	0
-50	116.14	0.0523606	63.2238	0
-50	116.255	0.0454464	63.2468	0
-50	116.37	0.0364387	63.2698	0
-50	116.485	0.0267807	63.2928	0
-50	116.6	0.0176134	63.3158	0
-50	116.715	0.00957979	63.3388	0
-50	116.831	0.00379228	63.3618	0
-50	116.946	0.000768247	63.3848	0
-50	117.061	0.000424155	63.4078	0
-50	117.176	0.00241052	63.4308	0
-50	117.291	0.00644305	63.4538	0
-50	117.406	0.0121745	63.4768	0
-50	117.521	0.0188891	63.4998	0
-50	117.636	0.0256804	63.5228	0
-50	117.751	0.0315884	63.5459	0
-50	117.866	0.0359749	63.5689	0
-50	117.981	0.0386074	63.5919	0
-50	118.096	0.0395611	63.6149	0
-50	118.211	0.0390467	63.6379	0
-50	118.326	0.0373318	63.6609	0
-50	118.441	0.0343237	63.6839	0
-50	118.556	0.0302398	63.7069	0
-50	118.671	0.025679	63.7299	0
-50	118.786	0.021165	63.7529	0
-50	118.901	0.0170274	63.7759	0
-50	119.016	0.0136099	63.7989	0
-50	119.131	0.0110748	63.8219	0
-50	119.246	0.00974418	63.8449	0
-50	119.361	0.00992931	63.868	0
-50	119.476	0.0117891	63.891	0
-50	119.591	0.0152442	63.914	0
-50	119.706	0.0200883	63.937	0
-50	119.821	0.0260425	63.96	0
-50	119.936	0.0329283	63.983	0
-50	120.052	0.0404528	64.006	0
-50	120.167	0.0481749	64.029	0
-50	120.282	0.0557768	64.052	0
-50	120.397	0.0629309	64.075	0
-50	120.512	0.0694057	64.098	0
-50	120.627	0.0751023	64.121	0
-50	120.742	0.079862	64.144	0
-50	120.857	0.083637	64.167	0
-50	120.972	0.0863352	64.1901	0
-50	121.087	0.0879048	64.2131	0
-50	121.202	0.0883951	64.2361	0
-50	121.317	0.08785	64.2591	0
-50	121.432	0.0862804	64.2821	0
-50	121.547	0.0837997	64.3051	0
-50	121.662	0.0804866	64.3281	0
-50	121.777	0.0765094	64.3511	0
-50	121.892	0.0721104	64.3741	0
-50	122.007	0.0675755	64.3971	0
-50	122.122	0.063209	64.4201	0
-50	122.237	0.0592546	64.4431	0
-50	122.352	0.055869	64.4661	0
-50	122.467	0.0531233	64.4891	0
-50	122.582	0.0511386	64.5122	0
-50	122.697	0.0500001	64.5352	0
-50	122.812	0.0498047	64.5582	0
-50	122.927	0.0506902	64.5812	0
-50	123.042	0.0527396	64.6042	0
-50	123.157	0.0559886	64.6272	0
-50	123.273	0.0604191	64.6502	0
-50	123.388	0.0659806	64.6732	0
-50	123.503	0.0725914	64.6962	0
-50	123.618	0.0801148	64.7192	0
-50	123.733	0.088418	64.7422	0
-50	123.848	0.0973801	64.7652	0
-50	123.963	0.106868	64.7882	0
-50	124.078	0.116803	64.8112	0
-50	124.193	0.127151	64.8343	0
-50	124.308	0.137832	64.8573	0
-50	124.423	0.148746	64.8803	0
-50	124.538	0.159753	64.9033	0
-50	124.653	0.170685	64.9263	0
-50	124.768	0.181372	64.9493	0
-50	124.883	0.191644	64.9723	0
-50	124.998	0.201314	64.9953	0
-50	125.113	0.210201	65.0183	0
-50	125.228	0.218163	65.0413	0
-50	125.343	0.225055	65.0643	0
-50	125.458	0.230728	65.0873	0
-50	125.573	0.235079	65.1103	0
-50	125.688	0.238026	65.1333	0
-50	125.803	0.239511	65.1564	0
-50	125.918	0.239502	65.1794	0
-50	126.033	0.237999	65.2024	0
-50	126.148	0.235036	65.2254	0
-50	126.263	0.230664	65.2484	0
-50	126.378	0.224958	65.2714	0
-50	126.494	0.218022	65.2944	0
-50	126.609	0.20997	65.3174	0
-50	126.724	0.200924	65.3404	0
-50	126.839	0.19104	65.3634	0
-50	126.954	0.180512	65.3864	0
-50	127.069	0.169548	65.4094	0
-50	127.184	0.15837	65.4324	0
-50	127.299	0.147198	65.4554	0
-50	127.414	0.136241	65.4785	0
-50	127.529	0.125691	65.5015	0
-50	127.644	0.115716	65.5245	0
-50	127.759	0.10645	65.5475	0
-50	127.874	0.0979939	65.5705	0
-50	127.989	0.0904205	65.5935	0
-50	128.104	0.083765	65.6165	0
-50	128.219	0.0780289	65.6395	0
-50	128.334	0.0731869	65.6625	0
-50	128.449	0.0691903	65.6855	0
-50	128.564	0.0659665	65.7085	0
-50	128.679	0.0634232	65.7315	0
-50	128.794	0.0614532	65.7545	0
-50	128.909	0.0599385	65.7776	0
-50	129.024	0.058756	65.8006	0
-50	129.139	0.0577838	65.8236	0
-50	129.254	0.0569075	65.8466	0
-50	129.369	0.0560228	65.8696	0
-50	129.484	0.0550391	65.8926	0
-50	129.599	0.0538839	65.9156	0
-50	129.715	0.0525058	65.9386	0
-50	129.83	0.0508728	65.9616	0
-50	129.945	0.0489693	65.9846	0
-49.8333	49.9946	8.40038e-05	66.0076	0
-49.8333	50.1097	9.55217e-05	66.0306	0
-49.8333	50.2247	0.000108517	66.0536	0
-49.8333	50.3397	0.000123164	66.0766	0
-49.8333	50.4548	0.000139658	66.0997	0
-49.8333	50.5698	0.000158211	66.1227	0
-49.8333	50.6848	0.000179063	66.1457	0
-49.8333	50.7999	0.000202472	66.1687	0
-49.8333	50.9149	0.000228728	66.1917	0
-49.8333	51.0299	0.000258148	66.2147	0
-49.8333	51.145	0.00029108	66.2377	0
-49.8333	51.26	0.000327908	66.2607	0
-49.8333	51.3751	0.000369051	66.2837	0
-49.8333	51.4901	0.000414971	66.3067	0
-49.8333	51.6051	0.000466171	66.3297	0
-49.8333	51.7202	0.000523202	66.3527	0
-49.8333	51.8352	0.000586665	66.3757	0
-49.8333	51.9502	0.000657217	66.3987	0
-49.8333	52.0653	0.000735572	66.4218	0
-49.8333	52.1803	0.000822508	66.4448	0
-49.8333	52.2953	0.000918869	66.4678	0
-49.8333	52.4104	0.00102557	66.4908	0
-49.8333	52.5254	0.00114361	66.5138	0
-49.8333	52.6404	0.00127406	66.5368	0
-49.8333	52.7555	0.00141808	66.5598	0
-49.8333	52.8705	0.00157694	66.5828	0
-49.8333	52.9856	0.00175198	66.6058	0
-49.8333	53.1006	0.00194466	66.6288	0
-49.8333	53.2156	0.00215655	66.6518	0
-49.8333	53.3307	0.00238935	66.6748	0
-49.8333	53.4457	0.00264485	66.6978	0
-49.8333	53.5607	0.002925	66.7208	0
-49.8333	53.6758	0.00323187	66.7439	0
-49.8333	53.7908	0.00356768	66.7669	0
-49.8333	53.9058	0.00393479	66.7899	0
-49.8333	54.0209	0.00433574	66.8129	0
-49.8333	54.1359	0.00477319	66.8359	0
-49.8333	54.2509	0.00525001	66.8589	0
-49.8333	54.366	0.00576922	66.8819	0
-49.8333	54.481	0.00633404	66.9049	0
-49.8333	54.5961	0.00694786	66.9279	0
-49.8333	54.7111	0.00761427	66.9509	0
-49.8333	54.8261	0.00833707	66.9739	0
-49.8333	54.9412	0.00912024	66.9969	0
-49.8333	55.0562	0.00996799	67.0199	0
-49.8333	55.1712	0.0108847	67.0429	0
-49.8333	55.2863	0.0118751	67.066	0
-49.8333	55.4013	0.0129439	67.089	0
-49.8333	55.5163	0.0140963	67.112	0
-49.8333	55.6314	0.0153375	67.135	0
-49.8333	55.7464	0.0166731	67.158	0
-49.8333	55.8615	0.0181087	67.181	0
-49.8333	55.9765	0.0196504	67.204	0
-49.8333	56.0915	0.0213043	67.227	0
-49.8333	56.2066	0.0230768	67.25	0
-49.8333	56.3216	0.0249746	67.273	0
-49.8333	56.4366	0.0270044	67.296	0
-49.8333	56.5517	0.0291732	67.319	0
-49.8333	56.6667	0.0314882	67.342	0
-49.8333	56.7817	0.0339568	67.365	0
-49.8333	56.8968	0.0365865	67.3881	0
-49.8333	57.0118	0.039385	67.4111	0
-49.8333	57.1268	0.0423602	67.4341	0
-49.8333	57.2419	0.0455198	67.4571	0
-49.8333	57.3569	0.0488721	67.4801	0
-49.8333	57.472	0.052425	67.5031	0
-49.8333	57.587	0.0561869	67.5261	0
-49.8333	57.702	0.0601657	67.5491	0
-49.8333	57.8171	0.0643699	67.5721	0
-49.8333	57.9321	0.0688074	67.5951	0
-49.8333	58.0471	0.0734866	67.6181	0
-49.8333	58.1622	0.0784154	67.6411	0
-49.8333	58.2772	0.0836017	67.6641	0
-49.8333	58.3922	0.0890534	67.6871	0
-49.8333	58.5073	0.0947779	67.7102	0
-49.8333	58.6223	0.100783	67.7332	0
-49.8333	58.7374	0.107075	67.7562	0
-49.8333	58.8524	0.113661	67.7792	0
-49.8333	58.9674	0.120548	67.8022	0
-49.8333	59.0825	0.127742	67.8252	0
-49.8333	59.1975	0.135248	67.8482	0
-49.8333	59.3125	0.143072	67.8712	0
-49.8333	59.4276	0.151217	67.8942	0
-49.8333	59.5426	0.159689	67.9172	0
-49.8333	59.6576	0.16849	67.9402	0
-49.8333	59.7727	0.177624	67.9632	0
-49.8333	59.8877	0.187092	67.9862	0
-49.8333	60.0027	0.196897	68.0092	0
-49.8333	60.1178	0.207037	68.0323	0
-49.8333	60.2328	0.217515	68.0553	0
-49.8333	60.3479	0.228327	68.0783	0
-49.8333	60.4629	0.239473	68.1013	0
-49.8333	60.5779	0.250948	68.1243	0
-49.8333	60.693	0.262751	68.1473	0
-49.8333	60.808	0.274875	68.1703	0
-49.8333	60.923	0.287315	68.1933	0
-49.8333	61.0381	0.300063	68.2163	0
-49.8333	61.1531	0.313113	68.2393	0
-49.8333	61.2681	0.326454	68.2623	0
-49.8333	61.3832	0.340076	68.2853	0
-49.8333	61.4982	0.353969	68.3083	0
-49.8333	61.6132	0.368119	68.3313	0
-49.8333	61.7283	0.382514	68.3544	0
-49.8333	61.8433	0.397138	68.3774	0
-49.8333	61.9584	0.411976	68.4004	0
-49.8333	62.0734	0.427012	68.4234	0
-49.8333	62.1884	0.442226	68.4464	0
-49.8333	62.3035	0.457601	68.4694	0
-49.8333	62.4185	0.473115	68.4924	0
-49.8333	62.5335	0.48875	68.5154	0
-49.8333	62.6486	0.504481	68.5384	0
-49.8333	62.7636	0.520287	68.5614	0
-49.8333	62.8786	0.536144	68.5844	0
-49.8333	62.9937	0.552027	68.6074	0
-49.8333	63.1087	0.567912	68.6304	0
-49.8333	63.2238	0.583772	68.6534	0
-49.8333	63.3388	0.59958	68.6765	0
-49.8333	63.4538	0.615311	68.6995	0
-49.8333	63.5689	0.630935	68.7225	0
-49.8333	63.6839	0.646426	68.7455	0
-49.8333	63.7989	0.661756	68.7685	0
-49.8333	63.914	0.676895	68.7915	0
-49.8333	64.029	0.691815	68.8145	0
-49.8333	64.144	0.706487	68.8375	0
-49.8333	64.2591	0.720884	68.8605	0
-49.8333	64.3741	0.734976	68.8835	0
-49.8333	64.4891	0.748736	68.9065	0
-49.8333	64.6042	0.762135	68.9295	0
-49.8333	64.7192	0.775146	68.9525	0
-49.8333	64.8343	0.787743	68.9755	0
-49.8333	64.9493	0.799898	68.9986	0
-49.8333	65.0643	0.811586	69.0216	0
-49.8333	65.1794	0.822784	69.0446	0
-49.8333	65.2944	0.833465	69.0676	0
-49.8333	65.4094	0.843609	69.0906	0
-49.8333	65.5245	0.853192	69.1136	0
-49.8333	65.6395	0.862194	69.1366	0
-49.8333	65.7545	0.870596	69.1596	0
-49.8333	65.8696	0.878378	69.1826	0
-49.8333	65.9846	0.885526	69.2056	0
-49.8333	66.0997	0.892022	69.2286	0
-49.8333	66.2147	0.897852	69.2516	0
-49.8333	66.3297	0.903006	69.2746	0
-49.8333	66.4448	0.90747	69.2977	0
-49.8333	66.5598	0.911236	69.3207	0
-49.8333	66.6748	0.914297	69.3437	0
-49.8333	66.7899	0.916645	69.3667	0
-49.8333	66.9049	0.918278	69.3897	0
-49.8333	67.0199	0.919191	69.4127	0
-49.8333	67.135	0.919385	69.4357	0
-49.8333	67.25	0.918859	69.4587	0
-49.8333	67.365	0.917616	69.4817	0
-49.8333	67.4801	0.915661	69.5047	0
-49.8333	67.5951	0.912998	69.5277	0
-49.8333	67.7102	0.909635	69.5507	0
-49.8333	67.8252	0.905582	69.5737	0
-49.8333	67.9402	0.900848	69.5967	0
-49.8333	68.0553	0.895445	69.6198	0
-49.8333	68.1703	0.889388	69.6428	0
-49.8333	68.2853	0.882691	69.6658	0
-49.8333	68.4004	0.875369	69.6888	0
-49.8333	68.5154	0.867442	69.7118	0
-49.8333	68.6304	0.858926	69.7348	0
-49.8333	68.7455	0.849843	69.7578	0
-49.8333	68.8605	0.840213	69.7808	0
-49.8333	68.9755	0.830057	69.8038	0
-49.8333	69.0906	0.8194	69.8268	0
-49.8333	69.2056	0.808264	69.8498	0
-49.8333	69.3207	0.796673	69.8728	0
-49.8333	69.4357	0.784653	69.8958	0
-49.8333	69.5507	0.77223	69.9188	0
-49.8333	69.6658	0.759429	69.9419	0
-49.8333	69.7808	0.746276	69.9649	0
-49.8333	69.8958	0.732799	69.9879	0
-49.8333	70.0109	0.719024	70.0109	0
-49.8333	70.1259	0.704978	70.0339	0
-49.8333	70.2409	0.690689	70.0569	0
-49.8333	70.356	0.676183	70.0799	0
-49.8333	70.471	0.661487	70.1029	0
-49.8333	70.5861	0.646629	70.1259	0
-49.8333	70.7011	0.631633	70.1489	0
-49.8333	70.8161	0.616527	70.1719	0
-49.8333	70.9312	0.601336	70.1949	0
-49.8333	71.0462	0.586085	70.2179	0
-49.8333	71.1612	0.570798	70.2409	0
-49.8333	71.2763	0.5555	70.264	0
-49.8333	71.3913	0.540213	70.287	0
-49.8333	71.5063	0.524961	70.31	0
-49.8333	71.6214	0.509766	70.333	0
-49.8333	71.7364	0.494647	70.356	0
-49.8333	71.8514	0.479626	70.379	0
-49.8333	71.9665	0.464721	70.402	0
-49.8333	72.0815	0.449951	70.425	0
-49.8333	72.1966	0.435334	70.448	0
-49.8333	72.3116	0.420886	70.471	0
-49.8333	72.4266	0.406622	70.494	0
-49.8333	72.5417	0.392558	70.517	0
-49.8333	72.6567	0.378706	70.54	0
-49.8333	72.7717	0.365079	70.563	0
-49.8333	72.8868	0.35169	70.5861	0
-49.8333	73.0018	0.338548	70.6091	0
-49.8333	73.1168	0.325664	70.6321	0
-49.8333	73.2319	0.313045	70.6551	0
-49.8333	73.3469	0.300701	70.6781	0
-49.8333	73.462	0.288638	70.7011	0
-49.8333	73.577	0.276861	70.7241	0
-49.8333	73.692	0.265376	70.7471	0
-49.8333	73.8071	0.254187	70.7701	0
-49.8333	73.9221	0.243297	70.7931	0
-49.8333	74.0371	0.23271	70.8161	0
-49.8333	74.1522	0.222426	70.8391	0
-49.8333	74.2672	0.212447	70.8621	0
-49.8333	74.3822	0.202773	70.8851	0
-49.8333	74.4973	0.193404	70.9082	0
-49.8333	74.6123	0.184338	70.9312	0
-49.8333	74.7273	0.175575	70.9542	0
-49.8333	74.8424	0.167112	70.9772	0
-49.8333	74.9574	0.158946	71.0002	0
-49.8333	75.0725	0.151074	71.0232	0
-49.8333	75.1875	0.143492	71.0462	0
-49.8333	75.3025	0.136197	71.0692	0
-49.8333	75.4176	0.129183	71.0922	0
-49.8333	75.5326	0.122446	71.1152	0
-49.8333	75.6476	0.11598	71.1382	0
-49.8333	75.7627	0.10978	71.1612	0
-49.8333	75.8777	0.103841	71.1842	0
-49.8333	75.9927	0.0981552	71.2072	0
-49.8333	76.1078	0.0927178	71.2303	0
-49.8333	76.2228	0.0875218	71.2533	0
-49.8333	76.3378	0.0825609	71.2763	0
-49.8333	76.4529	0.0778283	71.2993	0
-49.8333	76.5679	0.0733173	71.3223	0
-49.8333	76.683	0.069021	71.3453	0
-49.8333	76.798	0.0649326	71.3683	0
-49.8333	76.913	0.0610453	71.3913	0
-49.8333	77.0281	0.0573521	71.4143	0
-49.8333	77.1431	0.0538462	71.4373	0
-49.8333	77.2581	0.0505208	71.4603	0
-49.8333	77.3732	0.047369	71.4833	0
-49.8333	77.4882	0.0443843	71.5063	0
-49.8333	77.6032	0.04156	71.5293	0
-49.8333	77.7183	0.0388895	71.5524	0
-49.8333	77.8333	0.0363665	71.5754	0
-49.8333	77.9484	0.0339847	71.5984	0
-49.8333	78.0634	0.0317379	71.6214	0
-49.8333	78.1784	0.0296201	71.6444	0
-49.8333	78.2935	0.0276255	71.6674	0
-49.8333	78.4085	0.0257483	71.6904	0
-49.8333	78.5235	0.0239829	71.7134	0
-49.8333	78.6386	0.022324	71.7364	0
-49.8333	78.7536	0.0207662	71.7594	0
-49.8333	78.8686	0.0193046	71.7824	0
-49.8333	78.9837	0.0179342	71.8054	0
-49.8333	79.0987	0.0166503	71.8284	0
-49.8333	79.2137	0.0154483	71.8514	0
-49.8333	79.3288	0.0143239	71.8745	0
-49.8333	79.4438	0.0132727	71.8975	0
-49.8333	79.5589	0.0122907	71.9205	0
-49.8333	79.6739	0.0113741	71.9435	0
-49.8333	79.7889	0.0105192	71.9665	0
-49.8333	79.904	0.00972223	71.9895	0
-49.8333	80.019	0.00897995	72.0125	0
-49.8333	80.134	0.00828906	72.0355	0
-49.8333	80.2491	0.00764648	72.0585	0
-49.8333	80.3641	0.00704924	72.0815	0
-49.8333	80.4791	0.00649454	72.1045	0
-49.8333	80.5942	0.00597972	72.1275	0
-49.8333	80.7092	0.00550224	72.1505	0
-49.8333	80.8243	0.00505971	72.1735	0
-49.8333	80.9393	0.00464986	72.1966	0
-49.8333	81.0543	0.00427057	72.2196	0
-49.8333	81.1694	0.00391971	72.2426	0
-49.8333	81.2844	0.00359524	72.2656	0
-49.8333	81.3994	0.00329601	72.2886	0
-49.8333	81.5145	0.00301983	72.3116	0
-49.8333	81.6295	0.00276458	72.3346	0
-49.8333	81.7445	0.00252995	72.3576	0
-49.8333	81.8596	0.00231318	72.3806	0
-49.8333	81.9746	0.00211428	72.4036	0
-49.8333	82.0896	0.00193074	72.4266	0
-49.8333	82.2047	0.00176256	72.4496	0
-49.8333	82.3197	0.00160774	72.4726	0
-49.8333	82.4348	0.00146573	72.4956	0
-49.8333	82.5498	0.00133562	72.5187	0
-49.8333	82.6648	0.00121587	72.5417	0
-49.8333	82.7799	0.00110658	72.5647	0
-49.8333	82.8949	0.0010064	72.5877	0
-49.8333	83.0099	0.000914492	72.6107	0
-49.8333	83.125	0.000830675	72.6337	0
-49.8333	83.24	0.000754091	72.6567	0
-49.8333	83.355	0.000684684	72.6797	0
-49.8333	83.4701	0.00061996	72.7027	0
-49.8333	83.5851	0.000559894	72.7257	0
-49.8333	83.7002	0.000508912	72.7487	0
-49.8333	83.8152	0.00045824	72.7717	0
-49.8333	83.9302	0.000416027	72.7947	0
-49.8333	84.0453	0.000374226	72.8178	0
-49.8333	84.1603	0.000339452	72.8408	0
-49.8333	84.2753	0.00030425	72.8638	0
-49.8333	84.3904	0.000276695	72.8868	0
-49.8333	84.5054	0.00024734	72.9098	0
-49.8333	84.6204	0.000223563	72.9328	0
-49.8333	84.7355	0.000200956	72.9558	0
-49.8333	84.8505	0.00017922	72.9788	0
-49.8333	84.9655	0.000163051	73.0018	0
-49.8333	85.0806	0.000145946	73.0248	0
-49.8333	85.1956	0.000130154	73.0478	0
-49.8333	85.3107	0.000118372	73.0708	0
-49.8333	85.4257	0.00010616	73.0938	0
-49.8333	85.5407	9.48043e-05	73.1168	0
-49.8333	85.6558	8.67008e-05	73.1399	0
-49.8333	85.7708	7.86799e-05	73.1629	0
-49.8333	85.8858	7.00262e-05	73.1859	0
-49.8333	86.0009	6.28174e-05	73.2089	0
-49.8333	86.1159	5.75205e-05	73.2319	0
-49.8333	86.2309	5.39069e-05	73.2549	0
-49.8333	86.346	4.81948e-05	73.2779	0
-49.8333	86.461	4.54669e-05	73.3009	0
-49.8333	86.576	4.30799e-05	73.3239	0
-49.8333	86.6911	3.65921e-05	73.3469	0
-49.8333	86.8061	3.73394e-05	73.3699	0
-49.8333	86.9212	3.2487e-05	73.3929	0
-49.8333	87.0362	3.05771e-05	73.4159	0
-49.8333	87.1512	2.74682e-05	73.4389	0
-49.8333	87.2663	2.74002e-05	73.462	0
-49.8333	87.3813	2.19227e-05	73.485	0
-49.8333	87.4963	2.11833e-05	73.508	0
-49.8333	87.6114	1.86847e-05	73.531	0
-49.8333	87.7264	1.50285e-05	73.554	0
-49.8333	87.8414	1.26638e-05	73.577	0
-49.8333	87.9565	1.07323e-05	73.6	0
-49.8333	88.0715	8.52346e-06	73.623	0
-49.8333	88.1866	6.23633e-06	73.646	0
-49.8333	88.3016	NaN	73.669	0
-49.8333	88.4166	NaN	73.692	0
-49.8333	88.5317	NaN	73.715	0
-49.8333	88.6467	NaN	73.738	0
-49.8333	88.7617	NaN	73.761	0
-49.8333	88.8768	NaN	73.7841	0
-49.8333	88.9918	NaN	73.8071	0
-49.8333	89.1068	NaN	73.8301	0
-49.8333	89.2219	NaN	73.8531	0
-49.8333	89.3369	NaN	73.8761	0
-49.8333	89.4519	NaN	73.8991	0
-49.8333	89.567	NaN	73.9221	0
-49.8333	89.682	NaN	73.9451	0
-49.8333	89.7971	NaN	73.9681	0
-49.8333	89.9121	NaN	73.9911	0
-49.8333	90.0271	NaN	74.0141	0
-49.8333	90.1422	NaN	74.0371	0
-49.8333	90.2572	NaN	74.0601	0
-49.8333	90.3722	NaN	74.0831	0
-49.8333	90.4873	NaN	74.1062	0
-49.8333	90.6023	NaN	74.1292	0
-49.8333	90.7173	NaN	74.1522	0
-49.8333	90.8324	6.95241e-07	74.1752	0
-49.8333	90.9474	3.9401e-07	74.1982	0
-49.8333	91.0625	9.77483e-07	74.2212	0
-49.8333	91.1775	8.49264e-07	74.2442	0
-49.8333	91.2925	3.1914e-06	74.2672	0
-49.8333	91.4076	6.70426e-06	74.2902	0
-49.8333	91.5226	1.63785e-05	74.3132	0
-49.8333	91.6376	4.66259e-06	74.3362	0
-49.8333	91.7527	3.03008e-05	74.3592	0
-49.8333	91.8677	5.9399e-06	74.3822	0
-49.8333	91.9827	5.93006e-06	74.4052	0
-49.8333	92.0978	5.6831e-06	74.4283	0
-49.8333	92.2128	3.13115e-05	74.4513	0
-49.8333	92.3278	2.03322e-05	74.4743	0
-49.8333	92.4429	1.09478e-05	74.4973	0
-49.8333	92.5579	6.44125e-06	74.5203	0
-49.8333	92.673	1.67521e-05	74.5433	0
-49.8333	92.788	3.29472e-06	74.5663	0
-49.8333	92.903	9.38114e-07	74.5893	0
-49.8333	93.0181	2.11186e-06	74.6123	0
-49.8333	93.1331	5.61787e-07	74.6353	0
-49.8333	93.2481	2.11965e-06	74.6583	0
-49.8333	93.3632	NaN	74.6813	0
-49.8333	93.4782	NaN	74.7043	0
-49.8333	93.5932	NaN	74.7273	0
-49.8333	93.7083	NaN	74.7504	0
-49.8333	93.8233	NaN	74.7734	0
-49.8333	93.9383	NaN	74.7964	0
-49.8333	94.0534	NaN	74.8194	0
-49.8333	94.1684	NaN	74.8424	0
-49.8333	94.2835	NaN	74.8654	0
-49.8333	94.3985	NaN	74.8884	0
-49.8333	94.5135	NaN	74.9114	0
-49.8333	94.6286	NaN	74.9344	0
-49.8333	94.7436	NaN	74.9574	0
-49.8333	94.8586	NaN	74.9804	0
-49.8333	94.9737	NaN	75.0034	0
-49.8333	95.0887	NaN	75.0264	0
-49.8333	95.2037	NaN	75.0494	0
-49.8333	95.3188	NaN	75.0725	0
-49.8333	95.4338	NaN	75.0955	0
-49.8333	95.5489	NaN	75.1185	0
-49.8333	95.6639	NaN	75.1415	0
-49.8333	95.7789	7.37665e-06	75.1645	0
-49.8333	95.894	1.59155e-05	75.1875	0
-49.8333	96.009	4.23212e-05	75.2105	0
-49.8333	96.124	0.000373925	75.2335	0
-49.8333	96.2391	0.000676073	75.2565	0
-49.8333	96.3541	0.00394307	75.2795	0
-49.8333	96.4691	0.0170898	75.3025	0
-49.8333	96.5842	0.00753821	75.3255	0
-49.8333	96.6992	0.0129217	75.3485	0
-49.8333	96.8142	0.0178224	75.3715	0
-49.8333	96.9293	0.0137982	75.3946	0
-49.8333	97.0443	0.0140578	75.4176	0
-49.8333	97.1594	0.0138427	75.4406	0
-49.8333	97.2744	0.0170898	75.4636	0
-49.8333	97.3894	0.0130608	75.4866	0
-49.8333	97.5045	0.0180142	75.5096	0
-49.8333	97.6195	0.0230933	75.5326	0
-49.8333	97.7345	0.0239628	75.5556	0
-49.8333	97.8496	0.0236637	75.5786	0
-49.8333	97.9646	0.0261238	75.6016	0
-49.8333	98.0796	0.034286	75.6246	0
-49.8333	98.1947	0.0408894	75.6476	0
-49.8333	98.3097	0.0437692	75.6706	0
-49.8333	98.4248	0.0477042	75.6936	0
-49.8333	98.5398	0.0551255	75.7167	0
-49.8333	98.6548	0.0522549	75.7397	0
-49.8333	98.7699	0.0469329	75.7627	0
-49.8333	98.8849	0.0516174	75.7857	0
-49.8333	98.9999	0.0589974	75.8087	0
-49.8333	99.115	0.052245	75.8317	0
-49.8333	99.23	0.0434993	75.8547	0
-49.8333	99.345	0.0433366	75.8777	0
-49.8333	99.4601	0.0476416	75.9007	0
-49.8333	99.5751	0.0472214	75.9237	0
-49.8333	99.6901	0.0385167	75.9467	0
-49.8333	99.8052	0.0299994	75.9697	0
-49.8333	99.9202	0.0290081	75.9927	0
-49.8333	100.035	0.0345876	76.0157	0
-49.8333	100.15	0.0373426	76.0388	0
-49.8333	100.265	0.0238888	76.0618	0
-49.8333	100.38	0.0140267	76.0848	0
-49.8333	100.495	0.0162182	76.1078	0
-49.8333	100.61	0.0215902	76.1308	0
-49.8333	100.725	0.0218885	76.1538	0
-49.8333	100.841	0.0253542	76.1768	0
-49.8333	100.956	0.0148709	76.1998	0
-49.8333	101.071	0.00750098	76.2228	0
-49.8333	101.186	0.00611418	76.2458	0
-49.8333	101.301	0.00521324	76.2688	0
-49.8333	101.416	0.00763328	76.2918	0
-49.8333	101.531	0.0131831	76.3148	0
-49.8333	101.646	0.0162827	76.3378	0
-49.8333	101.761	0.0157599	76.3609	0
-49.8333	101.876	0.00570054	76.3839	0
-49.8333	101.991	0.005329	76.4069	0
-49.8333	102.106	0.00159694	76.4299	0
-49.8333	102.221	0.00261107	76.4529	0
-49.8333	102.336	0.00283798	76.4759	0
-49.8333	102.451	0.0147102	76.4989	0
-49.8333	102.566	0.00870316	76.5219	0
-49.8333	102.681	0.00571206	76.5449	0
-49.8333	102.796	0.00906387	76.5679	0
-49.8333	102.911	0.00937561	76.5909	0
-49.8333	103.026	0.000879955	76.6139	0
-49.8333	103.141	0.00143051	76.6369	0
-49.8333	103.256	0.00202046	76.66	0
-49.8333	103.371	0.00116317	76.683	0
-49.8333	103.486	0.00981878	76.706	0
-49.8333	103.601	0.0167687	76.729	0
-49.8333	103.716	0.00929928	76.752	0
-49.8333	103.831	0.00763029	76.775	0
-49.8333	103.946	0.0141474	76.798	0
-49.8333	104.062	0.0196185	76.821	0
-49.8333	104.177	0.0107218	76.844	0
-49.8333	104.292	0.00668853	76.867	0
-49.8333	104.407	0.0037371	76.89	0
-49.8333	104.522	0.00522227	76.913	0
-49.8333	104.637	0.00522704	76.936	0
-49.8333	104.752	0.00748291	76.959	0
-49.8333	104.867	0.00593489	76.9821	0
-49.8333	104.982	0.00972636	77.0051	0
-49.8333	105.097	0.0193446	77.0281	0
-49.8333	105.212	0.0355935	77.0511	0
-49.8333	105.327	0.0421732	77.0741	0
-49.8333	105.442	0.0423232	77.0971	0
-49.8333	105.557	0.0395291	77.1201	0
-49.8333	105.672	0.0414888	77.1431	0
-49.8333	105.787	0.049895	77.1661	0
-49.8333	105.902	0.0667258	77.1891	0
-49.8333	106.017	0.0728648	77.2121	0
-49.8333	106.132	0.0723174	77.2351	0
-49.8333	106.247	0.064216	77.2581	0
-49.8333	106.362	0.0555536	77.2811	0
-49.8333	106.477	0.048596	77.3042	0
-49.8333	106.592	0.049893	77.3272	0
-49.8333	106.707	0.0496212	77.3502	0
-49.8333	106.822	0.0516861	77.3732	0
-49.8333	106.937	0.0508519	77.3962	0
-49.8333	107.052	0.0502811	77.4192	0
-49.8333	107.167	0.0443623	77.4422	0
-49.8333	107.283	0.0428383	77.4652	0
-49.8333	107.398	0.0428396	77.4882	0
-49.8333	107.513	0.0437963	77.5112	0
-49.8333	107.628	0.0447047	77.5342	0
-49.8333	107.743	0.0401156	77.5572	0
-49.8333	107.858	0.0439705	77.5802	0
-49.8333	107.973	0.0478024	77.6032	0
-49.8333	108.088	0.0537837	77.6263	0
-49.8333	108.203	0.0630163	77.6493	0
-49.8333	108.318	0.0695147	77.6723	0
-49.8333	108.433	0.0756067	77.6953	0
-49.8333	108.548	0.0786562	77.7183	0
-49.8333	108.663	0.0802422	77.7413	0
-49.8333	108.778	0.0805486	77.7643	0
-49.8333	108.893	0.0806637	77.7873	0
-49.8333	109.008	0.0805263	77.8103	0
-49.8333	109.123	0.079691	77.8333	0
-49.8333	109.238	0.0831137	77.8563	0
-49.8333	109.353	0.0878547	77.8793	0
-49.8333	109.468	0.0904376	77.9023	0
-49.8333	109.583	0.0947704	77.9253	0
-49.8333	109.698	0.0979298	77.9484	0
-49.8333	109.813	0.0973765	77.9714	0
-49.8333	109.928	0.0974366	77.9944	0
-49.8333	110.043	0.0975561	78.0174	0
-49.8333	110.158	0.0948258	78.0404	0
-49.8333	110.273	0.0961054	78.0634	0
-49.8333	110.388	0.0976808	78.0864	0
-49.8333	110.504	0.0993917	78.1094	0
-49.8333	110.619	0.101551	78.1324	0
-49.8333	110.734	0.100455	78.1554	0
-49.8333	110.849	0.0953096	78.1784	0
-49.8333	110.964	0.0918284	78.2014	0
-49.8333	111.079	0.0888085	78.2244	0
-49.8333	111.194	0.0860181	78.2474	0
-49.8333	111.309	0.0855383	78.2705	0
-49.8333	111.424	0.085082	78.2935	0
-49.8333	111.539	0.0827137	78.3165	0
-49.8333	111.654	0.077894	78.3395	0
-49.8333	111.769	0.070981	78.3625	0
-49.8333	111.884	0.0625615	78.3855	0
-49.8333	111.999	0.0533595	78.4085	0
-49.8333	112.114	0.0476519	78.4315	0
-49.8333	112.229	0.0450122	78.4545	0
-49.8333	112.344	0.0465681	78.4775	0
-49.8333	112.459	0.0518387	78.5005	0
-49.8333	112.574	0.0583446	78.5235	0
-49.8333	112.689	0.0643452	78.5465	0
-49.8333	112.804	0.0660651	78.5695	0
-49.8333	112.919	0.0630521	78.5926	0
-49.8333	113.034	0.0573258	78.6156	0
-49.8333	113.149	0.0487272	78.6386	0
-49.8333	113.264	0.0401222	78.6616	0
-49.8333	113.379	0.0345635	78.6846	0
-49.8333	113.494	0.0329342	78.7076	0
-49.8333	113.609	0.0355838	78.7306	0
-49.8333	113.725	0.0426076	78.7536	0
-49.8333	113.84	0.051912	78.7766	0
-49.8333	113.955	0.0603824	78.7996	0
-49.8333	114.07	0.0659094	78.8226	0
-49.8333	114.185	0.0671756	78.8456	0
-49.8333	114.3	0.0642242	78.8686	0
-49.8333	114.415	0.0566754	78.8916	0
-49.8333	114.53	0.0462045	78.9147	0
-49.8333	114.645	0.0343922	78.9377	0
-49.8333	114.76	0.0243633	78.9607	0
-49.8333	114.875	0.0174257	78.9837	0
-49.8333	114.99	0.0141918	79.0067	0
-49.8333	115.105	0.0149328	79.0297	0
-49.8333	115.22	0.0192585	79.0527	0
-49.8333	115.335	0.0262797	79.0757	0
-49.8333	115.45	0.034451	79.0987	0
-49.8333	115.565	0.0426665	79.1217	0
-49.8333	115.68	0.0498988	79.1447	0
-49.8333	115.795	0.0547624	79.1677	0
-49.8333	115.91	0.0562612	79.1907	0
-49.8333	116.025	0.0540729	79.2137	0
-49.8333	116.14	0.0484545	79.2368	0
-49.8333	116.255	0.04016	79.2598	0
-49.8333	116.37	0.0304717	79.2828	0
-49.8333	116.485	0.0206018	79.3058	0
-49.8333	116.6	0.011838	79.3288	0
-49.8333	116.715	0.00533335	79.3518	0
-49.8333	116.831	0.00146162	79.3748	0
-49.8333	116.946	0.000223098	79.3978	0
-49.8333	117.061	0.00157049	79.4208	0
-49.8333	117.176	0.00531184	79.4438	0
-49.8333	117.291	0.0109424	79.4668	0
-49.8333	117.406	0.0174969	79.4898	0
-49.8333	117.521	0.0238825	79.5128	0
-49.8333	117.636	0.0295296	79.5358	0
-49.8333	117.751	0.0339339	79.5589	0
-49.8333	117.866	0.0370813	79.5819	0
-49.8333	117.981	0.0389979	79.6049	0
-49.8333	118.096	0.0392971	79.6279	0
-49.8333	118.211	0.0379264	79.6509	0
-49.8333	118.326	0.0349889	79.6739	0
-49.8333	118.441	0.0310141	79.6969	0
-49.8333	118.556	0.0266407	79.7199	0
-49.8333	118.671	0.0222439	79.7429	0
-49.8333	118.786	0.0180216	79.7659	0
-49.8333	118.901	0.0142486	79.7889	0
-49.8333	119.016	0.0112978	79.8119	0
-49.8333	119.131	0.00969909	79.8349	0
-49.8333	119.246	0.00970428	79.8579	0
-49.8333	119.361	0.0113373	79.881	0
-49.8333	119.476	0.0144475	79.904	0
-49.8333	119.591	0.0189061	79.927	0
-49.8333	119.706	0.0245847	79.95	0
-49.8333	119.821	0.0313224	79.973	0
-49.8333	119.936	0.0387735	79.996	0
-49.8333	120.052	0.0464973	80.019	0
-49.8333	120.167	0.0542103	80.042	0
-49.8333	120.282	0.0615729	80.065	0
-49.8333	120.397	0.0683481	80.088	0
-49.8333	120.512	0.0744208	80.111	0
-49.8333	120.627	0.0795789	80.134	0
-49.8333	120.742	0.0836587	80.157	0
-49.8333	120.857	0.0865606	80.1801	0
-49.8333	120.972	0.0883131	80.2031	0
-49.8333	121.087	0.0889438	80.2261	0
-49.8333	121.202	0.0884923	80.2491	0
-49.8333	121.317	0.0870424	80.2721	0
-49.8333	121.432	0.0846504	80.2951	0
-49.8333	121.547	0.0813391	80.3181	0
-49.8333	121.662	0.0773559	80.3411	0
-49.8333	121.777	0.0729858	80.3641	0
-49.8333	121.892	0.0684961	80.3871	0
-49.8333	122.007	0.0641128	80.4101	0
-49.8333	122.122	0.0600174	80.4331	0
-49.8333	122.237	0.0563683	80.4561	0
-49.8333	122.352	0.0533163	80.4791	0
-49.8333	122.467	0.05104	80.5022	0
-49.8333	122.582	0.049658	80.5252	0
-49.8333	122.697	0.0493245	80.5482	0
-49.8333	122.812	0.050156	80.5712	0
-49.8333	122.927	0.0521638	80.5942	0
-49.8333	123.042	0.0553274	80.6172	0
-49.8333	123.157	0.0595911	80.6402	0
-49.8333	123.273	0.0649072	80.6632	0
-49.8333	123.388	0.0712123	80.6862	0
-49.8333	123.503	0.0784402	80.7092	0
-49.8333	123.618	0.086543	80.7322	0
-49.8333	123.733	0.0954432	80.7552	0
-49.8333	123.848	0.105038	80.7782	0
-49.8333	123.963	0.115249	80.8012	0
-49.8333	124.078	0.125955	80.8243	0
-49.8333	124.193	0.136985	80.8473	0
-49.8333	124.308	0.148189	80.8703	0
-49.8333	124.423	0.159399	80.8933	0
-49.8333	124.538	0.170461	80.9163	0
-49.8333	124.653	0.181223	80.9393	0
-49.8333	124.768	0.191523	80.9623	0
-49.8333	124.883	0.201194	80.9853	0
-49.8333	124.998	0.210092	81.0083	0
-49.8333	125.113	0.218083	81.0313	0
-49.8333	125.228	0.224999	81.0543	0
-49.8333	125.343	0.2307	81.0773	0
-49.8333	125.458	0.235075	81.1003	0
-49.8333	125.573	0.238023	81.1233	0
-49.8333	125.688	0.239474	81.1464	0
-49.8333	125.803	0.239404	81.1694	0
-49.8333	125.918	0.237833	81.1924	0
-49.8333	126.033	0.23481	81.2154	0
-49.8333	126.148	0.230406	81.2384	0
-49.8333	126.263	0.224718	81.2614	0
-49.8333	126.378	0.217856	81.2844	0
-49.8333	126.494	0.209931	81.3074	0
-49.8333	126.609	0.201079	81.3304	0
-49.8333	126.724	0.191468	81.3534	0
-49.8333	126.839	0.181274	81.3764	0
-49.8333	126.954	0.170676	81.3994	0
-49.8333	127.069	0.159855	81.4224	0
-49.8333	127.184	0.148994	81.4454	0
-49.8333	127.299	0.138271	81.4685	0
-49.8333	127.414	0.127856	81.4915	0
-49.8333	127.529	0.117906	81.5145	0
-49.8333	127.644	0.10856	81.5375	0
-49.8333	127.759	0.0999346	81.5605	0
-49.8333	127.874	0.0921206	81.5835	0
-49.8333	127.989	0.0851747	81.6065	0
-49.8333	128.104	0.0791251	81.6295	0
-49.8333	128.219	0.0739731	81.6525	0
-49.8333	128.334	0.0696907	81.6755	0
-49.8333	128.449	0.0662229	81.6985	0
-49.8333	128.564	0.0634947	81.7215	0
-49.8333	128.679	0.0614143	81.7445	0
-49.8333	128.794	0.0598766	81.7675	0
-49.8333	128.909	0.0587664	81.7906	0
-49.8333	129.024	0.0579616	81.8136	0
-49.8333	129.139	0.0573342	81.8366	0
-49.8333	129.254	0.0567533	81.8596	0
-49.8333	129.369	0.0560931	81.8826	0
-49.8333	129.484	0.0552403	81.9056	0
-49.8333	129.599	0.0541017	81.9286	0
-49.8333	129.715	0.0526093	81.9516	0
-49.8333	129.83	0.0507246	81.9746	0
-49.8333	129.945	0.0484409	81.9976	0
-49.6667	49.9946	7.66433e-05	82.0206	0
-49.6667	50.1097	8.72089e-05	82.0436	0
-49.6667	50.2247	9.91377e-05	82.0666	0
-49.6667	50.3397	0.000112592	82.0896	0
-49.6667	50.4548	0.000127753	82.1127	0
-49.6667	50.5698	0.00014482	82.1357	0
-49.6667	50.6848	0.000164012	82.1587	0
-49.6667	50.7999	0.000185575	82.1817	0
-49.6667	50.9149	0.000209775	82.2047	0
-49.6667	51.0299	0.000236911	82.2277	0
-49.6667	51.145	0.000267307	82.2507	0
-49.6667	51.26	0.000301322	82.2737	0
-49.6667	51.3751	0.000339349	82.2967	0
-49.6667	51.4901	0.00038182	82.3197	0
-49.6667	51.6051	0.000429206	82.3427	0
-49.6667	51.7202	0.000482026	82.3657	0
-49.6667	51.8352	0.000540843	82.3887	0
-49.6667	51.9502	0.000606275	82.4117	0
-49.6667	52.0653	0.000678994	82.4348	0
-49.6667	52.1803	0.000759732	82.4578	0
-49.6667	52.2953	0.000849284	82.4808	0
-49.6667	52.4104	0.000948516	82.5038	0
-49.6667	52.5254	0.00105836	82.5268	0
-49.6667	52.6404	0.00117985	82.5498	0
-49.6667	52.7555	0.00131406	82.5728	0
-49.6667	52.8705	0.0014622	82.5958	0
-49.6667	52.9856	0.00162554	82.6188	0
-49.6667	53.1006	0.00180547	82.6418	0
-49.6667	53.2156	0.00200348	82.6648	0
-49.6667	53.3307	0.00222117	82.6878	0
-49.6667	53.4457	0.00246026	82.7108	0
-49.6667	53.5607	0.00272259	82.7338	0
-49.6667	53.6758	0.00301014	82.7569	0
-49.6667	53.7908	0.00332503	82.7799	0
-49.6667	53.9058	0.00366951	82.8029	0
-49.6667	54.0209	0.00404599	82.8259	0
-49.6667	54.1359	0.00445704	82.8489	0
-49.6667	54.2509	0.00490539	82.8719	0
-49.6667	54.366	0.00539394	82.8949	0
-49.6667	54.481	0.00592577	82.9179	0
-49.6667	54.5961	0.00650414	82.9409	0
-49.6667	54.7111	0.0071325	82.9639	0
-49.6667	54.8261	0.0078145	82.9869	0
-49.6667	54.9412	0.00855398	83.0099	0
-49.6667	55.0562	0.00935499	83.0329	0
-49.6667	55.1712	0.0102218	83.0559	0
-49.6667	55.2863	0.0111589	83.079	0
-49.6667	55.4013	0.0121709	83.102	0
-49.6667	55.5163	0.0132628	83.125	0
-49.6667	55.6314	0.0144397	83.148	0
-49.6667	55.7464	0.0157069	83.171	0
-49.6667	55.8615	0.0170701	83.194	0
-49.6667	55.9765	0.0185349	83.217	0
-49.6667	56.0915	0.0201076	83.24	0
-49.6667	56.2066	0.0217942	83.263	0
-49.6667	56.3216	0.0236012	83.286	0
-49.6667	56.4366	0.0255353	83.309	0
-49.6667	56.5517	0.0276033	83.332	0
-49.6667	56.6667	0.0298123	83.355	0
-49.6667	56.7817	0.0321696	83.378	0
-49.6667	56.8968	0.0346825	83.4011	0
-49.6667	57.0118	0.0373586	83.4241	0
-49.6667	57.1268	0.0402056	83.4471	-0.0010229
-49.6667	57.2419	0.0432315	83.4701	-0.00114979
-49.6667	57.3569	0.046444	83.4931	-0.00128468
-49.6667	57.472	0.0498513	83.5161	-0.00142788
-49.6667	57.587	0.0534615	83.5391	-0.00157968
-49.6667	57.702	0.0572829	83.5621	-0.0017404
-49.6667	57.8171	0.0613235	83.5851	-0.00191034
-49.6667	57.9321	0.0655915	83.6081	-0.00208982
-49.6667	58.0471	0.0700953	83.6311	-0.00227915
-49.6667	58.1622	0.0748427	83.6541	-0.00247863
-49.6667	58.2772	0.0798419	83.6771	-0.00268857
-49.6667	58.3922	0.0851008	83.7002	-0.00290926
-49.6667	58.5073	0.090627	83.7232	-0.00314101
-49.6667	58.6223	0.0964281	83.7462	-0.0033841
-49.6667	58.7374	0.102511	83.7692	-0.00363882
-49.6667	58.8524	0.108884	83.7922	-0.00390545
-49.6667	58.9674	0.115552	83.8152	-0.00418424
-49.6667	59.0825	0.122523	83.8382	-0.00447546
-49.6667	59.1975	0.129801	83.8612	-0.00477934
-49.6667	59.3125	0.137394	83.8842	-0.00509612
-49.6667	59.4276	0.145305	83.9072	-0.005426
-49.6667	59.5426	0.153539	83.9302	-0.00576919
-49.6667	59.6576	0.1621	83.9532	-0.00612586
-49.6667	59.7727	0.170992	83.9762	-0.00649616
-49.6667	59.8877	0.180216	83.9992	-0.00688023
-49.6667	60.0027	0.189775	84.0223	-0.00727817
-49.6667	60.1178	0.19967	84.0453	-0.00769007
-49.6667	60.2328	0.209902	84.0683	-0.00811598
-49.6667	60.3479	0.22047	84.0913	-0.00855592
-49.6667	60.4629	0.231372	84.1143	-0.00900987
-49.6667	60.5779	0.242606	84.1373	-0.0094778
-49.6667	60.693	0.25417	84.1603	-0.0099596
-49.6667	60.808	0.266059	84.1833	-0.0104552
-49.6667	60.923	0.278267	84.2063	-0.0109643
-49.6667	61.0381	0.29079	84.2293	-0.0114868
-49.6667	61.1531	0.303619	84.2523	-0.0120224
-49.6667	61.2681	0.316746	84.2753	-0.0125708
-49.6667	61.3832	0.330161	84.2983	-0.0131316
-49.6667	61.4982	0.343855	84.3213	-0.0137044
-49.6667	61.6132	0.357816	84.3444	-0.0142887
-49.6667	61.7283	0.372031	84.3674	-0.0148839
-49.6667	61.8433	0.386486	84.3904	-0.0154894
-49.6667	61.9584	0.401166	84.4134	-0.0161046
-49.6667	62.0734	0.416055	84.4364	-0.0167287
-49.6667	62.1884	0.431137	84.4594	-0.0173608
-49.6667	62.3035	0.446392	84.4824	-0.0180001
-49.6667	62.4185	0.461802	84.5054	-0.0186455
-49.6667	62.5335	0.477346	84.5284	-0.019296
-49.6667	62.6486	0.493004	84.5514	-0.0199504
-49.6667	62.7636	0.508753	84.5744	-0.0206074
-49.6667	62.8786	0.524569	84.5974	-0.0212658
-49.6667	62.9937	0.54043	84.6204	-0.021924
-49.6667	63.1087	0.556311	84.6434	-0.0225805
-49.6667	63.2238	0.572185	84.6665	-0.0232336
-49.6667	63.3388	0.588028	84.6895	-0.0238817
-49.6667	63.4538	0.603812	84.7125	-0.0245229
-49.6667	63.5689	0.61951	84.7355	-0.0251551
-49.6667	63.6839	0.635095	84.7585	-0.0257764
-49.6667	63.7989	0.650539	84.7815	-0.0263844
-49.6667	63.914	0.665813	84.8045	-0.0269769
-49.6667	64.029	0.680889	84.8275	-0.0275514
-49.6667	64.144	0.695738	84.8505	-0.0281054
-49.6667	64.2591	0.710332	84.8735	-0.0286363
-49.6667	64.3741	0.724643	84.8965	-0.029141
-49.6667	64.4891	0.738641	84.9195	-0.0296168
-49.6667	64.6042	0.7523	84.9425	-0.0300606
-49.6667	64.7192	0.76559	84.9655	-0.0304691
-49.6667	64.8343	0.778486	84.9886	-0.030839
-49.6667	64.9493	0.790959	85.0116	-0.0311669
-49.6667	65.0643	0.802985	85.0346	-0.0314492
-49.6667	65.1794	0.814537	85.0576	-0.031682
-49.6667	65.2944	0.825592	85.0806	-0.0318616
-49.6667	65.4094	0.836125	85.1036	-0.031984
-49.6667	65.5245	0.846114	85.1266	-0.0320449
-49.6667	65.6395	0.855537	85.1496	-0.0320403
-49.6667	65.7545	0.864374	85.1726	-0.0319656
-49.6667	65.8696	0.872606	85.1956	-0.0318163
-49.6667	65.9846	0.880215	85.2186	-0.0315879
-49.6667	66.0997	0.887184	85.2416	-0.0312754
-49.6667	66.2147	0.893498	85.2646	-0.0308742
-49.6667	66.3297	0.899144	85.2876	-0.0303791
-49.6667	66.4448	0.904109	85.3107	-0.029785
-49.6667	66.5598	0.908384	85.3337	-0.0290868
-49.6667	66.6748	0.911958	85.3567	-0.028279
-49.6667	66.7899	0.914825	85.3797	-0.0273564
-49.6667	66.9049	0.91698	85.4027	-0.0263133
-49.6667	67.0199	0.918418	85.4257	-0.0251442
-49.6667	67.135	0.919136	85.4487	-0.0238434
-49.6667	67.25	0.919136	85.4717	-0.0224051
-49.6667	67.365	0.918416	85.4947	-0.0208236
-49.6667	67.4801	0.916982	85.5177	-0.0190931
-49.6667	67.5951	0.914836	85.5407	-0.0172075
-49.6667	67.7102	0.911985	85.5637	-0.0151611
-49.6667	67.8252	0.908437	85.5867	-0.0129477
-49.6667	67.9402	0.904201	85.6097	-0.0105615
-49.6667	68.0553	0.899289	85.6328	-0.00799656
-49.6667	68.1703	0.893711	85.6558	-0.00524684
-49.6667	68.2853	0.887483	85.6788	-0.00230645
-49.6667	68.4004	0.88062	85.7018	0
-49.6667	68.5154	0.873137	85.7248	0.00416982
-49.6667	68.6304	0.865054	85.7478	0.00771728
-49.6667	68.7455	0.856388	85.7708	0.0114786
-49.6667	68.8605	0.84716	85.7938	0.0154592
-49.6667	68.9755	0.837391	85.8168	0.0196647
-49.6667	69.0906	0.827104	85.8398	0.0241004
-49.6667	69.2056	0.816321	85.8628	0.0287714
-49.6667	69.3207	0.805066	85.8858	0.0336826
-49.6667	69.4357	0.793363	85.9088	0.038839
-49.6667	69.5507	0.781238	85.9318	0.0442451
-49.6667	69.6658	0.768717	85.9549	0.0499052
-49.6667	69.7808	0.755825	85.9779	0.0558234
-49.6667	69.8958	0.742589	86.0009	0.0620036
-49.6667	70.0109	0.729036	86.0239	0.0684493
-49.6667	70.1259	0.715192	86.0469	0.0751637
-49.6667	70.2409	0.701085	86.0699	0.0821496
-49.6667	70.356	0.686741	86.0929	0.0894095
-49.6667	70.471	0.672189	86.1159	0.0969456
-49.6667	70.5861	0.657453	86.1389	0.10476
-49.6667	70.7011	0.642562	86.1619	0.112853
-49.6667	70.8161	0.627541	86.1849	0.121225
-49.6667	70.9312	0.612416	86.2079	0.129879
-49.6667	71.0462	0.597212	86.2309	0.138812
-49.6667	71.1612	0.581956	86.2539	0.148024
-49.6667	71.2763	0.56667	86.277	0.157514
-49.6667	71.3913	0.551379	86.3	0.16728
-49.6667	71.5063	0.536106	86.323	0.17732
-49.6667	71.6214	0.520873	86.346	0.18763
-49.6667	71.7364	0.505701	86.369	0.198206
-49.6667	71.8514	0.490612	86.392	0.209045
-49.6667	71.9665	0.475626	86.415	0.22014
-49.6667	72.0815	0.460761	86.438	0.231487
-49.6667	72.1966	0.446035	86.461	0.243077
-49.6667	72.3116	0.431467	86.484	0.254904
-49.6667	72.4266	0.417071	86.507	0.26696
-49.6667	72.5417	0.402864	86.53	0.279234
-49.6667	72.6567	0.388859	86.553	0.291718
-49.6667	72.7717	0.37507	86.576	0.304401
-49.6667	72.8868	0.36151	86.5991	0.31727
-49.6667	73.0018	0.348189	86.6221	0.330313
-49.6667	73.1168	0.335119	86.6451	0.343517
-49.6667	73.2319	0.322308	86.6681	0.356867
-49.6667	73.3469	0.309765	86.6911	0.370347
-49.6667	73.462	0.297498	86.7141	0.383941
-49.6667	73.577	0.285513	86.7371	0.397632
-49.6667	73.692	0.273816	86.7601	0.411402
-49.6667	73.8071	0.262411	86.7831	0.42523
-49.6667	73.9221	0.251304	86.8061	0.439097
-49.6667	74.0371	0.240496	86.8291	0.45298
-49.6667	74.1522	0.229991	86.8521	0.466859
-49.6667	74.2672	0.21979	86.8751	0.480708
-49.6667	74.3822	0.209893	86.8981	0.494504
-49.6667	74.4973	0.200302	86.9212	0.508221
-49.6667	74.6123	0.191015	86.9442	0.521833
-49.6667	74.7273	0.182031	86.9672	0.535311
-49.6667	74.8424	0.173348	86.9902	0.548628
-49.6667	74.9574	0.164965	87.0132	0.561753
-49.6667	75.0725	0.156878	87.0362	0.574657
-49.6667	75.1875	0.149083	87.0592	0.587307
-49.6667	75.3025	0.141578	87.0822	0.599671
-49.6667	75.4176	0.134358	87.1052	0.611716
-49.6667	75.5326	0.127418	87.1282	0.623408
-49.6667	75.6476	0.120753	87.1512	0.63471
-49.6667	75.7627	0.114358	87.1742	0.645588
-49.6667	75.8777	0.108228	87.1972	0.656003
-49.6667	75.9927	0.102356	87.2202	0.665919
-49.6667	76.1078	0.0967363	87.2433	0.675298
-49.6667	76.2228	0.0913629	87.2663	0.684099
-49.6667	76.3378	0.0862292	87.2893	0.692282
-49.6667	76.4529	0.0813287	87.3123	0.699809
-49.6667	76.5679	0.0766547	87.3353	0.706637
-49.6667	76.683	0.0722004	87.3583	0.712725
-49.6667	76.798	0.067959	87.3813	0.71803
-49.6667	76.913	0.0639236	87.4043	0.722511
-49.6667	77.0281	0.0600874	87.4273	0.726125
-49.6667	77.1431	0.0564435	87.4503	0.728828
-49.6667	77.2581	0.0529851	87.4733	0.730577
-49.6667	77.3732	0.0497052	87.4963	0.731329
-49.6667	77.4882	0.0465973	87.5193	0.73104
-49.6667	77.6032	0.0436546	87.5424	0.729666
-49.6667	77.7183	0.0408706	87.5654	0.727164
-49.6667	77.8333	0.0382387	87.5884	0.723491
-49.6667	77.9484	0.0357526	87.6114	0.718603
-49.6667	78.0634	0.033406	87.6344	0.712458
-49.6667	78.1784	0.0311929	87.6574	0.705012
-49.6667	78.2935	0.0291072	87.6804	0.696225
-49.6667	78.4085	0.0271432	87.7034	0.686055
-49.6667	78.5235	0.025295	87.7264	0.674461
-49.6667	78.6386	0.0235573	87.7494	0.661403
-49.6667	78.7536	0.0219247	87.7724	0.646843
-49.6667	78.8686	0.0203919	87.7954	0.630741
-49.6667	78.9837	0.0189539	87.8184	0.613062
-49.6667	79.0987	0.0176059	87.8414	0.593769
-49.6667	79.2137	0.0163432	87.8645	0.572828
-49.6667	79.3288	0.0151613	87.8875	0.550206
-49.6667	79.4438	0.0140557	87.9105	0.52587
-49.6667	79.5589	0.0130224	87.9335	0.499792
-49.6667	79.6739	0.0120573	87.9565	0.471942
-49.6667	79.7889	0.0111566	87.9795	0.442294
-49.6667	79.904	0.0103165	88.0025	0.410823
-49.6667	80.019	0.00953366	88.0255	0.377507
-49.6667	80.134	0.00880458	88.0485	0.342326
-49.6667	80.2491	0.00812609	88.0715	0.30526
-49.6667	80.3641	0.00749513	88.0945	0.266294
-49.6667	80.4791	0.00690879	88.1175	0.225415
-49.6667	80.5942	0.0063643	88.1405	0.182611
-49.6667	80.7092	0.00585903	88.1635	0.137875
-49.6667	80.8243	0.00539048	88.1866	0.0911998
-49.6667	80.9393	0.00495629	88.2096	0.042584
-49.6667	81.0543	0.0045542	88.2326	-0.00797257
-49.6667	81.1694	0.00418226	88.2556	-0.0604667
-49.6667	81.2844	0.00383831	88.2786	-0.114892
-49.6667	81.3994	0.00351994	88.3016	-0.171239
-49.6667	81.5145	0.00322653	88.3246	-0.229495
-49.6667	81.6295	0.00295561	88.3476	-0.289644
-49.6667	81.7445	0.00270567	88.3706	-0.351665
-49.6667	81.8596	0.00247556	88.3936	-0.415536
-49.6667	81.9746	0.00226345	88.4166	-0.481231
-49.6667	82.0896	0.00206834	88.4396	-0.548718
-49.6667	82.2047	0.00188897	88.4626	-0.617965
-49.6667	82.3197	0.00172377	88.4856	-0.688932
-49.6667	82.4348	0.0015725	88.5087	-0.761579
-49.6667	82.5498	0.00143318	88.5317	-0.83586
-49.6667	82.6648	0.00130572	88.5547	-0.911726
-49.6667	82.7799	0.00118891	88.5777	-0.989124
-49.6667	82.8949	0.00108149	88.6007	-1.068
-49.6667	83.0099	0.000983523	88.6237	-1.14828
-49.6667	83.125	0.000893919	88.6467	-1.22992
-49.6667	83.24	0.000811234	88.6697	-1.31283
-49.6667	83.355	0.000735778	88.6927	-1.39696
-49.6667	83.4701	0.000669429	88.7157	-1.48221
-49.6667	83.5851	0.000606443	88.7387	-1.56852
-49.6667	83.7002	0.000547714	88.7617	-1.65579
-49.6667	83.8152	0.000497887	88.7847	-1.74394
-49.6667	83.9302	0.000448001	88.8077	-1.83287
-49.6667	84.0453	0.000407042	88.8308	-1.9225
-49.6667	84.1603	0.000365265	88.8538	-2.01272
-49.6667	84.2753	0.000331236	88.8768	-2.10342
-49.6667	84.3904	0.000297509	88.8998	-2.19451
-49.6667	84.5054	0.000267601	88.9228	-2.28587
-49.6667	84.6204	0.00024234	88.9458	-2.37739
-49.6667	84.7355	0.000216337	88.9688	-2.46895
-49.6667	84.8505	0.000196218	88.9918	-2.56044
-49.6667	84.9655	0.000176273	89.0148	-2.65172
-49.6667	85.0806	0.000156934	89.0378	-2.74268
-49.6667	85.1956	0.000142685	89.0608	-2.83319
-49.6667	85.3107	0.000128311	89.0838	-2.92312
-49.6667	85.4257	0.000114279	89.1068	-3.01233
-49.6667	85.5407	0.000104144	89.1298	-3.10069
-49.6667	85.6558	9.42058e-05	89.1529	-3.18806
-49.6667	85.7708	8.38476e-05	89.1759	-3.27431
-49.6667	85.8858	7.74632e-05	89.1989	-3.35928
-49.6667	86.0009	7.24286e-05	89.2219	-3.44284
-49.6667	86.1159	6.37162e-05	89.2449	-3.52485
-49.6667	86.2309	5.75925e-05	89.2679	-3.60516
-49.6667	86.346	5.59047e-05	89.2909	-3.68362
-49.6667	86.461	4.80702e-05	89.3139	-3.76009
-49.6667	86.576	4.47887e-05	89.3369	-3.83442
-49.6667	86.6911	4.34176e-05	89.3599	-3.90646
-49.6667	86.8061	3.8322e-05	89.3829	-3.97607
-49.6667	86.9212	3.65491e-05	89.4059	-4.04309
-49.6667	87.0362	3.22871e-05	89.4289	-4.10739
-49.6667	87.1512	3.239e-05	89.4519	-4.16881
-49.6667	87.2663	2.70258e-05	89.475	-4.22722
-49.6667	87.3813	2.53117e-05	89.498	-4.28245
-49.6667	87.4963	2.32004e-05	89.521	-4.33439
-49.6667	87.6114	1.90244e-05	89.544	-4.38287
-49.6667	87.7264	1.7014e-05	89.567	-4.42777
-49.6667	87.8414	1.54525e-05	89.59	-4.46895
-49.6667	87.9565	1.31948e-05	89.613	-4.50628
-49.6667	88.0715	1.0721e-05	89.636	-4.53961
-49.6667	88.1866	8.11779e-06	89.659	-4.56884
-49.6667	88.3016	5.2914e-06	89.682	-4.59382
-49.6667	88.4166	NaN	89.705	-4.61445
-49.6667	88.5317	NaN	89.728	-4.6306
-49.6667	88.6467	NaN	89.751	-4.64215
-49.6667	88.7617	NaN	89.774	-4.64901
-49.6667	88.8768	NaN	89.7971	-4.65107
-49.6667	88.9918	NaN	89.8201	-4.64822
-49.6667	89.1068	NaN	89.8431	-4.64038
-49.6667	89.2219	NaN	89.8661	-4.62745
-49.6667	89.3369	NaN	89.8891	-4.60936
-49.6667	89.4519	NaN	89.9121	-4.58602
-49.6667	89.567	NaN	89.9351	-4.55737
-49.6667	89.682	NaN	89.9581	-4.52333
-49.6667	89.7971	NaN	89.9811	-4.48386
-49.6667	89.9121	NaN	90.0041	-4.4389
-49.6667	90.0271	NaN	90.0271	-4.3884
-49.6667	90.1422	NaN	90.0501	-4.33232
-49.6667	90.2572	NaN	90.0731	-4.27065
-49.6667	90.3722	NaN	90.0961	-4.20334
-49.6667	90.4873	NaN	90.1192	-4.1304
-49.6667	90.6023	NaN	90.1422	-4.0518
-49.6667	90.7173	9.7127e-07	90.1652	-3.96756
-49.6667	90.8324	3.86546e-07	90.1882	-3.87767
-49.6667	90.9474	1.81735e-06	90.2112	-3.78216
-49.6667	91.0625	1.62401e-06	90.2342	-3.68105
-49.6667	91.1775	3.63322e-06	90.2572	-3.57437
-49.6667	91.2925	7.83513e-06	90.2802	-3.46216
-49.6667	91.4076	4.39378e-06	90.3032	-3.34447
-49.6667	91.5226	9.52077e-06	90.3262	-3.22136
-49.6667	91.6376	2.11756e-05	90.3492	-3.09289
-49.6667	91.7527	2.75614e-05	90.3722	-2.95914
-49.6667	91.8677	5.51208e-06	90.3952	-2.8202
-49.6667	91.9827	6.53931e-06	90.4182	-2.67614
-49.6667	92.0978	1.04452e-06	90.4413	-2.52708
-49.6667	92.2128	1.42213e-05	90.4643	-2.37312
-49.6667	92.3278	4.23528e-05	90.4873	-2.21438
-49.6667	92.4429	2.09663e-06	90.5103	-2.05097
-49.6667	92.5579	1.97956e-06	90.5333	-1.88304
-49.6667	92.673	1.36988e-05	90.5563	-1.71072
-49.6667	92.788	4.65081e-06	90.5793	-1.53417
-49.6667	92.903	1.44801e-06	90.6023	-1.35353
-49.6667	93.0181	1.53031e-06	90.6253	-1.16897
-49.6667	93.1331	2.38429e-08	90.6483	-0.98066
-49.6667	93.2481	1.4482e-06	90.6713	-0.788783
-49.6667	93.3632	NaN	90.6943	-0.59352
-49.6667	93.4782	NaN	90.7173	-0.395064
-49.6667	93.5932	NaN	90.7403	-0.193612
-49.6667	93.7083	NaN	90.7634	0.01063
-49.6667	93.8233	NaN	90.7864	0.217452
-49.6667	93.9383	NaN	90.8094	0.426637
-49.6667	94.0534	NaN	90.8324	0.637964
-49.6667	94.1684	NaN	90.8554	0.851205
-49.6667	94.2835	NaN	90.8784	1.06613
-49.6667	94.3985	NaN	90.9014	1.2825
-49.6667	94.5135	NaN	90.9244	1.50007
-49.6667	94.6286	NaN	90.9474	1.71861
-49.6667	94.7436	NaN	90.9704	1.93785
-49.6667	94.8586	NaN	90.9934	2.15756
-49.6667	94.9737	NaN	91.0164	2.37747
-49.6667	95.0887	NaN	91.0394	2.59733
-49.6667	95.2037	NaN	91.0625	2.81688
-49.6667	95.3188	NaN	91.0855	3.03586
-49.6667	95.4338	NaN	91.1085	3.254
-49.6667	95.5489	NaN	91.1315	3.47105
-49.6667	95.6639	NaN	91.1545	3.68674
-49.6667	95.7789	1.32837e-05	91.1775	3.90081
-49.6667	95.894	3.55439e-06	91.2005	4.113
-49.6667	96.009	6.46205e-05	91.2235	4.32303
-49.6667	96.124	0.000403129	91.2465	4.53066
-49.6667	96.2391	0.000643112	91.2695	4.73562
-49.6667	96.3541	0.00707716	91.2925	4.93765
-49.6667	96.4691	0.0167543	91.3155	5.1365
-49.6667	96.5842	0.00555267	91.3385	5.33191
-49.6667	96.6992	0.0163202	91.3615	5.52365
-49.6667	96.8142	0.0167852	91.3846	5.71145
-49.6667	96.9293	0.0122638	91.4076	5.89508
-49.6667	97.0443	0.01686	91.4306	6.07431
-49.6667	97.1594	0.0119628	91.4536	6.24889
-49.6667	97.2744	0.0161451	91.4766	6.4186
-49.6667	97.3894	0.019241	91.4996	6.58323
-49.6667	97.5045	0.0148017	91.5226	6.74255
-49.6667	97.6195	0.0204797	91.5456	6.89636
-49.6667	97.7345	0.0299514	91.5686	7.04445
-49.6667	97.8496	0.0299572	91.5916	7.18662
-49.6667	97.9646	0.028089	91.6146	7.32269
-49.6667	98.0796	0.0327242	91.6376	7.45248
-49.6667	98.1947	0.0363814	91.6606	7.57582
-49.6667	98.3097	0.0389475	91.6836	7.69253
-49.6667	98.4248	0.0473898	91.7067	7.80247
-49.6667	98.5398	0.0526711	91.7297	7.90549
-49.6667	98.6548	0.0476111	91.7527	8.00144
-49.6667	98.7699	0.0466676	91.7757	8.0902
-49.6667	98.8849	0.0542597	91.7987	8.17165
-49.6667	98.9999	0.0575001	91.8217	8.24568
-49.6667	99.115	0.0478243	91.8447	8.31219
-49.6667	99.23	0.0406702	91.8677	8.37108
-49.6667	99.345	0.0456939	91.8907	8.42229
-49.6667	99.4601	0.0526706	91.9137	8.46574
-49.6667	99.5751	0.0460661	91.9367	8.50136
-49.6667	99.6901	0.0324108	91.9597	8.52913
-49.6667	99.8052	0.0273087	91.9827	8.54898
-49.6667	99.9202	0.0344471	92.0057	8.56091
-49.6667	100.035	0.0398215	92.0288	8.56488
-49.6667	100.15	0.029719	92.0518	8.56091
-49.6667	100.265	0.0182498	92.0748	8.54898
-49.6667	100.38	0.0164858	92.0978	8.52913
-49.6667	100.495	0.0186592	92.1208	8.50136
-49.6667	100.61	0.0211577	92.1438	8.46574
-49.6667	100.725	0.0281147	92.1668	8.42229
-49.6667	100.841	0.0192763	92.1898	8.37108
-49.6667	100.956	0.0117253	92.2128	8.31219
-49.6667	101.071	0.00696629	92.2358	8.24568
-49.6667	101.186	0.00397677	92.2588	8.17165
-49.6667	101.301	0.00904527	92.2818	8.0902
-49.6667	101.416	0.014833	92.3048	8.00144
-49.6667	101.531	0.00570695	92.3278	7.90549
-49.6667	101.646	0.0139693	92.3509	7.80247
-49.6667	101.761	0.00493024	92.3739	7.69253
-49.6667	101.876	0.00532515	92.3969	7.57582
-49.6667	101.991	0.00180469	92.4199	7.45248
-49.6667	102.106	0.00231593	92.4429	7.32269
-49.6667	102.221	0.00223835	92.4659	7.18662
-49.6667	102.336	0.00776855	92.4889	7.04445
-49.6667	102.451	0.00994389	92.5119	6.89636
-49.6667	102.566	0.0105244	92.5349	6.74255
-49.6667	102.681	0.00546531	92.5579	6.58323
-49.6667	102.796	0.0116129	92.5809	6.4186
-49.6667	102.911	0.00500044	92.6039	6.24889
-49.6667	103.026	0.000438212	92.6269	6.07431
-49.6667	103.141	0.0040782	92.6499	5.89508
-49.6667	103.256	0.000545624	92.673	5.71145
-49.6667	103.371	0.00339758	92.696	5.52365
-49.6667	103.486	0.0167348	92.719	5.33191
-49.6667	103.601	0.0133019	92.742	5.1365
-49.6667	103.716	0.00822254	92.765	4.93765
-49.6667	103.831	0.010448	92.788	4.73562
-49.6667	103.946	0.0180529	92.811	4.53066
-49.6667	104.062	0.0147839	92.834	4.32303
-49.6667	104.177	0.0101458	92.857	4.113
-49.6667	104.292	0.00368921	92.88	3.90081
-49.6667	104.407	0.00424484	92.903	3.68674
-49.6667	104.522	0.00552346	92.926	3.47105
-49.6667	104.637	0.00737847	92.949	3.254
-49.6667	104.752	0.00606757	92.972	3.03586
-49.6667	104.867	0.00787782	92.9951	2.81688
-49.6667	104.982	0.0141898	93.0181	2.59733
-49.6667	105.097	0.0283756	93.0411	2.37747
-49.6667	105.212	0.039266	93.0641	2.15756
-49.6667	105.327	0.0468776	93.0871	1.93785
-49.6667	105.442	0.0422258	93.1101	1.71861
-49.6667	105.557	0.0390332	93.1331	1.50007
-49.6667	105.672	0.0449251	93.1561	1.2825
-49.6667	105.787	0.0611899	93.1791	1.06613
-49.6667	105.902	0.0707006	93.2021	0.851205
-49.6667	106.017	0.0760966	93.2251	0.637964
-49.6667	106.132	0.069024	93.2481	0.426637
-49.6667	106.247	0.0603224	93.2711	0.217452
-49.6667	106.362	0.0527682	93.2941	0.01063
-49.6667	106.477	0.0478437	93.3172	-0.193612
-49.6667	106.592	0.0498225	93.3402	-0.395064
-49.6667	106.707	0.0516225	93.3632	-0.59352
-49.6667	106.822	0.0536669	93.3862	-0.788783
-49.6667	106.937	0.0496258	93.4092	-0.98066
-49.6667	107.052	0.0451021	93.4322	-1.16897
-49.6667	107.167	0.0435852	93.4552	-1.35353
-49.6667	107.283	0.0439089	93.4782	-1.53417
-49.6667	107.398	0.0447052	93.5012	-1.71072
-49.6667	107.513	0.0427374	93.5242	-1.88304
-49.6667	107.628	0.0412262	93.5472	-2.05097
-49.6667	107.743	0.044431	93.5702	-2.21438
-49.6667	107.858	0.0458523	93.5932	-2.37312
-49.6667	107.973	0.0520209	93.6162	-2.52708
-49.6667	108.088	0.0579473	93.6393	-2.67614
-49.6667	108.203	0.065868	93.6623	-2.8202
-49.6667	108.318	0.0752149	93.6853	-2.95914
-49.6667	108.433	0.0789645	93.7083	-3.09289
-49.6667	108.548	0.080314	93.7313	-3.22136
-49.6667	108.663	0.0805456	93.7543	-3.34447
-49.6667	108.778	0.080863	93.7773	-3.46216
-49.6667	108.893	0.0792837	93.8003	-3.57437
-49.6667	109.008	0.0815041	93.8233	-3.68105
-49.6667	109.123	0.0841741	93.8463	-3.78216
-49.6667	109.238	0.0859199	93.8693	-3.87767
-49.6667	109.353	0.0864246	93.8923	-3.96756
-49.6667	109.468	0.0929674	93.9153	-4.0518
-49.6667	109.583	0.096428	93.9383	-4.1304
-49.6667	109.698	0.100452	93.9614	-4.20334
-49.6667	109.813	0.100305	93.9844	-4.27065
-49.6667	109.928	0.096906	94.0074	-4.33232
-49.6667	110.043	0.0932048	94.0304	-4.3884
-49.6667	110.158	0.0938051	94.0534	-4.4389
-49.6667	110.273	0.0978342	94.0764	-4.48386
-49.6667	110.388	0.101256	94.0994	-4.52333
-49.6667	110.504	0.101918	94.1224	-4.55737
-49.6667	110.619	0.0999543	94.1454	-4.58602
-49.6667	110.734	0.0959511	94.1684	-4.60936
-49.6667	110.849	0.0927575	94.1914	-4.62745
-49.6667	110.964	0.089899	94.2144	-4.64038
-49.6667	111.079	0.0882542	94.2374	-4.64822
-49.6667	111.194	0.0864442	94.2604	-4.65107
-49.6667	111.309	0.0841714	94.2835	-4.64901
-49.6667	111.424	0.0824185	94.3065	-4.64215
-49.6667	111.539	0.0794229	94.3295	-4.6306
-49.6667	111.654	0.0743916	94.3525	-4.61445
-49.6667	111.769	0.065706	94.3755	-4.59382
-49.6667	111.884	0.0578167	94.3985	-4.56884
-49.6667	111.999	0.0507726	94.4215	-4.53961
-49.6667	112.114	0.0457288	94.4445	-4.50628
-49.6667	112.229	0.0440352	94.4675	-4.46895
-49.6667	112.344	0.0479868	94.4905	-4.42777
-49.6667	112.459	0.054923	94.5135	-4.38287
-49.6667	112.574	0.0622606	94.5365	-4.33439
-49.6667	112.689	0.0664904	94.5595	-4.28245
-49.6667	112.804	0.0653786	94.5825	-4.22722
-49.6667	112.919	0.0605929	94.6056	-4.16881
-49.6667	113.034	0.0523444	94.6286	-4.10739
-49.6667	113.149	0.0432816	94.6516	-4.04309
-49.6667	113.264	0.0363814	94.6746	-3.97607
-49.6667	113.379	0.0327919	94.6976	-3.90646
-49.6667	113.494	0.033218	94.7206	-3.83442
-49.6667	113.609	0.0386643	94.7436	-3.76009
-49.6667	113.725	0.0476634	94.7666	-3.68362
-49.6667	113.84	0.0569983	94.7896	-3.60516
-49.6667	113.955	0.0642596	94.8126	-3.52485
-49.6667	114.07	0.0681489	94.8356	-3.44284
-49.6667	114.185	0.0669059	94.8586	-3.35928
-49.6667	114.3	0.0603909	94.8816	-3.27431
-49.6667	114.415	0.0496245	94.9047	-3.18806
-49.6667	114.53	0.0379444	94.9277	-3.10069
-49.6667	114.645	0.0276125	94.9507	-3.01233
-49.6667	114.76	0.019841	94.9737	-2.92312
-49.6667	114.875	0.014788	94.9967	-2.83319
-49.6667	114.99	0.0135713	95.0197	-2.74268
-49.6667	115.105	0.0161432	95.0427	-2.65172
-49.6667	115.22	0.0222083	95.0657	-2.56044
-49.6667	115.335	0.0308142	95.0887	-2.46895
-49.6667	115.45	0.0399643	95.1117	-2.37739
-49.6667	115.565	0.0483365	95.1347	-2.28587
-49.6667	115.68	0.0542496	95.1577	-2.19451
-49.6667	115.795	0.056494	95.1807	-2.10342
-49.6667	115.91	0.0551884	95.2037	-2.01272
-49.6667	116.025	0.0506233	95.2268	-1.9225
-49.6667	116.14	0.0429201	95.2498	-1.83287
-49.6667	116.255	0.0332106	95.2728	-1.74394
-49.6667	116.37	0.0231359	95.2958	-1.65579
-49.6667	116.485	0.0141598	95.3188	-1.56852
-49.6667	116.6	0.00709759	95.3418	-1.48221
-49.6667	116.715	0.00237299	95.3648	-1.39696
-49.6667	116.831	0.000310253	95.3878	-1.31283
-49.6667	116.946	0.00103356	95.4108	-1.22992
-49.6667	117.061	0.00417261	95.4338	-1.14828
-49.6667	117.176	0.00902138	95.4568	-1.068
-49.6667	117.291	0.0148614	95.4798	-0.989124
-49.6667	117.406	0.020963	95.5028	-0.911726
-49.6667	117.521	0.0269212	95.5258	-0.83586
-49.6667	117.636	0.0322131	95.5489	-0.761579
-49.6667	117.751	0.0363383	95.5719	-0.688932
-49.6667	117.866	0.0389638	95.5949	-0.617965
-49.6667	117.981	0.0395986	95.6179	-0.548718
-49.6667	118.096	0.0382943	95.6409	-0.481231
-49.6667	118.211	0.0355842	95.6639	-0.415536
-49.6667	118.326	0.0320411	95.6869	-0.351665
-49.6667	118.441	0.0278977	95.7099	-0.289644
-49.6667	118.556	0.0234082	95.7329	-0.229495
-49.6667	118.671	0.0189507	95.7559	-0.171239
-49.6667	118.786	0.0149475	95.7789	-0.114892
-49.6667	118.901	0.0118638	95.8019	-0.0604667
-49.6667	119.016	0.0101137	95.8249	-0.00797257
-49.6667	119.131	0.00979019	95.8479	0.042584
-49.6667	119.246	0.0109049	95.871	0.0911998
-49.6667	119.361	0.0134899	95.894	0.137875
-49.6667	119.476	0.0175406	95.917	0.182611
-49.6667	119.591	0.022959	95.94	0.225415
-49.6667	119.706	0.0294855	95.963	0.266294
[truncated: 415,601+ more rows]

## Sheet: Fig1d
Frequency (THz)	Intensity dispersive wave (norm.)	Intensity soliton (norm.)	Frequency soliton (THz)	Phase soliton (pi)	Frequency dispersive wave (THz)	Phase dispersive wave (pi)
333.696	-0.00203		135.325	-1.58476	194.066	-3.67493
332.494	0.00113		135.442	-1.3339	194.255	-3.63862
331.3	0.00192		135.56	-1.11271	194.445	-3.59926
330.116	0.00262		135.678	-0.95309	194.634	-3.55648
328.939	0.00197		135.795	-0.86333	194.823	-3.51059
327.772	0.00312		135.913	-0.74712	195.012	-3.46071
326.612	0.00125		136.031	-0.64533	195.201	-3.40727
325.461	0.00303		136.148	-0.58196	195.39	-3.35083
324.318	0.00239		136.266	-0.52563	195.579	-3.29314
323.183	0.00393		136.383	-0.48613	195.769	-3.23525
322.056	0.00241		136.501	-0.47131	195.958	-3.17816
320.938	0.00297		136.619	-0.45537	196.147	-3.12485
319.827	0.00342		136.736	-0.44678	196.336	-3.07661
318.723	0.00364		136.854	-0.44096	196.525	-3.03371
317.628	0.00241		136.971	-0.41919	196.714	-2.99738
316.54	0.00352		137.089	-0.3853	196.903	-2.96634
315.459	0.00292		137.207	-0.35942	197.092	-2.93861
314.387	0.00348		137.324	-0.331	197.282	-2.91269
313.321	0.0029		137.442	-0.26754	197.471	-2.88731
312.263	0.00329		137.56	-0.18576	197.66	-2.86194
311.212	0.00278		137.677	-0.17742	197.849	-2.83509
310.168	0.00377		137.795	-0.14954	198.038	-2.80533
309.131	0.0032		137.912	-0.10649	198.227	-2.77014
308.101	0.00356		138.03	-0.12792	198.416	-2.72643
307.078	0.00398		138.148	-0.17891	198.606	-2.6676
306.062	0.00443		138.265	-0.2198	198.795	-2.58617
305.053	0.00491		138.383	-0.18963	198.984	-2.47657
304.051	0.00555		138.5	-0.1955	199.173	-2.34497
303.055	0.00653		138.618	-0.2291	199.362	-2.22115
302.066	0.00723		138.736	-0.22514	199.551	-2.12965
301.083	0.00853		138.853	-0.26064	199.74	-2.06902
300.107	0.01084		138.971	-0.31864	199.929	-2.02923
299.137	0.01304		139.088	-0.33737	200.119	-2.00094
298.174	0.01523		139.206	-0.34363	200.308	-1.97752
297.216	0.0173		139.324	-0.32575	200.497	-1.95746
296.265	0.01968		139.441	-0.3202	200.686	-1.93794
295.321	0.02337		139.559	-0.29888	200.875	-1.91761
294.382	0.02887		139.677	-0.26028	201.064	-1.89502
293.449	0.03398		139.794	-0.18685	201.253	-1.86603
292.523	0.03929		139.912	-0.09282	201.442	-1.82894
291.602	0.04389		140.029	0.00128	201.632	-1.78219
290.687	0.04963		140.147	0.10419	201.821	-1.72419
289.778	0.05396		140.265	0.21348	202.01	-1.65732
288.875	0.06169		140.382	0.28468	202.199	-1.58657
287.977	0.06648		140.5	0.27557	202.388	-1.52038
287.085	0.07486		140.617	0.24462	202.577	-1.463
286.199	0.08144		140.735	0.19062	202.766	-1.41475
285.318	0.08566		140.853	0.11816	202.956	-1.37337
284.442	0.09033		140.97	0.03424	203.145	-1.33684
283.572	0.09422		141.088	-0.14282	203.334	-1.305
282.708	0.093		141.206	-0.32775	203.523	-1.27615
281.849	0.09964		141.323	-0.52272	203.712	-1.2482
280.995	0.09692		141.441	-0.72249	203.901	-1.2193
280.146	0.10769		141.558	-0.92157	204.09	-1.18887
279.303	0.10747		141.676	-1.10346	204.279	-1.15681
278.464	0.11213		141.794	-1.25205	204.469	-1.12347
277.631	0.11594		141.911	-1.36881	204.658	-1.08834
276.803	0.12082		142.029	-1.46309	204.847	-1.05114
275.98	0.11803		142.146	-1.45594	205.036	-1.01297
275.162	0.12282		142.264	-1.44037	205.225	-0.97457
274.348	0.12619		142.382	-1.42006	205.414	-0.93669
273.54	0.13857		142.499	-1.39901	205.603	-0.89986
272.736	0.14332		142.617	-1.40912	205.793	-0.86518
271.938	0.14792		142.734	-1.44149	205.982	-0.83368
271.144	0.14806		142.852	-1.4925	206.171	-0.80544
270.354	0.15597		142.97	-1.578	206.36	-0.78064
269.57	0.1597		143.087	-1.64936	206.549	-0.75926
268.79	0.16165		143.205	-1.64379	206.738	-0.74128
268.014	0.16546		143.323	-1.6266	206.927	-0.72631
267.243	0.17565		143.44	-1.60307	207.116	-0.71385
266.477	0.17586		143.558	-1.56978	207.306	-0.70327
265.715	0.16959		143.675	-1.49351	207.495	-0.69405
264.957	0.16237		143.793	-1.39852	207.684	-0.6857
264.204	0.16625		143.911	-1.30104	207.873	-0.67737
263.455	0.15781		144.028	-1.17974	208.062	-0.66827
262.711	0.16467		144.146	-1.07317	208.251	-0.65816
261.97	0.167		144.263	-1.0406	208.44	-0.64693
261.234	0.17419		144.381	-1.01819	208.629	-0.63438
260.502	0.17567		144.499	-0.99871	208.819	-0.62101
259.775	0.18485		144.616	-0.97651	209.008	-0.60705
259.051	0.18649		144.734	-0.9471	209.197	-0.59311
258.332	0.18529		144.851	-0.90261	209.386	-0.57924
257.616	0.17261		144.969	-0.84624	209.575	-0.56546
256.905	0.193		145.087	-0.7907	209.764	-0.55216
256.197	0.19918		145.204	-0.73989	209.953	-0.53932
255.494	0.20297		145.322	-0.69376	210.143	-0.52691
254.794	0.19965		145.44	-0.65119	210.332	-0.51503
254.099	0.20253		145.557	-0.60851	210.521	-0.5035
253.407	0.21113		145.675	-0.56966	210.71	-0.4921
252.719	0.22118		145.792	-0.53809	210.899	-0.48082
252.035	0.22912		145.91	-0.51261	211.088	-0.46955
251.354	0.24112		146.028	-0.47218	211.277	-0.45839
250.678	0.23792		146.145	-0.42069	211.466	-0.44732
250.005	0.23343		146.263	-0.3817	211.656	-0.43636
249.336	0.23664		146.38	-0.36477	211.845	-0.42543
248.67	0.24185		146.498	-0.36241	212.034	-0.41444
248.008	0.24358		146.616	-0.37313	212.223	-0.40344
247.349	0.25523		146.733	-0.35285	212.412	-0.39246
246.694	0.25258		146.851	-0.3186	212.601	-0.38145
246.043	0.25002		146.969	-0.29654	212.79	-0.37035
245.395	0.24067		147.086	-0.30524	212.98	-0.35922
244.751	0.25057		147.204	-0.33706	213.169	-0.34806
244.109	0.26005		147.321	-0.36419	213.358	-0.33665
243.472	0.27548		147.439	-0.36861	213.547	-0.32494
242.838	0.2776		147.557	-0.35627	213.736	-0.31336
242.207	0.26724		147.674	-0.33168	213.925	-0.30198
241.579	0.26568		147.792	-0.3381	214.114	-0.29086
240.955	0.27532		147.909	-0.35019	214.303	-0.27976
240.334	0.27374		148.027	-0.35493	214.493	-0.26866
239.716	0.28834		148.145	-0.35268	214.682	-0.25756
239.102	0.2805		148.262	-0.33437	214.871	-0.24646
238.491	0.27052		148.38	-0.29692	215.06	-0.23542
237.883	0.28618		148.498	-0.24595	215.249	-0.22458
237.278	0.29213		148.615	-0.19788	215.438	-0.2139
236.676	0.2854		148.733	-0.16755	215.627	-0.20341
236.077	0.28107		148.85	-0.17324	215.816	-0.19311
235.482	0.29485		148.968	-0.19806	216.006	-0.18304
234.889	0.29482		149.086	-0.21625	216.195	-0.17327
234.299	0.28453		149.203	-0.21261	216.384	-0.16376
233.713	0.29502		149.321	-0.20135	216.573	-0.1544
233.129	0.31066		149.438	-0.19655	216.762	-0.14507
232.549	0.29755		149.556	-0.2029	216.951	-0.13571
231.971	0.2789		149.674	-0.18412	217.14	-0.12625
231.396	0.29579		149.791	-0.13931	217.33	-0.11652
230.825	0.30727		149.909	-0.06874	217.519	-0.10642
230.256	0.3033		150.026	-0.00596	217.708	-0.09585
229.69	0.29719		150.144	0.02926	217.897	-0.08473
229.126	0.2839		150.262	0.03946	218.086	-0.07313
228.566	0.28633		150.379	0.0489	218.275	-0.06107
228.008	0.27881		150.497	0.06389	218.464	-0.04859
227.453	0.28635		150.615	0.08798	218.653	-0.03575
226.901	0.28483		150.732	-0.02114	218.843	-0.02259
226.352	0.29289		150.85	-0.04801	219.032	-0.00915
225.805	0.27865		150.967	-0.06083	219.221	0.00459
225.261	0.2893		151.085	-0.05665	219.41	0.01852
224.72	0.28898		151.203	-0.03603	219.599	0.0325
224.181	0.30096		151.32	-0.01244	219.788	0.0464
223.645	0.29676		151.438	-0.000418353	219.977	0.06019
223.112	0.31118		151.555	-0.00129	220.167	0.07382
222.581	0.29066		151.673	-0.01738	220.356	0.08716
222.052	0.30071		151.791	0.06958	220.545	0.10006
221.527	0.28242		151.908	0.05889	220.734	0.11228
221.003	0.27133		152.026	0.04065	220.923	0.12363
220.483	0.2568		152.143	0.02196	221.112	0.13398
219.965	0.24276		152.261	0.0083	221.301	0.14325
219.449	0.23281		152.379	-0.00122	221.49	0.15132
218.936	0.23244		152.496	-0.00337	221.68	0.15804
218.425	0.22871		152.614	0.00538	221.869	0.16317
217.917	0.22795		152.732	0.02988	222.058	0.16665
217.411	0.22525		152.849	0.0717	222.247	0.16854
216.907	0.21356		152.967	0.11407	222.436	0.16889
216.406	0.19557		153.084	0.14558	222.625	0.16787
215.907	0.19423		153.202	0.16221	222.814	0.16565
215.41	0.18293		153.32	0.1712	223.003	0.16243
214.916	0.17862		153.437	0.18757	223.193	0.15839
214.424	0.16911		153.555	0.20716	223.382	0.1537
213.935	0.16739		153.672	0.21424	223.571	0.14866
213.448	0.16478		153.79	0.20226	223.76	0.14337
212.963	0.15606		153.908	0.1737	223.949	0.13784
212.48	0.14522		154.025	0.14322	224.138	0.13205
211.999	0.13728		154.143	0.11435	224.327	0.12571
211.521	0.13933		154.261	0.10448	224.517	0.11878
211.045	0.14697		154.378	0.12228	224.706	0.11118
210.571	0.14144		154.496	0.13112	224.895	0.10283
210.099	0.13725		154.613	0.11976	225.084	0.09377
209.63	0.1296		154.731	0.09466	225.273	0.08406
209.162	0.12429		154.849	0.07217	225.462	0.07387
208.697	0.10872		154.966	0.05333	225.651	0.06363
208.234	0.09536		155.084	0.02661	225.84	0.05373
207.772	0.07728		155.201	-0.00566	226.03	0.04438
207.313	0.06782		155.319	-0.02896	226.219	0.03608
206.856	0.05512		155.437	-0.05071	226.408	0.02916
206.401	0.03767		155.554	-0.06813	226.597	0.02383
205.948	0.02116		155.672	-0.06526	226.786	0.02033
205.498	0.01155		155.789	-0.02902	226.975	0.01885
205.049	0.00785		155.907	0.00607	227.164	0.01938
204.602	0.00695		156.025	0.03913	227.354	0.02175
204.157	0.0068		156.142	0.08609	227.543	0.02573
203.714	0.00713		156.26	0.14204	227.732	0.0311
203.273	0.00737		156.378	0.17825	227.921	0.03767
202.834	0.00826		156.495	0.19549	228.11	0.04529
202.397	0.00941		156.613	0.20792	228.299	0.05365
201.962	0.01024		156.73	0.20532	228.488	0.06237
201.529	0.00965		156.848	0.19635	228.677	0.07119
201.098	0.00874		156.966	0.21746	228.867	0.0798
200.668	0.00733		157.083	0.2325	229.056	0.08785
200.241	0.00638		157.201	0.23383	229.245	0.09499
199.815	0.00437		157.318	0.24042	229.434	0.10107
199.391	0.00359		157.436	0.261	229.623	0.10603
198.969	0.00252		157.554	0.28132	229.812	0.10986
198.549	0.00249		157.671	0.29405	230.001	0.11264
198.131	0.00212		157.789	0.30389	230.19	0.11448
197.714	0.00171	0.00171	157.907	0.2912	230.38	0.11556
197.299	0.0018	0.0018	158.024	0.2437	230.569	0.11606
196.886		0.00179	158.142	0.21969	230.758	0.11619
196.475		0.00182	158.259	0.24355	230.947	0.11605
196.066		0.00165	158.377	0.2859	231.136	0.11584
195.658		0.00158	158.495	0.31607	231.325	0.11569
195.252		0.00145	158.612	0.32747	231.514	0.11567
194.848		0.00153	158.73	0.32295	231.704	0.11582
194.445		0.00161	158.847	0.30506	231.893	0.11607
194.044		0.00161	158.965	0.30423	232.082	0.11628
193.645		0.00176	159.083	0.32759	232.271	0.11637
193.247		0.00175	159.2	0.34216	232.46	0.11619
192.852		0.0018	159.318	0.31772	232.649	0.11563
192.457		0.00195	159.435	0.27938	232.838	0.11448
192.065		0.00193	159.553	0.2619	233.027	0.1126
191.674		0.00207	159.671	0.26136	233.217	0.10985
191.285		0.00212	159.788	0.26672	233.406	0.10619
190.897		0.00222	159.906	0.28819	233.595	0.10154
190.511		0.00232	160.024	0.31222	233.784	0.09601
190.127		0.00236	160.141	0.32359	233.973	0.08972
189.744		0.00252	160.259	0.32701	234.162	0.08297
189.362		0.00255	160.376	0.33218	234.351	0.076
188.983		0.00291	160.494	0.32981	234.541	0.06896
188.605		0.00283	160.612	0.30912	234.73	0.06211
188.228		0.0032	160.729	0.28989	234.919	0.05558
187.853		0.00331	160.847	0.29535	235.108	0.04953
187.479		0.00361	160.964	0.29384	235.297	0.0442
187.107		0.0039	161.082	0.27616	235.486	0.03983
186.737		0.00431	161.2	0.27103	235.675	0.03641
186.368		0.00467	161.317	0.26278	235.864	0.03396
186		0.00542	161.435	0.24963	236.054	0.03249
185.634		0.00632	161.553	0.2546	236.243	0.03186
185.27		0.00735	161.67	0.28032	236.432	0.03196
184.906		0.00751	161.788	0.29085	236.621	0.03277
184.545		0.00834	161.905	0.27858	236.81	0.03415
184.185		0.01017	162.023	0.29713	236.999	0.03593
183.826		0.017	162.141	0.33253	237.188	0.03791
183.469		0.03094	162.258	0.33784	237.377	0.03995
183.113		0.05981	162.376	0.34674	237.567	0.04187
182.758		0.08256	162.493	0.36645	237.756	0.04367
182.405		0.09649	162.611	0.38733	237.945	0.04528
182.053		0.10786	162.729	0.40404	238.134	0.0465
181.703		0.14532	162.846	0.41935	238.323	0.04707
181.354		0.24513	162.964	0.42761	238.512	0.04704
181.007		0.39716	163.081	0.40211	238.701	0.04638
180.66		0.50478	163.199	0.37238	238.891	0.04526
180.316		0.61669	163.317	0.3685	239.08	0.04374
179.972		0.64098	163.434	0.36916	239.269	0.04179
179.63		0.6329	163.552	0.36544	239.458	0.03949
179.289		0.67517	163.67	0.34593	239.647	0.03683
178.95		0.76128	163.787	0.31207	239.836	0.03382
178.611		0.8278	163.905	0.28292	240.025	0.03052
178.275		0.93889	164.022	0.26851	240.214	0.02696
177.939		0.95943	164.14	0.27549	240.404	0.0232
177.605		1	164.258	0.28169	240.593	0.01927
177.272		0.89488	164.375	0.26842	240.782	0.01527
176.94		0.92849	164.493	0.24249	240.971	0.01134
176.61		0.959	164.61	0.22657	241.16	0.00749
176.281		0.97996	164.728	0.23517	241.349	0.00378
175.953		0.88111	164.846	0.24344	241.538	0.000241943
175.626		0.93119	164.963	0.26001	241.728	-0.00296
175.301		0.87582	165.081	0.28116	241.917	-0.00568
174.976		0.83778	165.198	0.27665	242.106	-0.00792
174.653		0.74264	165.316	0.27033	242.295	-0.00957
174.332		0.7403	165.434	0.27853	242.484	-0.01066
174.011		0.75499	165.551	0.28349	242.673	-0.01135
173.692		0.74819	165.669	0.26668	242.862	-0.01179
173.374		0.70986	165.787	0.24982	243.051	-0.01206
173.057		0.68715	165.904	0.24945	243.241	-0.0123
172.741		0.62186	166.022	0.24023	243.43	-0.01251
172.427		0.65404	166.139	0.23004	243.619	-0.01272
172.113		0.65492	166.257	0.24791	243.808	-0.01299
171.801		0.62263	166.375	0.25409	243.997	-0.01336
171.49		0.65655	166.492	0.24508	244.186	-0.01382
171.18		0.66825	166.61	0.25781	244.375	-0.01444
170.871		0.66912	166.727	0.30571	244.564	-0.01516
170.564		0.70783	166.845	0.3297	244.754	-0.01579
170.257		0.69641	166.963	0.33226	244.943	-0.01654
169.952		0.72191	167.08	0.34291	245.132	-0.01746
169.648		0.78813	167.198	0.35092	245.321	-0.01815
169.345		0.82225	167.316	0.33696	245.51	-0.01897
169.043		0.7814	167.433	0.33465	245.699	-0.0194
168.742		0.80057	167.551	0.34475	245.888	-0.02016
168.442		0.79674	167.668	0.34507	246.078	-0.02082
168.144		0.72969	167.786	0.32944	246.267	-0.02155
167.846		0.6511	167.904	0.31957	246.456	-0.02208
167.549		0.67284	168.021	0.30009	246.645	-0.02303
167.254		0.68364	168.139	0.26084	246.834	-0.02432
166.96		0.69893	168.256	0.24655	247.023	-0.02589
166.666		0.72979	168.374	0.26239	247.212	-0.02753
166.374		0.78895	168.492	0.28313	247.401	-0.02931
166.083		0.79911	168.609	0.29781	247.591	-0.03183
165.793		0.7779	168.727	0.31298	247.78	-0.03438
165.504		0.68176	168.844	0.33517	247.969	-0.0374
165.216		0.6523	168.962	0.35434	248.158	-0.04059
164.929		0.68934	169.08	0.38134	248.347	-0.0442
164.643		0.68869	169.197	0.42767	248.536	-0.04794
164.358		0.63722	169.315	0.44587	248.725	-0.05207
164.074		0.64288	169.433	0.43017	248.915	-0.05666
163.791		0.61315	169.55	0.39941	249.104	-0.06116
163.509		0.62719	169.668	0.37182	249.293	-0.06562
163.228		0.63029	169.785	0.35887	249.482	-0.0701
162.948		0.60024	169.903	0.35527	249.671	-0.07439
162.669		0.60059	170.021	0.35022	249.86	-0.07826
162.391		0.63477	170.138	0.33662	250.049	-0.08195
162.114		0.55613	170.256	0.28892	250.238	-0.08559
161.838		0.57071	170.373	0.24464	250.428	-0.08834
161.562		0.58114	170.491	0.24792	250.617	-0.09052
161.288		0.5818	170.609	0.26773	250.806	-0.09246
161.015		0.56991	170.726	0.28624	250.995	-0.09404
160.743		0.54938	170.844	0.29343	251.184	-0.09556
160.472		0.57165	170.962	0.27974	251.373	-0.09629
160.201		0.54552	171.079	0.25796	251.562	-0.09666
159.932		0.47939	171.197	0.25032	251.751	-0.09676
159.663		0.46516	171.314	0.27482	251.941	-0.09668
159.396		0.51115	171.432	0.29526	252.13	-0.09648
159.129		0.47659	171.55	0.279	252.319	-0.09579
158.864		0.46089	171.667	0.25796	252.508	-0.09503
158.599		0.48327	171.785	0.25682	252.697	-0.09409
158.335		0.47515	171.902	0.26272	252.886	-0.09291
158.072		0.47606	172.02	0.26948	253.075	-0.09193
157.81		0.4408	172.138	0.28016	253.265	-0.09069
157.549		0.46709	172.255	0.27753	253.454	-0.08961
157.288		0.47881	172.373	0.27208	253.643	-0.08893
157.029		0.48176	172.49	0.28815	253.832	-0.08851
156.77		0.48257	172.608	0.31931	254.021	-0.08826
156.513		0.5057	172.726	0.33481	254.21	-0.08837
156.256		0.50818	172.843	0.33425	254.399	-0.08906
156		0.48778	172.961	0.33396	254.588	-0.0902
155.745		0.44887	173.079	0.33662	254.778	-0.09191
155.491		0.45593	173.196	0.34991	254.967	-0.09426
155.237		0.40818	173.314	0.37985	255.156	-0.09697
154.985		0.39739	173.431	0.39785	255.345	-0.09995
154.733		0.40485	173.549	0.3812	255.534	-0.10323
154.482		0.41738	173.667	0.35233	255.723	-0.10665
154.232		0.41357	173.784	0.33485	255.912	-0.10991
153.983		0.41861	173.902	0.31725	256.102	-0.11309
153.735		0.38458	174.019	0.30204	256.291	-0.11601
153.487		0.37169	174.137	0.29338	256.48	-0.11847
153.241		0.35493	174.255	0.28925	256.669	-0.12032
152.995		0.36337	174.372	0.2845	256.858	-0.12184
152.75		0.3495	174.49	0.27899	257.047	-0.12309
152.506		0.35012	174.608	0.28372	257.236	-0.12381
152.262		0.32499	174.725	0.28519	257.425	-0.12389
152.02		0.34616	174.843	0.28359	257.615	-0.12357
151.778		0.35052	174.96	0.2753	257.804	-0.12308
151.537		0.36403	175.078	0.26883	257.993	-0.12222
151.297		0.31734	175.196	0.26103	258.182	-0.12127
151.057		0.29841	175.313	0.23029	258.371	-0.12056
150.818		0.30223	175.431	0.20759	258.56	-0.11986
150.58		0.29944	175.548	0.2439	258.749	-0.11884
150.343		0.27971	175.666	0.29239	258.938	-0.11817
150.107		0.27066	175.784	0.3186	259.128	-0.1176
149.871		0.27333	175.901	0.34338	259.317	-0.11683
149.637		0.24553	176.019	0.36549	259.506	-0.11599
149.402		0.22883	176.136	0.35638	259.695	-0.11508
149.169		0.24337	176.254	0.35374	259.884	-0.11409
148.937		0.23236	176.372	0.37454	260.073	-0.11291
148.705		0.24437	176.489	0.38253	260.262	-0.11204
148.474		0.22417	176.607	0.34118	260.452	-0.11128
148.243		0.20294	176.725	0.30139	260.641	-0.11072
148.014		0.20364	176.842	0.29308	260.83	-0.11057
147.785		0.21105	176.96	0.28721	261.019	-0.11084
147.557		0.19948	177.077	0.29944	261.208	-0.11156
147.329		0.18731	177.195	0.35207	261.397	-0.11297
147.103		0.18041	177.313	0.38041	261.586	-0.11522
146.877		0.17828	177.43	0.37521	261.775	-0.11778
146.651		0.16491	177.548	0.38354	261.965	-0.12088
146.427		0.17299	177.665	0.39322	262.154	-0.12459
146.203		0.17133	177.783	0.37153	262.343	-0.1292
145.98		0.16744	177.901	0.34048	262.532	-0.13314
145.757		0.16399	178.018	0.32846	262.721	-0.13711
145.536		0.15346	178.136	0.31431	262.91	-0.14074
145.315		0.14741	178.254	0.28675	263.099	-0.144
145.094		0.15104	178.371	0.2727	263.289	-0.14686
144.875		0.14048	178.489	0.27045	263.478	-0.14922
144.656		0.14312	178.606	0.24027	263.667	-0.15077
144.437		0.14715	178.724	0.21388	263.856	-0.15133
144.22		0.14745	178.842	0.2194	264.045	-0.1514
144.003		0.13487	178.959	0.23294	264.234	-0.15031
143.787		0.11585	179.077	0.24309	264.423	-0.14875
143.571		0.11425	179.194	0.25051	264.612	-0.14695
143.356		0.11772	179.312	0.24783	264.802	-0.14444
143.142		0.11158	179.43	0.23419	264.991	-0.14163
142.928		0.11455	179.547	0.22414	265.18	-0.13835
142.715		0.10393	179.665	0.22669	265.369	-0.13488
142.503		0.10129	179.782	0.23102	265.558	-0.13129
142.291		0.09903	179.9	0.22913	265.747	-0.12734
142.08		0.09292	180.018	0.21989	265.936	-0.12366
141.87		0.09222	180.135	0.20398	266.125	-0.11975
141.66		0.09873	180.253	0.18288	266.315	-0.11631
141.451		0.09309	180.371	0.15605	266.504	-0.11236
141.243		0.09176	180.488	0.13257	266.693	-0.10879
141.035		0.09042	180.606	0.11346	266.882	-0.10496
140.828		0.08808	180.723	0.09661	267.071	-0.10072
140.621		0.0886	180.841	0.07939	267.26	-0.09617
140.416		0.0879	180.959	0.06421	267.449	-0.09103
140.21		0.08007	181.076	0.04745	267.639	-0.08576
140.006		0.07143	181.194	0.02602	267.828	-0.08014
139.802		0.06726	181.311	0.01824	268.017	-0.07442
139.598		0.07368	181.429	0.02401	268.206	-0.06863
139.395		0.07231	181.547	0.02469	268.395	-0.06305
139.193		0.06398	181.664	0.01511	268.584	-0.05774
138.992		0.05738	181.782	0.00121	268.773	-0.05282
138.791		0.05766	181.899	-0.01569	268.962	-0.04873
138.59		0.05709	182.017	-0.03366	269.152	-0.04549
138.39		0.05822	182.135	-0.05372	269.341	-0.04366
138.191		0.05407	182.252	-0.08022	269.53	-0.04304
137.993		0.05092	182.37	-0.12038	269.719	-0.04366
137.795		0.04869	182.488	-0.1549	269.908	-0.04544
137.597		0.04887	182.605	-0.15918	270.097	-0.04835
137.4		0.04514	182.723	-0.15735	270.286	-0.05246
137.204		0.04528	182.84	-0.15956	270.476	-0.05719
137.008		0.04595	182.958	-0.16654	270.665	-0.06234
136.813		0.04247	183.076	-0.17318	270.854	-0.06737
136.619		0.04074	183.193	-0.17409	271.043	-0.07237
136.425		0.04052	183.311	-0.18068	271.232	-0.07698
136.231		0.03721	183.428	-0.19117	271.421	-0.08097
136.039		0.03506	183.546	-0.20924	271.61	-0.08391
135.846		0.03454	183.664	-0.24026	271.799	-0.08555
135.655		0.03349	183.781	-0.24772	271.989	-0.08628
135.464		0.03135	183.899	-0.25047	272.178	-0.08544
135.273		0.0299	184.017	-0.24846	272.367	-0.08375
135.083		0.02851	184.134	-0.24081	272.556	-0.08141
134.894		0.02876	184.252	-0.22947	272.745	-0.07826
134.705		0.02786	184.369	-0.21538	272.934	-0.0746
134.516		0.02769	184.487	-0.23186	273.123	-0.07044
134.328		0.02668	184.605	-0.26436	273.312	-0.06612
134.141		0.02609	184.722	-0.29221	273.502	-0.0623
133.954		0.02354	184.84	-0.32834	273.691	-0.05838
133.768		0.02378	184.957	-0.35703	273.88	-0.05486
133.583		0.02197	185.075	-0.40725	274.069	-0.05142
133.397		0.02316	185.193	-0.54259	274.258	-0.04878
133.213		0.02347	185.31	-0.70092	274.447	-0.0464
133.029		0.02268	185.428	-0.86842	274.636	-0.04436
132.845		0.02086	185.546	-1.02273	274.826	-0.04256
132.662		0.01937	185.663	-1.17858	275.015	-0.04086
132.48		0.01876	185.781	-1.36167	275.204	-0.03939
132.298		0.01925	185.898	-1.50496	275.393	-0.03762
132.116		0.01933	186.016	-1.63715	275.582	-0.03574
131.935		0.01898	186.134	-1.75012	275.771	-0.03361
131.755		0.01749	186.251	-1.81056	275.96	-0.03123
131.575		0.01707	186.369	-1.94854	276.149	-0.0278
131.396		0.01617	186.486	-2.07677	276.339	-0.02374
131.217		0.01467	186.604	-2.19204	276.528	-0.019
131.038		0.01558	186.722	-2.31933	276.717	-0.01349
130.86		0.01619	186.839	-2.43828	276.906	-0.007
130.683		0.01641	186.957	-2.60235	277.095	6.16538e-05
130.506		0.01552	187.074	-2.7982	277.284	0.0075
130.33		0.01415	187.192	-3.00171	277.473	0.01526
130.154		0.01311	187.31	-3.18541	277.663	0.02321
129.978		0.01321	187.427	-3.28888	277.852	0.03128
129.803		0.01275	187.545	-3.3868	278.041	0.03912
129.629		0.01238	187.663	-3.46888	278.23	0.04654
129.455		0.01156	187.78	-3.52067	278.419	0.0536
129.281		0.01176	187.898	-3.56146	278.608	0.06034
129.108		0.01164	188.015	-3.59832	278.797	0.06673
128.936		0.01117	188.133	-3.61463	278.986	0.07273
128.764		0.01164	188.251	-3.62728	279.176	0.07811
128.592		0.01115	188.368	-3.64193	279.365	0.08353
128.421		0.01143	188.486	-3.64582	279.554	0.08849
128.251		0.01084	188.603	-3.65348	279.743	0.09408
128.081		0.01069	188.721	-3.66734	279.932	0.0995
127.911		0.01055	188.839	-3.68332	280.121	0.10446
127.742		0.01041	188.956	-3.71695	280.31	0.10987
127.573		0.00998	189.074	-3.78227	280.499	0.11496
127.405		0.00989	189.191	-3.85004	280.689	0.11994
127.237		0.01009	189.309	-3.90824	280.878	0.12488
127.069		0.0095	189.427	-3.96143	281.067	0.13005
126.903		0.00932	189.544	-4.02212	281.256	0.13488
126.736		0.00968	189.662	-4.08972	281.445	0.13982
126.57		0.00927	189.78	-4.1351	281.634	0.14476
126.405		0.00932	189.897	-4.14668	281.823	0.15012
126.239		0.00933			282.013	0.15608
126.075		0.00981			282.202	0.16186
125.911		0.00931			282.391	0.16782
125.747		0.00927			282.58	0.17395
125.584		0.00927			282.769	0.1805
125.421		0.00895			282.958	0.18749
125.258		0.00895			283.147	0.19472
125.096		0.00924			283.336	0.20171
124.935		0.00985			283.526	0.20826
124.774		0.00927			283.715	0.214
124.613		0.0094			283.904	0.21859
124.453		0.00939			284.093	0.22204
124.293		0.00982			284.282	0.22427
124.133		0.0093			284.471	0.22548
123.974		0.00956			284.66	0.22532
123.816		0.00893			284.85	0.22376
123.658		0.00891			285.039	0.22096
123.5		0.0094			285.228	0.21726
123.343		0.00944			285.417	0.21277
123.186		0.01009			285.606	0.20848
123.029		0.00964			285.795	0.20444
122.873		0.00969			285.984	0.20105
122.717		0.00975			286.173	0.19894
122.562		0.00972			286.363	0.19837
122.407		0.0099			286.552	0.19901
122.253		0.00925			286.741	0.20097
122.099		0.00974			286.93	0.20414
121.945		0.0091			287.119	0.20855
121.792		0.0095			287.308	0.21416
121.639		0.00926			287.497	0.22038
121.487		0.01013			287.686	0.22698
121.335		0.00921			287.876	0.23354
121.183		0.01075			288.065	0.23961
121.032		0.01018			288.254	0.24512
120.881		0.01091			288.443	0.24965
120.731		0.00985			288.632	0.25336
120.581		0.01121			288.821	0.25595
120.431		0.01113			289.01	0.25719
120.282		0.01064			289.2	0.2582
120.133		0.01174			289.389	0.2587
119.984		0.01136			289.578	0.25873
119.836		0.01081			289.767	0.25858
119.688		0.01061			289.956	0.2587
119.541		0.01021			290.145	0.25886
119.394		0.01031			290.334	0.25937
119.247		0.00983			290.523	0.26034
119.101		0.01045			290.713	0.26263
					290.902	0.26415
					291.091	0.26639
					291.28	0.26971
					291.469	0.2711
					291.658	0.27346
					291.847	0.27391
					292.037	0.27317
					292.226	0.27066
					292.415	0.2675
					292.604	0.26244
					292.793	0.25617
					292.982	0.24887
					293.171	0.24117
					293.36	0.23359
					293.55	0.22601
					293.739	0.21839
					293.928	0.21157
					294.117	0.2055
					294.306	0.20108
					294.495	0.19787
					294.684	0.19614
					294.873	0.19595
					295.063	0.19648
					295.252	0.19819
					295.441	0.20075
					295.63	0.20407
					295.819	0.20827
					296.008	0.21285
					296.197	0.21705
					296.387	0.22167
					296.576	0.22607
					296.765	0.23007
					296.954	0.23382
					297.143	0.23738
					297.332	0.24043
					297.521	0.24331
					297.71	0.24595
					297.9	0.24837
					298.089	0.25048
					298.278	0.25279
					298.467	0.25502
					298.656	0.25667
					298.845	0.25802
					299.034	0.25886
					299.224	0.25911
					299.413	0.25854
					299.602	0.25701
					299.791	0.25466
					299.98	0.25152
					300.169	0.24769
					300.358	0.24338
					300.547	0.23824
					300.737	0.23264
					300.926	0.22639
					301.115	0.22077
					301.304	0.21492
					301.493	0.20939
					301.682	0.20485
					301.871	0.20101
					302.06	0.19761
					302.25	0.19468
					302.439	0.19244
					302.628	0.19059
					302.817	0.19001
					303.006	0.18946
					303.195	0.18892
					303.384	0.18861
					303.574	0.18848
					303.763	0.18823
					303.952	0.18751
					304.141	0.18634
					304.33	0.18507
					304.519	0.18363
					304.708	0.18082
					304.897	0.17673
					305.087	0.17148
					305.276	0.1673
					305.465	0.16695
					305.654	0.17078
					305.843	0.17887
					306.032	0.19181
					306.221	0.20824
					306.411	0.22657
					306.6	0.24588
					306.789	0.26499
					306.978	0.28233
					307.167	0.29715
					307.356	0.30925
					307.545	0.31827
					307.734	0.32406
					307.924	0.3273
					308.113	0.32588
					308.302	0.31932
					308.491	0.30921
					308.68	0.29339
					308.869	0.27291
					309.058	0.24818
					309.247	0.21956
					309.437	0.18873
					309.626	0.15721
					309.815	0.12711

## Sheet: Fig1e
Time (fs)	Electric field (MV/cm)	Electric field flipped CEP (MV/cm)	Field envelope (MV/cm)	Negative envelope electric field (MV/cm)
-50.0227	-0.20423	0.20423	0.78366	-0.78366
-49.9368	-0.28121	0.28121	0.78448	-0.78448
-49.8508	-0.3552	0.3552	0.78494	-0.78494
-49.7649	-0.42529	0.42529	0.78502	-0.78502
-49.6789	-0.49063	0.49063	0.78472	-0.78472
-49.593	-0.55043	0.55043	0.78404	-0.78404
-49.507	-0.60396	0.60396	0.78298	-0.78298
-49.4211	-0.65062	0.65062	0.78153	-0.78153
-49.3351	-0.68989	0.68989	0.77972	-0.77972
-49.2492	-0.72135	0.72135	0.77752	-0.77752
-49.1632	-0.7447	0.7447	0.77496	-0.77496
-49.0773	-0.75976	0.75976	0.77203	-0.77203
-48.9913	-0.76647	0.76647	0.76874	-0.76874
-48.9054	-0.76488	0.76488	0.76511	-0.76511
-48.8194	-0.75517	0.75517	0.76114	-0.76114
-48.7335	-0.7376	0.7376	0.75684	-0.75684
-48.6475	-0.71257	0.71257	0.75223	-0.75223
-48.5616	-0.68054	0.68054	0.74732	-0.74732
-48.4756	-0.64207	0.64207	0.74214	-0.74214
-48.3897	-0.59778	0.59778	0.73669	-0.73669
-48.3037	-0.54835	0.54835	0.731	-0.731
-48.2178	-0.49451	0.49451	0.72509	-0.72509
-48.1318	-0.43702	0.43702	0.71899	-0.71899
-48.0459	-0.37663	0.37663	0.71272	-0.71272
-47.9599	-0.31413	0.31413	0.70631	-0.70631
-47.874	-0.25027	0.25027	0.69979	-0.69979
-47.788	-0.18577	0.18577	0.6932	-0.6932
-47.7021	-0.12133	0.12133	0.68656	-0.68656
-47.6161	-0.05761	0.05761	0.67991	-0.67991
-47.5302	0.00482	-0.00482	0.6733	-0.6733
-47.4442	0.06543	-0.06543	0.66676	-0.66676
-47.3583	0.12375	-0.12375	0.66033	-0.66033
-47.2723	0.17939	-0.17939	0.65407	-0.65407
-47.1864	0.23204	-0.23204	0.648	-0.648
-47.1004	0.28145	-0.28145	0.64219	-0.64219
-47.0145	0.32744	-0.32744	0.63667	-0.63667
-46.9285	0.36989	-0.36989	0.6315	-0.6315
-46.8426	0.40874	-0.40874	0.62673	-0.62673
-46.7566	0.44398	-0.44398	0.62241	-0.62241
-46.6707	0.47565	-0.47565	0.61857	-0.61857
-46.5847	0.5038	-0.5038	0.61528	-0.61528
-46.4988	0.52852	-0.52852	0.61257	-0.61257
-46.4128	0.54991	-0.54991	0.61049	-0.61049
-46.3269	0.56806	-0.56806	0.60908	-0.60908
-46.2409	0.58307	-0.58307	0.60838	-0.60838
-46.155	0.59503	-0.59503	0.60841	-0.60841
-46.069	0.60398	-0.60398	0.6092	-0.6092
-45.9831	0.60995	-0.60995	0.61079	-0.61079
-45.8971	0.61295	-0.61295	0.61317	-0.61317
-45.8112	0.61293	-0.61293	0.61636	-0.61636
-45.7252	0.60983	-0.60983	0.62038	-0.62038
-45.6393	0.60352	-0.60352	0.6252	-0.6252
-45.5533	0.59387	-0.59387	0.63084	-0.63084
-45.4674	0.58071	-0.58071	0.63727	-0.63727
-45.3814	0.56384	-0.56384	0.64447	-0.64447
-45.2955	0.54307	-0.54307	0.65243	-0.65243
-45.2095	0.51819	-0.51819	0.66111	-0.66111
-45.1236	0.48899	-0.48899	0.67049	-0.67049
-45.0376	0.4553	-0.4553	0.68052	-0.68052
-44.9517	0.41696	-0.41696	0.69118	-0.69118
-44.8657	0.37387	-0.37387	0.70241	-0.70241
-44.7798	0.32596	-0.32596	0.71419	-0.71419
-44.6938	0.27325	-0.27325	0.72646	-0.72646
-44.6079	0.21582	-0.21582	0.73919	-0.73919
-44.5219	0.15384	-0.15384	0.75233	-0.75233
-44.436	0.08757	-0.08757	0.76583	-0.76583
-44.35	0.01738	-0.01738	0.77966	-0.77966
-44.2641	-0.05628	0.05628	0.79377	-0.79377
-44.1781	-0.13285	0.13285	0.80811	-0.80811
-44.0922	-0.21165	0.21165	0.82265	-0.82265
-44.0062	-0.29194	0.29194	0.83734	-0.83734
-43.9203	-0.37287	0.37287	0.85214	-0.85214
-43.8343	-0.4535	0.4535	0.86702	-0.86702
-43.7484	-0.53285	0.53285	0.88194	-0.88194
-43.6624	-0.60985	0.60985	0.89686	-0.89686
-43.5765	-0.68343	0.68343	0.91174	-0.91174
-43.4905	-0.75248	0.75248	0.92656	-0.92656
-43.4046	-0.81589	0.81589	0.94127	-0.94127
-43.3186	-0.87258	0.87258	0.95585	-0.95585
-43.2327	-0.92149	0.92149	0.97027	-0.97027
-43.1467	-0.96165	0.96165	0.9845	-0.9845
-43.0608	-0.99216	0.99216	0.99851	-0.99851
-42.9748	-1.01222	1.01222	1.01226	-1.01226
-42.8889	-1.02116	1.02116	1.02575	-1.02575
-42.8029	-1.01846	1.01846	1.03894	-1.03894
-42.717	-1.00373	1.00373	1.0518	-1.0518
-42.631	-0.97677	0.97677	1.06433	-1.06433
-42.5451	-0.93753	0.93753	1.07649	-1.07649
-42.4591	-0.88619	0.88619	1.08826	-1.08826
-42.3732	-0.82306	0.82306	1.09964	-1.09964
-42.2872	-0.74869	0.74869	1.11059	-1.11059
-42.2013	-0.66376	0.66376	1.1211	-1.1211
-42.1153	-0.56918	0.56918	1.13116	-1.13116
-42.0294	-0.46598	0.46598	1.14076	-1.14076
-41.9434	-0.35536	0.35536	1.14987	-1.14987
-41.8575	-0.23865	0.23865	1.15849	-1.15849
-41.7715	-0.1173	0.1173	1.1666	-1.1666
-41.6856	0.00717	-0.00717	1.17421	-1.17421
-41.5996	0.13316	-0.13316	1.18129	-1.18129
-41.5137	0.25902	-0.25902	1.18784	-1.18784
-41.4277	0.3831	-0.3831	1.19386	-1.19386
-41.3418	0.50376	-0.50376	1.19933	-1.19933
-41.2558	0.6194	-0.6194	1.20426	-1.20426
-41.1699	0.72848	-0.72848	1.20865	-1.20865
-41.0839	0.82957	-0.82957	1.21249	-1.21249
-40.998	0.92132	-0.92132	1.21578	-1.21578
-40.912	1.00256	-1.00256	1.21853	-1.21853
-40.8261	1.07223	-1.07223	1.22073	-1.22073
-40.7401	1.12948	-1.12948	1.2224	-1.2224
-40.6542	1.17361	-1.17361	1.22354	-1.22354
-40.5682	1.20412	-1.20412	1.22416	-1.22416
-40.4823	1.22074	-1.22074	1.22426	-1.22426
-40.3963	1.22334	-1.22334	1.22386	-1.22386
-40.3104	1.21204	-1.21204	1.22297	-1.22297
-40.2244	1.18711	-1.18711	1.22161	-1.22161
-40.1385	1.14904	-1.14904	1.21979	-1.21979
-40.0525	1.09846	-1.09846	1.21753	-1.21753
-39.9666	1.03616	-1.03616	1.21485	-1.21485
-39.8806	0.9631	-0.9631	1.21177	-1.21177
-39.7947	0.88032	-0.88032	1.20831	-1.20831
-39.7087	0.78898	-0.78898	1.20451	-1.20451
-39.6228	0.69031	-0.69031	1.20039	-1.20039
-39.5368	0.58559	-0.58559	1.19598	-1.19598
-39.4509	0.47614	-0.47614	1.19131	-1.19131
-39.3649	0.36329	-0.36329	1.18642	-1.18642
-39.279	0.24835	-0.24835	1.18133	-1.18133
-39.193	0.13262	-0.13262	1.1761	-1.1761
-39.1071	0.01732	-0.01732	1.17076	-1.17076
-39.0211	-0.09638	0.09638	1.16536	-1.16536
-38.9352	-0.20739	0.20739	1.15993	-1.15993
-38.8492	-0.31471	0.31471	1.15452	-1.15452
-38.7633	-0.41743	0.41743	1.14919	-1.14919
-38.6773	-0.51476	0.51476	1.14398	-1.14398
-38.5914	-0.60602	0.60602	1.13894	-1.13894
-38.5055	-0.69062	0.69062	1.13413	-1.13413
-38.4195	-0.76809	0.76809	1.1296	-1.1296
-38.3336	-0.83806	0.83806	1.12539	-1.12539
-38.2476	-0.90025	0.90025	1.12157	-1.12157
-38.1617	-0.95447	0.95447	1.11819	-1.11819
-38.0757	-1.0006	1.0006	1.1153	-1.1153
-37.9898	-1.03859	1.03859	1.11296	-1.11296
-37.9038	-1.06845	1.06845	1.11121	-1.11121
-37.8178	-1.09024	1.09024	1.11011	-1.11011
-37.7319	-1.10403	1.10403	1.1097	-1.1097
-37.6459	-1.10993	1.10993	1.11002	-1.11002
-37.56	-1.10805	1.10805	1.11113	-1.11113
-37.474	-1.09853	1.09853	1.11304	-1.11304
-37.3881	-1.08148	1.08148	1.1158	-1.1158
-37.3021	-1.05703	1.05703	1.11944	-1.11944
-37.2162	-1.02527	1.02527	1.12397	-1.12397
-37.1302	-0.98632	0.98632	1.12941	-1.12941
-37.0443	-0.94026	0.94026	1.13579	-1.13579
-36.9584	-0.88718	0.88718	1.14309	-1.14309
-36.8724	-0.82719	0.82719	1.15133	-1.15133
-36.7865	-0.76039	0.76039	1.1605	-1.1605
-36.7005	-0.6869	0.6869	1.17059	-1.17059
-36.6146	-0.60687	0.60687	1.18158	-1.18158
-36.5286	-0.52051	0.52051	1.19345	-1.19345
-36.4427	-0.42805	0.42805	1.20618	-1.20618
-36.3567	-0.32982	0.32982	1.21974	-1.21974
-36.2708	-0.22619	0.22619	1.2341	-1.2341
-36.1848	-0.11763	0.11763	1.24921	-1.24921
-36.0989	-0.00471	0.00471	1.26503	-1.26503
-36.0129	0.11192	-0.11192	1.28153	-1.28153
-35.927	0.23149	-0.23149	1.29866	-1.29866
-35.841	0.35312	-0.35312	1.31636	-1.31636
-35.7551	0.47585	-0.47585	1.3346	-1.3346
-35.6691	0.59859	-0.59859	1.35331	-1.35331
-35.5832	0.72018	-0.72018	1.37245	-1.37245
-35.4972	0.83935	-0.83935	1.39196	-1.39196
-35.4113	0.95477	-0.95477	1.4118	-1.4118
-35.3253	1.06505	-1.06505	1.4319	-1.4319
-35.2394	1.16877	-1.16877	1.45222	-1.45222
-35.1534	1.26448	-1.26448	1.4727	-1.4727
-35.0675	1.35074	-1.35074	1.49329	-1.49329
-34.9815	1.42615	-1.42615	1.51394	-1.51394
-34.8956	1.48936	-1.48936	1.5346	-1.5346
-34.8096	1.53909	-1.53909	1.55522	-1.55522
-34.7237	1.5742	-1.5742	1.57575	-1.57575
-34.6377	1.59365	-1.59365	1.59614	-1.59614
-34.5518	1.5966	-1.5966	1.61635	-1.61635
-34.4658	1.58236	-1.58236	1.63632	-1.63632
-34.3799	1.55047	-1.55047	1.65603	-1.65603
-34.2939	1.50068	-1.50068	1.67542	-1.67542
-34.208	1.43298	-1.43298	1.69445	-1.69445
-34.122	1.34762	-1.34762	1.71309	-1.71309
-34.0361	1.2451	-1.2451	1.73129	-1.73129
-33.9501	1.12617	-1.12617	1.74902	-1.74902
-33.8642	0.99184	-0.99184	1.76624	-1.76624
-33.7782	0.84336	-0.84336	1.78293	-1.78293
-33.6923	0.68224	-0.68224	1.79904	-1.79904
-33.6063	0.51019	-0.51019	1.81455	-1.81455
-33.5204	0.32911	-0.32911	1.82943	-1.82943
-33.4344	0.14109	-0.14109	1.84365	-1.84365
-33.3485	-0.05165	0.05165	1.85719	-1.85719
-33.2625	-0.24676	0.24676	1.87003	-1.87003
-33.1766	-0.44185	0.44185	1.88214	-1.88214
-33.0906	-0.63444	0.63444	1.8935	-1.8935
-33.0047	-0.82209	0.82209	1.9041	-1.9041
-32.9187	-1.00239	1.00239	1.91392	-1.91392
-32.8328	-1.17298	1.17298	1.92295	-1.92295
-32.7468	-1.33164	1.33164	1.93117	-1.93117
-32.6609	-1.47628	1.47628	1.93858	-1.93858
-32.5749	-1.60501	1.60501	1.94516	-1.94516
-32.489	-1.71614	1.71614	1.95092	-1.95092
-32.403	-1.80822	1.80822	1.95584	-1.95584
-32.3171	-1.88006	1.88006	1.95993	-1.95993
-32.2311	-1.93076	1.93076	1.96319	-1.96319
-32.1452	-1.95969	1.95969	1.96562	-1.96562
-32.0592	-1.96654	1.96654	1.96723	-1.96723
-31.9733	-1.9513	1.9513	1.96802	-1.96802
-31.8873	-1.91425	1.91425	1.968	-1.968
-31.8014	-1.85597	1.85597	1.9672	-1.9672
-31.7154	-1.77732	1.77732	1.96561	-1.96561
-31.6295	-1.67943	1.67943	1.96326	-1.96326
-31.5435	-1.56364	1.56364	1.96017	-1.96017
-31.4576	-1.43155	1.43155	1.95637	-1.95637
-31.3716	-1.2849	1.2849	1.95187	-1.95187
-31.2857	-1.12563	1.12563	1.9467	-1.9467
-31.1997	-0.95577	0.95577	1.9409	-1.9409
-31.1138	-0.77745	0.77745	1.93449	-1.93449
-31.0278	-0.59286	0.59286	1.92752	-1.92752
-30.9419	-0.40419	0.40419	1.92001	-1.92001
-30.8559	-0.21364	0.21364	1.91202	-1.91202
-30.77	-0.02335	0.02335	1.90358	-1.90358
-30.684	0.16462	-0.16462	1.89474	-1.89474
-30.5981	0.3483	-0.3483	1.88556	-1.88556
-30.5121	0.52586	-0.52586	1.87607	-1.87607
-30.4262	0.6956	-0.6956	1.86633	-1.86633
-30.3402	0.85599	-0.85599	1.8564	-1.8564
-30.2543	1.0057	-1.0057	1.84634	-1.84634
-30.1683	1.14356	-1.14356	1.8362	-1.8362
-30.0824	1.26858	-1.26858	1.82606	-1.82606
-29.9964	1.37998	-1.37998	1.81596	-1.81596
-29.9105	1.47717	-1.47717	1.80598	-1.80598
-29.8245	1.55972	-1.55972	1.79618	-1.79618
-29.7386	1.62738	-1.62738	1.78664	-1.78664
-29.6526	1.68007	-1.68007	1.7774	-1.7774
-29.5667	1.71784	-1.71784	1.76856	-1.76856
-29.4807	1.74087	-1.74087	1.76016	-1.76016
-29.3948	1.74945	-1.74945	1.75228	-1.75228
-29.3088	1.74398	-1.74398	1.74498	-1.74498
-29.2229	1.72491	-1.72491	1.73833	-1.73833
-29.1369	1.69277	-1.69277	1.73239	-1.73239
-29.051	1.64815	-1.64815	1.72721	-1.72721
-28.965	1.59163	-1.59163	1.72285	-1.72285
-28.8791	1.52385	-1.52385	1.71936	-1.71936
-28.7931	1.44543	-1.44543	1.71679	-1.71679
-28.7072	1.35702	-1.35702	1.71518	-1.71518
-28.6212	1.25924	-1.25924	1.71456	-1.71456
-28.5353	1.15273	-1.15273	1.71497	-1.71497
-28.4493	1.03811	-1.03811	1.71642	-1.71642
-28.3634	0.916	-0.916	1.71894	-1.71894
-28.2774	0.78703	-0.78703	1.72253	-1.72253
-28.1915	0.65183	-0.65183	1.7272	-1.7272
-28.1055	0.51107	-0.51107	1.73295	-1.73295
-28.0196	0.36541	-0.36541	1.73976	-1.73976
-27.9336	0.21557	-0.21557	1.74762	-1.74762
-27.8477	0.06233	-0.06233	1.7565	-1.7565
-27.7617	-0.09351	0.09351	1.76638	-1.76638
-27.6758	-0.25107	0.25107	1.77721	-1.77721
-27.5898	-0.40938	0.40938	1.78896	-1.78896
-27.5039	-0.56743	0.56743	1.80158	-1.80158
-27.4179	-0.72412	0.72412	1.81502	-1.81502
-27.332	-0.87825	0.87825	1.82922	-1.82922
-27.246	-1.02858	1.02858	1.84412	-1.84412
-27.1601	-1.17377	1.17377	1.85966	-1.85966
-27.0741	-1.31246	1.31246	1.87577	-1.87577
-26.9882	-1.44321	1.44321	1.89239	-1.89239
-26.9022	-1.56456	1.56456	1.90944	-1.90944
-26.8163	-1.67504	1.67504	1.92687	-1.92687
-26.7303	-1.7732	1.7732	1.94458	-1.94458
-26.6444	-1.85761	1.85761	1.96252	-1.96252
-26.5585	-1.92691	1.92691	1.98061	-1.98061
-26.4725	-1.97982	1.97982	1.99877	-1.99877
-26.3865	-2.01519	2.01519	2.01694	-2.01694
-26.3006	-2.03199	2.03199	2.03505	-2.03505
-26.2146	-2.02937	2.02937	2.05303	-2.05303
-26.1287	-2.00668	2.00668	2.0708	-2.0708
-26.0428	-1.96349	1.96349	2.0883	-2.0883
-25.9568	-1.89959	1.89959	2.10546	-2.10546
-25.8709	-1.81504	1.81504	2.12223	-2.12223
-25.7849	-1.71018	1.71018	2.13853	-2.13853
-25.6989	-1.58561	1.58561	2.15431	-2.15431
-25.613	-1.44222	1.44222	2.16952	-2.16952
-25.527	-1.28118	1.28118	2.18408	-2.18408
-25.4411	-1.10395	1.10395	2.19796	-2.19796
-25.3551	-0.91223	0.91223	2.2111	-2.2111
-25.2692	-0.70797	0.70797	2.22345	-2.22345
-25.1833	-0.49337	0.49337	2.23496	-2.23496
-25.0973	-0.2708	0.2708	2.2456	-2.2456
-25.0114	-0.04279	0.04279	2.25531	-2.25531
-24.9254	0.18797	-0.18797	2.26406	-2.26406
-24.8394	0.41874	-0.41874	2.27182	-2.27182
-24.7535	0.64671	-0.64671	2.27855	-2.27855
-24.6675	0.86907	-0.86907	2.28422	-2.28422
-24.5816	1.08305	-1.08305	2.2888	-2.2888
-24.4957	1.28597	-1.28597	2.29226	-2.29226
-24.4097	1.47529	-1.47529	2.29459	-2.29459
-24.3238	1.64863	-1.64863	2.29576	-2.29576
-24.2378	1.80382	-1.80382	2.29576	-2.29576
-24.1518	1.93894	-1.93894	2.29458	-2.29458
-24.0659	2.05237	-2.05237	2.2922	-2.2922
-23.98	2.14277	-2.14277	2.28862	-2.28862
-23.894	2.20915	-2.20915	2.28383	-2.28383
-23.8081	2.25086	-2.25086	2.27783	-2.27783
-23.7221	2.26758	-2.26758	2.27063	-2.27063
-23.6362	2.25939	-2.25939	2.26223	-2.26223
-23.5502	2.22668	-2.22668	2.25265	-2.25265
-23.4643	2.17021	-2.17021	2.24189	-2.24189
-23.3783	2.09105	-2.09105	2.22997	-2.22997
-23.2924	1.99058	-1.99058	2.21692	-2.21692
-23.2064	1.87046	-1.87046	2.20276	-2.20276
-23.1205	1.73256	-1.73256	2.18753	-2.18753
-23.0345	1.579	-1.579	2.17125	-2.17125
-22.9486	1.41202	-1.41202	2.15397	-2.15397
-22.8626	1.23401	-1.23401	2.13573	-2.13573
-22.7767	1.04741	-1.04741	2.11658	-2.11658
-22.6907	0.85472	-0.85472	2.09658	-2.09658
-22.6048	0.6584	-0.6584	2.07579	-2.07579
-22.5188	0.46087	-0.46087	2.05427	-2.05427
-22.4329	0.26445	-0.26445	2.0321	-2.0321
-22.3469	0.07132	-0.07132	2.00935	-2.00935
-22.261	-0.1165	0.1165	1.98612	-1.98612
-22.175	-0.2972	0.2972	1.96249	-1.96249
-22.0891	-0.46917	0.46917	1.93857	-1.93857
-22.0031	-0.63105	0.63105	1.91446	-1.91446
-21.9172	-0.78172	0.78172	1.89028	-1.89028
-21.8312	-0.92033	0.92033	1.86615	-1.86615
-21.7453	-1.04627	1.04627	1.84221	-1.84221
-21.6593	-1.15918	1.15918	1.81859	-1.81859
-21.5734	-1.25893	1.25893	1.79544	-1.79544
-21.4874	-1.34561	1.34561	1.77291	-1.77291
-21.4015	-1.41952	1.41952	1.75117	-1.75117
-21.3155	-1.48111	1.48111	1.73038	-1.73038
-21.2296	-1.53097	1.53097	1.71072	-1.71072
-21.1436	-1.5698	1.5698	1.69236	-1.69236
-21.0577	-1.59837	1.59837	1.67548	-1.67548
-20.9717	-1.61751	1.61751	1.66025	-1.66025
-20.8858	-1.62802	1.62802	1.64687	-1.64687
-20.7998	-1.6307	1.6307	1.6355	-1.6355
-20.7139	-1.62629	1.62629	1.6263	-1.6263
-20.6279	-1.61544	1.61544	1.61943	-1.61943
-20.542	-1.5987	1.5987	1.61505	-1.61505
-20.456	-1.57648	1.57648	1.61326	-1.61326
-20.3701	-1.54906	1.54906	1.6142	-1.6142
-20.2841	-1.51658	1.51658	1.61793	-1.61793
-20.1982	-1.47903	1.47903	1.62453	-1.62453
-20.1122	-1.43623	1.43623	1.63404	-1.63404
-20.0263	-1.38788	1.38788	1.64648	-1.64648
-19.9403	-1.33356	1.33356	1.66185	-1.66185
-19.8544	-1.27272	1.27272	1.6801	-1.6801
-19.7684	-1.20477	1.20477	1.70119	-1.70119
-19.6825	-1.12904	1.12904	1.72505	-1.72505
-19.5965	-1.04482	1.04482	1.75158	-1.75158
-19.5106	-0.95147	0.95147	1.78068	-1.78068
-19.4246	-0.84834	0.84834	1.81222	-1.81222
-19.3387	-0.73489	0.73489	1.84608	-1.84608
-19.2527	-0.61071	0.61071	1.88211	-1.88211
-19.1668	-0.47554	0.47554	1.92017	-1.92017
-19.0808	-0.32928	0.32928	1.96012	-1.96012
-18.9949	-0.17208	0.17208	2.00179	-2.00179
-18.9089	-0.00432	0.00432	2.04504	-2.04504
-18.823	0.17338	-0.17338	2.08973	-2.08973
-18.737	0.36011	-0.36011	2.1357	-2.1357
-18.6511	0.55468	-0.55468	2.1828	-2.1828
-18.5651	0.75562	-0.75562	2.2309	-2.2309
-18.4792	0.9612	-0.9612	2.27986	-2.27986
-18.3932	1.16941	-1.16941	2.32955	-2.32955
-18.3073	1.37801	-1.37801	2.37984	-2.37984
-18.2213	1.58455	-1.58455	2.43061	-2.43061
-18.1354	1.78639	-1.78639	2.48174	-2.48174
-18.0494	1.98076	-1.98076	2.53311	-2.53311
-17.9635	2.16478	-2.16478	2.58463	-2.58463
-17.8775	2.33552	-2.33552	2.63618	-2.63618
-17.7916	2.49008	-2.49008	2.68767	-2.68767
-17.7056	2.62558	-2.62558	2.73901	-2.73901
-17.6197	2.73928	-2.73928	2.7901	-2.7901
-17.5337	2.8286	-2.8286	2.84087	-2.84087
-17.4478	2.89117	-2.89117	2.89122	-2.89122
-17.3618	2.92492	-2.92492	2.94109	-2.94109
-17.2759	2.92807	-2.92807	2.99041	-2.99041
-17.1899	2.89923	-2.89923	3.0391	-3.0391
-17.104	2.8374	-2.8374	3.0871	-3.0871
-17.018	2.74202	-2.74202	3.13435	-3.13435
-16.9321	2.613	-2.613	3.18079	-3.18079
-16.8461	2.45072	-2.45072	3.22637	-3.22637
-16.7602	2.25605	-2.25605	3.27104	-3.27104
-16.6742	2.03034	-2.03034	3.31476	-3.31476
-16.5883	1.77544	-1.77544	3.35747	-3.35747
-16.5023	1.49366	-1.49366	3.39915	-3.39915
-16.4164	1.18772	-1.18772	3.43975	-3.43975
-16.3304	0.86079	-0.86079	3.47924	-3.47924
-16.2445	0.51638	-0.51638	3.5176	-3.5176
-16.1585	0.15832	-0.15832	3.55479	-3.55479
-16.0726	-0.20927	0.20927	3.59079	-3.59079
-15.9866	-0.58209	0.58209	3.62559	-3.62559
-15.9007	-0.95568	0.95568	3.65916	-3.65916
-15.8147	-1.32549	1.32549	3.6915	-3.6915
-15.7288	-1.68696	1.68696	3.72258	-3.72258
-15.6428	-2.03558	2.03558	3.75241	-3.75241
-15.5569	-2.36694	2.36694	3.78098	-3.78098
-15.4709	-2.67683	2.67683	3.80829	-3.80829
-15.385	-2.96128	2.96128	3.83433	-3.83433
-15.299	-3.21659	3.21659	3.85911	-3.85911
-15.2131	-3.43944	3.43944	3.88264	-3.88264
-15.1271	-3.6269	3.6269	3.90493	-3.90493
-15.0412	-3.77647	3.77647	3.92599	-3.92599
-14.9552	-3.88611	3.88611	3.94583	-3.94583
-14.8693	-3.95431	3.95431	3.96447	-3.96447
-14.7833	-3.98004	3.98004	3.98193	-3.98193
-14.6974	-3.96282	3.96282	3.99824	-3.99824
-14.6114	-3.90268	3.90268	4.01341	-4.01341
-14.5255	-3.80018	3.80018	4.02747	-4.02747
-14.4395	-3.6564	3.6564	4.04045	-4.04045
-14.3536	-3.47289	3.47289	4.05238	-4.05238
-14.2676	-3.2517	3.2517	4.06329	-4.06329
-14.1817	-2.99527	2.99527	4.07321	-4.07321
-14.0957	-2.70646	2.70646	4.08218	-4.08218
-14.0098	-2.3885	2.3885	4.09024	-4.09024
-13.9238	-2.04489	2.04489	4.09741	-4.09741
-13.8379	-1.67944	1.67944	4.10375	-4.10375
-13.752	-1.29614	1.29614	4.10928	-4.10928
-13.666	-0.89915	0.89915	4.11405	-4.11405
-13.58	-0.49274	0.49274	4.11809	-4.11809
-13.4941	-0.08125	0.08125	4.12144	-4.12144
-13.4081	0.33099	-0.33099	4.12415	-4.12415
-13.3222	0.73967	-0.73967	4.12624	-4.12624
-13.2363	1.14058	-1.14058	4.12776	-4.12776
-13.1503	1.52963	-1.52963	4.12875	-4.12875
-13.0643	1.90289	-1.90289	4.12924	-4.12924
-12.9784	2.25667	-2.25667	4.12926	-4.12926
-12.8925	2.58748	-2.58748	4.12885	-4.12885
-12.8065	2.89213	-2.89213	4.12803	-4.12803
-12.7205	3.16772	-3.16772	4.12685	-4.12685
-12.6346	3.41165	-3.41165	4.12531	-4.12531
-12.5487	3.62168	-3.62168	4.12345	-4.12345
-12.4627	3.79591	-3.79591	4.12129	-4.12129
-12.3767	3.93281	-3.93281	4.11884	-4.11884
-12.2908	4.03122	-4.03122	4.11612	-4.11612
-12.2049	4.09035	-4.09035	4.11314	-4.11314
-12.1189	4.10981	-4.10981	4.10992	-4.10992
-12.0329	4.08955	-4.08955	4.10644	-4.10644
-11.947	4.02994	-4.02994	4.10272	-4.10272
-11.8611	3.93167	-3.93167	4.09875	-4.09875
-11.7751	3.79584	-3.79584	4.09452	-4.09452
-11.6891	3.62385	-3.62385	4.09003	-4.09003
-11.6032	3.41748	-3.41748	4.08525	-4.08525
-11.5173	3.17879	-3.17879	4.08017	-4.08017
-11.4313	2.91017	-2.91017	4.07477	-4.07477
-11.3454	2.61429	-2.61429	4.06902	-4.06902
-11.2594	2.29406	-2.29406	4.06288	-4.06288
-11.1735	1.95266	-1.95266	4.05633	-4.05633
-11.0875	1.59346	-1.59346	4.04933	-4.04933
-11.0016	1.22001	-1.22001	4.04183	-4.04183
-10.9156	0.83603	-0.83603	4.03379	-4.03379
-10.8297	0.44533	-0.44533	4.02516	-4.02516
-10.7437	0.05183	-0.05183	4.01589	-4.01589
-10.6578	-0.34052	0.34052	4.00593	-4.00593
-10.5718	-0.72775	0.72775	3.99522	-3.99522
-10.4859	-1.10595	1.10595	3.98371	-3.98371
-10.3999	-1.47125	1.47125	3.97133	-3.97133
-10.314	-1.81992	1.81992	3.95803	-3.95803
-10.228	-2.14839	2.14839	3.94373	-3.94373
-10.1421	-2.4533	2.4533	3.92838	-3.92838
-10.0561	-2.7315	2.7315	3.91191	-3.91191
-9.97016	-2.98018	2.98018	3.89426	-3.89426
-9.88421	-3.1968	3.1968	3.87535	-3.87535
-9.79826	-3.37922	3.37922	3.85513	-3.85513
-9.71231	-3.52569	3.52569	3.83353	-3.83353
-9.62636	-3.63485	3.63485	3.81048	-3.81048
-9.54041	-3.70582	3.70582	3.78593	-3.78593
-9.45446	-3.73816	3.73816	3.75981	-3.75981
-9.36851	-3.73192	3.73192	3.73206	-3.73206
-9.28256	-3.68762	3.68762	3.70262	-3.70262
-9.19661	-3.60625	3.60625	3.67145	-3.67145
-9.11066	-3.48928	3.48928	3.63848	-3.63848
-9.02471	-3.33863	3.33863	3.60366	-3.60366
-8.93876	-3.15665	3.15665	3.56696	-3.56696
-8.85282	-2.94608	2.94608	3.52833	-3.52833
-8.76687	-2.71001	2.71001	3.48773	-3.48773
-8.68092	-2.45185	2.45185	3.44514	-3.44514
-8.59497	-2.17528	2.17528	3.40051	-3.40051
-8.50902	-1.88415	1.88415	3.35384	-3.35384
-8.42307	-1.58249	1.58249	3.30511	-3.30511
-8.33712	-1.27438	1.27438	3.25431	-3.25431
-8.25117	-0.96391	0.96391	3.20144	-3.20144
-8.16522	-0.65513	0.65513	3.14651	-3.14651
-8.07927	-0.35193	0.35193	3.08954	-3.08954
-7.99332	-0.05804	0.05804	3.03054	-3.03054
-7.90737	0.2231	-0.2231	2.96957	-2.96957
-7.82142	0.48836	-0.48836	2.90667	-2.90667
-7.73547	0.73495	-0.73495	2.84192	-2.84192
-7.64952	0.96056	-0.96056	2.77538	-2.77538
-7.56357	1.16328	-1.16328	2.70716	-2.70716
-7.47762	1.34172	-1.34172	2.63738	-2.63738
-7.39167	1.495	-1.495	2.56619	-2.56619
-7.30572	1.62274	-1.62274	2.49375	-2.49375
-7.21977	1.7251	-1.7251	2.42026	-2.42026
-7.13382	1.80273	-1.80273	2.34596	-2.34596
-7.04787	1.85676	-1.85676	2.27112	-2.27112
-6.96192	1.88879	-1.88879	2.19608	-2.19608
-6.87597	1.90081	-1.90081	2.12121	-2.12121
-6.79002	1.89515	-1.89515	2.04697	-2.04697
-6.70407	1.87446	-1.87446	1.97386	-1.97386
-6.61812	1.84158	-1.84158	1.90249	-1.90249
-6.53217	1.79951	-1.79951	1.83357	-1.83357
-6.44622	1.75133	-1.75133	1.7679	-1.7679
-6.36027	1.70007	-1.70007	1.70638	-1.70638
-6.27433	1.6487	-1.6487	1.65004	-1.65004
-6.18838	1.59999	-1.59999	1.59999	-1.59999
-6.10243	1.55645	-1.55645	1.5574	-1.5574
-6.01648	1.52028	-1.52028	1.52349	-1.52349
-5.93053	1.49328	-1.49328	1.49942	-1.49942
-5.84458	1.4768	-1.4768	1.48623	-1.48623
-5.75863	1.47167	-1.47167	1.48476	-1.48476
-5.67268	1.47822	-1.47822	1.49557	-1.49557
-5.58673	1.4962	-1.4962	1.51888	-1.51888
-5.50078	1.52482	-1.52482	1.55459	-1.55459
-5.41483	1.56269	-1.56269	1.60228	-1.60228
-5.32888	1.60793	-1.60793	1.66129	-1.66129
-5.24293	1.65811	-1.65811	1.7308	-1.7308
-5.15698	1.71038	-1.71038	1.80987	-1.80987
-5.07103	1.76146	-1.76146	1.89754	-1.89754
-4.98508	1.80776	-1.80776	1.99289	-1.99289
-4.89913	1.84548	-1.84548	2.09501	-2.09501
-4.81318	1.87063	-1.87063	2.20308	-2.20308
-4.72723	1.8792	-1.8792	2.31635	-2.31635
-4.64128	1.86725	-1.86725	2.43414	-2.43414
-4.55533	1.83099	-1.83099	2.55583	-2.55583
-4.46938	1.76694	-1.76694	2.68089	-2.68089
-4.38343	1.67199	-1.67199	2.80881	-2.80881
-4.29748	1.54353	-1.54353	2.93916	-2.93916
-4.21153	1.37952	-1.37952	3.07154	-3.07154
-4.12558	1.17861	-1.17861	3.20556	-3.20556
-4.03963	0.94021	-0.94021	3.34091	-3.34091
-3.95368	0.6645	-0.6645	3.47727	-3.47727
-3.86773	0.35255	-0.35255	3.61436	-3.61436
-3.78179	0.00628	-0.00628	3.7519	-3.7519
-3.69584	-0.37149	0.37149	3.88965	-3.88965
-3.60989	-0.77706	0.77706	4.02736	-4.02736
-3.52394	-1.2059	1.2059	4.16482	-4.16482
-3.43799	-1.65267	1.65267	4.30179	-4.30179
-3.35204	-2.11133	2.11133	4.43809	-4.43809
-3.26609	-2.57517	2.57517	4.57351	-4.57351
-3.18014	-3.03697	3.03697	4.70786	-4.70786
-3.09419	-3.4891	3.4891	4.84095	-4.84095
-3.00824	-3.92364	3.92364	4.97261	-4.97261
-2.92229	-4.33255	4.33255	5.10266	-5.10266
-2.83634	-4.70782	4.70782	5.23094	-5.23094
-2.75039	-5.04157	5.04157	5.35727	-5.35727
-2.66444	-5.32632	5.32632	5.48151	-5.48151
-2.57849	-5.55505	5.55505	5.60349	-5.60349
-2.49254	-5.72138	5.72138	5.72306	-5.72306
-2.40659	-5.81976	5.81976	5.84009	-5.84009
-2.32064	-5.84553	5.84553	5.95442	-5.95442
-2.23469	-5.79512	5.79512	6.06591	-6.06591
-2.14874	-5.66608	5.66608	6.17443	-6.17443
-2.06279	-5.45722	5.45722	6.27985	-6.27985
-1.97684	-5.16863	5.16863	6.38204	-6.38204
-1.89089	-4.80176	4.80176	6.48088	-6.48088
-1.80494	-4.3594	4.3594	6.57625	-6.57625
-1.71899	-3.84568	3.84568	6.66802	-6.66802
-1.63304	-3.26604	3.26604	6.7561	-6.7561
-1.54709	-2.62716	2.62716	6.84037	-6.84037
-1.46114	-1.93688	1.93688	6.92072	-6.92072
-1.37519	-1.20407	1.20407	6.99707	-6.99707
-1.28924	-0.43852	0.43852	7.06931	-7.06931
-1.2033	0.34923	-0.34923	7.13736	-7.13736
-1.11735	1.14806	-1.14806	7.20113	-7.20113
-1.0314	1.94643	-1.94643	7.26053	-7.26053
-0.94545	2.7326	-2.7326	7.3155	-7.3155
-0.8595	3.49482	-3.49482	7.36596	-7.36596
-0.77355	4.22155	-4.22155	7.41184	-7.41184
-0.6876	4.90163	-4.90163	7.45309	-7.45309
-0.60165	5.5245	-5.5245	7.48964	-7.48964
-0.5157	6.08042	-6.08042	7.52144	-7.52144
-0.42975	6.56057	-6.56057	7.54845	-7.54845
-0.3438	6.95728	-6.95728	7.57063	-7.57063
-0.25785	7.26416	-7.26416	7.58793	-7.58793
-0.1719	7.47618	-7.47618	7.60033	-7.60033
-0.08595	7.58983	-7.58983	7.6078	-7.6078
0	7.60312	-7.60312	7.61033	-7.61033
0.08595	7.51568	-7.51568	7.60789	-7.60789
0.1719	7.32874	-7.32874	7.60047	-7.60047
0.25785	7.0451	-7.0451	7.58808	-7.58808
0.3438	6.66914	-6.66914	7.57071	-7.57071
0.42975	6.20666	-6.20666	7.54837	-7.54837
0.5157	5.66487	-5.66487	7.52107	-7.52107
0.60165	5.0522	-5.0522	7.48883	-7.48883
0.6876	4.37815	-4.37815	7.45167	-7.45167
0.77355	3.65318	-3.65318	7.40961	-7.40961
0.8595	2.88845	-2.88845	7.3627	-7.3627
0.94545	2.09567	-2.09567	7.31097	-7.31097
1.0314	1.28689	-1.28689	7.25447	-7.25447
1.11735	0.47426	-0.47426	7.19324	-7.19324
1.2033	-0.33017	0.33017	7.12735	-7.12735
1.28924	-1.11463	1.11463	7.05684	-7.05684
1.37519	-1.86788	1.86788	6.98179	-6.98179
1.46114	-2.57937	2.57937	6.90226	-6.90226
1.54709	-3.23942	3.23942	6.81834	-6.81834
1.63304	-3.8394	3.8394	6.7301	-6.7301
1.71899	-4.37183	4.37183	6.63762	-6.63762
1.80494	-4.83051	4.83051	6.541	-6.541
1.89089	-5.21063	5.21063	6.44034	-6.44034
1.97684	-5.50878	5.50878	6.33573	-6.33573
2.06279	-5.72304	5.72304	6.22728	-6.22728
2.14874	-5.85293	5.85293	6.1151	-6.1151
2.23469	-5.89941	5.89941	5.9993	-5.9993
2.32064	-5.86486	5.86486	5.87999	-5.87999
2.40659	-5.75294	5.75294	5.75732	-5.75732
2.49254	-5.56851	5.56851	5.63139	-5.63139
2.57849	-5.31755	5.31755	5.50235	-5.50235
2.66444	-5.00697	5.00697	5.37033	-5.37033
2.75039	-4.64445	4.64445	5.23546	-5.23546
2.83634	-4.2383	4.2383	5.09791	-5.09791
2.92229	-3.79729	3.79729	4.95781	-4.95781
3.00824	-3.3304	3.3304	4.81531	-4.81531
3.09419	-2.84673	2.84673	4.67059	-4.67059
3.18014	-2.35525	2.35525	4.52381	-4.52381
3.26609	-1.86464	1.86464	4.37512	-4.37512
3.35204	-1.38317	1.38317	4.22471	-4.22471
3.43799	-0.91846	0.91846	4.07277	-4.07277
3.52394	-0.47747	0.47747	3.91946	-3.91946
3.60989	-0.06625	0.06625	3.765	-3.765
3.69584	0.31003	-0.31003	3.60959	-3.60959
3.78179	0.64726	-0.64726	3.45344	-3.45344
3.86773	0.94233	-0.94233	3.29677	-3.29677
3.95368	1.19327	-1.19327	3.13983	-3.13983
4.03963	1.39914	-1.39914	2.98287	-2.98287
4.12558	1.56007	-1.56007	2.82617	-2.82617
4.21153	1.67721	-1.67721	2.67005	-2.67005
4.29748	1.75264	-1.75264	2.51483	-2.51483
4.38343	1.78929	-1.78929	2.3609	-2.3609
4.46938	1.79083	-1.79083	2.20871	-2.20871
4.55533	1.76158	-1.76158	2.05878	-2.05878
4.64128	1.70635	-1.70635	1.91171	-1.91171
4.72723	1.6303	-1.6303	1.76827	-1.76827
4.81318	1.53882	-1.53882	1.62938	-1.62938
4.89913	1.43739	-1.43739	1.49622	-1.49622
4.98508	1.33141	-1.33141	1.37027	-1.37027
5.07103	1.22606	-1.22606	1.25345	-1.25345
5.15698	1.12623	-1.12623	1.14816	-1.14816
5.24293	1.03633	-1.03633	1.05735	-1.05735
5.32888	0.96022	-0.96022	0.98441	-0.98441
5.41483	0.90115	-0.90115	0.93278	-0.93278
5.50078	0.86162	-0.86162	0.90524	-0.90524
5.58673	0.8434	-0.8434	0.90306	-0.90306
5.67268	0.84743	-0.84743	0.92541	-0.92541
5.75863	0.87389	-0.87389	0.96956	-0.96956
5.84458	0.92213	-0.92213	1.0317	-1.0317
5.93053	0.99073	-0.99073	1.10781	-1.10781
6.01648	1.07759	-1.07759	1.19425	-1.19425
6.10243	1.17989	-1.17989	1.288	-1.288
6.18838	1.2943	-1.2943	1.38668	-1.38668
6.27433	1.41695	-1.41695	1.48845	-1.48845
6.36027	1.54362	-1.54362	1.5919	-1.5919
6.44622	1.66983	-1.66983	1.69594	-1.69594
6.53217	1.79094	-1.79094	1.79972	-1.79972
6.61812	1.90229	-1.90229	1.90257	-1.90257
6.70407	1.99931	-1.99931	2.00396	-2.00396
6.79002	2.07766	-2.07766	2.10346	-2.10346
6.87597	2.13332	-2.13332	2.20072	-2.20072
6.96192	2.1627	-2.1627	2.29543	-2.29543
7.04787	2.16273	-2.16273	2.38736	-2.38736
7.13382	2.13096	-2.13096	2.4763	-2.4763
7.21977	2.06561	-2.06561	2.56206	-2.56206
7.30572	1.96562	-1.96562	2.6445	-2.6445
7.39167	1.83068	-1.83068	2.72349	-2.72349
7.47762	1.66126	-1.66126	2.79891	-2.79891
7.56357	1.45859	-1.45859	2.87067	-2.87067
7.64952	1.22466	-1.22466	2.93869	-2.93869
7.73547	0.96216	-0.96216	3.00289	-3.00289
7.82142	0.67443	-0.67443	3.06321	-3.06321
7.90737	0.36543	-0.36543	3.11961	-3.11961
7.99332	0.03958	-0.03958	3.17205	-3.17205
8.07927	-0.29824	0.29824	3.2205	-3.2205
8.16522	-0.64286	0.64286	3.26493	-3.26493
8.25117	-0.98891	0.98891	3.30533	-3.30533
8.33712	-1.3309	1.3309	3.34171	-3.34171
8.42307	-1.66338	1.66338	3.37405	-3.37405
8.50902	-1.98102	1.98102	3.40238	-3.40238
8.59497	-2.27872	2.27872	3.4267	-3.4267
8.68092	-2.55174	2.55174	3.44704	-3.44704
8.76687	-2.79575	2.79575	3.46342	-3.46342
8.85282	-3.00695	3.00695	3.4759	-3.4759
8.93876	-3.18211	3.18211	3.48451	-3.48451
9.02471	-3.31866	3.31866	3.4893	-3.4893
9.11066	-3.41471	3.41471	3.49032	-3.49032
9.19661	-3.46909	3.46909	3.48766	-3.48766
9.28256	-3.48135	3.48135	3.48136	-3.48136
9.36851	-3.45177	3.45177	3.47151	-3.47151
9.45446	-3.38132	3.38132	3.4582	-3.4582
9.54041	-3.27165	3.27165	3.44152	-3.44152
9.62636	-3.12504	3.12504	3.42155	-3.42155
9.71231	-2.94433	2.94433	3.39841	-3.39841
9.79826	-2.73285	2.73285	3.37221	-3.37221
9.88421	-2.49436	2.49436	3.34307	-3.34307
9.97016	-2.23292	2.23292	3.3111	-3.3111
10.0561	-1.95287	1.95287	3.27645	-3.27645
10.1421	-1.65867	1.65867	3.23925	-3.23925
10.228	-1.35484	1.35484	3.19965	-3.19965
10.314	-1.04587	1.04587	3.15781	-3.15781
10.3999	-0.73611	0.73611	3.11389	-3.11389
10.4859	-0.42973	0.42973	3.06808	-3.06808
10.5718	-0.13059	0.13059	3.02054	-3.02054
10.6578	0.15777	-0.15777	2.97147	-2.97147
10.7437	0.43223	-0.43223	2.92107	-2.92107
10.8297	0.6901	-0.6901	2.86957	-2.86957
10.9156	0.92917	-0.92917	2.81717	-2.81717
11.0016	1.14771	-1.14771	2.76411	-2.76411
11.0875	1.34451	-1.34451	2.71065	-2.71065
11.1735	1.51883	-1.51883	2.65703	-2.65703
11.2594	1.67042	-1.67042	2.60353	-2.60353
11.3454	1.79947	-1.79947	2.55043	-2.55043
11.4313	1.90655	-1.90655	2.49802	-2.49802
11.5173	1.99263	-1.99263	2.44661	-2.44661
11.6032	2.05896	-2.05896	2.3965	-2.3965
11.6891	2.10702	-2.10702	2.34803	-2.34803
11.7751	2.13849	-2.13849	2.30152	-2.30152
11.8611	2.15516	-2.15516	2.2573	-2.2573
11.947	2.15885	-2.15885	2.21571	-2.21571
12.0329	2.15138	-2.15138	2.17707	-2.17707
12.1189	2.13448	-2.13448	2.1417	-2.1417
12.2049	2.10976	-2.10976	2.10992	-2.10992
12.2908	2.07865	-2.07865	2.08199	-2.08199
12.3767	2.04234	-2.04234	2.05816	-2.05816
12.4627	2.00178	-2.00178	2.03867	-2.03867
12.5487	1.95764	-1.95764	2.02366	-2.02366
12.6346	1.91031	-1.91031	2.01327	-2.01327
12.7205	1.85988	-1.85988	2.00757	-2.00757
12.8065	1.80616	-1.80616	2.00658	-2.00658
12.8925	1.7487	-1.7487	2.01024	-2.01024
12.9784	1.68681	-1.68681	2.01847	-2.01847
13.0643	1.61961	-1.61961	2.03111	-2.03111
13.1503	1.54604	-1.54604	2.04798	-2.04798
13.2363	1.46497	-1.46497	2.06883	-2.06883
13.3222	1.37519	-1.37519	2.09339	-2.09339
13.4081	1.2755	-1.2755	2.12139	-2.12139
13.4941	1.16477	-1.16477	2.1525	-2.1525
13.58	1.04198	-1.04198	2.18639	-2.18639
13.666	0.90631	-0.90631	2.22276	-2.22276
13.752	0.75715	-0.75715	2.26125	-2.26125
13.8379	0.59417	-0.59417	2.30156	-2.30156
13.9238	0.41738	-0.41738	2.34337	-2.34337
14.0098	0.22712	-0.22712	2.38637	-2.38637
14.0957	0.02413	-0.02413	2.43027	-2.43027
14.1817	-0.19049	0.19049	2.4748	-2.4748
14.2676	-0.4152	0.4152	2.51969	-2.51969
14.3536	-0.64812	0.64812	2.5647	-2.5647
14.4395	-0.88696	0.88696	2.60959	-2.60959
14.5255	-1.12911	1.12911	2.65415	-2.65415
14.6114	-1.37163	1.37163	2.69818	-2.69818
14.6974	-1.61134	1.61134	2.74148	-2.74148
14.7833	-1.84486	1.84486	2.78389	-2.78389
14.8693	-2.06866	2.06866	2.82525	-2.82525
14.9552	-2.27915	2.27915	2.8654	-2.8654
15.0412	-2.47273	2.47273	2.90421	-2.90421
15.1271	-2.64588	2.64588	2.94155	-2.94155
15.2131	-2.79525	2.79525	2.97731	-2.97731
15.299	-2.91771	2.91771	3.01138	-3.01138
15.385	-3.01043	3.01043	3.04367	-3.04367
15.4709	-3.07096	3.07096	3.07409	-3.07409
15.5569	-3.09728	3.09728	3.10256	-3.10256
15.6428	-3.08787	3.08787	3.12901	-3.12901
15.7288	-3.04172	3.04172	3.15339	-3.15339
15.8147	-2.95842	2.95842	3.17563	-3.17563
15.9007	-2.83813	2.83813	3.19568	-3.19568
15.9866	-2.68164	2.68164	3.21351	-3.21351
16.0726	-2.49035	2.49035	3.22908	-3.22908
16.1585	-2.26623	2.26623	3.24237	-3.24237
16.2445	-2.01186	2.01186	3.25334	-3.25334
16.3304	-1.73033	1.73033	3.26199	-3.26199
16.4164	-1.42523	1.42523	3.26829	-3.26829
16.5023	-1.10059	1.10059	3.27225	-3.27225
16.5883	-0.76081	0.76081	3.27386	-3.27386
16.6742	-0.41055	0.41055	3.27313	-3.27313
16.7602	-0.05474	0.05474	3.27005	-3.27005
16.8461	0.30162	-0.30162	3.26465	-3.26465
16.9321	0.65346	-0.65346	3.25695	-3.25695
17.018	0.99576	-0.99576	3.24695	-3.24695
17.104	1.32366	-1.32366	3.23469	-3.23469
17.1899	1.6325	-1.6325	3.22019	-3.22019
17.2759	1.91795	-1.91795	3.20348	-3.20348
17.3618	2.17606	-2.17606	3.18461	-3.18461
17.4478	2.40331	-2.40331	3.1636	-3.1636
17.5337	2.59672	-2.59672	3.1405	-3.1405
17.6197	2.75386	-2.75386	3.11535	-3.11535
17.7056	2.8729	-2.8729	3.08821	-3.08821
17.7916	2.95263	-2.95263	3.05911	-3.05911
17.8775	2.9925	-2.9925	3.02812	-3.02812
17.9635	2.99259	-2.99259	2.99528	-2.99528
18.0494	2.95364	-2.95364	2.96066	-2.96066
18.1354	2.87696	-2.87696	2.92431	-2.92431
18.2213	2.76449	-2.76449	2.8863	-2.8863
18.3073	2.61867	-2.61867	2.84669	-2.84669
18.3932	2.44246	-2.44246	2.80554	-2.80554
18.4792	2.23922	-2.23922	2.76292	-2.76292
18.5651	2.01267	-2.01267	2.71889	-2.71889
18.6511	1.76683	-1.76683	2.67354	-2.67354
18.737	1.50591	-1.50591	2.62692	-2.62692
18.823	1.23425	-1.23425	2.57912	-2.57912
18.9089	0.95624	-0.95624	2.5302	-2.5302
18.9949	0.67624	-0.67624	2.48023	-2.48023
19.0808	0.39848	-0.39848	2.4293	-2.4293
19.1668	0.12702	-0.12702	2.37747	-2.37747
19.2527	-0.13431	0.13431	2.32482	-2.32482
19.3387	-0.38201	0.38201	2.27144	-2.27144
19.4246	-0.61295	0.61295	2.21738	-2.21738
19.5106	-0.82438	0.82438	2.16274	-2.16274
19.5965	-1.01403	1.01403	2.10758	-2.10758
19.6825	-1.18006	1.18006	2.05199	-2.05199
19.7684	-1.32112	1.32112	1.99603	-1.99603
19.8544	-1.43636	1.43636	1.93979	-1.93979
19.9403	-1.5254	1.5254	1.88335	-1.88335
20.0263	-1.58833	1.58833	1.82676	-1.82676
20.1122	-1.62568	1.62568	1.77012	-1.77012
20.1982	-1.63841	1.63841	1.7135	-1.7135
20.2841	-1.62785	1.62785	1.65696	-1.65696
20.3701	-1.59564	1.59564	1.60058	-1.60058
20.456	-1.54373	1.54373	1.54443	-1.54443
20.542	-1.47429	1.47429	1.48859	-1.48859
20.6279	-1.38968	1.38968	1.43312	-1.43312
20.7139	-1.29236	1.29236	1.37809	-1.37809
20.7998	-1.18488	1.18488	1.32357	-1.32357
20.8858	-1.06977	1.06977	1.26962	-1.26962
20.9717	-0.94954	0.94954	1.21631	-1.21631
21.0577	-0.82663	0.82663	1.16371	-1.16371
21.1436	-0.7033	0.7033	1.11187	-1.11187
21.2296	-0.58168	0.58168	1.06086	-1.06086
21.3155	-0.46369	0.46369	1.01073	-1.01073
21.4015	-0.351	0.351	0.96156	-0.96156
21.4874	-0.24506	0.24506	0.91338	-0.91338
21.5734	-0.14705	0.14705	0.86627	-0.86627
21.6593	-0.05786	0.05786	0.82027	-0.82027
21.7453	0.02185	-0.02185	0.77544	-0.77544
21.8312	0.09171	-0.09171	0.73183	-0.73183
21.9172	0.15158	-0.15158	0.6895	-0.6895
22.0031	0.20155	-0.20155	0.64849	-0.64849
22.0891	0.24193	-0.24193	0.60887	-0.60887
22.175	0.2732	-0.2732	0.57066	-0.57066
22.261	0.29601	-0.29601	0.53394	-0.53394
22.3469	0.31111	-0.31111	0.49874	-0.49874
22.4329	0.31936	-0.31936	0.46512	-0.46512
22.5188	0.32168	-0.32168	0.43312	-0.43312
22.6048	0.31902	-0.31902	0.4028	-0.4028
22.6907	0.31232	-0.31232	0.3742	-0.3742
22.7767	0.30251	-0.30251	0.34736	-0.34736
22.8626	0.29046	-0.29046	0.32233	-0.32233
22.9486	0.27697	-0.27697	0.29914	-0.29914
23.0345	0.26274	-0.26274	0.27784	-0.27784
23.1205	0.2484	-0.2484	0.25842	-0.25842
23.2064	0.23444	-0.23444	0.2409	-0.2409
23.2924	0.22125	-0.22125	0.22526	-0.22526
23.3783	0.20909	-0.20909	0.21145	-0.21145
23.4643	0.19812	-0.19812	0.19938	-0.19938
23.5502	0.18838	-0.18838	0.18895	-0.18895
23.6362	0.17983	-0.17983	0.18	-0.18
23.7221	0.17235	-0.17235	0.17235	-0.17235
23.8081	0.16573	-0.16573	0.1658	-0.1658
23.894	0.15972	-0.15972	0.16011	-0.16011
23.98	0.15404	-0.15404	0.15507	-0.15507
24.0659	0.14841	-0.14841	0.15045	-0.15045
24.1518	0.14252	-0.14252	0.14603	-0.14603
24.2378	0.1361	-0.1361	0.14163	-0.14163
24.3238	0.12893	-0.12893	0.13708	-0.13708
24.4097	0.12081	-0.12081	0.13224	-0.13224
24.4957	0.11162	-0.11162	0.12698	-0.12698
24.5816	0.10132	-0.10132	0.12122	-0.12122
24.6675	0.08992	-0.08992	0.11486	-0.11486
24.7535	0.07753	-0.07753	0.10788	-0.10788
24.8394	0.06434	-0.06434	0.10021	-0.10021
24.9254	0.0506	-0.0506	0.09187	-0.09187
25.0114	0.03665	-0.03665	0.08286	-0.08286
25.0973	0.02286	-0.02286	0.07324	-0.07324
25.1833	0.00968	-0.00968	0.06312	-0.06312
25.2692	-0.00243	0.00243	0.05275	-0.05275
25.3551	-0.01299	0.01299	0.04263	-0.04263
25.4411	-0.0215	0.0215	0.03397	-0.03397
25.527	-0.02751	0.02751	0.02928	-0.02928
25.613	-0.03058	0.03058	0.03156	-0.03156
25.6989	-0.03033	0.03033	0.0405	-0.0405
25.7849	-0.02646	0.02646	0.05346	-0.05346
25.8709	-0.01874	0.01874	0.0687	-0.0687
25.9568	-0.00705	0.00705	0.08539	-0.08539
26.0428	0.00863	-0.00863	0.10315	-0.10315
26.1287	0.02821	-0.02821	0.12177	-0.12177
26.2146	0.05146	-0.05146	0.14111	-0.14111
26.3006	0.07806	-0.07806	0.1611	-0.1611
26.3865	0.10753	-0.10753	0.18165	-0.18165
26.4725	0.13931	-0.13931	0.20271	-0.20271
26.5585	0.17273	-0.17273	0.22422	-0.22422
26.6444	0.207	-0.207	0.24613	-0.24613
26.7303	0.2413	-0.2413	0.26841	-0.26841
26.8163	0.27471	-0.27471	0.29099	-0.29099
26.9022	0.30629	-0.30629	0.31383	-0.31383
26.9882	0.33508	-0.33508	0.3369	-0.3369
27.0741	0.36013	-0.36013	0.36015	-0.36015
27.1601	0.3805	-0.3805	0.38353	-0.38353
27.246	0.39532	-0.39532	0.40701	-0.40701
27.332	0.4038	-0.4038	0.43054	-0.43054
27.4179	0.40524	-0.40524	0.45409	-0.45409
27.5039	0.39905	-0.39905	0.4776	-0.4776
27.5898	0.3848	-0.3848	0.50105	-0.50105
27.6758	0.36219	-0.36219	0.52439	-0.52439
27.7617	0.3311	-0.3311	0.54759	-0.54759
27.8477	0.29158	-0.29158	0.5706	-0.5706
27.9336	0.24384	-0.24384	0.5934	-0.5934
28.0196	0.1883	-0.1883	0.61594	-0.61594
28.1055	0.12554	-0.12554	0.6382	-0.6382
28.1915	0.05631	-0.05631	0.66013	-0.66013
28.2774	-0.01847	0.01847	0.6817	-0.6817
28.3634	-0.09775	0.09775	0.70289	-0.70289
28.4493	-0.18034	0.18034	0.72366	-0.72366
28.5353	-0.26494	0.26494	0.74398	-0.74398
28.6212	-0.35019	0.35019	0.76383	-0.76383
28.7072	-0.43465	0.43465	0.78317	-0.78317
28.7931	-0.51686	0.51686	0.80198	-0.80198
28.8791	-0.59536	0.59536	0.82024	-0.82024
28.965	-0.6687	0.6687	0.83792	-0.83792
29.051	-0.73551	0.73551	0.855	-0.855
29.1369	-0.7945	0.7945	0.87146	-0.87146
29.2229	-0.84446	0.84446	0.88728	-0.88728
29.3088	-0.88435	0.88435	0.90243	-0.90243
29.3948	-0.91326	0.91326	0.91691	-0.91691
29.4807	-0.93048	0.93048	0.9307	-0.9307
29.5667	-0.93545	0.93545	0.94378	-0.94378
29.6526	-0.92785	0.92785	0.95614	-0.95614
29.7386	-0.90754	0.90754	0.96778	-0.96778
29.8245	-0.87461	0.87461	0.97867	-0.97867
29.9105	-0.82936	0.82936	0.98881	-0.98881
29.9964	-0.77228	0.77228	0.9982	-0.9982
30.0824	-0.70407	0.70407	1.00682	-1.00682
30.1683	-0.62562	0.62562	1.01468	-1.01468
30.2543	-0.53798	0.53798	1.02177	-1.02177
30.3402	-0.44236	0.44236	1.02808	-1.02808
30.4262	-0.3401	0.3401	1.03363	-1.03363
30.5121	-0.23264	0.23264	1.03841	-1.03841
30.5981	-0.12149	0.12149	1.04242	-1.04242
30.684	-0.00824	0.00824	1.04567	-1.04567
30.77	0.10552	-0.10552	1.04816	-1.04816
30.8559	0.2182	-0.2182	1.04989	-1.04989
30.9419	0.32822	-0.32822	1.05089	-1.05089
31.0278	0.43407	-0.43407	1.05115	-1.05115
31.1138	0.53433	-0.53433	1.05069	-1.05069
31.1997	0.62765	-0.62765	1.04951	-1.04951
31.2857	0.71285	-0.71285	1.04764	-1.04764
31.3716	0.78885	-0.78885	1.04508	-1.04508
31.4576	0.85475	-0.85475	1.04184	-1.04184
31.5435	0.90981	-0.90981	1.03796	-1.03796
31.6295	0.95345	-0.95345	1.03343	-1.03343
31.7154	0.98531	-0.98531	1.02829	-1.02829
31.8014	1.00517	-1.00517	1.02254	-1.02254
31.8873	1.01302	-1.01302	1.01622	-1.01622
31.9733	1.009	-1.009	1.00933	-1.00933
32.0592	0.99344	-0.99344	1.0019	-1.0019
32.1452	0.96681	-0.96681	0.99396	-0.99396
32.2311	0.92973	-0.92973	0.98552	-0.98552
32.3171	0.88296	-0.88296	0.97661	-0.97661
32.403	0.82734	-0.82734	0.96726	-0.96726
32.489	0.76384	-0.76384	0.95748	-0.95748
32.5749	0.69348	-0.69348	0.94731	-0.94731
32.6609	0.61735	-0.61735	0.93677	-0.93677
32.7468	0.53656	-0.53656	0.92588	-0.92588
32.8328	0.45225	-0.45225	0.91467	-0.91467
32.9187	0.36555	-0.36555	0.90316	-0.90316
33.0047	0.27759	-0.27759	0.89139	-0.89139
33.0906	0.18945	-0.18945	0.87938	-0.87938
33.1766	0.10215	-0.10215	0.86715	-0.86715
33.2625	0.01667	-0.01667	0.85473	-0.85473
33.3485	-0.06609	0.06609	0.84215	-0.84215
33.4344	-0.14532	0.14532	0.82942	-0.82942
33.5204	-0.22029	0.22029	0.81659	-0.81659
33.6063	-0.29037	0.29037	0.80366	-0.80366
33.6923	-0.35501	0.35501	0.79067	-0.79067
33.7782	-0.41379	0.41379	0.77764	-0.77764
33.8642	-0.46635	0.46635	0.76458	-0.76458
33.9501	-0.51246	0.51246	0.75152	-0.75152
34.0361	-0.55196	0.55196	0.73848	-0.73848
34.122	-0.58478	0.58478	0.72549	-0.72549
34.208	-0.61093	0.61093	0.71254	-0.71254
34.2939	-0.63049	0.63049	0.69967	-0.69967
34.3799	-0.64363	0.64363	0.68689	-0.68689
34.4658	-0.65055	0.65055	0.67421	-0.67421
34.5518	-0.65153	0.65153	0.66164	-0.66164
34.6377	-0.64685	0.64685	0.6492	-0.6492
34.7237	-0.63688	0.63688	0.63689	-0.63689
34.8096	-0.62198	0.62198	0.62472	-0.62472
34.8956	-0.60256	0.60256	0.61269	-0.61269
34.9815	-0.57901	0.57901	0.6008	-0.6008
35.0675	-0.55177	0.55177	0.58907	-0.58907
35.1534	-0.52127	0.52127	0.57749	-0.57749
35.2394	-0.48793	0.48793	0.56605	-0.56605
35.3253	-0.45218	0.45218	0.55476	-0.55476
35.4113	-0.41445	0.41445	0.54361	-0.54361
35.4972	-0.37515	0.37515	0.53258	-0.53258
35.5832	-0.33469	0.33469	0.52168	-0.52168
35.6691	-0.29346	0.29346	0.5109	-0.5109
35.7551	-0.25183	0.25183	0.50022	-0.50022
35.841	-0.21018	0.21018	0.48963	-0.48963
35.927	-0.16886	0.16886	0.47912	-0.47912
36.0129	-0.12819	0.12819	0.46868	-0.46868
36.0989	-0.08849	0.08849	0.45829	-0.45829
36.1848	-0.05006	0.05006	0.44794	-0.44794
36.2708	-0.01317	0.01317	0.43762	-0.43762
36.3567	0.02192	-0.02192	0.42731	-0.42731
36.4427	0.05498	-0.05498	0.417	-0.417
36.5286	0.08581	-0.08581	0.40667	-0.40667
36.6146	0.11422	-0.11422	0.39633	-0.39633
36.7005	0.14008	-0.14008	0.38595	-0.38595
36.7865	0.16326	-0.16326	0.37553	-0.37553
36.8724	0.18368	-0.18368	0.36507	-0.36507
36.9584	0.20129	-0.20129	0.35456	-0.35456
37.0443	0.21607	-0.21607	0.344	-0.344
37.1302	0.22804	-0.22804	0.33339	-0.33339
37.2162	0.23728	-0.23728	0.32274	-0.32274
37.3021	0.24386	-0.24386	0.31206	-0.31206
37.3881	0.24795	-0.24795	0.30138	-0.30138
37.474	0.2497	-0.2497	0.2907	-0.2907
37.56	0.24932	-0.24932	0.28008	-0.28008
37.6459	0.24705	-0.24705	0.26953	-0.26953
37.7319	0.24316	-0.24316	0.25913	-0.25913
37.8178	0.23794	-0.23794	0.24892	-0.24892
37.9038	0.23171	-0.23171	0.23898	-0.23898
37.9898	0.22477	-0.22477	0.22941	-0.22941
38.0757	0.21748	-0.21748	0.22031	-0.22031
38.1617	0.21016	-0.21016	0.21181	-0.21181
38.2476	0.20313	-0.20313	0.20406	-0.20406
38.3336	0.19671	-0.19671	0.19723	-0.19723
38.4195	0.19119	-0.19119	0.19148	-0.19148
38.5055	0.18683	-0.18683	0.18701	-0.18701
38.5914	0.18385	-0.18385	0.18399	-0.18399
38.6773	0.18246	-0.18246	0.18257	-0.18257
38.7633	0.18277	-0.18277	0.18288	-0.18288
38.8492	0.18488	-0.18488	0.18499	-0.18499
38.9352	0.18882	-0.18882	0.1889	-0.1889
39.0211	0.19454	-0.19454	0.1946	-0.1946
39.1071	0.20197	-0.20197	0.20198	-0.20198
39.193	0.21093	-0.21093	0.21094	-0.21094
39.279	0.22122	-0.22122	0.22132	-0.22132
39.3649	0.23255	-0.23255	0.23299	-0.23299
39.4509	0.24459	-0.24459	0.2458	-0.2458
39.5368	0.25696	-0.25696	0.25961	-0.25961
39.6228	0.26924	-0.26924	0.2743	-0.2743
39.7087	0.28096	-0.28096	0.28975	-0.28975
39.7947	0.29162	-0.29162	0.30585	-0.30585
39.8806	0.30073	-0.30073	0.32253	-0.32253
39.9666	0.30777	-0.30777	0.3397	-0.3397
40.0525	0.31224	-0.31224	0.35728	-0.35728
40.1385	0.31363	-0.31363	0.37521	-0.37521
40.2244	0.31149	-0.31149	0.39344	-0.39344
40.3104	0.30538	-0.30538	0.41191	-0.41191
40.3963	0.29493	-0.29493	0.43057	-0.43057
40.4823	0.27983	-0.27983	0.44939	-0.44939
40.5682	0.25983	-0.25983	0.46831	-0.46831
40.6542	0.23475	-0.23475	0.48732	-0.48732
40.7401	0.20453	-0.20453	0.50636	-0.50636
40.8261	0.16916	-0.16916	0.5254	-0.5254
40.912	0.12875	-0.12875	0.54443	-0.54443
40.998	0.0835	-0.0835	0.5634	-0.5634
41.0839	0.03371	-0.03371	0.58229	-0.58229
41.1699	-0.02024	0.02024	0.60108	-0.60108
41.2558	-0.07785	0.07785	0.61974	-0.61974
41.3418	-0.13856	0.13856	0.63824	-0.63824
41.4277	-0.20171	0.20171	0.65657	-0.65657
41.5137	-0.26657	0.26657	0.67471	-0.67471
41.5996	-0.33238	0.33238	0.69263	-0.69263
41.6856	-0.39828	0.39828	0.71032	-0.71032
41.7715	-0.46341	0.46341	0.72776	-0.72776
41.8575	-0.52688	0.52688	0.74493	-0.74493
41.9434	-0.58778	0.58778	0.76182	-0.76182
42.0294	-0.64522	0.64522	0.77841	-0.77841
42.1153	-0.69831	0.69831	0.79469	-0.79469
42.2013	-0.74622	0.74622	0.81066	-0.81066
42.2872	-0.78813	0.78813	0.82629	-0.82629
42.3732	-0.82333	0.82333	0.84158	-0.84158
42.4591	-0.85115	0.85115	0.85652	-0.85652
42.5451	-0.871	0.871	0.87111	-0.87111
42.631	-0.88241	0.88241	0.88533	-0.88533
42.717	-0.885	0.885	0.89918	-0.89918
42.8029	-0.8785	0.8785	0.91266	-0.91266
42.8889	-0.86274	0.86274	0.92576	-0.92576
42.9748	-0.8377	0.8377	0.93849	-0.93849
43.0608	-0.80343	0.80343	0.95083	-0.95083
43.1467	-0.76015	0.76015	0.9628	-0.9628
43.2327	-0.70815	0.70815	0.9744	-0.9744
43.3186	-0.64787	0.64787	0.98562	-0.98562
43.4046	-0.57981	0.57981	0.99647	-0.99647
43.4905	-0.50461	0.50461	1.00696	-1.00696
43.5765	-0.42297	0.42297	1.01709	-1.01709
43.6624	-0.33568	0.33568	1.02687	-1.02687
43.7484	-0.2436	0.2436	1.03631	-1.03631
43.8343	-0.14764	0.14764	1.04541	-1.04541
43.9203	-0.04876	0.04876	1.05418	-1.05418
44.0062	0.05205	-0.05205	1.06264	-1.06264
44.0922	0.15377	-0.15377	1.0708	-1.0708
44.1781	0.25539	-0.25539	1.07867	-1.07867
44.2641	0.35589	-0.35589	1.08626	-1.08626
44.35	0.45426	-0.45426	1.09359	-1.09359
44.436	0.54954	-0.54954	1.10066	-1.10066
44.5219	0.64079	-0.64079	1.1075	-1.1075
44.6079	0.7271	-0.7271	1.11412	-1.11412
44.6938	0.80764	-0.80764	1.12053	-1.12053
44.7798	0.88163	-0.88163	1.12674	-1.12674
44.8657	0.94835	-0.94835	1.13279	-1.13279
44.9517	1.00718	-1.00718	1.13867	-1.13867
45.0376	1.05753	-1.05753	1.1444	-1.1444
45.1236	1.09894	-1.09894	1.15	-1.15
45.2095	1.131	-1.131	1.15549	-1.15549
45.2955	1.1534	-1.1534	1.16087	-1.16087
45.3814	1.16591	-1.16591	1.16617	-1.16617
45.4674	1.16839	-1.16839	1.17139	-1.17139
45.5533	1.16078	-1.16078	1.17654	-1.17654
45.6393	1.1431	-1.1431	1.18164	-1.18164
45.7252	1.11546	-1.11546	1.1867	-1.1867
45.8112	1.07806	-1.07806	1.19173	-1.19173
45.8971	1.03115	-1.03115	1.19674	-1.19674
45.9831	0.97509	-0.97509	1.20173	-1.20173
46.069	0.9103	-0.9103	1.20671	-1.20671
46.155	0.83724	-0.83724	1.21169	-1.21169
46.2409	0.75649	-0.75649	1.21666	-1.21666
46.3269	0.66866	-0.66866	1.22164	-1.22164
46.4128	0.57443	-0.57443	1.22662	-1.22662
46.4988	0.47453	-0.47453	1.2316	-1.2316
46.5847	0.36974	-0.36974	1.23658	-1.23658
46.6707	0.26091	-0.26091	1.24156	-1.24156
46.7566	0.14891	-0.14891	1.24653	-1.24653
46.8426	0.03465	-0.03465	1.25148	-1.25148
46.9285	-0.08092	0.08092	1.25642	-1.25642
47.0145	-0.19682	0.19682	1.26133	-1.26133
47.1004	-0.31207	0.31207	1.2662	-1.2662
47.1864	-0.42564	0.42564	1.27101	-1.27101
47.2723	-0.53654	0.53654	1.27577	-1.27577
47.3583	-0.64374	0.64374	1.28045	-1.28045
47.4442	-0.74627	0.74627	1.28504	-1.28504
47.5302	-0.84314	0.84314	1.28953	-1.28953
47.6161	-0.9334	0.9334	1.29389	-1.29389
47.7021	-1.01615	1.01615	1.29812	-1.29812
47.788	-1.09053	1.09053	1.30219	-1.30219
47.874	-1.15576	1.15576	1.3061	-1.3061
47.9599	-1.21111	1.21111	1.30981	-1.30981
48.0459	-1.25593	1.25593	1.31331	-1.31331
48.1318	-1.28968	1.28968	1.31659	-1.31659
48.2178	-1.31191	1.31191	1.31962	-1.31962
48.3037	-1.32226	1.32226	1.32238	-1.32238
48.3897	-1.3205	1.3205	1.32486	-1.32486
48.4756	-1.30654	1.30654	1.32703	-1.32703
48.5616	-1.28037	1.28037	1.32889	-1.32889
48.6475	-1.24215	1.24215	1.3304	-1.3304
48.7335	-1.19215	1.19215	1.33155	-1.33155
48.8194	-1.13079	1.13079	1.33233	-1.33233
48.9054	-1.05859	1.05859	1.33272	-1.33272
48.9913	-0.97622	0.97622	1.33269	-1.33269
49.0773	-0.88447	0.88447	1.33224	-1.33224
49.1632	-0.78422	0.78422	1.33135	-1.33135
49.2492	-0.6765	0.6765	1.33001	-1.33001
49.3351	-0.56238	0.56238	1.32819	-1.32819
49.4211	-0.44306	0.44306	1.3259	-1.3259
49.507	-0.31978	0.31978	1.32311	-1.32311
49.593	-0.19383	0.19383	1.31982	-1.31982
49.6789	-0.06656	0.06656	1.31602	-1.31602
49.7649	0.06068	-0.06068	1.3117	-1.3117
49.8508	0.18652	-0.18652	1.30685	-1.30685
49.9368	0.30963	-0.30963	1.30147	-1.30147
50.0227	0.42869	-0.42869	1.29555	-1.29555
