# Supplementary material for: Tracking electrons at the space-time limit
Source: Nat Photonics. 2026 Jul 3;20(8):961–7. doi: 10.1038/s41566-026-01932-0 (PMC13427632; doi:10.1038/s41566-026-01932-0)
Supplement: Supplementary file 3 — All data of Fig. 2. [file 41566_2026_1932_MOESM3_ESM.xlsx]

## Sheet: Fig2a
Delay time (fs)	I_CEO (pA) for 171 pJ	I_CEO (pA) for 93 pJ	I_CEO (pA) for 55 pJ	I_CEO (pA) for 36 pJ
-47.96	0.10506	0.01201	0.00514	--
-47.8	0.10146	0.01537	0.00425	--
-47.64	0.09943	0.01025	0.00887	--
-47.48	0.09571	0.01703	0.01127	--
-47.32	0.08559	0.01588	0.0092	--
-47.16	0.08492	0.02276	0.02308	--
-47	0.08274	0.01056	0.008	--
-46.84	0.09198	0.03021	0.01212	--
-46.68	0.09209	0.01677	0.01491	--
-46.52	0.10266	0.01533	0.00156	--
-46.36	0.09054	0.01007	0.01324	--
-46.2	0.09323	0.0076	0.0019	--
-46.04	0.08069	0.02011	0.01341	--
-45.88	0.09243	0.01546	0.02562	--
-45.72	0.08499	0.027	0.00837	--
-45.56	0.09217	0.019	0.00739	--
-45.4	0.09365	0.01812	0.01008	--
-45.24	0.07126	0.02983	0.00882	--
-45.08	0.08658	0.00968	0.00507	--
-44.92	0.08601	0.01389	0.01386	--
-44.76	0.09782	0.01528	0.00411	--
-44.6	0.09651	0.02128	0.00593	--
-44.44	0.1033	0.01212	0.00529	--
-44.28	0.10134	0.02377	0.01796	--
-44.12	0.10713	0.00342	0.01738	--
-43.96	0.10984	0.01633	0.00582	--
-43.8	0.11499	0.01686	0.0083	--
-43.64	0.14219	0.01401	0.00478	--
-43.48	0.15577	0.02558	0.00468	--
-43.32	0.16914	0.03557	0.01434	--
-43.16	0.18674	0.02164	0.02221	--
-43	0.1895	0.02346	0.00154	--
-42.84	0.21726	0.02179	0.00947	--
-42.68	0.20739	0.03611	0.01099	--
-42.52	0.19993	0.02342	0.01635	--
-42.36	0.2233	0.0251	0.00686	--
-42.2	0.22111	0.02791	0.00799	--
-42.04	0.21223	0.03534	0.01146	--
-41.88	0.225	0.03075	0.01721	--
-41.72	0.22071	0.0252	0.01601	--
-41.56	0.19286	0.0414	0.01212	--
-41.4	0.18967	0.02718	0.01609	--
-41.24	0.18156	0.01957	0.00844	--
-41.08	0.15602	0.01189	0.0159	--
-40.92	0.14307	0.05115	0.01767	--
-40.76	0.14028	0.04867	0.00985	--
-40.6	0.13029	0.02631	0.00509	--
-40.44	0.14576	0.02415	0.02168	--
-40.28	0.13494	0.02388	0.02201	--
-40.12	0.12842	0.00941	0.01524	--
-39.96	0.14795	0.00965	0.01093	--
-39.8	0.14745	0.02847	0.02312	--
-39.64	0.1729	0.01544	0.00457	--
-39.48	0.1781	0.01003	0.01468	--
-39.32	0.20039	0.0337	0.01964	--
-39.16	0.21272	0.0481	0.00499	--
-39	0.2432	0.03842	0.00507	0.00501
-38.84	0.26536	0.01862	0.01242	0.00424
-38.68	0.30743	0.03213	0.01701	0.00519
-38.52	0.32766	0.04163	0.0263	0.00345
-38.36	0.33652	0.03607	0.0113	0.00452
-38.2	0.35895	0.04288	0.01697	0.00422
-38.04	0.34419	0.03691	0.0043	0.00765
-37.88	0.35239	0.03063	0.00941	0.00774
-37.72	0.33907	0.05512	0.014	0.00872
-37.56	0.36637	0.05875	0.00467	0.00946
-37.4	0.37781	0.06392	0.01675	0.00947
-37.24	0.37418	0.05854	0.0127	0.00541
-37.08	0.36239	0.04842	0.01094	0.00301
-36.92	0.3458	0.03797	0.01363	0.00338
-36.76	0.32154	0.02451	0.01805	0.01044
-36.6	0.29648	0.03574	0.00999	0.00724
-36.44	0.25481	0.03843	0.00903	0.00256
-36.28	0.2395	0.0228	0.00837	0.00607
-36.12	0.2148	0.04384	0.01912	0.00544
-35.96	0.19216	0.034	0.00275	0.00629
-35.8	0.18962	0.01865	0.01887	0.0054
-35.64	0.16751	0.03281	0.00846	0.00414
-35.48	0.14052	0.02406	0.00533	0.0044
-35.32	0.1323	0.02368	0.011	0.01215
-35.16	0.14062	0.02277	0.00243	0.00888
-35	0.15868	0.03116	0.00699	0.00465
-34.84	0.1615	0.03577	0.01979	0.00646
-34.68	0.18703	0.02702	0.01603	0.00497
-34.52	0.21663	0.03377	0.01069	0.00654
-34.36	0.24202	0.03282	0.01088	0.00189
-34.2	0.29138	0.04294	0.00919	0.00807
-34.04	0.3107	0.03288	0.00638	0.00457
-33.88	0.3544	0.03586	0.00422	0.00349
-33.72	0.37219	0.03327	0.00536	0.00885
-33.56	0.38732	0.044	0.00686	0.0039
-33.4	0.37775	0.03249	0.01167	0.00953
-33.24	0.36531	0.04327	0.01431	0.00613
-33.08	0.37103	0.05757	0.00633	0.00591
-32.92	0.37159	0.06156	0.01157	0.00372
-32.76	0.37882	0.06905	0.00762	0.000987
-32.6	0.38161	0.0315	0.00754	0.00765
-32.44	0.37187	0.05273	0.01184	0.00673
-32.28	0.34454	0.04592	0.01329	0.0068
-32.12	0.31972	0.04962	0.00525	0.00858
-31.96	0.27764	0.08297	0.00895	0.00645
-31.8	0.24133	0.04757	0.01063	0.00586
-31.64	0.24335	0.02831	0.00349	0.00231
-31.48	0.23539	0.03059	0.01888	0.00889
-31.32	0.20204	0.02179	0.00999	0.00516
-31.16	0.17946	0.02913	0.01213	0.00534
-31	0.16694	0.0198	0.00941	0.00495
-30.84	0.13764	0.02533	0.01276	0.00518
-30.68	0.12577	0.01189	0.00877	0.00532
-30.52	0.11408	0.00757	0.00552	0.0066
-30.36	0.11553	0.01984	0.01303	0.00551
-30.2	0.11792	0.01917	0.01017	0.0067
-30.04	0.13945	0.0383	0.00258	0.00573
-29.88	0.1464	0.01967	0.0055	0.00969
-29.72	0.16066	0.01124	0.02324	0.00525
-29.56	0.19662	0.02229	0.02268	0.00343
-29.4	0.21065	0.02114	0.00835	0.00501
-29.24	0.21892	0.02877	0.01141	0.00472
-29.08	0.25162	0.01619	0.01133	0.00566
-28.92	0.24404	0.02142	0.01291	0.00798
-28.76	0.23925	0.03588	0.0143	0.00977
-28.6	0.23847	0.03499	0.00271	0.00759
-28.44	0.2446	0.03758	0.01604	0.00264
-28.28	0.24033	0.03031	0.00951	0.00687
-28.12	0.25222	0.03696	0.00826	0.006
-27.96	0.24846	0.04664	0.00674	0.00291
-27.8	0.25749	0.02709	0.02073	0.00532
-27.64	0.25706	0.01511	0.00466	0.00486
-27.48	0.25605	0.02798	0.00449	0.00339
-27.32	0.22293	0.0321	0.00678	0.0068
-27.16	0.22162	0.01204	0.01366	0.00739
-27	0.20268	0.02119	0.00967	0.00732
-26.84	0.18609	0.01705	0.00818	0.00745
-26.68	0.17693	0.02654	0.00826	0.00289
-26.52	0.16111	0.02086	0.00308	0.00352
-26.36	0.15425	0.02049	0.01543	0.00477
-26.2	0.11183	0.02097	0.00528	0.00761
-26.04	0.08998	0.01587	0.00233	0.00569
-25.88	0.05052	0.01218	0.01343	0.00356
-25.72	0.03233	0.02024	0.00864	0.00402
-25.56	0.03655	0.01106	0.01648	0.00757
-25.4	0.03633	0.01353	0.01789	0.00511
-25.24	0.06607	0.000913	0.0024	0.00587
-25.08	0.06048	0.01365	0.00808	0.0034
-24.92	0.07693	0.01612	0.01513	0.00736
-24.76	0.08804	0.0075	0.02011	0.00467
-24.6	0.11306	0.01609	0.01386	0.00269
-24.44	0.13606	0.02266	0.01007	0.00644
-24.28	0.17328	0.0087	0.00459	0.00635
-24.12	0.18993	0.00465	0.01518	0.00236
-23.96	0.18769	0.022	0.01171	0.00369
-23.8	0.2034	0.01404	0.0064	0.00436
-23.64	0.19034	0.02245	0.00195	0.00277
-23.48	0.21726	0.0256	0.01009	0.00553
-23.32	0.21178	0.02874	0.02048	0.0052
-23.16	0.22732	0.02685	0.01061	0.00542
-23	0.23639	0.03017	0.00856	0.00582
-22.84	0.2339	0.03333	0.00529	0.00563
-22.68	0.25406	0.02676	0.0037	0.00309
-22.52	0.2646	0.04123	0.00647	0.00552
-22.36	0.23472	0.04531	0.01974	0.00536
-22.2	0.24062	0.03656	0.00898	0.00544
-22.04	0.26289	0.0552	0.01321	0.00445
-21.88	0.28559	0.04708	0.01069	0.00219
-21.72	0.31194	0.03963	0.00846	0.00294
-21.56	0.30759	0.03796	0.02156	0.01001
-21.4	0.30192	0.05334	0.01593	0.00917
-21.24	0.30341	0.03883	0.02254	0.00598
-21.08	0.3119	0.05443	0.00803	0.00777
-20.92	0.35876	0.03979	0.01688	0.0052
-20.76	0.36299	0.0389	0.01636	0.00474
-20.6	0.36713	0.0329	0.01129	0.00869
-20.44	0.34077	0.03059	0.01106	0.00516
-20.28	0.33363	0.05577	0.0151	0.00575
-20.12	0.31997	0.0347	0.00526	0.00915
-19.96	0.31636	0.0415	0.00543	0.00333
-19.8	0.32485	0.02341	0.01036	0.00461
-19.64	0.3353	0.02472	0.00958	0.00409
-19.48	0.30647	0.04631	0.01304	0.00743
-19.32	0.2802	0.0265	0.01309	0.00335
-19.16	0.28197	0.04684	0.01438	0.00654
-19	0.29863	0.04225	0.01959	0.00368
-18.84	0.30786	0.04415	0.00579	0.00549
-18.68	0.34988	0.04941	0.01449	0.00871
-18.52	0.36309	0.06131	0.01363	0.00602
-18.36	0.39263	0.0724	0.00808	0.00561
-18.2	0.43404	0.06295	0.00818	0.00695
-18.04	0.49543	0.08707	0.0241	0.00897
-17.88	0.55981	0.09086	0.0208	0.0084
-17.72	0.64959	0.08916	0.0152	0.00967
-17.56	0.70219	0.09202	0.00771	0.01032
-17.4	0.7456	0.08679	0.02983	0.01174
-17.24	0.74974	0.1153	0.03189	0.00641
-17.08	0.78768	0.13253	0.01832	0.00626
-16.92	0.83316	0.13372	0.02769	0.00632
-16.76	0.94192	0.15456	0.03966	0.00646
-16.6	1.02292	0.15013	0.02735	0.0052
-16.44	1.03575	0.13934	0.02201	0.00613
-16.28	1.01528	0.12293	0.03023	0.00478
-16.12	0.96275	0.14693	0.03299	0.00437
-15.96	0.93826	0.14862	0.02801	0.00461
-15.8	0.94877	0.1673	0.03321	0.00812
-15.64	0.97696	0.16843	0.02973	0.00618
-15.48	0.99157	0.16952	0.02961	0.00937
-15.32	0.95653	0.15007	0.0364	0.00709
-15.16	0.90044	0.16321	0.03023	0.00461
-15	0.82791	0.1472	0.03822	0.00633
-14.84	0.76498	0.12976	0.03317	0.00523
-14.68	0.72023	0.12511	0.04115	0.00912
-14.52	0.64339	0.1544	0.0233	0.00719
-14.36	0.66878	0.14924	0.02205	0.00912
-14.2	0.63396	0.12419	0.02381	0.00851
-14.04	0.60745	0.12104	0.02178	0.00863
-13.88	0.5469	0.10637	0.0076	0.01161
-13.72	0.50097	0.13015	0.01053	0.00741
-13.56	0.51573	0.1278	0.03881	0.00398
-13.4	0.58373	0.13119	0.01906	0.00514
-13.24	0.68902	0.12221	0.0258	0.00668
-13.08	0.81259	0.13333	0.02652	0.00859
-12.92	0.90359	0.16045	0.02235	0.01146
-12.76	0.98724	0.19476	0.0415	0.01273
-12.6	1.11523	0.21513	0.0481	0.01158
-12.44	1.24541	0.2146	0.04443	0.01511
-12.28	1.3978	0.24203	0.03484	0.01102
-12.12	1.50893	0.25163	0.05068	0.01258
-11.96	1.56075	0.24701	0.05732	0.01056
-11.8	1.5968	0.26134	0.05057	0.00896
-11.64	1.55277	0.28745	0.06271	0.01174
-11.48	1.556	0.31394	0.05182	0.01836
-11.32	1.61257	0.36042	0.06078	0.01679
-11.16	1.69689	0.35207	0.05972	0.01656
-11	1.80387	0.38529	0.05642	0.0168
-10.84	1.83324	0.3675	0.05435	0.01583
-10.68	1.80862	0.36664	0.05678	0.01826
-10.52	1.75824	0.37488	0.07069	0.0196
-10.36	1.66694	0.38602	0.07107	0.01979
-10.2	1.57766	0.41476	0.05807	0.02099
-10.04	1.4956	0.40887	0.06961	0.01883
-9.88	1.54106	0.38178	0.07494	0.01339
-9.72	1.54742	0.34692	0.05256	0.01743
-9.56	1.51453	0.32864	0.0665	0.02119
-9.4	1.42276	0.32401	0.06238	0.01706
-9.24	1.25619	0.31807	0.06273	0.01602
-9.08	1.0202	0.32092	0.05332	0.01571
-8.92	0.90911	0.31171	0.05202	0.01156
-8.76	0.86282	0.3029	0.05561	0.01125
-8.6	0.86387	0.28569	0.0634	0.01665
-8.44	0.811	0.26021	0.04428	0.01775
-8.28	0.82257	0.23267	0.05133	0.01202
-8.12	0.87066	0.22311	0.03703	0.00582
-7.96	0.94581	0.24216	0.04891	0.00593
-7.8	1.12488	0.23032	0.04793	0.01346
-7.64	1.29136	0.22418	0.04328	0.01265
-7.48	1.39871	0.24987	0.05247	0.01733
-7.32	1.47016	0.24536	0.05587	0.01398
-7.16	1.54596	0.28786	0.05504	0.0167
-7	1.59017	0.33515	0.06384	0.01656
-6.84	1.73698	0.36889	0.06589	0.0207
-6.68	1.91319	0.40793	0.06038	0.02245
-6.52	2.04147	0.43505	0.06968	0.01598
-6.36	2.14263	0.44495	0.06584	0.01929
-6.2	2.18036	0.46635	0.0629	0.01986
-6.04	2.15345	0.47473	0.07762	0.01912
-5.88	2.08823	0.52347	0.08388	0.02182
-5.72	2.09533	0.5724	0.08496	0.02454
-5.56	2.13821	0.60307	0.09874	0.02503
-5.4	2.2876	0.62065	0.10508	0.02512
-5.24	2.35317	0.58858	0.10835	0.03165
-5.08	2.3269	0.57352	0.10955	0.03634
-4.92	2.26601	0.58551	0.10403	0.03494
-4.76	2.13684	0.5899	0.11761	0.03175
-4.6	2.01448	0.60552	0.11496	0.0293
-4.44	1.90761	0.62325	0.10781	0.02554
-4.28	1.87081	0.60376	0.13677	0.02449
-4.12	1.8553	0.5837	0.11145	0.02906
-3.96	1.82062	0.5454	0.11186	0.02873
-3.8	1.75402	0.59261	0.10679	0.02156
-3.64	1.5563	0.58586	0.08841	0.02566
-3.48	1.31347	0.56435	0.10242	0.01987
-3.32	1.16041	0.57474	0.10323	0.02377
-3.16	1.11858	0.566	0.09246	0.02011
-3	1.15907	0.52654	0.08057	0.02567
-2.84	1.14997	0.47669	0.07757	0.02304
-2.68	1.11466	0.41824	0.07156	0.02012
-2.52	1.14834	0.37273	0.07044	0.01525
-2.36	1.24822	0.42314	0.05444	0.01587
-2.2	1.45921	0.42692	0.06952	0.01712
-2.04	1.64034	0.44975	0.06077	0.01205
-1.88	1.75943	0.43167	0.06301	0.01577
-1.72	1.80133	0.47186	0.05977	0.01732
-1.56	1.80906	0.48616	0.055	0.0193
-1.4	1.84196	0.52986	0.06763	0.01938
-1.24	1.96397	0.60496	0.06937	0.0201
-1.08	2.10235	0.6573	0.07784	0.02089
-0.92	2.17347	0.70823	0.08311	0.02345
-0.76	2.35142	0.70284	0.09564	0.02314
-0.6	2.41138	0.68001	0.10982	0.02517
-0.44	2.38273	0.73048	0.09471	0.032
-0.28	2.3101	0.76486	0.10134	0.03666
-0.12	2.22913	0.82877	0.11874	0.03595
0.04	2.21204	0.86144	0.13495	0.02871
0.2	2.31889	0.86481	0.13597	0.03192
0.36	2.36097	0.84188	0.11419	0.02681
0.52	2.365	0.79738	0.12753	0.02699
0.68	2.29502	0.7917	0.12735	0.03084
0.84	2.19549	0.81118	0.12839	0.02985
1	2.03784	0.81788	0.14461	0.03151
1.16	1.8689	0.85808	0.14963	0.03243
1.32	1.78394	0.84323	0.15324	0.0299
1.48	1.75254	0.82503	0.13727	0.03058
1.64	1.71323	0.76492	0.1373	0.02379
1.8	1.59894	0.71775	0.116	0.03062
1.96	1.42465	0.63096	0.12145	0.03049
2.12	1.35339	0.6457	0.11728	0.0246
2.28	1.27097	0.65942	0.11488	0.02992
2.44	1.24927	0.63498	0.11561	0.02579
2.6	1.31167	0.57984	0.09952	0.02531
2.76	1.38257	0.50479	0.0967	0.02337
2.92	1.39711	0.47335	0.08079	0.01737
3.08	1.38518	0.47434	0.07547	0.01603
3.24	1.38078	0.49699	0.07877	0.01419
3.4	1.46184	0.50744	0.0801	0.01917
3.56	1.54661	0.50267	0.07506	0.01556
3.72	1.78127	0.46477	0.08164	0.01802
3.88	1.87177	0.48121	0.06748	0.01829
4.04	1.84728	0.5024	0.06892	0.01887
4.2	1.84535	0.55776	0.07929	0.02292
4.36	1.89514	0.61633	0.08065	0.01992
4.52	1.98894	0.63017	0.08024	0.01757
4.68	2.14357	0.64326	0.08638	0.01786
4.84	2.24224	0.6294	0.1004	0.01712
5	2.25937	0.63753	0.08489	0.02228
5.16	2.2008	0.66473	0.09526	0.02423
5.32	2.11993	0.70179	0.09267	0.02734
5.48	2.04367	0.73509	0.1109	0.031
5.64	1.97158	0.75514	0.10906	0.02624
5.8	1.98819	0.74423	0.12693	0.02631
5.96	2.03417	0.73157	0.10561	0.02333
6.12	1.99123	0.68244	0.11714	0.02496
6.28	1.81208	0.68726	0.10571	0.02443
6.44	1.57586	0.67578	0.12292	0.02671
6.6	1.50002	0.71555	0.11737	0.02765
6.76	1.49893	0.72647	0.12308	0.03111
6.92	1.50343	0.70396	0.11011	0.02572
7.08	1.33432	0.68128	0.09325	0.02656
7.24	1.28755	0.62429	0.08823	0.02966
7.4	1.26497	0.59625	0.0958	0.01959
7.56	1.32146	0.55149	0.10544	0.02435
7.72	1.43436	0.57345	0.08349	0.03058
7.88	1.46242	0.5666	0.09059	0.027
8.04	1.53812	0.53955	0.08337	0.02123
8.2	1.53794	0.50192	0.08293	0.02058
8.36	1.53053	0.45636	0.06999	0.01346
8.52	1.52373	0.44824	0.06996	0.01923
8.68	1.57097	0.45587	0.08317	0.01818
8.84	1.73509	0.46036	0.05781	0.01898
9	1.89085	0.46789	0.08409	0.01809
9.16	1.95726	0.44477	0.06852	0.0176
9.32	1.94018	0.42034	0.05979	0.0169
9.48	1.88037	0.41836	0.07032	0.02025
9.64	1.84233	0.43833	0.06298	0.01014
9.8	1.87466	0.4781	0.06984	0.01505
9.96	1.96394	0.48679	0.08618	0.01694
10.12	2.0154	0.47683	0.0754	0.02022
10.28	1.96642	0.46641	0.06474	0.01295
10.44	1.8054	0.43317	0.05521	0.01686
10.6	1.67685	0.44473	0.07979	0.0196
10.76	1.58694	0.44466	0.07757	0.01609
10.92	1.53945	0.47257	0.07904	0.0179
11.08	1.54065	0.49775	0.05429	0.01719
11.24	1.4733	0.46531	0.06577	0.01617
11.4	1.3168	0.44547	0.05752	0.01105
11.56	1.18015	0.43987	0.06259	0.01529
11.72	1.12736	0.42597	0.07284	0.01058
11.88	1.17115	0.43384	0.05912	0.01205
12.04	1.1484	0.44786	0.05382	0.01475
12.2	1.18538	0.43663	0.06814	0.0082
12.36	1.16428	0.41197	0.06535	0.01705
12.52	1.14647	0.39045	0.05352	0.0163
12.68	1.19243	0.37506	0.06457	0.01859
12.84	1.32734	0.37326	0.05544	0.01193
13	1.43622	0.39729	0.06674	0.01053
13.16	1.47871	0.40383	0.06622	0.01484
13.32	1.51265	0.39659	0.04558	0.01541
13.48	1.47694	0.36384	0.05235	0.01486
13.64	1.46445	0.32684	0.05183	0.02035
13.8	1.4534	0.3584	0.04385	0.01091
13.96	1.55315	0.36463	0.06612	0.01286
14.12	1.63397	0.35873	0.04273	0.01642
14.28	1.7169	0.38017	0.03801	0.0131
14.44	1.66443	0.34195	0.04174	0.01392
14.6	1.62395	0.32426	0.04923	0.01223
14.76	1.52889	0.32575	0.06103	0.0131
14.92	1.49239	0.3327	0.05336	0.01436
15.08	1.48585	0.3216	0.06041	0.01178
15.24	1.5136	0.31049	0.04044	0.01177
15.4	1.44127	0.283	0.05065	0.00723
15.56	1.31814	0.27319	0.03859	0.00739
15.72	1.15855	0.23897	0.03193	0.00984
15.88	1.06844	0.24113	0.03791	0.00636
16.04	1.03984	0.24825	0.04636	0.00984
16.2	0.98072	0.24123	0.03689	0.00779
16.36	0.94974	0.22328	0.03291	0.01012
16.52	0.88064	0.20593	0.02377	0.00973
16.68	0.795	0.18017	0.03314	0.00936
16.84	0.74106	0.17521	0.03163	0.00968
17	0.78774	0.16203	0.0252	0.01186
17.16	0.8215	0.16671	0.04217	0.00506
17.32	0.84477	0.14928	0.0171	0.00438
17.48	0.86517	0.15082	0.02549	0.00669
17.64	0.83258	0.16141	0.03436	0.00795
17.8	0.81663	0.16323	0.03613	0.00527
17.96	0.8886	0.17302	0.02656	0.00829
18.12	0.98958	0.20093	0.03479	0.0157
18.28	1.05766	0.20909	0.02025	0.01295
18.44	1.0474	0.2039	0.03071	0.00894
18.6	1.02525	0.21004	0.03242	0.01275
18.76	1.00246	0.20584	0.04417	0.00766
18.92	1.03042	0.20552	0.03131	0.00388
19.08	1.10909	0.20663	0.04831	0.00883
19.24	1.17109	0.23763	0.03676	0.00956
19.4	1.17148	0.2351	0.02029	0.008
19.56	1.11913	0.22966	0.03215	0.01412
19.72	1.0413	0.21533	0.0366	0.0057
19.88	0.98611	0.20318	0.01751	0.00701
20.04	0.97921	0.19901	0.03126	0.00837
20.2	0.95647	0.19677	0.0415	0.0079
20.36	0.88464	0.19216	0.01684	0.00574
20.52	0.80996	0.16403	0.03479	0.00913
20.68	0.70534	0.15153	0.02085	0.00741
20.84	0.59774	0.13568	0.03207	0.00555
21	0.57607	0.12567	0.01957	0.00542
21.16	0.55781	0.09621	0.01184	0.00519
21.32	0.5136	0.10352	0.02253	0.00889
21.48	0.47672	0.09007	0.02542	0.00707
21.64	0.40385	0.04694	0.01006	0.00792
21.8	0.35031	0.05172	0.0136	0.00418
21.96	0.344	0.03773	0.01001	0.00433
22.12	0.35812	0.01491	0.01243	0.00475
22.28	0.3685	0.01431	0.00196	0.0101
22.44	0.35742	0.03379	0.01339	0.00454
22.6	0.37566	0.04307	0.00894	0.00283
22.76	0.40815	0.05314	0.01112	0.00338
22.92	0.48142	0.05893	0.02121	0.00334
23.08	0.52427	0.08096	0.02188	0.00307
23.24	0.54087	0.08067	0.01708	0.00667
23.4	0.557	0.09393	0.00432	0.00434
23.56	0.54265	0.09589	0.01872	0.00505
23.72	0.57465	0.1017	0.01242	0.00701
23.88	0.59691	0.10765	0.0052	0.00278
24.04	0.64946	0.11286	0.02315	0.00569
24.2	0.66664	0.11054	0.02008	0.0082
24.36	0.62549	0.11138	0.01493	0.00871
24.52	0.5945	0.10185	0.02342	0.00742
24.68	0.56251	0.10464	0.02759	0.00742
24.84	0.53531	0.08886	0.00767	0.00865
25	0.50968	0.10494	0.01385	0.00714
25.16	0.49104	0.10569	0.01194	0.00654
25.32	0.47972	0.10708	0.01064	0.0051
25.48	0.42765	0.07608	0.00727	0.00354
25.64	0.36093	0.08838	0.00851	0.00562
25.8	0.32457	0.069	0.00535	0.00798
25.96	0.28871	0.05366	0.00394	0.00323
26.12	0.26571	0.07194	0.01625	0.00691
26.28	0.23449	0.04941	0.01116	0.0063
26.44	0.20505	0.04834	0.00576	0.00691
26.6	0.17527	0.04279	0.00776	0.00627
26.76	0.13429	0.02919	0.00507	0.00178
26.92	0.10253	0.0256	0.01069	0.00272
27.08	0.07518	0.01676	0.00536	0.00899
27.24	0.09713	0.01299	0.00738	0.00556
27.4	0.10066	0.00607	0.00885	0.00555
27.56	0.06787	0.00651	0.01176	0.00264
27.72	0.0567	0.01581	0.00909	0.00647
27.88	0.08289	0.02276	0.012	0.00227
28.04	0.08683	0.01918	0.0069	0.00315
28.2	0.10771	0.0235	0.0075	0.0073
28.36	0.12921	0.04334	0.00769	0.00578
28.52	0.13147	0.02301	0.01944	0.00419
28.68	0.13293	0.03855	0.00527	0.0034
28.84	0.1568	0.03397	0.00657	0.00354
29	0.1693	0.0356	0.01851	0.00607
29.16	0.19292	0.04989	0.00971	0.00362
29.32	0.19909	0.04053	0.00214	0.00813
29.48	0.21101	0.06281	0.01613	0.00311
29.64	0.20394	0.05113	0.00768	0.00418
29.8	0.18786	0.05792	0.01821	0.00512
29.96	0.20969	0.04093	0.01163	0.0053
30.12	0.20677	0.0425	0.01069	0.00788
30.28	0.21021	0.04879	0.00551	0.00846
30.44	0.20383	0.04317	0.00687	0.00728
30.6	0.19484	0.03203	0.02268	0.00327
30.76	0.16981	0.04469	0.00803	0.00564
30.92	0.1728	0.03601	0.01081	0.00469
31.08	0.14687	0.02337	0.01041	0.00551
31.24	0.14728	0.03431	0.01188	0.00853
31.4	0.14832	0.03198	0.00453	0.00247
31.56	0.14653	0.02275	0.0072	0.00675
31.72	0.15122	0.01654	0.01126	0.00428
31.88	0.14091	0.01344	0.00994	0.0062
32.04	0.14192	0.01048	0.00372	0.00536
32.2	0.11737	0.01742	0.00431	0.0043
32.36	0.09257	0.01276	0.0166	0.00423
32.52	0.08726	0.00272	0.00304	0.00498
32.68	0.07671	0.00989	0.00122	0.00746
32.84	0.06623	0.01251	0.00306	0.00577
33	0.03989	0.01118	0.00619	0.00164
33.16	0.01977	0.01438	0.02144	0.00529
33.32	0.03394	0.02763	0.00736	0.00253
33.48	0.06076	0.02281	0.01855	0.00481
33.64	0.08116	0.0376	0.0169	0.00511
33.8	0.0914	0.02179	0.01085	0.00675
33.96	0.10311	0.03982	0.00365	0.00245
34.12	0.10555	0.01984	0.00749	0.00467
34.28	0.11582	0.01588	0.00854	0.00523
34.44	0.12474	0.0473	0.00656	0.01099
34.6	0.13841	0.04137	0.00978	0.00416
34.76	0.13009	0.04107	0.013	0.0082
34.92	0.11817	0.02731	0.00902	0.00717
35.08	0.12958	0.0295	0.00762	0.00377
35.24	0.11293	0.03604	0.01098	0.00913
35.4	0.12086	0.03457	0.00536	0.0055
35.56	0.1272	0.0268	0.00857	0.00423
35.72	0.12729	0.02262	0.01468	0.00303
35.88	0.12952	0.02496	0.01783	0.00732
36.04	0.13432	0.01593	0.00681	0.00679
36.2	0.11512	0.02251	0.01192	0.00339
36.36	0.10093	0.02192	0.01065	0.00348
36.52	0.09284	0.03148	0.01364	0.00452
36.68	0.08143	0.00838	0.00984	0.00557
36.84	0.05559	0.00443	0.00549	0.00349
37	0.05464	0.00282	0.00286	0.00335
37.16	0.03639	0.01331	0.0104	0.00273
37.32	0.03457	0.02235	0.01083	0.00493
37.48	0.01975	0.00909	0.00914	0.0066
37.64	0.01666	0.00279	0.01322	0.00576
37.8	0.03776	0.0141	0.01906	0.00427
37.96	0.04425	0.01383	0.00208	0.0095
38.12	0.04372	0.00767	0.00959	0.0054
38.28	0.05558	0.01363	0.01421	0.00221
38.44	0.06884	0.02656	0.00447	0.00456
38.6	0.07681	0.02616	0.01577	0.00585
38.76	0.05904	0.01352	0.00815	0.00687
38.92	0.06526	0.02956	0.00784	0.00794
39.08	0.07119	0.02195	0.00832	0.00869
39.24	0.08141	0.02555	0.00737	0.00418
39.4	0.08679	0.01542	0.01079	0.00716
39.56	0.07879	0.02544	0.01347	0.00752
39.72	0.08616	0.02875	0.01655	0.00543
39.88	0.08783	0.0255	0.00139	0.00406
40.04	0.07923	0.02174	0.00325	0.00808
40.2	0.07865	0.01725	0.00378	0.00784
40.36	0.07461	0.01785	0.0069	0.0055
40.52	0.07781	0.01641	0.02099	0.00413
40.68	0.09453	0.00327	0.0116	0.00395
40.84	0.0682	0.0031	0.01533	0.00603
41	0.07926	0.01639	0.01172	0.00414
41.16	0.06098	0.0141	0.00656	--
41.32	0.06187	0.0138	0.00738	--
41.48	0.05667	0.00498	0.01137	--
41.64	0.01224	0.01007	0.01159	--
41.8	0.02085	0.00851	0.00656	--
41.96	0.02932	0.01983	0.0122	--
42.12	0.02554	0.01287	0.01596	--
42.28	0.01496	0.01372	0.01086	--
42.44	0.01043	0.01494	0.0142	--
42.6	0.01405	0.01091	0.0071	--
42.76	0.02127	0.0118	0.00453	--
42.92	0.02393	0.00333	0.01119	--
43.08	0.01217	0.00734	0.00729	--
43.24	0.03606	0.01324	0.00162	--
43.4	0.04237	0.00728	0.00118	--
43.56	0.05667	0.01191	0.00517	--
43.72	0.06218	0.00826	0.00434	--
43.88	0.05771	0.01455	0.01392	--
44.04	0.06717	0.01178	0.00197	--
44.2	0.07125	0.01561	0.00821	--
44.36	0.06117	0.00921	0.01302	--
44.52	0.08186	0.01487	0.01336	--
44.68	0.07537	0.01177	0.00539	--
44.84	0.0833	0.002	0.01404	--
45	0.08393	0.00101	0.00261	--

## Sheet: Fig2a RightInset
Pulse energy (pJ)	ICEOmax (pA)
8.5	0.00865
35.5	0.03666
54.75	0.15324
92.5	0.86481
170.75	2.41138

## Sheet: Fig2b
Delay time (fs)	Delta Phi (rad)
-25.4	-0.24463
-25.24	0.16063
-25.08	0.45748
-24.92	0.60099
-24.76	0.71872
-24.6	0.73215
-24.44	0.63834
-24.28	0.67702
-24.12	0.67705
-23.96	0.77326
-23.8	0.91641
-23.64	0.96823
-23.48	1.06596
-23.32	1.16326
-23.16	1.22613
-23	1.27031
-22.84	1.32006
-22.68	1.38001
-22.52	1.59297
-22.36	1.42816
-22.2	1.1869
-22.04	1.18503
-21.88	1.11108
-21.72	0.98838
-21.56	1.04315
-21.4	0.94534
-21.24	0.89946
-21.08	0.85719
-20.92	0.82783
-20.76	0.89656
-20.6	0.99959
-20.44	1.05017
-20.28	1.06176
-20.12	1.00466
-19.96	0.94202
-19.8	0.86648
-19.64	0.83617
-19.48	0.86106
-19.32	0.73588
-19.16	0.66926
-19	0.64373
-18.84	0.45629
-18.68	0.4575
-18.52	0.36615
-18.36	0.33499
-18.2	0.23926
-18.04	0.19214
-17.88	0.25983
-17.72	0.37241
-17.56	0.41291
-17.4	0.43699
-17.24	0.50847
-17.08	0.46778
-16.92	0.40117
-16.76	0.38524
-16.6	0.39345
-16.44	0.45011
-16.28	0.52417
-16.12	0.53889
-15.96	0.52214
-15.8	0.53139
-15.64	0.55736
-15.48	0.60106
-15.32	0.69503
-15.16	0.79379
-15	0.87408
-14.84	0.91089
-14.68	0.91321
-14.52	1.01302
-14.36	1.19493
-14.2	1.24386
-14.04	1.20599
-13.88	1.18854
-13.72	1.16065
-13.56	1.09528
-13.4	0.85255
-13.24	0.70738
-13.08	0.57422
-12.92	0.48289
-12.76	0.39719
-12.6	0.38372
-12.44	0.42025
-12.28	0.49599
-12.12	0.58397
-11.96	0.65877
-11.8	0.95427
-11.64	1.01286
-11.48	0.93017
-11.32	0.901
-11.16	0.91223
-11	1.01615
-10.84	1.19087
-10.68	1.31751
-10.52	1.4423
-10.36	1.54784
-10.2	1.6101
-10.04	1.64512
-9.88	1.66657
-9.72	1.74832
-9.56	1.91309
-9.4	1.94151
-9.24	1.95842
-9.08	1.7819
-8.92	1.5667
-8.76	1.32606
-8.6	1.21448
-8.44	1.059
-8.28	0.84577
-8.12	0.83852
-7.96	1.00662
-7.8	0.87325
-7.64	0.91745
-7.48	0.96338
-7.32	1.01584
-7.16	1.11094
-7	1.16481
-6.84	1.11891
-6.68	1.18594
-6.52	1.34647
-6.36	1.35407
-6.2	1.38733
-6.04	1.44478
-5.88	1.48601
-5.72	1.51023
-5.56	1.5245
-5.4	1.57713
-5.24	1.695
-5.08	1.84709
-4.92	1.97844
-4.76	2.10642
-4.6	2.1849
-4.44	2.25564
-4.28	2.36999
-4.12	2.55684
-3.96	2.63084
-3.8	2.69988
-3.64	2.61315
-3.48	2.51884
-3.32	2.28427
-3.16	2.10153
-3	1.97937
-2.84	1.89442
-2.68	1.82426
-2.52	1.66106
-2.36	1.56115
-2.2	1.44473
-2.04	1.47454
-1.88	1.57132
-1.72	1.64624
-1.56	1.66514
-1.4	1.66131
-1.24	1.66362
-1.08	1.71791
-0.92	1.83365
-0.76	1.97159
-0.6	2.15785
-0.44	2.26623
-0.28	2.39769
-0.12	2.38586
0.04	2.28412
0.2	2.29576
0.36	2.36672
0.52	2.46692
0.68	2.5893
0.84	2.74105
1	2.8167
1.16	2.80433
1.32	2.76438
1.48	2.73345
1.64	2.72356
1.8	2.7338
1.96	2.70812
2.12	2.81907
2.28	2.86096
2.44	2.70055
2.6	2.6664
2.76	2.66321
2.92	2.64248
3.08	2.55611
3.24	2.51626
3.4	2.50071
3.56	2.42294
3.72	2.35572
3.88	2.32388
4.04	2.44443
4.2	2.29765
4.36	2.32847
4.52	2.28157
4.68	2.28957
4.84	2.3372
5	2.44621
5.16	2.61518
5.32	2.70463
5.48	2.8046
5.64	2.86577
5.8	2.66884
5.96	2.61046
6.12	2.67635
6.28	2.64114
6.44	2.50364
6.6	2.40545
6.76	2.37824
6.92	2.44206
7.08	2.19076
7.24	1.89281
7.4	1.73184
7.56	1.61799
7.72	1.55463
7.88	1.74498
8.04	1.78639
8.2	1.84438
8.36	1.98565
8.52	2.08041
8.68	2.05778
8.84	1.97991
9	1.92887
9.16	1.95144
9.32	1.97198
9.48	2.0295
9.64	2.02733
9.8	1.96374
9.96	1.94143
10.12	1.94324
10.28	1.95068
10.44	1.9096
10.6	1.89772
10.76	1.93927
10.92	1.81594
11.08	1.73872
11.24	1.72049
11.4	1.63022
11.56	1.44768
11.72	1.286
11.88	1.18671
12.04	1.11174
12.2	1.01535
12.36	0.95713
12.52	0.92739
12.68	0.87115
12.84	0.78739
13	0.86539
13.16	0.94212
13.32	1.02896
13.48	1.14707
13.64	1.25987
13.8	1.2583
13.96	1.23483
14.12	1.24091
14.28	1.17615
14.44	1.15128
14.6	1.30666
14.76	1.29928
14.92	1.27095
15.08	1.21415
15.24	1.17274
15.4	1.13013
15.56	1.1225
15.72	1.01367
15.88	0.91215
16.04	0.97873
16.2	0.93548
16.36	0.8212
16.52	0.7691
16.68	0.65825
16.84	0.51424
17	0.42539
17.16	0.4043
17.32	0.43892
17.48	0.57369
17.64	0.55188
17.8	0.27295
17.96	0.01408
18.12	-0.05222

## Sheet: Fig2c
Delay time (fs)	I_CEO (pA)	Delay time TDDFT (fs)	I_CEO TDDFT (pA)
-1.5	0.97218	-0.6	0.97521
-1.16667	0.84443	-0.1	0.77021
-0.83333	0.95261	0.4	0.52663
-0.5	0.88244	0.9	0.22944
-0.16667	0.72273	1.4	0.18772
0.16667	0.65962	1.9	0.4821
0.5	0.44238	2.4	0.72837
0.83333	0.32482	2.9	0.88586
1.16667	0.35409	3.4	1
1.5	0.3916	3.9	0.95704
1.83333	0.58668	4.4	0.88894
2.16667	0.65703
2.5	0.77192
2.83333	0.81265
3.16667	0.91009
3.5	0.99122
3.83333	1
4.16667	0.90674
4.5	0.81681
4.83333	0.79669
5.16667	0.68001

## Sheet: Fig2d
Delay time (fs)	Phase (rad)	Delay time TDDFT (fs)	Phase TDDFT (rad)
-1.5	3.32296	-0.6	-0.29331
-1.16667	2.25427	-0.1	-1.61418
-0.83333	1.12266	0.4	-3.07227
-0.5	0.16561	0.9	-4.77883
-0.16667	-0.92518	1.4	-7.46775
0.16667	-2.11444	1.9	-9.30677
0.5	-3.25269	2.4	-10.8015
0.83333	-4.79894	2.9	-12.164
1.16667	-6.17569	3.4	-13.5267
1.5	-7.69573	3.9	-14.8633
1.83333	-8.90715	4.4	-16.1096
2.16667	-9.96454
2.5	-11.1122
2.83333	-12.0257
3.16667	-13.0129
3.5	-14.0826
3.83333	-15.0313
4.16667	-16.0131
4.5	-17.0907
4.83333	-18.1306
5.16667	-19.095

## Sheet: Fig2e
Delay time (fs)	Phase - fit (rad)	Delay time TDDFT (fs)	Phase - fit TDDFT (rad)
-1.5	2.08484	-0.6	2.07373
-1.16667	2.03422	-0.1	2.11945
-0.83333	1.92066	0.4	2.02795
-0.5	1.98166	0.9	1.68798
-0.16667	1.90894	1.4	0.36566
0.16667	1.73774	1.9	-0.10677
0.5	1.61754	2.4	-0.23491
0.83333	1.08935	2.9	-0.23082
1.16667	0.73066	3.4	-0.22696
1.5	0.22868	3.9	-0.19697
1.83333	0.03532	4.4	-0.07662
2.16667	-0.00401
2.5	-0.13361
2.83333	-0.02903
3.16667	0.00178
3.5	-0.04981
3.83333	0.01955
4.16667	0.05578
4.5	-0.00378
4.83333	-0.0256
5.16667	0.02806

## Sheet: Fig2f
Time (fs)	Electric field (V/Å) for tau = -0.6 fs	Field envelope (V/Å) for tau = -0.6 fs	Negative field envelope (V/Å) for tau = -0.6 fs	Electric field (VÅ) for tau = -0.1 fs	Field envelope (V/Å) for tau = -0.1 fs	Negative field envelope (V/Å) for tau = -0.1 fs	Electric field (V/Å) for tau = 0.4 fs	Field envelope (V/Å) for tau = 0.4 fs	Negative field envelope (V/Å) for tau = 0.4 fs	Electric field (V/Å) for tau = 0.9 fs	Field envelope (V/Å) for tau = 0.9 fs	Negative field envelope (V/Å) for tau = 0.9 fs	Electric field (V/Å) for tau = 1.4 fs	Field envelope (V/Å) for tau = 1.4 fs	Negative field envelope (V/Å) for tau = 1.4 fs	Electric field (V/Å) for tau = 1.9 fs	Field envelope (V/Å) for tau = 1.9 fs	Negative field envelope (V/Å) for tau = 1.9 fs
-11.0216	0.00617	0.0253	-0.0253	0.01544	0.02925	-0.02925	0.02246	0.03246	-0.03246	0.02696	0.03355	-0.03355	0.02904	0.03239	-0.03239	0.02911	0.0299	-0.0299
-10.9762	0.00513	0.02568	-0.02568	0.01428	0.02958	-0.02958	0.02126	0.03266	-0.03266	0.02586	0.03358	-0.03358	0.02819	0.03229	-0.03229	0.02866	0.02978	-0.02978
-10.9309	0.00403	0.02606	-0.02606	0.01303	0.02991	-0.02991	0.01998	0.03284	-0.03284	0.02468	0.03359	-0.03359	0.02728	0.03219	-0.03219	0.02817	0.02967	-0.02967
-10.8855	0.00288	0.02644	-0.02644	0.01172	0.03024	-0.03024	0.01861	0.03301	-0.03301	0.02342	0.0336	-0.0336	0.0263	0.03208	-0.03208	0.02763	0.02956	-0.02956
-10.8401	0.00167	0.02682	-0.02682	0.01033	0.03055	-0.03055	0.01717	0.03318	-0.03318	0.02209	0.0336	-0.0336	0.02527	0.03196	-0.03196	0.02706	0.02945	-0.02945
-10.7948	0.000413	0.0272	-0.0272	0.00887	0.03086	-0.03086	0.01566	0.03333	-0.03333	0.0207	0.03358	-0.03358	0.02419	0.03184	-0.03184	0.02645	0.02935	-0.02935
-10.7494	-0.000894	0.02758	-0.02758	0.00735	0.03117	-0.03117	0.01408	0.03347	-0.03347	0.01925	0.03356	-0.03356	0.02306	0.03172	-0.03172	0.0258	0.02925	-0.02925
-10.7041	-0.00225	0.02795	-0.02795	0.00577	0.03146	-0.03146	0.01244	0.03361	-0.03361	0.01775	0.03353	-0.03353	0.02189	0.03159	-0.03159	0.02512	0.02916	-0.02916
-10.6587	-0.00364	0.02833	-0.02833	0.00414	0.03175	-0.03175	0.01075	0.03373	-0.03373	0.0162	0.03349	-0.03349	0.02069	0.03146	-0.03146	0.02442	0.02908	-0.02908
-10.6134	-0.00507	0.02871	-0.02871	0.00246	0.03203	-0.03203	0.00901	0.03384	-0.03384	0.01461	0.03344	-0.03344	0.01945	0.03132	-0.03132	0.02369	0.029	-0.029
-10.568	-0.00654	0.02908	-0.02908	0.000744	0.0323	-0.0323	0.00723	0.03395	-0.03395	0.01299	0.03338	-0.03338	0.01819	0.03119	-0.03119	0.02293	0.02893	-0.02893
-10.5226	-0.00803	0.02946	-0.02946	-0.00101	0.03257	-0.03257	0.00542	0.03404	-0.03404	0.01135	0.03332	-0.03332	0.01691	0.03105	-0.03105	0.02216	0.02887	-0.02887
-10.4773	-0.00955	0.02983	-0.02983	-0.00279	0.03282	-0.03282	0.00358	0.03412	-0.03412	0.00968	0.03324	-0.03324	0.01561	0.03091	-0.03091	0.02137	0.02882	-0.02882
-10.4319	-0.01109	0.03019	-0.03019	-0.0046	0.03307	-0.03307	0.00173	0.03419	-0.03419	0.008	0.03316	-0.03316	0.0143	0.03076	-0.03076	0.02056	0.02878	-0.02878
-10.3866	-0.01264	0.03055	-0.03055	-0.00642	0.03331	-0.03331	-0.000136	0.03425	-0.03425	0.00631	0.03307	-0.03307	0.01298	0.03062	-0.03062	0.01974	0.02875	-0.02875
-10.3412	-0.0142	0.03091	-0.03091	-0.00824	0.03354	-0.03354	-0.002	0.03431	-0.03431	0.00463	0.03297	-0.03297	0.01167	0.03048	-0.03048	0.01891	0.02873	-0.02873
-10.2959	-0.01576	0.03127	-0.03127	-0.01007	0.03376	-0.03376	-0.00387	0.03435	-0.03435	0.00295	0.03286	-0.03286	0.01035	0.03033	-0.03033	0.01806	0.02872	-0.02872
-10.2505	-0.01732	0.03162	-0.03162	-0.01188	0.03397	-0.03397	-0.00572	0.03437	-0.03437	0.00128	0.03275	-0.03275	0.00903	0.03019	-0.03019	0.0172	0.02873	-0.02873
-10.2051	-0.01886	0.03196	-0.03196	-0.01368	0.03417	-0.03417	-0.00755	0.03439	-0.03439	-0.000369	0.03263	-0.03263	0.00773	0.03005	-0.03005	0.01633	0.02875	-0.02875
-10.1598	-0.02039	0.0323	-0.0323	-0.01546	0.03436	-0.03436	-0.00935	0.0344	-0.0344	-0.00199	0.0325	-0.0325	0.00644	0.02992	-0.02992	0.01545	0.02878	-0.02878
-10.1144	-0.02189	0.03263	-0.03263	-0.0172	0.03454	-0.03454	-0.01112	0.0344	-0.0344	-0.00359	0.03236	-0.03236	0.00516	0.02978	-0.02978	0.01456	0.02883	-0.02883
-10.0691	-0.02335	0.03296	-0.03296	-0.01891	0.03471	-0.03471	-0.01285	0.03438	-0.03438	-0.00515	0.03222	-0.03222	0.00389	0.02965	-0.02965	0.01365	0.02889	-0.02889
-10.0237	-0.02478	0.03328	-0.03328	-0.02057	0.03487	-0.03487	-0.01453	0.03436	-0.03436	-0.00668	0.03207	-0.03207	0.00265	0.02953	-0.02953	0.01274	0.02897	-0.02897
-9.9784	-0.02616	0.0336	-0.0336	-0.02217	0.03502	-0.03502	-0.01616	0.03433	-0.03433	-0.00816	0.03192	-0.03192	0.00143	0.02941	-0.02941	0.01181	0.02907	-0.02907
-9.933	-0.02749	0.0339	-0.0339	-0.02372	0.03516	-0.03516	-0.01773	0.03428	-0.03428	-0.00959	0.03176	-0.03176	0.000225	0.0293	-0.0293	0.01086	0.02918	-0.02918
-9.8877	-0.02875	0.0342	-0.0342	-0.02519	0.03528	-0.03528	-0.01923	0.03422	-0.03422	-0.01097	0.03159	-0.03159	-0.000955	0.02919	-0.02919	0.00991	0.02931	-0.02931
-9.8423	-0.02995	0.0345	-0.0345	-0.0266	0.0354	-0.0354	-0.02066	0.03416	-0.03416	-0.0123	0.03142	-0.03142	-0.00211	0.02909	-0.02909	0.00893	0.02945	-0.02945
-9.7969	-0.03107	0.03478	-0.03478	-0.02792	0.0355	-0.0355	-0.02202	0.03408	-0.03408	-0.01358	0.03125	-0.03125	-0.00324	0.029	-0.029	0.00794	0.02962	-0.02962
-9.7516	-0.03212	0.03506	-0.03506	-0.02915	0.0356	-0.0356	-0.0233	0.03399	-0.03399	-0.01479	0.03108	-0.03108	-0.00435	0.02892	-0.02892	0.00693	0.0298	-0.0298
-9.7062	-0.03308	0.03532	-0.03532	-0.0303	0.03568	-0.03568	-0.02449	0.0339	-0.0339	-0.01595	0.0309	-0.0309	-0.00544	0.02885	-0.02885	0.00589	0.03	-0.03
-9.6609	-0.03394	0.03558	-0.03558	-0.03135	0.03575	-0.03575	-0.0256	0.03379	-0.03379	-0.01704	0.03072	-0.03072	-0.0065	0.02879	-0.02879	0.00484	0.03021	-0.03021
-9.6155	-0.03471	0.03583	-0.03583	-0.03229	0.03581	-0.03581	-0.02662	0.03367	-0.03367	-0.01808	0.03054	-0.03054	-0.00754	0.02875	-0.02875	0.00376	0.03045	-0.03045
-9.5702	-0.03538	0.03607	-0.03607	-0.03313	0.03586	-0.03586	-0.02754	0.03355	-0.03355	-0.01904	0.03035	-0.03035	-0.00856	0.02871	-0.02871	0.00265	0.0307	-0.0307
-9.5248	-0.03594	0.0363	-0.0363	-0.03387	0.03589	-0.03589	-0.02838	0.03341	-0.03341	-0.01995	0.03017	-0.03017	-0.00955	0.02869	-0.02869	0.00151	0.03097	-0.03097
-9.4794	-0.03638	0.03653	-0.03653	-0.03449	0.03592	-0.03592	-0.02911	0.03326	-0.03326	-0.0208	0.02998	-0.02998	-0.01053	0.02869	-0.02869	0.000348	0.03126	-0.03126
-9.4341	-0.03672	0.03674	-0.03674	-0.035	0.03593	-0.03593	-0.02976	0.03311	-0.03311	-0.02158	0.0298	-0.0298	-0.0115	0.0287	-0.0287	-0.00085	0.03157	-0.03157
-9.3887	-0.03693	0.03694	-0.03694	-0.03539	0.03593	-0.03593	-0.0303	0.03295	-0.03295	-0.0223	0.02962	-0.02962	-0.01245	0.02872	-0.02872	-0.00208	0.0319	-0.0319
-9.3434	-0.03702	0.03713	-0.03713	-0.03566	0.03592	-0.03592	-0.03075	0.03277	-0.03277	-0.02296	0.02944	-0.02944	-0.01338	0.02876	-0.02876	-0.00334	0.03224	-0.03224
-9.298	-0.03699	0.03731	-0.03731	-0.03582	0.03589	-0.03589	-0.03111	0.03259	-0.03259	-0.02357	0.02927	-0.02927	-0.0143	0.02882	-0.02882	-0.00464	0.0326	-0.0326
-9.2527	-0.03684	0.03748	-0.03748	-0.03585	0.03586	-0.03586	-0.03137	0.03241	-0.03241	-0.02412	0.02909	-0.02909	-0.01522	0.0289	-0.0289	-0.00598	0.03297	-0.03297
-9.2073	-0.03656	0.03763	-0.03763	-0.03578	0.03581	-0.03581	-0.03154	0.03221	-0.03221	-0.02461	0.02893	-0.02893	-0.01613	0.029	-0.029	-0.00735	0.03337	-0.03337
-9.162	-0.03616	0.03778	-0.03778	-0.03558	0.03575	-0.03575	-0.03162	0.03201	-0.03201	-0.02506	0.02877	-0.02877	-0.01703	0.02911	-0.02911	-0.00876	0.03378	-0.03378
-9.1166	-0.03563	0.03792	-0.03792	-0.03527	0.03568	-0.03568	-0.03161	0.0318	-0.0318	-0.02546	0.02862	-0.02862	-0.01792	0.02924	-0.02924	-0.0102	0.0342	-0.0342
-9.0712	-0.03498	0.03804	-0.03804	-0.03485	0.03559	-0.03559	-0.03152	0.03158	-0.03158	-0.02581	0.02847	-0.02847	-0.01882	0.0294	-0.0294	-0.01168	0.03464	-0.03464
-9.0259	-0.0342	0.03815	-0.03815	-0.03432	0.03549	-0.03549	-0.03135	0.03136	-0.03136	-0.02613	0.02833	-0.02833	-0.01971	0.02957	-0.02957	-0.01319	0.0351	-0.0351
-8.9805	-0.03331	0.03825	-0.03825	-0.03369	0.03539	-0.03539	-0.03111	0.03113	-0.03113	-0.0264	0.02821	-0.02821	-0.0206	0.02976	-0.02976	-0.01473	0.03557	-0.03557
-8.9352	-0.03229	0.03834	-0.03834	-0.03295	0.03526	-0.03526	-0.03079	0.0309	-0.0309	-0.02664	0.02809	-0.02809	-0.0215	0.02998	-0.02998	-0.01631	0.03605	-0.03605
-8.8898	-0.03117	0.03841	-0.03841	-0.03211	0.03513	-0.03513	-0.0304	0.03066	-0.03066	-0.02685	0.02799	-0.02799	-0.0224	0.03021	-0.03021	-0.01791	0.03655	-0.03655
-8.8445	-0.02993	0.03847	-0.03847	-0.03119	0.03499	-0.03499	-0.02996	0.03042	-0.03042	-0.02703	0.0279	-0.0279	-0.0233	0.03047	-0.03047	-0.01954	0.03706	-0.03706
-8.7991	-0.02859	0.03852	-0.03852	-0.03018	0.03483	-0.03483	-0.02945	0.03017	-0.03017	-0.02718	0.02782	-0.02782	-0.0242	0.03074	-0.03074	-0.02119	0.03758	-0.03758
-8.7537	-0.02715	0.03856	-0.03856	-0.02908	0.03466	-0.03466	-0.02889	0.02992	-0.02992	-0.02731	0.02776	-0.02776	-0.02511	0.03104	-0.03104	-0.02285	0.03811	-0.03811
-8.7084	-0.02562	0.03858	-0.03858	-0.02791	0.03448	-0.03448	-0.02828	0.02968	-0.02968	-0.02742	0.02771	-0.02771	-0.02601	0.03136	-0.03136	-0.02453	0.03866	-0.03866
-8.663	-0.024	0.0386	-0.0386	-0.02667	0.03429	-0.03429	-0.02763	0.02943	-0.02943	-0.02751	0.02768	-0.02768	-0.02692	0.0317	-0.0317	-0.02622	0.03922	-0.03922
-8.6177	-0.0223	0.03859	-0.03859	-0.02537	0.03409	-0.03409	-0.02694	0.02917	-0.02917	-0.02759	0.02767	-0.02767	-0.02783	0.03206	-0.03206	-0.02792	0.03978	-0.03978
-8.5723	-0.02053	0.03858	-0.03858	-0.02402	0.03388	-0.03388	-0.02621	0.02892	-0.02892	-0.02765	0.02768	-0.02768	-0.02874	0.03244	-0.03244	-0.02961	0.04036	-0.04036
-8.527	-0.01869	0.03855	-0.03855	-0.02261	0.03366	-0.03366	-0.02546	0.02868	-0.02868	-0.02771	0.02771	-0.02771	-0.02965	0.03283	-0.03283	-0.03129	0.04094	-0.04094
-8.4816	-0.01679	0.03851	-0.03851	-0.02117	0.03342	-0.03342	-0.02469	0.02843	-0.02843	-0.02775	0.02776	-0.02776	-0.03055	0.03325	-0.03325	-0.03296	0.04154	-0.04154
-8.4363	-0.01484	0.03845	-0.03845	-0.01969	0.03318	-0.03318	-0.0239	0.02819	-0.02819	-0.02779	0.02783	-0.02783	-0.03144	0.03369	-0.03369	-0.03461	0.04214	-0.04214
-8.3909	-0.01285	0.03838	-0.03838	-0.01818	0.03293	-0.03293	-0.02309	0.02795	-0.02795	-0.02782	0.02792	-0.02792	-0.03232	0.03414	-0.03414	-0.03623	0.04275	-0.04275
-8.3455	-0.01082	0.0383	-0.0383	-0.01666	0.03266	-0.03266	-0.02228	0.02772	-0.02772	-0.02784	0.02803	-0.02803	-0.03318	0.03462	-0.03462	-0.03781	0.04336	-0.04336
-8.3002	-0.00878	0.03821	-0.03821	-0.01512	0.03239	-0.03239	-0.02146	0.02749	-0.02749	-0.02785	0.02817	-0.02817	-0.03402	0.03511	-0.03511	-0.03935	0.04398	-0.04398
-8.2548	-0.00671	0.0381	-0.0381	-0.01358	0.03211	-0.03211	-0.02064	0.02727	-0.02727	-0.02786	0.02833	-0.02833	-0.03484	0.03561	-0.03561	-0.04083	0.04461	-0.04461
-8.2095	-0.00464	0.03797	-0.03797	-0.01204	0.03182	-0.03182	-0.01983	0.02706	-0.02706	-0.02787	0.02851	-0.02851	-0.03563	0.03614	-0.03614	-0.04225	0.04524	-0.04524
-8.1641	-0.00258	0.03784	-0.03784	-0.0105	0.03152	-0.03152	-0.01902	0.02686	-0.02686	-0.02786	0.02872	-0.02872	-0.03639	0.03668	-0.03668	-0.04361	0.04588	-0.04588
-8.1188	-0.00052	0.03768	-0.03768	-0.00898	0.03121	-0.03121	-0.01822	0.02667	-0.02667	-0.02784	0.02895	-0.02895	-0.0371	0.03723	-0.03723	-0.04488	0.04652	-0.04652
-8.0734	0.00152	0.03752	-0.03752	-0.00749	0.0309	-0.0309	-0.01743	0.0265	-0.0265	-0.02782	0.02921	-0.02921	-0.03777	0.0378	-0.0378	-0.04607	0.04717	-0.04717
-8.028	0.00352	0.03734	-0.03734	-0.00602	0.03058	-0.03058	-0.01665	0.02634	-0.02634	-0.02778	0.02949	-0.02949	-0.03838	0.03838	-0.03838	-0.04716	0.04782	-0.04782
-7.9827	0.0055	0.03715	-0.03715	-0.00458	0.03025	-0.03025	-0.01589	0.02619	-0.02619	-0.02772	0.0298	-0.0298	-0.03894	0.03898	-0.03898	-0.04814	0.04847	-0.04847
-7.9373	0.00742	0.03695	-0.03695	-0.00317	0.02992	-0.02992	-0.01514	0.02606	-0.02606	-0.02764	0.03013	-0.03013	-0.03943	0.03959	-0.03959	-0.04902	0.04912	-0.04912
-7.892	0.0093	0.03673	-0.03673	-0.00181	0.02959	-0.02959	-0.01441	0.02595	-0.02595	-0.02754	0.03049	-0.03049	-0.03985	0.04021	-0.04021	-0.04977	0.04977	-0.04977
-7.8466	0.01111	0.03649	-0.03649	-0.000498	0.02925	-0.02925	-0.01369	0.02586	-0.02586	-0.02741	0.03087	-0.03087	-0.0402	0.04084	-0.04084	-0.05039	0.05043	-0.05043
-7.8013	0.01286	0.03625	-0.03625	0.000768	0.0289	-0.0289	-0.01299	0.02579	-0.02579	-0.02725	0.03127	-0.03127	-0.04045	0.04149	-0.04149	-0.05087	0.05108	-0.05108
-7.7559	0.01454	0.03599	-0.03599	0.00198	0.02856	-0.02856	-0.01231	0.02574	-0.02574	-0.02706	0.0317	-0.0317	-0.04062	0.04214	-0.04214	-0.05121	0.05174	-0.05174
-7.7106	0.01613	0.03572	-0.03572	0.00314	0.02821	-0.02821	-0.01164	0.02572	-0.02572	-0.02682	0.03214	-0.03214	-0.04069	0.04281	-0.04281	-0.05139	0.05239	-0.05239
-7.6652	0.01764	0.03543	-0.03543	0.00425	0.02786	-0.02786	-0.01098	0.02572	-0.02572	-0.02654	0.03262	-0.03262	-0.04065	0.04348	-0.04348	-0.05141	0.05304	-0.05304
-7.6198	0.01907	0.03514	-0.03514	0.00529	0.02751	-0.02751	-0.01033	0.02574	-0.02574	-0.02622	0.03311	-0.03311	-0.0405	0.04416	-0.04416	-0.05127	0.0537	-0.0537
-7.5745	0.0204	0.03483	-0.03483	0.00628	0.02717	-0.02717	-0.00969	0.02579	-0.02579	-0.02583	0.03362	-0.03362	-0.04023	0.04485	-0.04485	-0.05096	0.05435	-0.05435
-7.5291	0.02163	0.0345	-0.0345	0.00721	0.02683	-0.02683	-0.00905	0.02587	-0.02587	-0.02539	0.03416	-0.03416	-0.03984	0.04554	-0.04554	-0.05047	0.055	-0.055
-7.4838	0.02276	0.03417	-0.03417	0.00808	0.02649	-0.02649	-0.00841	0.02598	-0.02598	-0.02489	0.03471	-0.03471	-0.03932	0.04625	-0.04625	-0.04979	0.05564	-0.05564
-7.4384	0.02379	0.03382	-0.03382	0.00889	0.02615	-0.02615	-0.00777	0.02612	-0.02612	-0.02431	0.03528	-0.03528	-0.03867	0.04696	-0.04696	-0.04894	0.05628	-0.05628
-7.3931	0.02472	0.03346	-0.03346	0.00964	0.02583	-0.02583	-0.00713	0.02628	-0.02628	-0.02366	0.03587	-0.03587	-0.03788	0.04767	-0.04767	-0.04789	0.05692	-0.05692
-7.3477	0.02554	0.03309	-0.03309	0.01034	0.02551	-0.02551	-0.00648	0.02648	-0.02648	-0.02293	0.03648	-0.03648	-0.03694	0.04839	-0.04839	-0.04666	0.05756	-0.05756
-7.3023	0.02625	0.03271	-0.03271	0.01099	0.0252	-0.0252	-0.00581	0.0267	-0.0267	-0.02212	0.03711	-0.03711	-0.03586	0.04911	-0.04911	-0.04524	0.05818	-0.05818
-7.257	0.02687	0.03232	-0.03232	0.01159	0.0249	-0.0249	-0.00513	0.02696	-0.02696	-0.02122	0.03775	-0.03775	-0.03463	0.04984	-0.04984	-0.04363	0.05881	-0.05881
-7.2116	0.02737	0.03192	-0.03192	0.01214	0.02462	-0.02462	-0.00442	0.02724	-0.02724	-0.02022	0.03841	-0.03841	-0.03325	0.05057	-0.05057	-0.04182	0.05943	-0.05943
-7.1663	0.02778	0.03151	-0.03151	0.01265	0.02435	-0.02435	-0.00368	0.02756	-0.02756	-0.01913	0.03908	-0.03908	-0.03171	0.0513	-0.0513	-0.03983	0.06004	-0.06004
-7.1209	0.02808	0.03108	-0.03108	0.01312	0.0241	-0.0241	-0.00292	0.0279	-0.0279	-0.01795	0.03976	-0.03976	-0.03002	0.05204	-0.05204	-0.03765	0.06065	-0.06065
-7.0756	0.02829	0.03065	-0.03065	0.01355	0.02386	-0.02386	-0.00211	0.02828	-0.02828	-0.01665	0.04046	-0.04046	-0.02818	0.05277	-0.05277	-0.0353	0.06125	-0.06125
-7.0302	0.0284	0.03022	-0.03022	0.01396	0.02365	-0.02365	-0.00127	0.02868	-0.02868	-0.01526	0.04117	-0.04117	-0.02618	0.05351	-0.05351	-0.03276	0.06184	-0.06184
-6.9849	0.02842	0.02977	-0.02977	0.01434	0.02346	-0.02346	-0.000384	0.02911	-0.02911	-0.01375	0.0419	-0.0419	-0.02403	0.05425	-0.05425	-0.03005	0.06243	-0.06243
-6.9395	0.02836	0.02932	-0.02932	0.0147	0.0233	-0.0233	0.00055	0.02958	-0.02958	-0.01214	0.04263	-0.04263	-0.02174	0.05499	-0.05499	-0.02718	0.06301	-0.06301
-6.8941	0.02821	0.02886	-0.02886	0.01504	0.02316	-0.02316	0.00154	0.03006	-0.03006	-0.01042	0.04338	-0.04338	-0.01929	0.05572	-0.05572	-0.02415	0.06358	-0.06358
-6.8488	0.028	0.02839	-0.02839	0.01538	0.02304	-0.02304	0.00258	0.03058	-0.03058	-0.00859	0.04413	-0.04413	-0.01671	0.05646	-0.05646	-0.02098	0.06414	-0.06414
-6.8034	0.02771	0.02792	-0.02792	0.01571	0.02296	-0.02296	0.00368	0.03112	-0.03112	-0.00665	0.04489	-0.04489	-0.01398	0.05719	-0.05719	-0.01766	0.0647	-0.0647
-6.7581	0.02736	0.02745	-0.02745	0.01604	0.02291	-0.02291	0.00484	0.03168	-0.03168	-0.00461	0.04567	-0.04567	-0.01113	0.05793	-0.05793	-0.01422	0.06524	-0.06524
-6.7127	0.02695	0.02697	-0.02697	0.01637	0.0229	-0.0229	0.00606	0.03227	-0.03227	-0.00246	0.04645	-0.04645	-0.00815	0.05866	-0.05866	-0.01066	0.06577	-0.06577
-6.6674	0.0265	0.0265	-0.0265	0.01672	0.02292	-0.02292	0.00734	0.03288	-0.03288	-0.000214	0.04723	-0.04723	-0.00506	0.05938	-0.05938	-0.00699	0.0663	-0.0663
-6.622	0.026	0.02602	-0.02602	0.01708	0.02297	-0.02297	0.00869	0.03351	-0.03351	0.00213	0.04802	-0.04802	-0.00186	0.06011	-0.06011	-0.00323	0.06681	-0.06681
-6.5766	0.02546	0.02554	-0.02554	0.01745	0.02306	-0.02306	0.01011	0.03416	-0.03416	0.00457	0.04882	-0.04882	0.00144	0.06083	-0.06083	0.000604	0.06732	-0.06732
-6.5313	0.0249	0.02507	-0.02507	0.01786	0.02319	-0.02319	0.01159	0.03484	-0.03484	0.0071	0.04963	-0.04963	0.00482	0.06154	-0.06154	0.0045	0.06781	-0.06781
-6.4859	0.02431	0.02459	-0.02459	0.01829	0.02335	-0.02335	0.01313	0.03553	-0.03553	0.00971	0.05043	-0.05043	0.00828	0.06226	-0.06226	0.00845	0.06829	-0.06829
-6.4406	0.02371	0.02413	-0.02413	0.01875	0.02356	-0.02356	0.01474	0.03624	-0.03624	0.0124	0.05125	-0.05125	0.01181	0.06296	-0.06296	0.01243	0.06876	-0.06876
-6.3952	0.0231	0.02367	-0.02367	0.01924	0.0238	-0.0238	0.01641	0.03697	-0.03697	0.01515	0.05206	-0.05206	0.01538	0.06366	-0.06366	0.01643	0.06922	-0.06922
-6.3499	0.02249	0.02322	-0.02322	0.01977	0.02409	-0.02409	0.01814	0.03772	-0.03772	0.01796	0.05288	-0.05288	0.01899	0.06436	-0.06436	0.02043	0.06966	-0.06966
-6.3045	0.02188	0.02279	-0.02279	0.02034	0.02441	-0.02441	0.01992	0.03848	-0.03848	0.02082	0.0537	-0.0537	0.02263	0.06505	-0.06505	0.02442	0.0701	-0.0701
-6.2592	0.02129	0.02236	-0.02236	0.02095	0.02477	-0.02477	0.02175	0.03925	-0.03925	0.02371	0.05452	-0.05452	0.02628	0.06573	-0.06573	0.02837	0.07052	-0.07052
-6.2138	0.02071	0.02196	-0.02196	0.0216	0.02516	-0.02516	0.02362	0.04004	-0.04004	0.02664	0.05534	-0.05534	0.02992	0.0664	-0.0664	0.03227	0.07093	-0.07093
-6.1684	0.02016	0.02157	-0.02157	0.02229	0.02559	-0.02559	0.02554	0.04084	-0.04084	0.02959	0.05617	-0.05617	0.03354	0.06707	-0.06707	0.0361	0.07132	-0.07132
-6.1231	0.01964	0.0212	-0.0212	0.02302	0.02606	-0.02606	0.02749	0.04166	-0.04166	0.03254	0.05699	-0.05699	0.03713	0.06773	-0.06773	0.03984	0.0717	-0.0717
-6.0777	0.01914	0.02086	-0.02086	0.02379	0.02656	-0.02656	0.02946	0.04248	-0.04248	0.03548	0.05781	-0.05781	0.04066	0.06838	-0.06838	0.04349	0.07207	-0.07207
-6.0324	0.01869	0.02055	-0.02055	0.02459	0.0271	-0.0271	0.03145	0.04332	-0.04332	0.0384	0.05864	-0.05864	0.04412	0.06902	-0.06902	0.04701	0.07242	-0.07242
-5.987	0.01827	0.02026	-0.02026	0.02543	0.02767	-0.02767	0.03345	0.04417	-0.04417	0.0413	0.05946	-0.05946	0.0475	0.06965	-0.06965	0.0504	0.07276	-0.07276
-5.9417	0.0179	0.02001	-0.02001	0.02631	0.02826	-0.02826	0.03545	0.04502	-0.04502	0.04414	0.06027	-0.06027	0.05078	0.07028	-0.07028	0.05364	0.07308	-0.07308
-5.8963	0.01758	0.0198	-0.0198	0.02721	0.02889	-0.02889	0.03744	0.04588	-0.04588	0.04692	0.06109	-0.06109	0.05394	0.07089	-0.07089	0.05671	0.07339	-0.07339
-5.8509	0.0173	0.01962	-0.01962	0.02813	0.02955	-0.02955	0.03941	0.04675	-0.04675	0.04963	0.0619	-0.0619	0.05697	0.07149	-0.07149	0.0596	0.07368	-0.07368
-5.8056	0.01707	0.01949	-0.01949	0.02907	0.03023	-0.03023	0.04135	0.04763	-0.04763	0.05225	0.06271	-0.06271	0.05985	0.07209	-0.07209	0.06229	0.07396	-0.07396
-5.7602	0.01689	0.0194	-0.0194	0.03003	0.03093	-0.03093	0.04326	0.04851	-0.04851	0.05477	0.06352	-0.06352	0.06256	0.07267	-0.07267	0.06477	0.07422	-0.07422
-5.7149	0.01675	0.01936	-0.01936	0.03099	0.03166	-0.03166	0.04511	0.0494	-0.0494	0.05717	0.06432	-0.06432	0.06509	0.07324	-0.07324	0.06703	0.07447	-0.07447
-5.6695	0.01666	0.01937	-0.01937	0.03195	0.03242	-0.03242	0.04689	0.0503	-0.0503	0.05944	0.06512	-0.06512	0.06744	0.0738	-0.0738	0.06905	0.0747	-0.0747
-5.6242	0.01662	0.01943	-0.01943	0.0329	0.03319	-0.03319	0.04861	0.05119	-0.05119	0.06156	0.06591	-0.06591	0.06957	0.07434	-0.07434	0.07082	0.07491	-0.07491
-5.5788	0.01662	0.01954	-0.01954	0.03384	0.03399	-0.03399	0.05023	0.05209	-0.05209	0.06352	0.06669	-0.06669	0.07148	0.07488	-0.07488	0.07234	0.07511	-0.07511
-5.5335	0.01666	0.0197	-0.0197	0.03475	0.0348	-0.0348	0.05176	0.053	-0.053	0.06531	0.06747	-0.06747	0.07317	0.0754	-0.0754	0.07359	0.07529	-0.07529
-5.4881	0.01674	0.01992	-0.01992	0.03563	0.03563	-0.03563	0.05317	0.0539	-0.0539	0.06692	0.06824	-0.06824	0.0746	0.07591	-0.07591	0.07457	0.07545	-0.07545
-5.4427	0.01684	0.02019	-0.02019	0.03646	0.03648	-0.03648	0.05446	0.05481	-0.05481	0.06832	0.06901	-0.06901	0.07579	0.0764	-0.0764	0.07527	0.0756	-0.0756
-5.3974	0.01698	0.0205	-0.0205	0.03725	0.03734	-0.03734	0.05562	0.05572	-0.05572	0.06952	0.06977	-0.06977	0.0767	0.07689	-0.07689	0.07569	0.07573	-0.07573
-5.352	0.01713	0.02087	-0.02087	0.03797	0.03822	-0.03822	0.05663	0.05663	-0.05663	0.07049	0.07052	-0.07052	0.07735	0.07736	-0.07736	0.07581	0.07584	-0.07584
-5.3067	0.0173	0.02129	-0.02129	0.03863	0.03911	-0.03911	0.05748	0.05754	-0.05754	0.07123	0.07126	-0.07126	0.07772	0.07781	-0.07781	0.07565	0.07593	-0.07593
-5.2613	0.01747	0.02176	-0.02176	0.0392	0.04001	-0.04001	0.05817	0.05845	-0.05845	0.07174	0.072	-0.072	0.0778	0.07825	-0.07825	0.0752	0.07601	-0.07601
-5.216	0.01764	0.02227	-0.02227	0.03968	0.04093	-0.04093	0.05867	0.05936	-0.05936	0.07199	0.07272	-0.07272	0.0776	0.07868	-0.07868	0.07445	0.07607	-0.07607
-5.1706	0.01781	0.02283	-0.02283	0.04007	0.04185	-0.04185	0.05899	0.06027	-0.06027	0.07198	0.07344	-0.07344	0.0771	0.07909	-0.07909	0.07341	0.07611	-0.07611
-5.1252	0.01796	0.02343	-0.02343	0.04034	0.04279	-0.04279	0.05911	0.06117	-0.06117	0.07172	0.07414	-0.07414	0.0763	0.07948	-0.07948	0.07209	0.07613	-0.07613
-5.0799	0.01809	0.02406	-0.02406	0.04049	0.04373	-0.04373	0.05903	0.06207	-0.06207	0.07118	0.07484	-0.07484	0.07521	0.07986	-0.07986	0.07049	0.07614	-0.07614
-5.0345	0.01819	0.02473	-0.02473	0.04052	0.04469	-0.04469	0.05873	0.06297	-0.06297	0.07037	0.07552	-0.07552	0.07383	0.08023	-0.08023	0.06861	0.07612	-0.07612
-4.9892	0.01824	0.02544	-0.02544	0.0404	0.04565	-0.04565	0.05821	0.06387	-0.06387	0.06929	0.0762	-0.0762	0.07215	0.08058	-0.08058	0.06647	0.07609	-0.07609
-4.9438	0.01825	0.02618	-0.02618	0.04015	0.04661	-0.04661	0.05747	0.06476	-0.06476	0.06793	0.07686	-0.07686	0.07018	0.08091	-0.08091	0.06406	0.07604	-0.07604
-4.8985	0.0182	0.02695	-0.02695	0.03974	0.04758	-0.04758	0.05649	0.06565	-0.06565	0.06629	0.07751	-0.07751	0.06793	0.08123	-0.08123	0.06141	0.07597	-0.07597
-4.8531	0.01808	0.02775	-0.02775	0.03916	0.04856	-0.04856	0.05528	0.06653	-0.06653	0.06438	0.07815	-0.07815	0.0654	0.08153	-0.08153	0.05852	0.07588	-0.07588
-4.8078	0.01789	0.02858	-0.02858	0.03843	0.04954	-0.04954	0.05384	0.06741	-0.06741	0.06219	0.07878	-0.07878	0.0626	0.08181	-0.08181	0.0554	0.07577	-0.07577
-4.7624	0.01762	0.02942	-0.02942	0.03751	0.05053	-0.05053	0.05215	0.06828	-0.06828	0.05973	0.07939	-0.07939	0.05954	0.08208	-0.08208	0.05208	0.07564	-0.07564
-4.717	0.01725	0.0303	-0.0303	0.03643	0.05152	-0.05152	0.05022	0.06914	-0.06914	0.05701	0.08	-0.08	0.05623	0.08233	-0.08233	0.04855	0.07549	-0.07549
-4.6717	0.01679	0.03119	-0.03119	0.03515	0.05251	-0.05251	0.04806	0.07	-0.07	0.05403	0.08058	-0.08058	0.05269	0.08256	-0.08256	0.04485	0.07533	-0.07533
-4.6263	0.01622	0.0321	-0.0321	0.0337	0.0535	-0.0535	0.04566	0.07085	-0.07085	0.05079	0.08116	-0.08116	0.04892	0.08277	-0.08277	0.04098	0.07514	-0.07514
-4.581	0.01555	0.03303	-0.03303	0.03206	0.05449	-0.05449	0.04302	0.07169	-0.07169	0.04732	0.08172	-0.08172	0.04493	0.08297	-0.08297	0.03697	0.07494	-0.07494
-4.5356	0.01475	0.03398	-0.03398	0.03022	0.05549	-0.05549	0.04016	0.07253	-0.07253	0.04362	0.08227	-0.08227	0.04076	0.08315	-0.08315	0.03282	0.07472	-0.07472
-4.4903	0.01383	0.03494	-0.03494	0.0282	0.05648	-0.05648	0.03708	0.07336	-0.07336	0.0397	0.0828	-0.0828	0.03641	0.08331	-0.08331	0.02857	0.07447	-0.07447
-4.4449	0.01279	0.03592	-0.03592	0.02599	0.05748	-0.05748	0.03378	0.07417	-0.07417	0.03557	0.08332	-0.08332	0.03189	0.08345	-0.08345	0.02423	0.07421	-0.07421
-4.3995	0.01161	0.03691	-0.03691	0.0236	0.05847	-0.05847	0.03027	0.07498	-0.07498	0.03125	0.08382	-0.08382	0.02723	0.08357	-0.08357	0.01982	0.07393	-0.07393
-4.3542	0.0103	0.03791	-0.03791	0.02102	0.05946	-0.05946	0.02656	0.07578	-0.07578	0.02676	0.08431	-0.08431	0.02246	0.08368	-0.08368	0.01536	0.07363	-0.07363
-4.3088	0.00885	0.03892	-0.03892	0.01827	0.06045	-0.06045	0.02267	0.07657	-0.07657	0.0221	0.08479	-0.08479	0.01758	0.08376	-0.08376	0.01087	0.07331	-0.07331
-4.2635	0.00727	0.03994	-0.03994	0.01534	0.06144	-0.06144	0.01861	0.07735	-0.07735	0.01731	0.08524	-0.08524	0.01261	0.08383	-0.08383	0.00638	0.07296	-0.07296
-4.2181	0.00554	0.04097	-0.04097	0.01224	0.06242	-0.06242	0.01438	0.07812	-0.07812	0.01239	0.08569	-0.08569	0.00759	0.08388	-0.08388	0.0019	0.07261	-0.07261
-4.1728	0.00368	0.04201	-0.04201	0.00899	0.0634	-0.0634	0.01001	0.07888	-0.07888	0.00737	0.08611	-0.08611	0.00253	0.08391	-0.08391	-0.00255	0.07223	-0.07223
-4.1274	0.00169	0.04306	-0.04306	0.00559	0.06438	-0.06438	0.00551	0.07962	-0.07962	0.00227	0.08652	-0.08652	-0.00255	0.08392	-0.08392	-0.00695	0.07183	-0.07183
-4.0821	-0.000437	0.04411	-0.04411	0.00204	0.06535	-0.06535	0.000894	0.08036	-0.08036	-0.00289	0.08691	-0.08691	-0.00763	0.08391	-0.08391	-0.01127	0.07141	-0.07141
-4.0367	-0.00269	0.04516	-0.04516	-0.00163	0.06632	-0.06632	-0.00382	0.08108	-0.08108	-0.0081	0.08729	-0.08729	-0.01267	0.08388	-0.08388	-0.01549	0.07097	-0.07097
-3.9913	-0.00507	0.04623	-0.04623	-0.00541	0.06728	-0.06728	-0.00861	0.08179	-0.08179	-0.01333	0.08764	-0.08764	-0.01767	0.08383	-0.08383	-0.01961	0.07051	-0.07051
-3.946	-0.00757	0.04729	-0.04729	-0.0093	0.06823	-0.06823	-0.01346	0.08249	-0.08249	-0.01855	0.08798	-0.08798	-0.02259	0.08377	-0.08377	-0.02359	0.07004	-0.07004
-3.9006	-0.01018	0.04836	-0.04836	-0.01328	0.06918	-0.06918	-0.01835	0.08317	-0.08317	-0.02374	0.08831	-0.08831	-0.02742	0.08368	-0.08368	-0.02742	0.06954	-0.06954
-3.8553	-0.01289	0.04943	-0.04943	-0.01733	0.07012	-0.07012	-0.02326	0.08384	-0.08384	-0.02889	0.08861	-0.08861	-0.03214	0.08357	-0.08357	-0.03109	0.06903	-0.06903
-3.8099	-0.0157	0.0505	-0.0505	-0.02144	0.07106	-0.07106	-0.02817	0.0845	-0.0845	-0.03397	0.0889	-0.0889	-0.03672	0.08344	-0.08344	-0.03457	0.0685	-0.0685
-3.7646	-0.01859	0.05158	-0.05158	-0.02559	0.07198	-0.07198	-0.03306	0.08514	-0.08514	-0.03895	0.08917	-0.08917	-0.04114	0.0833	-0.0833	-0.03786	0.06794	-0.06794
-3.7192	-0.02155	0.05265	-0.05265	-0.02976	0.0729	-0.0729	-0.0379	0.08577	-0.08577	-0.04382	0.08942	-0.08942	-0.04539	0.08313	-0.08313	-0.04094	0.06737	-0.06737
-3.6738	-0.02457	0.05373	-0.05373	-0.03394	0.07381	-0.07381	-0.04267	0.08639	-0.08639	-0.04855	0.08965	-0.08965	-0.04944	0.08294	-0.08294	-0.0438	0.06678	-0.06678
-3.6285	-0.02764	0.0548	-0.0548	-0.0381	0.07472	-0.07472	-0.04736	0.08698	-0.08698	-0.05312	0.08986	-0.08986	-0.05328	0.08274	-0.08274	-0.04642	0.06617	-0.06617
-3.5831	-0.03075	0.05588	-0.05588	-0.04223	0.07561	-0.07561	-0.05194	0.08757	-0.08757	-0.05752	0.09006	-0.09006	-0.0569	0.08251	-0.08251	-0.04879	0.06555	-0.06555
-3.5378	-0.03388	0.05695	-0.05695	-0.04631	0.07649	-0.07649	-0.05639	0.08814	-0.08814	-0.06171	0.09023	-0.09023	-0.06026	0.08226	-0.08226	-0.05092	0.0649	-0.0649
-3.4924	-0.03701	0.05802	-0.05802	-0.05032	0.07736	-0.07736	-0.06069	0.08869	-0.08869	-0.06568	0.09039	-0.09039	-0.06337	0.082	-0.082	-0.05278	0.06423	-0.06423
-3.4471	-0.04013	0.05909	-0.05909	-0.05423	0.07822	-0.07822	-0.06481	0.08923	-0.08923	-0.06941	0.09053	-0.09053	-0.06621	0.08171	-0.08171	-0.05438	0.06355	-0.06355
-3.4017	-0.04323	0.06015	-0.06015	-0.05803	0.07908	-0.07908	-0.06874	0.08975	-0.08975	-0.07289	0.09064	-0.09064	-0.06876	0.0814	-0.0814	-0.05571	0.06285	-0.06285
-3.3564	-0.04628	0.06121	-0.06121	-0.06171	0.07992	-0.07992	-0.07246	0.09025	-0.09025	-0.0761	0.09074	-0.09074	-0.07102	0.08108	-0.08108	-0.05676	0.06213	-0.06213
-3.311	-0.04927	0.06227	-0.06227	-0.06523	0.08074	-0.08074	-0.07594	0.09074	-0.09074	-0.07902	0.09082	-0.09082	-0.07297	0.08073	-0.08073	-0.05755	0.0614	-0.0614
-3.2656	-0.05219	0.06332	-0.06332	-0.06858	0.08156	-0.08156	-0.07918	0.09121	-0.09121	-0.08164	0.09088	-0.09088	-0.07461	0.08036	-0.08036	-0.05805	0.06064	-0.06064
-3.2203	-0.05502	0.06437	-0.06437	-0.07175	0.08237	-0.08237	-0.08215	0.09166	-0.09166	-0.08395	0.09092	-0.09092	-0.07594	0.07997	-0.07997	-0.05829	0.05987	-0.05987
-3.1749	-0.05773	0.06541	-0.06541	-0.0747	0.08316	-0.08316	-0.08483	0.0921	-0.0921	-0.08593	0.09094	-0.09094	-0.07695	0.07957	-0.07957	-0.05826	0.05908	-0.05908
-3.1296	-0.06031	0.06645	-0.06645	-0.07744	0.08394	-0.08394	-0.08722	0.09252	-0.09252	-0.08757	0.09093	-0.09093	-0.07763	0.07914	-0.07914	-0.05796	0.05828	-0.05828
-3.0842	-0.06276	0.06747	-0.06747	-0.07993	0.0847	-0.0847	-0.08929	0.09292	-0.09292	-0.08888	0.09091	-0.09091	-0.07799	0.07869	-0.07869	-0.05741	0.05746	-0.05746
-3.0389	-0.06503	0.0685	-0.0685	-0.08216	0.08546	-0.08546	-0.09105	0.0933	-0.0933	-0.08984	0.09087	-0.09087	-0.07802	0.07823	-0.07823	-0.0566	0.05662	-0.05662
-2.9935	-0.06713	0.06951	-0.06951	-0.08413	0.08619	-0.08619	-0.09246	0.09366	-0.09366	-0.09044	0.09081	-0.09081	-0.07774	0.07774	-0.07774	-0.05556	0.05576	-0.05576
-2.9481	-0.06904	0.07052	-0.07052	-0.0858	0.08692	-0.08692	-0.09354	0.09401	-0.09401	-0.09069	0.09073	-0.09073	-0.07713	0.07724	-0.07724	-0.05428	0.05489	-0.05489
-2.9028	-0.07074	0.07152	-0.07152	-0.08718	0.08763	-0.08763	-0.09426	0.09433	-0.09433	-0.09058	0.09062	-0.09062	-0.07622	0.07671	-0.07671	-0.05279	0.054	-0.054
-2.8574	-0.07221	0.07251	-0.07251	-0.08825	0.08832	-0.08832	-0.09462	0.09464	-0.09464	-0.09011	0.0905	-0.0905	-0.075	0.07617	-0.07617	-0.05109	0.0531	-0.0531
-2.8121	-0.07345	0.07349	-0.07349	-0.08899	0.089	-0.089	-0.09462	0.09493	-0.09493	-0.08929	0.09036	-0.09036	-0.07349	0.0756	-0.0756	-0.04919	0.05218	-0.05218
-2.7667	-0.07444	0.07446	-0.07446	-0.08941	0.08967	-0.08967	-0.09425	0.0952	-0.0952	-0.08812	0.09019	-0.09019	-0.07169	0.07502	-0.07502	-0.04712	0.05124	-0.05124
-2.7214	-0.07516	0.07542	-0.07542	-0.08948	0.09032	-0.09032	-0.09352	0.09545	-0.09545	-0.0866	0.09001	-0.09001	-0.06961	0.07442	-0.07442	-0.04489	0.05029	-0.05029
-2.676	-0.07561	0.07638	-0.07638	-0.08922	0.09095	-0.09095	-0.09242	0.09568	-0.09568	-0.08475	0.0898	-0.0898	-0.06728	0.07379	-0.07379	-0.04251	0.04933	-0.04933
-2.6307	-0.07578	0.07732	-0.07732	-0.0886	0.09157	-0.09157	-0.09095	0.09589	-0.09589	-0.08256	0.08958	-0.08958	-0.0647	0.07315	-0.07315	-0.04	0.04835	-0.04835
-2.5853	-0.07566	0.07825	-0.07825	-0.08764	0.09217	-0.09217	-0.08913	0.09608	-0.09608	-0.08006	0.08933	-0.08933	-0.06189	0.07249	-0.07249	-0.03738	0.04736	-0.04736
-2.5399	-0.07523	0.07917	-0.07917	-0.08633	0.09275	-0.09275	-0.08695	0.09625	-0.09625	-0.07725	0.08906	-0.08906	-0.05886	0.07182	-0.07182	-0.03466	0.04635	-0.04635
-2.4946	-0.07451	0.08008	-0.08008	-0.08466	0.09332	-0.09332	-0.08442	0.09641	-0.09641	-0.07414	0.08878	-0.08878	-0.05564	0.07112	-0.07112	-0.03187	0.04533	-0.04533
-2.4492	-0.07347	0.08097	-0.08097	-0.08264	0.09387	-0.09387	-0.08156	0.09654	-0.09654	-0.07076	0.08847	-0.08847	-0.05223	0.07041	-0.07041	-0.02902	0.0443	-0.0443
-2.4039	-0.07213	0.08186	-0.08186	-0.08028	0.0944	-0.0944	-0.07836	0.09665	-0.09665	-0.06712	0.08814	-0.08814	-0.04867	0.06967	-0.06967	-0.02614	0.04325	-0.04325
-2.3585	-0.07046	0.08273	-0.08273	-0.07758	0.09492	-0.09492	-0.07486	0.09674	-0.09674	-0.06323	0.08779	-0.08779	-0.04497	0.06892	-0.06892	-0.02324	0.04219	-0.04219
-2.3132	-0.06849	0.08359	-0.08359	-0.07455	0.09541	-0.09541	-0.07105	0.09681	-0.09681	-0.05912	0.08742	-0.08742	-0.04115	0.06816	-0.06816	-0.02033	0.04112	-0.04112
-2.2678	-0.06621	0.08443	-0.08443	-0.0712	0.09589	-0.09589	-0.06696	0.09686	-0.09686	-0.0548	0.08703	-0.08703	-0.03723	0.06737	-0.06737	-0.01745	0.04004	-0.04004
-2.2224	-0.06362	0.08526	-0.08526	-0.06754	0.09635	-0.09635	-0.0626	0.09689	-0.09689	-0.0503	0.08662	-0.08662	-0.03323	0.06657	-0.06657	-0.0146	0.03894	-0.03894
-2.1771	-0.06072	0.08608	-0.08608	-0.06357	0.0968	-0.0968	-0.05799	0.0969	-0.0969	-0.04563	0.08619	-0.08619	-0.02918	0.06575	-0.06575	-0.0118	0.03784	-0.03784
-2.1317	-0.05753	0.08689	-0.08689	-0.05932	0.09722	-0.09722	-0.05315	0.09689	-0.09689	-0.04083	0.08574	-0.08574	-0.02509	0.06491	-0.06491	-0.00908	0.03672	-0.03672
-2.0864	-0.05405	0.08767	-0.08767	-0.0548	0.09762	-0.09762	-0.0481	0.09685	-0.09685	-0.0359	0.08527	-0.08527	-0.021	0.06406	-0.06406	-0.00644	0.03559	-0.03559
-2.041	-0.05029	0.08845	-0.08845	-0.05003	0.09801	-0.09801	-0.04286	0.0968	-0.0968	-0.03088	0.08478	-0.08478	-0.01691	0.06319	-0.06319	-0.0039	0.03446	-0.03446
-1.9957	-0.04627	0.08921	-0.08921	-0.04502	0.09838	-0.09838	-0.03746	0.09673	-0.09673	-0.02579	0.08427	-0.08427	-0.01285	0.0623	-0.0623	-0.00149	0.03331	-0.03331
-1.9503	-0.04199	0.08995	-0.08995	-0.0398	0.09872	-0.09872	-0.03191	0.09663	-0.09663	-0.02066	0.08374	-0.08374	-0.00884	0.0614	-0.0614	0.000798	0.03216	-0.03216
-1.905	-0.03748	0.09068	-0.09068	-0.03438	0.09905	-0.09905	-0.02625	0.09651	-0.09651	-0.0155	0.08319	-0.08319	-0.0049	0.06048	-0.06048	0.00294	0.03099	-0.03099
-1.8596	-0.03274	0.09139	-0.09139	-0.02879	0.09936	-0.09936	-0.0205	0.09638	-0.09638	-0.01034	0.08262	-0.08262	-0.00105	0.05955	-0.05955	0.00493	0.02982	-0.02982
-1.8142	-0.02779	0.09209	-0.09209	-0.02306	0.09965	-0.09965	-0.01468	0.09622	-0.09622	-0.00521	0.08204	-0.08204	0.00269	0.0586	-0.0586	0.00675	0.02865	-0.02865
-1.7689	-0.02265	0.09277	-0.09277	-0.01719	0.09992	-0.09992	-0.00882	0.09604	-0.09604	-0.000126	0.08143	-0.08143	0.00631	0.05763	-0.05763	0.00839	0.02746	-0.02746
-1.7235	-0.01735	0.09343	-0.09343	-0.01122	0.10016	-0.10016	-0.00295	0.09584	-0.09584	0.00488	0.0808	-0.0808	0.00978	0.05665	-0.05665	0.00985	0.02628	-0.02628
-1.6782	-0.0119	0.09408	-0.09408	-0.00518	0.10039	-0.10039	0.00291	0.09562	-0.09562	0.0098	0.08015	-0.08015	0.01309	0.05566	-0.05566	0.01112	0.02508	-0.02508
-1.6328	-0.00632	0.09471	-0.09471	0.000909	0.1006	-0.1006	0.00874	0.09538	-0.09538	0.0146	0.07949	-0.07949	0.01623	0.05465	-0.05465	0.0122	0.02389	-0.02389
-1.5875	-0.000642	0.09532	-0.09532	0.00702	0.10079	-0.10079	0.01451	0.09512	-0.09512	0.01926	0.07881	-0.07881	0.01918	0.05363	-0.05363	0.01308	0.02269	-0.02269
-1.5421	0.00512	0.09591	-0.09591	0.01314	0.10096	-0.10096	0.02018	0.09483	-0.09483	0.02376	0.0781	-0.0781	0.02193	0.05259	-0.05259	0.01375	0.02149	-0.02149
-1.4967	0.01093	0.09649	-0.09649	0.01922	0.1011	-0.1011	0.02575	0.09453	-0.09453	0.02808	0.07738	-0.07738	0.02446	0.05155	-0.05155	0.01423	0.0203	-0.0203
-1.4514	0.01678	0.09704	-0.09704	0.02525	0.10123	-0.10123	0.03117	0.0942	-0.0942	0.0322	0.07665	-0.07665	0.02678	0.05048	-0.05048	0.01451	0.0191	-0.0191
-1.406	0.02263	0.09758	-0.09758	0.0312	0.10133	-0.10133	0.03644	0.09386	-0.09386	0.03611	0.07589	-0.07589	0.02887	0.04941	-0.04941	0.01458	0.01791	-0.01791
-1.3607	0.02846	0.0981	-0.0981	0.03704	0.10142	-0.10142	0.04152	0.09349	-0.09349	0.0398	0.07512	-0.07512	0.03073	0.04832	-0.04832	0.01446	0.01674	-0.01674
-1.3153	0.03425	0.09861	-0.09861	0.04275	0.10148	-0.10148	0.0464	0.09311	-0.09311	0.04324	0.07432	-0.07432	0.03234	0.04723	-0.04723	0.01415	0.01557	-0.01557
-1.27	0.03996	0.09909	-0.09909	0.04829	0.10152	-0.10152	0.05105	0.0927	-0.0927	0.04642	0.07352	-0.07352	0.03371	0.04612	-0.04612	0.01366	0.01442	-0.01442
-1.2246	0.04558	0.09955	-0.09955	0.05366	0.10154	-0.10154	0.05546	0.09227	-0.09227	0.04933	0.07269	-0.07269	0.03484	0.04499	-0.04499	0.01299	0.0133	-0.0133
-1.1793	0.05107	0.1	-0.1	0.05881	0.10154	-0.10154	0.0596	0.09183	-0.09183	0.05196	0.07185	-0.07185	0.03572	0.04386	-0.04386	0.01216	0.01221	-0.01221
-1.1339	0.05642	0.10042	-0.10042	0.06374	0.10152	-0.10152	0.06347	0.09136	-0.09136	0.05431	0.07099	-0.07099	0.03635	0.04272	-0.04272	0.01116	0.01117	-0.01117
-1.0885	0.06159	0.10083	-0.10083	0.06841	0.10148	-0.10148	0.06704	0.09087	-0.09087	0.05637	0.07011	-0.07011	0.03675	0.04157	-0.04157	0.01002	0.01019	-0.01019
-1.0432	0.06657	0.10122	-0.10122	0.07282	0.10142	-0.10142	0.0703	0.09036	-0.09036	0.05812	0.06922	-0.06922	0.0369	0.04041	-0.04041	0.00875	0.00929	-0.00929
-0.9978	0.07132	0.10158	-0.10158	0.07693	0.10133	-0.10133	0.07323	0.08983	-0.08983	0.05958	0.06831	-0.06831	0.03683	0.03924	-0.03924	0.00735	0.00851	-0.00851
-0.9525	0.07583	0.10193	-0.10193	0.08073	0.10123	-0.10123	0.07584	0.08929	-0.08929	0.06073	0.06738	-0.06738	0.03653	0.03806	-0.03806	0.00585	0.00787	-0.00787
-0.9071	0.08008	0.10226	-0.10226	0.08421	0.1011	-0.1011	0.07811	0.08872	-0.08872	0.06158	0.06644	-0.06644	0.03601	0.03687	-0.03687	0.00426	0.00742	-0.00742
-0.8618	0.08404	0.10256	-0.10256	0.08735	0.10095	-0.10095	0.08002	0.08813	-0.08813	0.06212	0.06549	-0.06549	0.03528	0.03567	-0.03567	0.00259	0.00719	-0.00719
-0.8164	0.0877	0.10285	-0.10285	0.09013	0.10078	-0.10078	0.08159	0.08753	-0.08753	0.06237	0.06452	-0.06452	0.03436	0.03447	-0.03447	0.000867	0.00722	-0.00722
-0.771	0.09104	0.10312	-0.10312	0.09254	0.10059	-0.10059	0.0828	0.0869	-0.0869	0.06232	0.06354	-0.06354	0.03326	0.03326	-0.03326	-0.000903	0.00748	-0.00748
-0.7257	0.09404	0.10336	-0.10336	0.09459	0.10038	-0.10038	0.08365	0.08626	-0.08626	0.06199	0.06254	-0.06254	0.03198	0.03205	-0.03205	-0.0027	0.00797	-0.00797
-0.6803	0.09668	0.10358	-0.10358	0.09624	0.10015	-0.10015	0.08414	0.0856	-0.0856	0.06138	0.06152	-0.06152	0.03055	0.03083	-0.03083	-0.0045	0.00865	-0.00865
-0.635	0.09896	0.10379	-0.10379	0.09751	0.0999	-0.0999	0.08428	0.08492	-0.08492	0.0605	0.0605	-0.0605	0.02898	0.0296	-0.0296	-0.0063	0.00947	-0.00947
-0.5896	0.10086	0.10397	-0.10397	0.09839	0.09962	-0.09962	0.08406	0.08422	-0.08422	0.05936	0.05946	-0.05946	0.02728	0.02837	-0.02837	-0.00807	0.0104	-0.0104
-0.5443	0.10237	0.10413	-0.10413	0.09887	0.09933	-0.09933	0.0835	0.0835	-0.0835	0.05797	0.0584	-0.0584	0.02547	0.02714	-0.02714	-0.0098	0.01142	-0.01142
-0.4989	0.10348	0.10427	-0.10427	0.09895	0.09901	-0.09901	0.0826	0.08276	-0.08276	0.05635	0.05734	-0.05734	0.02357	0.02591	-0.02591	-0.01146	0.0125	-0.0125
-0.4536	0.10419	0.10439	-0.10439	0.09864	0.09868	-0.09868	0.08137	0.08201	-0.08201	0.05451	0.05626	-0.05626	0.02159	0.02468	-0.02468	-0.01305	0.01363	-0.01363
-0.4082	0.10449	0.10449	-0.10449	0.09794	0.09832	-0.09832	0.07981	0.08124	-0.08124	0.05247	0.05517	-0.05517	0.01956	0.02344	-0.02344	-0.01454	0.01479	-0.01479
-0.3628	0.10439	0.10457	-0.10457	0.09685	0.09794	-0.09794	0.07795	0.08045	-0.08045	0.05025	0.05406	-0.05406	0.01748	0.02221	-0.02221	-0.01593	0.01598	-0.01598
-0.3175	0.10387	0.10463	-0.10463	0.09538	0.09754	-0.09754	0.0758	0.07964	-0.07964	0.04785	0.05295	-0.05295	0.01539	0.02099	-0.02099	-0.01719	0.01719	-0.01719
-0.2721	0.10294	0.10466	-0.10466	0.09354	0.09713	-0.09713	0.07337	0.07882	-0.07882	0.0453	0.05182	-0.05182	0.01329	0.01976	-0.01976	-0.01831	0.01842	-0.01842
-0.2268	0.10161	0.10468	-0.10468	0.09134	0.09669	-0.09669	0.07067	0.07798	-0.07798	0.04263	0.05069	-0.05069	0.0112	0.01855	-0.01855	-0.01928	0.01966	-0.01966
-0.1814	0.09988	0.10467	-0.10467	0.0888	0.09623	-0.09623	0.06773	0.07712	-0.07712	0.03984	0.04954	-0.04954	0.00915	0.01735	-0.01735	-0.02009	0.02091	-0.02091
-0.1361	0.09775	0.10464	-0.10464	0.08592	0.09575	-0.09575	0.06456	0.07625	-0.07625	0.03695	0.04838	-0.04838	0.00715	0.01617	-0.01617	-0.02071	0.02217	-0.02217
-0.0907	0.09524	0.10459	-0.10459	0.08272	0.09525	-0.09525	0.06118	0.07536	-0.07536	0.034	0.04721	-0.04721	0.00521	0.01501	-0.01501	-0.02116	0.02343	-0.02343
-0.0453	0.09236	0.10452	-0.10452	0.07922	0.09473	-0.09473	0.05762	0.07446	-0.07446	0.03099	0.04604	-0.04604	0.00335	0.01387	-0.01387	-0.02141	0.02469	-0.02469
0	0.08912	0.10443	-0.10443	0.07545	0.09419	-0.09419	0.05388	0.07354	-0.07354	0.02795	0.04485	-0.04485	0.00159	0.01278	-0.01278	-0.02145	0.02596	-0.02596
0.0454	0.08553	0.10432	-0.10432	0.0714	0.09364	-0.09364	0.05001	0.0726	-0.0726	0.02489	0.04366	-0.04366	-5.61e-05	0.01173	-0.01173	-0.02129	0.02723	-0.02723
0.0907	0.08161	0.10418	-0.10418	0.06712	0.09306	-0.09306	0.04601	0.07165	-0.07165	0.02185	0.04246	-0.04246	-0.00158	0.01074	-0.01074	-0.02091	0.02849	-0.02849
0.1361	0.07738	0.10403	-0.10403	0.06262	0.09247	-0.09247	0.04191	0.07069	-0.07069	0.01882	0.04125	-0.04125	-0.00297	0.00984	-0.00984	-0.02031	0.02976	-0.02976
0.1814	0.07285	0.10385	-0.10385	0.05791	0.09185	-0.09185	0.03773	0.06971	-0.06971	0.01584	0.04003	-0.04003	-0.0042	0.00904	-0.00904	-0.0195	0.03102	-0.03102
0.2268	0.06806	0.10365	-0.10365	0.05304	0.09122	-0.09122	0.03349	0.06871	-0.06871	0.01293	0.03881	-0.03881	-0.00528	0.00839	-0.00839	-0.01846	0.03228	-0.03228
0.2721	0.06301	0.10344	-0.10344	0.04801	0.09057	-0.09057	0.02923	0.06771	-0.06771	0.01009	0.03758	-0.03758	-0.00619	0.00792	-0.00792	-0.01721	0.03353	-0.03353
0.3175	0.05773	0.1032	-0.1032	0.04286	0.0899	-0.0899	0.02495	0.06669	-0.06669	0.00735	0.03634	-0.03634	-0.00692	0.00766	-0.00766	-0.01574	0.03479	-0.03479
0.3629	0.05225	0.10294	-0.10294	0.03761	0.08921	-0.08921	0.02069	0.06565	-0.06565	0.00473	0.0351	-0.0351	-0.00747	0.00763	-0.00763	-0.01405	0.03603	-0.03603
0.4082	0.04659	0.10266	-0.10266	0.03229	0.0885	-0.0885	0.01646	0.06461	-0.06461	0.00223	0.03385	-0.03385	-0.00783	0.00783	-0.00783	-0.01216	0.03727	-0.03727
0.4536	0.04077	0.10236	-0.10236	0.02691	0.08778	-0.08778	0.01228	0.06355	-0.06355	-0.000131	0.0326	-0.0326	-0.008	0.00825	-0.00825	-0.01007	0.03851	-0.03851
0.4989	0.03483	0.10203	-0.10203	0.02152	0.08703	-0.08703	0.00818	0.06247	-0.06247	-0.00234	0.03135	-0.03135	-0.00797	0.00886	-0.00886	-0.00779	0.03973	-0.03973
0.5443	0.02878	0.10169	-0.10169	0.01612	0.08628	-0.08628	0.00418	0.06139	-0.06139	-0.00438	0.03009	-0.03009	-0.00775	0.00962	-0.00962	-0.00532	0.04095	-0.04095
0.5896	0.02267	0.10133	-0.10133	0.01075	0.0855	-0.0855	0.000294	0.06029	-0.06029	-0.00624	0.02884	-0.02884	-0.00734	0.01049	-0.01049	-0.00268	0.04217	-0.04217
0.635	0.0165	0.10095	-0.10095	0.00543	0.08471	-0.08471	-0.00346	0.05919	-0.05919	-0.00793	0.02758	-0.02758	-0.00673	0.01146	-0.01146	0.000113	0.04337	-0.04337
0.6804	0.01032	0.10054	-0.10054	0.000191	0.0839	-0.0839	-0.00706	0.05807	-0.05807	-0.00942	0.02632	-0.02632	-0.00593	0.01249	-0.01249	0.00305	0.04457	-0.04457
0.7257	0.00414	0.10012	-0.10012	-0.00495	0.08307	-0.08307	-0.0105	0.05694	-0.05694	-0.01071	0.02506	-0.02506	-0.00495	0.01357	-0.01357	0.00613	0.04575	-0.04575
0.7711	-0.002	0.09968	-0.09968	-0.00998	0.08223	-0.08223	-0.01376	0.0558	-0.0558	-0.01181	0.0238	-0.0238	-0.00379	0.01469	-0.01469	0.00931	0.04693	-0.04693
0.8164	-0.00807	0.09922	-0.09922	-0.01486	0.08137	-0.08137	-0.01682	0.05465	-0.05465	-0.0127	0.02255	-0.02255	-0.00246	0.01584	-0.01584	0.01259	0.0481	-0.0481
0.8618	-0.01406	0.09873	-0.09873	-0.01957	0.08049	-0.08049	-0.01968	0.05349	-0.05349	-0.01338	0.0213	-0.0213	-0.000975	0.01701	-0.01701	0.01596	0.04926	-0.04926
0.9071	-0.01994	0.09823	-0.09823	-0.02411	0.07961	-0.07961	-0.02232	0.05232	-0.05232	-0.01387	0.02006	-0.02006	0.000666	0.0182	-0.0182	0.01938	0.05041	-0.05041
0.9525	-0.02567	0.09771	-0.09771	-0.02844	0.0787	-0.0787	-0.02474	0.05114	-0.05114	-0.01414	0.01883	-0.01883	0.00245	0.0194	-0.0194	0.02285	0.05154	-0.05154
0.9978	-0.03124	0.09717	-0.09717	-0.03255	0.07778	-0.07778	-0.02693	0.04996	-0.04996	-0.01422	0.01761	-0.01761	0.00435	0.02061	-0.02061	0.02634	0.05267	-0.05267
1.0432	-0.03663	0.09661	-0.09661	-0.03643	0.07685	-0.07685	-0.02887	0.04876	-0.04876	-0.0141	0.0164	-0.0164	0.00637	0.02183	-0.02183	0.02983	0.05379	-0.05379
1.0886	-0.0418	0.09604	-0.09604	-0.04006	0.0759	-0.0759	-0.03058	0.04756	-0.04756	-0.01379	0.01521	-0.01521	0.00849	0.02305	-0.02305	0.03331	0.05489	-0.05489
1.1339	-0.04674	0.09544	-0.09544	-0.04343	0.07494	-0.07494	-0.03203	0.04635	-0.04635	-0.01329	0.01405	-0.01405	0.0107	0.02427	-0.02427	0.03675	0.05598	-0.05598
1.1793	-0.05144	0.09483	-0.09483	-0.04652	0.07396	-0.07396	-0.03325	0.04514	-0.04514	-0.01262	0.01292	-0.01292	0.01297	0.02549	-0.02549	0.04012	0.05706	-0.05706
1.2246	-0.05586	0.09419	-0.09419	-0.04934	0.07297	-0.07297	-0.03421	0.04391	-0.04391	-0.01179	0.01184	-0.01184	0.01529	0.02671	-0.02671	0.04342	0.05813	-0.05813
1.27	-0.06	0.09354	-0.09354	-0.05186	0.07197	-0.07197	-0.03493	0.04268	-0.04268	-0.0108	0.01081	-0.01081	0.01765	0.02793	-0.02793	0.04662	0.05918	-0.05918
1.3153	-0.06384	0.09287	-0.09287	-0.05409	0.07095	-0.07095	-0.03541	0.04145	-0.04145	-0.00966	0.00985	-0.00985	0.02002	0.02915	-0.02915	0.04969	0.06022	-0.06022
1.3607	-0.06737	0.09219	-0.09219	-0.05602	0.06992	-0.06992	-0.03565	0.04021	-0.04021	-0.0084	0.00899	-0.00899	0.02239	0.03036	-0.03036	0.05263	0.06125	-0.06125
1.406	-0.07057	0.09149	-0.09149	-0.05765	0.06888	-0.06888	-0.03566	0.03896	-0.03896	-0.00701	0.00825	-0.00825	0.02474	0.03157	-0.03157	0.05541	0.06226	-0.06226
1.4514	-0.07344	0.09077	-0.09077	-0.05897	0.06783	-0.06783	-0.03545	0.03771	-0.03771	-0.00553	0.00768	-0.00768	0.02706	0.03278	-0.03278	0.05801	0.06326	-0.06326
1.4968	-0.07596	0.09003	-0.09003	-0.05999	0.06676	-0.06676	-0.03503	0.03646	-0.03646	-0.00395	0.00731	-0.00731	0.02931	0.03397	-0.03397	0.06041	0.06425	-0.06425
1.5421	-0.07813	0.08927	-0.08927	-0.06071	0.06569	-0.06569	-0.0344	0.0352	-0.0352	-0.00231	0.00716	-0.00716	0.0315	0.03516	-0.03516	0.0626	0.06522	-0.06522
1.5875	-0.07994	0.0885	-0.0885	-0.06113	0.0646	-0.0646	-0.03358	0.03394	-0.03394	-0.000607	0.00726	-0.00726	0.03359	0.03635	-0.03635	0.06456	0.06618	-0.06618
1.6328	-0.0814	0.08772	-0.08772	-0.06126	0.0635	-0.0635	-0.03258	0.03267	-0.03267	0.00113	0.00759	-0.00759	0.03557	0.03752	-0.03752	0.06627	0.06712	-0.06712
1.6782	-0.08249	0.08692	-0.08692	-0.0611	0.0624	-0.0624	-0.03141	0.03141	-0.03141	0.0029	0.00813	-0.00813	0.03743	0.03869	-0.03869	0.06773	0.06805	-0.06805
1.7235	-0.08323	0.0861	-0.0861	-0.06066	0.06128	-0.06128	-0.03009	0.03014	-0.03014	0.00467	0.00882	-0.00882	0.03914	0.03985	-0.03985	0.06892	0.06896	-0.06896
1.7689	-0.08361	0.08526	-0.08526	-0.05996	0.06015	-0.06015	-0.02863	0.02887	-0.02887	0.00643	0.00965	-0.00965	0.04069	0.041	-0.041	0.06982	0.06985	-0.06985
1.8143	-0.08364	0.08442	-0.08442	-0.05901	0.05901	-0.05901	-0.02704	0.02761	-0.02761	0.00816	0.01056	-0.01056	0.04208	0.04214	-0.04214	0.07044	0.07073	-0.07073
1.8596	-0.08332	0.08355	-0.08355	-0.05781	0.05787	-0.05787	-0.02535	0.02634	-0.02634	0.00984	0.01155	-0.01155	0.04327	0.04327	-0.04327	0.07075	0.0716	-0.0716
1.905	-0.08267	0.08267	-0.08267	-0.05637	0.05671	-0.05671	-0.02358	0.02507	-0.02507	0.01147	0.01259	-0.01259	0.04427	0.04439	-0.04439	0.07076	0.07245	-0.07245
1.9503	-0.08168	0.08178	-0.08178	-0.05473	0.05555	-0.05555	-0.02172	0.02381	-0.02381	0.01302	0.01367	-0.01367	0.04505	0.0455	-0.0455	0.07046	0.07328	-0.07328
1.9957	-0.08038	0.08087	-0.08087	-0.05288	0.05438	-0.05438	-0.01982	0.02255	-0.02255	0.01447	0.01478	-0.01478	0.04561	0.0466	-0.0466	0.06984	0.0741	-0.0741
2.041	-0.07876	0.07995	-0.07995	-0.05085	0.0532	-0.0532	-0.01787	0.02129	-0.02129	0.01582	0.01591	-0.01591	0.04594	0.04769	-0.04769	0.0689	0.0749	-0.0749
2.0864	-0.07686	0.07902	-0.07902	-0.04865	0.05202	-0.05202	-0.0159	0.02004	-0.02004	0.01705	0.01705	-0.01705	0.04603	0.04877	-0.04877	0.06764	0.07568	-0.07568
2.1318	-0.07468	0.07807	-0.07807	-0.04631	0.05082	-0.05082	-0.01393	0.01879	-0.01879	0.01814	0.01821	-0.01821	0.04587	0.04983	-0.04983	0.06607	0.07645	-0.07645
2.1771	-0.07223	0.07711	-0.07711	-0.04383	0.04962	-0.04962	-0.01197	0.01756	-0.01756	0.01909	0.01937	-0.01937	0.04547	0.05088	-0.05088	0.06418	0.07719	-0.07719
2.2225	-0.06954	0.07614	-0.07614	-0.04124	0.04842	-0.04842	-0.01004	0.01633	-0.01633	0.01988	0.02053	-0.02053	0.0448	0.05192	-0.05192	0.06199	0.07793	-0.07793
2.2678	-0.06663	0.07516	-0.07516	-0.03856	0.04721	-0.04721	-0.00816	0.01512	-0.01512	0.0205	0.0217	-0.0217	0.04388	0.05295	-0.05295	0.05949	0.07864	-0.07864
2.3132	-0.0635	0.07416	-0.07416	-0.0358	0.04599	-0.04599	-0.00633	0.01393	-0.01393	0.02095	0.02287	-0.02287	0.0427	0.05396	-0.05396	0.05669	0.07934	-0.07934
2.3585	-0.06019	0.07315	-0.07315	-0.03299	0.04477	-0.04477	-0.00459	0.01277	-0.01277	0.0212	0.02404	-0.02404	0.04126	0.05497	-0.05497	0.05361	0.08002	-0.08002
2.4039	-0.05671	0.07213	-0.07213	-0.03014	0.04354	-0.04354	-0.00293	0.01163	-0.01163	0.02127	0.0252	-0.0252	0.03957	0.05595	-0.05595	0.05026	0.08068	-0.08068
2.4492	-0.05308	0.0711	-0.0711	-0.02728	0.04231	-0.04231	-0.00137	0.01053	-0.01053	0.02114	0.02636	-0.02636	0.03762	0.05693	-0.05693	0.04664	0.08132	-0.08132
2.4946	-0.04933	0.07006	-0.07006	-0.02441	0.04107	-0.04107	6.47e-05	0.00948	-0.00948	0.02081	0.02752	-0.02752	0.03543	0.05789	-0.05789	0.04278	0.08195	-0.08195
2.54	-0.04548	0.069	-0.069	-0.02157	0.03983	-0.03983	0.00138	0.00851	-0.00851	0.02027	0.02867	-0.02867	0.03299	0.05883	-0.05883	0.03868	0.08256	-0.08256
2.5853	-0.04154	0.06794	-0.06794	-0.01876	0.03859	-0.03859	0.00255	0.00763	-0.00763	0.01952	0.02982	-0.02982	0.03033	0.05976	-0.05976	0.03436	0.08315	-0.08315
2.6307	-0.03754	0.06687	-0.06687	-0.016	0.03735	-0.03735	0.00358	0.00688	-0.00688	0.01858	0.03095	-0.03095	0.02744	0.06068	-0.06068	0.02985	0.08372	-0.08372
2.676	-0.0335	0.06579	-0.06579	-0.01332	0.0361	-0.0361	0.00445	0.00631	-0.00631	0.01742	0.03208	-0.03208	0.02434	0.06158	-0.06158	0.02516	0.08428	-0.08428
2.7214	-0.02945	0.06469	-0.06469	-0.01072	0.03485	-0.03485	0.00516	0.00597	-0.00597	0.01607	0.03321	-0.03321	0.02104	0.06247	-0.06247	0.0203	0.08481	-0.08481
2.7667	-0.0254	0.06359	-0.06359	-0.00821	0.0336	-0.0336	0.0057	0.00589	-0.00589	0.01452	0.03432	-0.03432	0.01755	0.06334	-0.06334	0.01531	0.08533	-0.08533
2.8121	-0.02137	0.06249	-0.06249	-0.00583	0.03235	-0.03235	0.00607	0.00607	-0.00607	0.01278	0.03542	-0.03542	0.01389	0.06419	-0.06419	0.01019	0.08583	-0.08583
2.8575	-0.01739	0.06137	-0.06137	-0.00356	0.03109	-0.03109	0.00627	0.00651	-0.00651	0.01085	0.03652	-0.03652	0.01008	0.06503	-0.06503	0.00499	0.08631	-0.08631
2.9028	-0.01347	0.06024	-0.06024	-0.00144	0.02984	-0.02984	0.00629	0.00714	-0.00714	0.00874	0.0376	-0.0376	0.00612	0.06586	-0.06586	-0.000297	0.08677	-0.08677
2.9482	-0.00963	0.05911	-0.05911	0.000538	0.02859	-0.02859	0.00613	0.00791	-0.00791	0.00647	0.03868	-0.03868	0.00205	0.06667	-0.06667	-0.00563	0.08722	-0.08722
2.9935	-0.00589	0.05797	-0.05797	0.00236	0.02733	-0.02733	0.0058	0.00879	-0.00879	0.00405	0.03974	-0.03974	-0.00213	0.06746	-0.06746	-0.01099	0.08764	-0.08764
3.0389	-0.00227	0.05683	-0.05683	0.00402	0.02608	-0.02608	0.00529	0.00975	-0.00975	0.00148	0.04079	-0.04079	-0.00639	0.06824	-0.06824	-0.01635	0.08805	-0.08805
3.0842	0.00122	0.05567	-0.05567	0.0055	0.02483	-0.02483	0.00462	0.01076	-0.01076	-0.00123	0.04183	-0.04183	-0.01072	0.069	-0.069	-0.0217	0.08844	-0.08844
3.1296	0.00456	0.05451	-0.05451	0.00682	0.02358	-0.02358	0.00378	0.0118	-0.0118	-0.00405	0.04286	-0.04286	-0.01509	0.06974	-0.06974	-0.027	0.08881	-0.08881
3.1749	0.00774	0.05335	-0.05335	0.00795	0.02233	-0.02233	0.00278	0.01287	-0.01287	-0.00697	0.04388	-0.04388	-0.01948	0.07047	-0.07047	-0.03223	0.08916	-0.08916
3.2203	0.01075	0.05218	-0.05218	0.0089	0.02109	-0.02109	0.00163	0.01396	-0.01396	-0.00998	0.04489	-0.04489	-0.02387	0.07118	-0.07118	-0.03737	0.0895	-0.0895
3.2657	0.01358	0.051	-0.051	0.00967	0.01985	-0.01985	0.00033	0.01506	-0.01506	-0.01307	0.04588	-0.04588	-0.02824	0.07187	-0.07187	-0.04239	0.08981	-0.08981
3.311	0.01621	0.04982	-0.04982	0.01025	0.01862	-0.01862	-0.0011	0.01616	-0.01616	-0.01621	0.04686	-0.04686	-0.03258	0.07255	-0.07255	-0.04728	0.09011	-0.09011
3.3564	0.01864	0.04864	-0.04864	0.01065	0.01739	-0.01739	-0.00265	0.01727	-0.01727	-0.01938	0.04783	-0.04783	-0.03685	0.07321	-0.07321	-0.05202	0.09039	-0.09039
3.4017	0.02087	0.04745	-0.04745	0.01088	0.01617	-0.01617	-0.00432	0.01838	-0.01838	-0.02258	0.04878	-0.04878	-0.04103	0.07385	-0.07385	-0.05657	0.09065	-0.09065
3.4471	0.02288	0.04625	-0.04625	0.01093	0.01496	-0.01496	-0.00608	0.01949	-0.01949	-0.02577	0.04972	-0.04972	-0.04512	0.07448	-0.07448	-0.06092	0.09089	-0.09089
3.4924	0.02467	0.04506	-0.04506	0.01081	0.01375	-0.01375	-0.00794	0.0206	-0.0206	-0.02895	0.05065	-0.05065	-0.04907	0.07509	-0.07509	-0.06506	0.09111	-0.09111
3.5378	0.02625	0.04386	-0.04386	0.01053	0.01256	-0.01256	-0.00986	0.0217	-0.0217	-0.0321	0.05156	-0.05156	-0.05289	0.07568	-0.07568	-0.06896	0.09132	-0.09132
3.5832	0.0276	0.04266	-0.04266	0.01009	0.01139	-0.01139	-0.01184	0.0228	-0.0228	-0.03519	0.05246	-0.05246	-0.05654	0.07625	-0.07625	-0.0726	0.0915	-0.0915
3.6285	0.02873	0.04145	-0.04145	0.0095	0.01023	-0.01023	-0.01387	0.02389	-0.02389	-0.03821	0.05334	-0.05334	-0.06	0.07681	-0.07681	-0.07598	0.09167	-0.09167
3.6739	0.02965	0.04024	-0.04024	0.00878	0.00911	-0.00911	-0.01593	0.02498	-0.02498	-0.04114	0.05421	-0.05421	-0.06327	0.07735	-0.07735	-0.07907	0.09182	-0.09182
3.7192	0.03034	0.03904	-0.03904	0.00793	0.00801	-0.00801	-0.018	0.02606	-0.02606	-0.04396	0.05507	-0.05507	-0.06632	0.07787	-0.07787	-0.08187	0.09196	-0.09196
3.7646	0.03083	0.03783	-0.03783	0.00697	0.00697	-0.00697	-0.02007	0.02713	-0.02713	-0.04666	0.05591	-0.05591	-0.06914	0.07837	-0.07837	-0.08435	0.09207	-0.09207
3.8099	0.03111	0.03661	-0.03661	0.0059	0.00599	-0.00599	-0.02212	0.02819	-0.02819	-0.04921	0.05674	-0.05674	-0.07171	0.07886	-0.07886	-0.08651	0.09217	-0.09217
3.8553	0.03118	0.0354	-0.0354	0.00473	0.00513	-0.00513	-0.02413	0.02924	-0.02924	-0.05161	0.05755	-0.05755	-0.07402	0.07933	-0.07933	-0.08835	0.09225	-0.09225
3.9006	0.03107	0.03419	-0.03419	0.00349	0.00444	-0.00444	-0.0261	0.03028	-0.03028	-0.05383	0.05834	-0.05834	-0.07605	0.07978	-0.07978	-0.08985	0.09231	-0.09231
3.946	0.03077	0.03298	-0.03298	0.00219	0.004	-0.004	-0.02799	0.03132	-0.03132	-0.05586	0.05912	-0.05912	-0.0778	0.08022	-0.08022	-0.091	0.09236	-0.09236
3.9914	0.0303	0.03176	-0.03176	0.000833	0.00389	-0.00389	-0.02981	0.03234	-0.03234	-0.0577	0.05989	-0.05989	-0.07926	0.08063	-0.08063	-0.09182	0.09239	-0.09239
4.0367	0.02966	0.03055	-0.03055	-0.00056	0.00414	-0.00414	-0.03154	0.03335	-0.03335	-0.05932	0.06064	-0.06064	-0.08041	0.08103	-0.08103	-0.09228	0.0924	-0.0924
4.0821	0.02887	0.02934	-0.02934	-0.00197	0.00468	-0.00468	-0.03315	0.03435	-0.03435	-0.06071	0.06137	-0.06137	-0.08125	0.08141	-0.08141	-0.09239	0.09239	-0.09239
4.1274	0.02794	0.02813	-0.02813	-0.0034	0.00543	-0.00543	-0.03464	0.03534	-0.03534	-0.06186	0.06209	-0.06209	-0.08178	0.08178	-0.08178	-0.09215	0.09237	-0.09237
4.1728	0.02689	0.02692	-0.02692	-0.00482	0.0063	-0.0063	-0.03599	0.03632	-0.03632	-0.06277	0.06279	-0.06279	-0.08198	0.08212	-0.08212	-0.09156	0.09233	-0.09233
4.2181	0.02572	0.02572	-0.02572	-0.00621	0.00725	-0.00725	-0.03719	0.03728	-0.03728	-0.06343	0.06347	-0.06347	-0.08187	0.08245	-0.08245	-0.09063	0.09227	-0.09227
4.2635	0.02445	0.02451	-0.02451	-0.00757	0.00824	-0.00824	-0.03823	0.03823	-0.03823	-0.06382	0.06414	-0.06414	-0.08143	0.08277	-0.08277	-0.08936	0.0922	-0.0922
4.3089	0.02309	0.02331	-0.02331	-0.00889	0.00926	-0.00926	-0.0391	0.03917	-0.03917	-0.06394	0.0648	-0.0648	-0.08067	0.08306	-0.08306	-0.08776	0.09211	-0.09211
4.3542	0.02166	0.02211	-0.02211	-0.01014	0.0103	-0.0103	-0.03979	0.0401	-0.0401	-0.0638	0.06543	-0.06543	-0.0796	0.08334	-0.08334	-0.08584	0.092	-0.092
4.3996	0.02018	0.02092	-0.02092	-0.01132	0.01135	-0.01135	-0.04029	0.04102	-0.04102	-0.06338	0.06605	-0.06605	-0.0782	0.0836	-0.0836	-0.0836	0.09188	-0.09188
4.4449	0.01865	0.01972	-0.01972	-0.01241	0.01241	-0.01241	-0.04059	0.04192	-0.04192	-0.06269	0.06666	-0.06666	-0.07649	0.08384	-0.08384	-0.08106	0.09175	-0.09175
4.4903	0.01709	0.01854	-0.01854	-0.0134	0.01346	-0.01346	-0.04069	0.04281	-0.04281	-0.06172	0.06725	-0.06725	-0.07448	0.08407	-0.08407	-0.07822	0.09159	-0.09159
4.5356	0.01553	0.01735	-0.01735	-0.01428	0.01451	-0.01451	-0.04058	0.04368	-0.04368	-0.06048	0.06782	-0.06782	-0.07218	0.08428	-0.08428	-0.07511	0.09142	-0.09142
4.581	0.01396	0.01617	-0.01617	-0.01504	0.01556	-0.01556	-0.04025	0.04454	-0.04454	-0.05896	0.06837	-0.06837	-0.06958	0.08447	-0.08447	-0.07173	0.09124	-0.09124
4.6263	0.0124	0.015	-0.015	-0.01568	0.01661	-0.01661	-0.03971	0.04539	-0.04539	-0.05718	0.06891	-0.06891	-0.06671	0.08464	-0.08464	-0.06811	0.09104	-0.09104
4.6717	0.01088	0.01383	-0.01383	-0.01617	0.01765	-0.01765	-0.03895	0.04622	-0.04622	-0.05514	0.06944	-0.06944	-0.06357	0.0848	-0.0848	-0.06425	0.09083	-0.09083
4.7171	0.00939	0.01267	-0.01267	-0.01653	0.01868	-0.01868	-0.03797	0.04704	-0.04704	-0.05284	0.06994	-0.06994	-0.06019	0.08494	-0.08494	-0.06018	0.0906	-0.0906
4.7624	0.00796	0.01151	-0.01151	-0.01673	0.0197	-0.0197	-0.03677	0.04785	-0.04785	-0.0503	0.07043	-0.07043	-0.05656	0.08507	-0.08507	-0.05591	0.09036	-0.09036
4.8078	0.00659	0.01036	-0.01036	-0.01678	0.02072	-0.02072	-0.03536	0.04864	-0.04864	-0.04752	0.0709	-0.0709	-0.05271	0.08518	-0.08518	-0.05146	0.0901	-0.0901
4.8531	0.0053	0.00922	-0.00922	-0.01666	0.02172	-0.02172	-0.03374	0.04942	-0.04942	-0.04452	0.07136	-0.07136	-0.04866	0.08527	-0.08527	-0.04686	0.08983	-0.08983
4.8985	0.0041	0.00809	-0.00809	-0.01639	0.02272	-0.02272	-0.03191	0.05018	-0.05018	-0.0413	0.0718	-0.0718	-0.04442	0.08535	-0.08535	-0.04211	0.08955	-0.08955
4.9438	0.00299	0.00697	-0.00697	-0.01594	0.02371	-0.02371	-0.02988	0.05093	-0.05093	-0.03788	0.07222	-0.07222	-0.04001	0.08541	-0.08541	-0.03725	0.08925	-0.08925
4.9892	0.00198	0.00586	-0.00586	-0.01534	0.02468	-0.02468	-0.02766	0.05166	-0.05166	-0.03427	0.07263	-0.07263	-0.03544	0.08545	-0.08545	-0.03229	0.08893	-0.08893
5.0346	0.00109	0.00477	-0.00477	-0.01456	0.02565	-0.02565	-0.02525	0.05238	-0.05238	-0.03049	0.07302	-0.07302	-0.03074	0.08548	-0.08548	-0.02726	0.08861	-0.08861
5.0799	0.00031	0.00371	-0.00371	-0.01363	0.0266	-0.0266	-0.02267	0.05308	-0.05308	-0.02655	0.0734	-0.0734	-0.02593	0.08549	-0.08549	-0.02216	0.08827	-0.08827
5.1253	-0.000342	0.00271	-0.00271	-0.01253	0.02755	-0.02755	-0.01992	0.05377	-0.05377	-0.02247	0.07375	-0.07375	-0.02103	0.08549	-0.08549	-0.01704	0.08792	-0.08792
5.1706	-0.000866	0.00184	-0.00184	-0.01127	0.02848	-0.02848	-0.01701	0.05444	-0.05444	-0.01827	0.07409	-0.07409	-0.01605	0.08547	-0.08547	-0.01189	0.08756	-0.08756
5.216	-0.00126	0.00136	-0.00136	-0.00986	0.0294	-0.0294	-0.01396	0.0551	-0.0551	-0.01396	0.07442	-0.07442	-0.01102	0.08544	-0.08544	-0.00676	0.08718	-0.08718
5.2613	-0.00151	0.00164	-0.00164	-0.0083	0.03031	-0.03031	-0.01078	0.05574	-0.05574	-0.00957	0.07473	-0.07473	-0.00596	0.08539	-0.08539	-0.00165	0.08679	-0.08679
5.3067	-0.00164	0.00243	-0.00243	-0.00661	0.0312	-0.0312	-0.00749	0.05636	-0.05636	-0.0051	0.07502	-0.07502	-0.000891	0.08533	-0.08533	0.00342	0.08639	-0.08639
5.352	-0.00162	0.00337	-0.00337	-0.00478	0.03209	-0.03209	-0.0041	0.05698	-0.05698	-0.000591	0.0753	-0.0753	0.00417	0.08525	-0.08525	0.00842	0.08598	-0.08598
5.3974	-0.00147	0.00436	-0.00436	-0.00282	0.03296	-0.03296	-0.000616	0.05757	-0.05757	0.00395	0.07556	-0.07556	0.0092	0.08516	-0.08516	0.01333	0.08556	-0.08556
5.4428	-0.00119	0.00537	-0.00537	-0.000757	0.03382	-0.03382	0.00293	0.05815	-0.05815	0.00851	0.07581	-0.07581	0.01418	0.08505	-0.08505	0.01814	0.08513	-0.08513
5.4881	-0.000772	0.00639	-0.00639	0.00141	0.03466	-0.03466	0.00654	0.05872	-0.05872	0.01305	0.07603	-0.07603	0.01909	0.08493	-0.08493	0.02284	0.08468	-0.08468
5.5335	-0.000231	0.0074	-0.0074	0.00368	0.03549	-0.03549	0.01018	0.05927	-0.05927	0.01757	0.07625	-0.07625	0.02391	0.08479	-0.08479	0.02739	0.08423	-0.08423
5.5788	0.000434	0.00841	-0.00841	0.00602	0.03631	-0.03631	0.01384	0.0598	-0.0598	0.02204	0.07645	-0.07645	0.02863	0.08464	-0.08464	0.0318	0.08376	-0.08376
5.6242	0.00121	0.00942	-0.00942	0.00844	0.03712	-0.03712	0.0175	0.06032	-0.06032	0.02645	0.07663	-0.07663	0.03321	0.08448	-0.08448	0.03604	0.08329	-0.08329
5.6695	0.00211	0.01041	-0.01041	0.0109	0.03791	-0.03791	0.02115	0.06082	-0.06082	0.03077	0.0768	-0.0768	0.03765	0.08431	-0.08431	0.04009	0.0828	-0.0828
5.7149	0.0031	0.0114	-0.0114	0.01341	0.03869	-0.03869	0.02477	0.06131	-0.06131	0.03498	0.07695	-0.07695	0.04193	0.08412	-0.08412	0.04395	0.08231	-0.08231
5.7603	0.00419	0.01238	-0.01238	0.01595	0.03946	-0.03946	0.02834	0.06179	-0.06179	0.03908	0.07708	-0.07708	0.04604	0.08392	-0.08392	0.04761	0.08181	-0.08181
5.8056	0.00536	0.01335	-0.01335	0.0185	0.04021	-0.04021	0.03185	0.06224	-0.06224	0.04304	0.07721	-0.07721	0.04995	0.0837	-0.0837	0.05105	0.08129	-0.08129
5.851	0.00662	0.0143	-0.0143	0.02106	0.04095	-0.04095	0.03527	0.06268	-0.06268	0.04685	0.07731	-0.07731	0.05366	0.08347	-0.08347	0.05426	0.08077	-0.08077
5.8963	0.00793	0.01525	-0.01525	0.0236	0.04167	-0.04167	0.0386	0.06311	-0.06311	0.05049	0.07741	-0.07741	0.05716	0.08323	-0.08323	0.05724	0.08024	-0.08024
5.9417	0.00931	0.01619	-0.01619	0.0261	0.04238	-0.04238	0.04182	0.06352	-0.06352	0.05394	0.07748	-0.07748	0.06042	0.08298	-0.08298	0.05997	0.07971	-0.07971
5.987	0.01073	0.01712	-0.01712	0.02857	0.04308	-0.04308	0.0449	0.06392	-0.06392	0.05719	0.07755	-0.07755	0.06344	0.08272	-0.08272	0.06246	0.07916	-0.07916
6.0324	0.01218	0.01803	-0.01803	0.03098	0.04376	-0.04376	0.04784	0.0643	-0.0643	0.06024	0.07759	-0.07759	0.06621	0.08244	-0.08244	0.06469	0.07861	-0.07861
6.0777	0.01366	0.01894	-0.01894	0.03332	0.04443	-0.04443	0.05063	0.06467	-0.06467	0.06306	0.07763	-0.07763	0.06873	0.08216	-0.08216	0.06666	0.07805	-0.07805
6.1231	0.01514	0.01983	-0.01983	0.03557	0.04508	-0.04508	0.05324	0.06502	-0.06502	0.06565	0.07765	-0.07765	0.07098	0.08186	-0.08186	0.06837	0.07748	-0.07748
6.1685	0.01663	0.02071	-0.02071	0.03772	0.04572	-0.04572	0.05567	0.06535	-0.06535	0.06799	0.07766	-0.07766	0.07295	0.08155	-0.08155	0.06982	0.07691	-0.07691
6.2138	0.0181	0.02158	-0.02158	0.03977	0.04635	-0.04635	0.05791	0.06567	-0.06567	0.07008	0.07765	-0.07765	0.07466	0.08123	-0.08123	0.071	0.07633	-0.07633
6.2592	0.01955	0.02244	-0.02244	0.04168	0.04696	-0.04696	0.05994	0.06598	-0.06598	0.07192	0.07763	-0.07763	0.07608	0.0809	-0.0809	0.07192	0.07574	-0.07574
6.3045	0.02096	0.02329	-0.02329	0.04347	0.04756	-0.04756	0.06175	0.06627	-0.06627	0.07348	0.07759	-0.07759	0.07722	0.08056	-0.08056	0.07258	0.07515	-0.07515
6.3499	0.02232	0.02412	-0.02412	0.04511	0.04814	-0.04814	0.06334	0.06655	-0.06655	0.07478	0.07755	-0.07755	0.07808	0.08021	-0.08021	0.07298	0.07455	-0.07455
6.3952	0.02362	0.02494	-0.02494	0.04659	0.04871	-0.04871	0.0647	0.06681	-0.06681	0.0758	0.07749	-0.07749	0.07866	0.07985	-0.07985	0.07313	0.07395	-0.07395
6.4406	0.02485	0.02575	-0.02575	0.0479	0.04926	-0.04926	0.06582	0.06706	-0.06706	0.07654	0.07741	-0.07741	0.07895	0.07948	-0.07948	0.07303	0.07334	-0.07334
6.486	0.026	0.02655	-0.02655	0.04904	0.0498	-0.0498	0.0667	0.06729	-0.06729	0.077	0.07733	-0.07733	0.07897	0.0791	-0.0791	0.07268	0.07272	-0.07272
6.5313	0.02706	0.02733	-0.02733	0.05	0.05033	-0.05033	0.06733	0.06751	-0.06751	0.07719	0.07723	-0.07723	0.07871	0.07871	-0.07871	0.07209	0.07211	-0.07211
6.5767	0.02801	0.0281	-0.0281	0.05076	0.05084	-0.05084	0.06771	0.06771	-0.06771	0.0771	0.07712	-0.07712	0.07818	0.07832	-0.07832	0.07127	0.07148	-0.07148
6.622	0.02886	0.02886	-0.02886	0.05133	0.05133	-0.05133	0.06783	0.0679	-0.0679	0.07673	0.077	-0.077	0.07739	0.07791	-0.07791	0.07023	0.07086	-0.07086
6.6674	0.02958	0.02961	-0.02961	0.0517	0.05182	-0.05182	0.0677	0.06808	-0.06808	0.07608	0.07686	-0.07686	0.07634	0.0775	-0.0775	0.06898	0.07023	-0.07023
6.7127	0.03019	0.03034	-0.03034	0.05187	0.05228	-0.05228	0.06732	0.06824	-0.06824	0.07517	0.07672	-0.07672	0.07504	0.07707	-0.07707	0.06751	0.06959	-0.06959
6.7581	0.03065	0.03106	-0.03106	0.05182	0.05274	-0.05274	0.06669	0.06839	-0.06839	0.074	0.07656	-0.07656	0.07349	0.07664	-0.07664	0.06586	0.06896	-0.06896
6.8034	0.03098	0.03177	-0.03177	0.05157	0.05318	-0.05318	0.0658	0.06853	-0.06853	0.07257	0.07639	-0.07639	0.07172	0.07621	-0.07621	0.06402	0.06832	-0.06832
6.8488	0.03116	0.03247	-0.03247	0.0511	0.0536	-0.0536	0.06467	0.06865	-0.06865	0.07089	0.07621	-0.07621	0.06972	0.07576	-0.07576	0.062	0.06768	-0.06768
6.8942	0.0312	0.03315	-0.03315	0.05043	0.05402	-0.05402	0.0633	0.06876	-0.06876	0.06897	0.07602	-0.07602	0.06751	0.07531	-0.07531	0.05983	0.06703	-0.06703
6.9395	0.03108	0.03382	-0.03382	0.04954	0.05441	-0.05441	0.06169	0.06886	-0.06886	0.06682	0.07582	-0.07582	0.0651	0.07485	-0.07485	0.0575	0.06638	-0.06638
6.9849	0.0308	0.03447	-0.03447	0.04845	0.0548	-0.0548	0.05985	0.06894	-0.06894	0.06444	0.07561	-0.07561	0.06251	0.07439	-0.07439	0.05504	0.06573	-0.06573
7.0302	0.03037	0.03511	-0.03511	0.04715	0.05517	-0.05517	0.0578	0.06901	-0.06901	0.06186	0.07539	-0.07539	0.05973	0.07392	-0.07392	0.05245	0.06508	-0.06508
7.0756	0.02978	0.03574	-0.03574	0.04565	0.05552	-0.05552	0.05553	0.06907	-0.06907	0.05909	0.07516	-0.07516	0.0568	0.07344	-0.07344	0.04974	0.06443	-0.06443
7.1209	0.02903	0.03636	-0.03636	0.04396	0.05587	-0.05587	0.05305	0.06911	-0.06911	0.05612	0.07492	-0.07492	0.05372	0.07296	-0.07296	0.04694	0.06378	-0.06378
7.1663	0.02812	0.03696	-0.03696	0.04208	0.0562	-0.0562	0.05039	0.06915	-0.06915	0.05299	0.07467	-0.07467	0.0505	0.07247	-0.07247	0.04405	0.06313	-0.06313
7.2117	0.02706	0.03755	-0.03755	0.04001	0.05651	-0.05651	0.04754	0.06917	-0.06917	0.04969	0.07441	-0.07441	0.04716	0.07197	-0.07197	0.04108	0.06247	-0.06247
7.257	0.02584	0.03813	-0.03813	0.03778	0.05681	-0.05681	0.04453	0.06918	-0.06918	0.04625	0.07414	-0.07414	0.04371	0.07147	-0.07147	0.03804	0.06182	-0.06182
7.3024	0.02448	0.03869	-0.03869	0.03537	0.0571	-0.0571	0.04135	0.06917	-0.06917	0.04268	0.07386	-0.07386	0.04018	0.07097	-0.07097	0.03496	0.06116	-0.06116
7.3477	0.02296	0.03924	-0.03924	0.03282	0.05738	-0.05738	0.03804	0.06916	-0.06916	0.039	0.07358	-0.07358	0.03656	0.07046	-0.07046	0.03184	0.06051	-0.06051
7.3931	0.02131	0.03978	-0.03978	0.03011	0.05764	-0.05764	0.03459	0.06913	-0.06913	0.03521	0.07328	-0.07328	0.03288	0.06995	-0.06995	0.02869	0.05985	-0.05985
7.4384	0.01953	0.0403	-0.0403	0.02727	0.05789	-0.05789	0.03103	0.0691	-0.0691	0.03135	0.07298	-0.07298	0.02916	0.06943	-0.06943	0.02552	0.0592	-0.0592
7.4838	0.01761	0.04081	-0.04081	0.02431	0.05813	-0.05813	0.02736	0.06905	-0.06905	0.02741	0.07267	-0.07267	0.0254	0.06891	-0.06891	0.02236	0.05855	-0.05855
7.5291	0.01558	0.04131	-0.04131	0.02124	0.05835	-0.05835	0.02361	0.06899	-0.06899	0.02341	0.07235	-0.07235	0.02161	0.06839	-0.06839	0.01919	0.0579	-0.0579
7.5745	0.01343	0.04179	-0.04179	0.01807	0.05856	-0.05856	0.01979	0.06892	-0.06892	0.01938	0.07202	-0.07202	0.01782	0.06786	-0.06786	0.01605	0.05724	-0.05724
7.6199	0.01119	0.04226	-0.04226	0.01481	0.05876	-0.05876	0.01591	0.06884	-0.06884	0.01533	0.07169	-0.07169	0.01404	0.06733	-0.06733	0.01294	0.0566	-0.0566
7.6652	0.00884	0.04272	-0.04272	0.01148	0.05895	-0.05895	0.01198	0.06875	-0.06875	0.01126	0.07135	-0.07135	0.01028	0.0668	-0.0668	0.00986	0.05595	-0.05595
7.7106	0.00642	0.04317	-0.04317	0.00809	0.05912	-0.05912	0.00804	0.06865	-0.06865	0.0072	0.07101	-0.07101	0.00655	0.06627	-0.06627	0.00683	0.0553	-0.0553
7.7559	0.00392	0.0436	-0.0436	0.00466	0.05928	-0.05928	0.00408	0.06854	-0.06854	0.00317	0.07065	-0.07065	0.00287	0.06573	-0.06573	0.00386	0.05466	-0.05466
7.8013	0.00136	0.04402	-0.04402	0.00119	0.05943	-0.05943	0.000119	0.06842	-0.06842	-0.000835	0.07029	-0.07029	-0.000761	0.06519	-0.06519	0.000954	0.05402	-0.05402
7.8466	-0.00125	0.04443	-0.04443	-0.00229	0.05957	-0.05957	-0.00382	0.06829	-0.06829	-0.00479	0.06993	-0.06993	-0.00432	0.06465	-0.06465	-0.00188	0.05338	-0.05338
7.892	-0.0039	0.04482	-0.04482	-0.00578	0.0597	-0.0597	-0.00772	0.06815	-0.06815	-0.00868	0.06956	-0.06956	-0.0078	0.0641	-0.0641	-0.00463	0.05274	-0.05274
7.9374	-0.00658	0.0452	-0.0452	-0.00925	0.05981	-0.05981	-0.01158	0.068	-0.068	-0.01249	0.06918	-0.06918	-0.01119	0.06356	-0.06356	-0.0073	0.05211	-0.05211
7.9827	-0.00928	0.04557	-0.04557	-0.0127	0.05991	-0.05991	-0.01537	0.06784	-0.06784	-0.01622	0.0688	-0.0688	-0.01448	0.06301	-0.06301	-0.00988	0.05148	-0.05148
8.0281	-0.01198	0.04593	-0.04593	-0.01612	0.06001	-0.06001	-0.01909	0.06768	-0.06768	-0.01984	0.06841	-0.06841	-0.01767	0.06247	-0.06247	-0.01236	0.05086	-0.05086
8.0734	-0.01467	0.04627	-0.04627	-0.01948	0.06009	-0.06009	-0.02272	0.06751	-0.06751	-0.02336	0.06802	-0.06802	-0.02073	0.06192	-0.06192	-0.01473	0.05023	-0.05023
8.1188	-0.01734	0.04661	-0.04661	-0.02277	0.06016	-0.06016	-0.02625	0.06732	-0.06732	-0.02675	0.06763	-0.06763	-0.02367	0.06137	-0.06137	-0.017	0.04961	-0.04961
8.1641	-0.01999	0.04693	-0.04693	-0.02599	0.06022	-0.06022	-0.02967	0.06713	-0.06713	-0.03001	0.06723	-0.06723	-0.02649	0.06082	-0.06082	-0.01915	0.049	-0.049
8.2095	-0.02259	0.04723	-0.04723	-0.02912	0.06027	-0.06027	-0.03296	0.06694	-0.06694	-0.03313	0.06682	-0.06682	-0.02916	0.06027	-0.06027	-0.02119	0.04838	-0.04838
8.2548	-0.02513	0.04753	-0.04753	-0.03215	0.06031	-0.06031	-0.03612	0.06673	-0.06673	-0.0361	0.06641	-0.06641	-0.03169	0.05972	-0.05972	-0.02311	0.04778	-0.04778
8.3002	-0.02761	0.04781	-0.04781	-0.03506	0.06033	-0.06033	-0.03913	0.06652	-0.06652	-0.03891	0.066	-0.066	-0.03407	0.05918	-0.05918	-0.02491	0.04717	-0.04717
8.3456	-0.03001	0.04809	-0.04809	-0.03785	0.06035	-0.06035	-0.04199	0.0663	-0.0663	-0.04155	0.06558	-0.06558	-0.0363	0.05863	-0.05863	-0.02659	0.04657	-0.04657
8.3909	-0.03232	0.04835	-0.04835	-0.0405	0.06036	-0.06036	-0.04468	0.06607	-0.06607	-0.04403	0.06516	-0.06516	-0.03837	0.05808	-0.05808	-0.02815	0.04598	-0.04598
8.4363	-0.03454	0.0486	-0.0486	-0.04301	0.06036	-0.06036	-0.0472	0.06584	-0.06584	-0.04633	0.06474	-0.06474	-0.04028	0.05753	-0.05753	-0.02958	0.04539	-0.04539
8.4816	-0.03665	0.04884	-0.04884	-0.04537	0.06035	-0.06035	-0.04954	0.0656	-0.0656	-0.04845	0.06432	-0.06432	-0.04203	0.05699	-0.05699	-0.03089	0.0448	-0.0448
8.527	-0.03864	0.04906	-0.04906	-0.04757	0.06033	-0.06033	-0.0517	0.06535	-0.06535	-0.05038	0.06389	-0.06389	-0.04361	0.05644	-0.05644	-0.03207	0.04422	-0.04422
8.5723	-0.04051	0.04928	-0.04928	-0.0496	0.0603	-0.0603	-0.05367	0.0651	-0.0651	-0.05212	0.06346	-0.06346	-0.04503	0.0559	-0.0559	-0.03313	0.04365	-0.04365
8.6177	-0.04224	0.04948	-0.04948	-0.05145	0.06026	-0.06026	-0.05544	0.06484	-0.06484	-0.05367	0.06303	-0.06303	-0.04628	0.05536	-0.05536	-0.03407	0.04308	-0.04308
8.6631	-0.04384	0.04968	-0.04968	-0.05312	0.06022	-0.06022	-0.05702	0.06457	-0.06457	-0.05503	0.06259	-0.06259	-0.04737	0.05482	-0.05482	-0.03489	0.04251	-0.04251
8.7084	-0.04528	0.04986	-0.04986	-0.05461	0.06016	-0.06016	-0.05839	0.06431	-0.06431	-0.05619	0.06215	-0.06215	-0.0483	0.05428	-0.05428	-0.03558	0.04195	-0.04195
8.7538	-0.04657	0.05003	-0.05003	-0.0559	0.0601	-0.0601	-0.05955	0.06403	-0.06403	-0.05716	0.06172	-0.06172	-0.04905	0.05374	-0.05374	-0.03616	0.0414	-0.0414
8.7991	-0.04771	0.0502	-0.0502	-0.057	0.06003	-0.06003	-0.06051	0.06375	-0.06375	-0.05794	0.06128	-0.06128	-0.04965	0.05321	-0.05321	-0.03663	0.04085	-0.04085
8.8445	-0.04868	0.05035	-0.05035	-0.05791	0.05995	-0.05995	-0.06127	0.06347	-0.06347	-0.05852	0.06083	-0.06083	-0.05009	0.05267	-0.05267	-0.03698	0.0403	-0.0403
8.8898	-0.04948	0.05049	-0.05049	-0.05861	0.05986	-0.05986	-0.06182	0.06318	-0.06318	-0.05891	0.06039	-0.06039	-0.05037	0.05214	-0.05214	-0.03722	0.03977	-0.03977
8.9352	-0.0501	0.05062	-0.05062	-0.05911	0.05976	-0.05976	-0.06216	0.06288	-0.06288	-0.05911	0.05995	-0.05995	-0.05049	0.05162	-0.05162	-0.03736	0.03923	-0.03923
8.9805	-0.05056	0.05075	-0.05075	-0.05942	0.05966	-0.05966	-0.0623	0.06258	-0.06258	-0.05913	0.05951	-0.05951	-0.05047	0.05109	-0.05109	-0.0374	0.03871	-0.03871
9.0259	-0.05084	0.05086	-0.05086	-0.05952	0.05955	-0.05955	-0.06223	0.06228	-0.06228	-0.05896	0.05906	-0.05906	-0.0503	0.05057	-0.05057	-0.03733	0.03818	-0.03818
9.0713	-0.05094	0.05096	-0.05096	-0.05942	0.05944	-0.05944	-0.06197	0.06198	-0.06198	-0.05862	0.05862	-0.05862	-0.04998	0.05005	-0.05005	-0.03717	0.03767	-0.03767
9.1166	-0.05087	0.05106	-0.05106	-0.05913	0.05931	-0.05931	-0.06151	0.06167	-0.06167	-0.0581	0.05817	-0.05817	-0.04953	0.04953	-0.04953	-0.03692	0.03716	-0.03716
9.162	-0.05061	0.05114	-0.05114	-0.05864	0.05918	-0.05918	-0.06086	0.06135	-0.06135	-0.05741	0.05772	-0.05772	-0.04895	0.04902	-0.04902	-0.03657	0.03665	-0.03665
9.2073	-0.05019	0.05122	-0.05122	-0.05796	0.05905	-0.05905	-0.06003	0.06104	-0.06104	-0.05656	0.05728	-0.05728	-0.04824	0.04851	-0.04851	-0.03615	0.03616	-0.03616
9.2527	-0.04959	0.05129	-0.05129	-0.05709	0.0589	-0.0589	-0.05901	0.06072	-0.06072	-0.05555	0.05683	-0.05683	-0.0474	0.048	-0.048	-0.03565	0.03566	-0.03566
9.298	-0.04882	0.05134	-0.05134	-0.05605	0.05876	-0.05876	-0.05782	0.0604	-0.0604	-0.05439	0.05639	-0.05639	-0.04645	0.0475	-0.0475	-0.03507	0.03518	-0.03518
9.3434	-0.04788	0.05139	-0.05139	-0.05482	0.0586	-0.0586	-0.05646	0.06007	-0.06007	-0.05308	0.05594	-0.05594	-0.04539	0.047	-0.047	-0.03442	0.03469	-0.03469
9.3888	-0.04678	0.05144	-0.05144	-0.05342	0.05844	-0.05844	-0.05494	0.05974	-0.05974	-0.05164	0.0555	-0.0555	-0.04423	0.0465	-0.0465	-0.0337	0.03422	-0.03422
9.4341	-0.04551	0.05147	-0.05147	-0.05186	0.05828	-0.05828	-0.05327	0.05941	-0.05941	-0.05007	0.05506	-0.05506	-0.04296	0.046	-0.046	-0.03292	0.03375	-0.03375
9.4795	-0.0441	0.0515	-0.0515	-0.05015	0.05811	-0.05811	-0.05145	0.05908	-0.05908	-0.04837	0.05462	-0.05462	-0.04161	0.04551	-0.04551	-0.03208	0.03329	-0.03329
9.5248	-0.04254	0.05151	-0.05151	-0.04828	0.05793	-0.05793	-0.0495	0.05875	-0.05875	-0.04656	0.05417	-0.05417	-0.04017	0.04503	-0.04503	-0.03119	0.03283	-0.03283
9.5702	-0.04083	0.05152	-0.05152	-0.04627	0.05775	-0.05775	-0.04741	0.05841	-0.05841	-0.04465	0.05373	-0.05373	-0.03865	0.04454	-0.04454	-0.03025	0.03238	-0.03238
9.6155	-0.03899	0.05153	-0.05153	-0.04412	0.05756	-0.05756	-0.0452	0.05807	-0.05807	-0.04263	0.0533	-0.0533	-0.03705	0.04406	-0.04406	-0.02926	0.03193	-0.03193
9.6609	-0.03702	0.05152	-0.05152	-0.04185	0.05737	-0.05737	-0.04289	0.05774	-0.05774	-0.04053	0.05286	-0.05286	-0.03539	0.04359	-0.04359	-0.02824	0.03149	-0.03149
9.7062	-0.03493	0.05151	-0.05151	-0.03947	0.05718	-0.05718	-0.04047	0.0574	-0.0574	-0.03834	0.05242	-0.05242	-0.03368	0.04312	-0.04312	-0.02717	0.03105	-0.03105
9.7516	-0.03273	0.05149	-0.05149	-0.03698	0.05698	-0.05698	-0.03795	0.05705	-0.05705	-0.03607	0.05199	-0.05199	-0.0319	0.04265	-0.04265	-0.02608	0.03062	-0.03062
9.797	-0.03043	0.05147	-0.05147	-0.03439	0.05678	-0.05678	-0.03536	0.05671	-0.05671	-0.03375	0.05155	-0.05155	-0.03008	0.04218	-0.04218	-0.02495	0.0302	-0.0302
9.8423	-0.02803	0.05144	-0.05144	-0.03171	0.05657	-0.05657	-0.03269	0.05637	-0.05637	-0.03136	0.05112	-0.05112	-0.02823	0.04172	-0.04172	-0.0238	0.02978	-0.02978
9.8877	-0.02554	0.0514	-0.0514	-0.02896	0.05636	-0.05636	-0.02995	0.05602	-0.05602	-0.02893	0.05069	-0.05069	-0.02633	0.04126	-0.04126	-0.02263	0.02937	-0.02937
9.933	-0.02298	0.05136	-0.05136	-0.02613	0.05615	-0.05615	-0.02717	0.05568	-0.05568	-0.02645	0.05026	-0.05026	-0.02441	0.04081	-0.04081	-0.02144	0.02896	-0.02896
9.9784	-0.02035	0.05131	-0.05131	-0.02325	0.05593	-0.05593	-0.02433	0.05533	-0.05533	-0.02394	0.04984	-0.04984	-0.02247	0.04036	-0.04036	-0.02024	0.02855	-0.02855
10.0237	-0.01766	0.05125	-0.05125	-0.02033	0.05571	-0.05571	-0.02146	0.05499	-0.05499	-0.02141	0.04941	-0.04941	-0.02051	0.03991	-0.03991	-0.01903	0.02816	-0.02816
10.0691	-0.01492	0.05119	-0.05119	-0.01736	0.05549	-0.05549	-0.01857	0.05464	-0.05464	-0.01886	0.04899	-0.04899	-0.01854	0.03947	-0.03947	-0.01781	0.02776	-0.02776
10.1145	-0.01215	0.05113	-0.05113	-0.01437	0.05526	-0.05526	-0.01566	0.05429	-0.05429	-0.01631	0.04857	-0.04857	-0.01657	0.03903	-0.03903	-0.01659	0.02738	-0.02738
10.1598	-0.00935	0.05105	-0.05105	-0.01137	0.05504	-0.05504	-0.01274	0.05395	-0.05395	-0.01375	0.04815	-0.04815	-0.0146	0.03859	-0.03859	-0.01537	0.02699	-0.02699
10.2052	-0.00653	0.05098	-0.05098	-0.00835	0.05481	-0.05481	-0.00982	0.0536	-0.0536	-0.0112	0.04774	-0.04774	-0.01263	0.03816	-0.03816	-0.01415	0.02661	-0.02661
10.2505	-0.0037	0.05089	-0.05089	-0.00534	0.05457	-0.05457	-0.00692	0.05325	-0.05325	-0.00866	0.04732	-0.04732	-0.01068	0.03773	-0.03773	-0.01293	0.02624	-0.02624
10.2959	-0.000866	0.05081	-0.05081	-0.00234	0.05434	-0.05434	-0.00403	0.05291	-0.05291	-0.00615	0.04691	-0.04691	-0.00874	0.03731	-0.03731	-0.01173	0.02587	-0.02587
10.3412	0.00195	0.05072	-0.05072	0.00064	0.0541	-0.0541	-0.00117	0.05256	-0.05256	-0.00366	0.0465	-0.0465	-0.00683	0.03689	-0.03689	-0.01053	0.02551	-0.02551
10.3866	0.00475	0.05062	-0.05062	0.00359	0.05386	-0.05386	0.00165	0.05222	-0.05222	-0.00121	0.0461	-0.0461	-0.00495	0.03647	-0.03647	-0.00935	0.02515	-0.02515
10.4319	0.00752	0.05052	-0.05052	0.00649	0.05362	-0.05362	0.00443	0.05187	-0.05187	0.0012	0.04569	-0.04569	-0.00309	0.03605	-0.03605	-0.00819	0.02479	-0.02479
10.4773	0.01026	0.05042	-0.05042	0.00935	0.05338	-0.05338	0.00715	0.05153	-0.05153	0.00357	0.04529	-0.04529	-0.00127	0.03564	-0.03564	-0.00704	0.02444	-0.02444
10.5227	0.01294	0.05031	-0.05031	0.01215	0.05313	-0.05313	0.00982	0.05118	-0.05118	0.00588	0.04489	-0.04489	0.000507	0.03523	-0.03523	-0.00592	0.0241	-0.0241
10.568	0.01557	0.0502	-0.0502	0.01489	0.05289	-0.05289	0.01242	0.05084	-0.05084	0.00813	0.04449	-0.04449	0.00224	0.03483	-0.03483	-0.00481	0.02375	-0.02375
10.6134	0.01814	0.05008	-0.05008	0.01755	0.05264	-0.05264	0.01494	0.0505	-0.0505	0.01032	0.04409	-0.04409	0.00393	0.03443	-0.03443	-0.00373	0.02342	-0.02342
10.6587	0.02064	0.04996	-0.04996	0.02013	0.05239	-0.05239	0.01739	0.05015	-0.05015	0.01243	0.0437	-0.0437	0.00557	0.03403	-0.03403	-0.00268	0.02308	-0.02308
10.7041	0.02306	0.04984	-0.04984	0.02263	0.05214	-0.05214	0.01975	0.04981	-0.04981	0.01448	0.04331	-0.04331	0.00715	0.03363	-0.03363	-0.00166	0.02275	-0.02275
10.7494	0.02539	0.04971	-0.04971	0.02503	0.05189	-0.05189	0.02202	0.04947	-0.04947	0.01644	0.04292	-0.04292	0.00868	0.03324	-0.03324	-0.000661	0.02242	-0.02242
10.7948	0.02763	0.04959	-0.04959	0.02733	0.05164	-0.05164	0.02419	0.04914	-0.04914	0.01833	0.04253	-0.04253	0.01014	0.03285	-0.03285	0.000303	0.0221	-0.0221
10.8402	0.02977	0.04945	-0.04945	0.02953	0.05139	-0.05139	0.02626	0.0488	-0.0488	0.02012	0.04215	-0.04215	0.01155	0.03246	-0.03246	0.00124	0.02178	-0.02178
10.8855	0.0318	0.04932	-0.04932	0.03161	0.05114	-0.05114	0.02823	0.04846	-0.04846	0.02183	0.04176	-0.04176	0.01289	0.03208	-0.03208	0.00213	0.02147	-0.02147
10.9309	0.03373	0.04918	-0.04918	0.03358	0.05089	-0.05089	0.03008	0.04813	-0.04813	0.02344	0.04138	-0.04138	0.01416	0.03169	-0.03169	0.003	0.02115	-0.02115
10.9762	0.03554	0.04904	-0.04904	0.03542	0.05063	-0.05063	0.03182	0.04779	-0.04779	0.02496	0.04101	-0.04101	0.01536	0.03131	-0.03131	0.00383	0.02085	-0.02085
11.0216	0.03723	0.0489	-0.0489	0.03714	0.05038	-0.05038	0.03345	0.04746	-0.04746	0.02638	0.04063	-0.04063	0.01649	0.03094	-0.03094	0.00462	0.02054	-0.02054
