# Supplementary material for: Tracking electrons at the space-time limit
Source: Nat Photonics. 2026 Jul 3;20(8):961–7. doi: 10.1038/s41566-026-01932-0 (PMC13427632; doi:10.1038/s41566-026-01932-0)
Supplement: Supplementary file 4 — All data of Fig. 3. [file 41566_2026_1932_MOESM4_ESM.xlsx]

## Sheet: Fig3a
Time (fs)	Electric field (V/Å)	Positive field envelope (V/Å)	Negative field envelope (V/Å)	dQ/dt (a.u.)
-25.0366	0.00146	0.003	-0.003	0.00127
-24.9912	0.00161	0.00302	-0.00302	0.00128
-24.9459	0.00175	0.00304	-0.00304	0.00128
-24.9005	0.00189	0.00306	-0.00306	0.00128
-24.8552	0.00203	0.00308	-0.00308	0.00127
-24.8098	0.00216	0.0031	-0.0031	0.00125
-24.7645	0.00229	0.00311	-0.00311	0.00123
-24.7191	0.00241	0.00313	-0.00313	0.0012
-24.6738	0.00252	0.00314	-0.00314	0.00117
-24.6284	0.00263	0.00315	-0.00315	0.00113
-24.583	0.00273	0.00316	-0.00316	0.00108
-24.5377	0.00282	0.00317	-0.00317	0.00102
-24.4923	0.0029	0.00318	-0.00318	0.000957918
-24.447	0.00297	0.00319	-0.00319	0.000888399
-24.4016	0.00303	0.00319	-0.00319	0.000812204
-24.3563	0.00309	0.0032	-0.0032	0.000729602
-24.3109	0.00313	0.0032	-0.0032	0.000640914
-24.2655	0.00316	0.0032	-0.0032	0.000546501
-24.2202	0.00318	0.0032	-0.0032	0.000446753
-24.1748	0.00319	0.0032	-0.0032	0.000342068
-24.1295	0.00319	0.00319	-0.00319	0.000232911
-24.0841	0.00318	0.00318	-0.00318	0.000119825
-24.0388	0.00316	0.00317	-0.00317	3.43803e-06
-23.9934	0.00312	0.00316	-0.00316	-0.00011553
-23.9481	0.00308	0.00315	-0.00315	-0.00023627
-23.9027	0.00303	0.00314	-0.00314	-0.000357906
-23.8573	0.00297	0.00312	-0.00312	-0.000479525
-23.812	0.00289	0.0031	-0.0031	-0.000600134
-23.7666	0.00281	0.00308	-0.00308	-0.000718699
-23.7213	0.00272	0.00306	-0.00306	-0.000834174
-23.6759	0.00263	0.00303	-0.00303	-0.000945485
-23.6306	0.00252	0.003	-0.003	-0.00105
-23.5852	0.00241	0.00298	-0.00298	-0.00115
-23.5398	0.0023	0.00294	-0.00294	-0.00124
-23.4945	0.00218	0.00291	-0.00291	-0.00133
-23.4491	0.00206	0.00287	-0.00287	-0.0014
-23.4038	0.00193	0.00284	-0.00284	-0.00147
-23.3584	0.0018	0.0028	-0.0028	-0.00152
-23.3131	0.00167	0.00275	-0.00275	-0.00156
-23.2677	0.00154	0.00271	-0.00271	-0.00159
-23.2224	0.00141	0.00266	-0.00266	-0.0016
-23.177	0.00129	0.00261	-0.00261	-0.00161
-23.1316	0.00116	0.00256	-0.00256	-0.00159
-23.0863	0.00104	0.00251	-0.00251	-0.00157
-23.0409	0.000923134	0.00245	-0.00245	-0.00153
-22.9956	0.000811545	0.0024	-0.0024	-0.00147
-22.9502	0.000705871	0.00234	-0.00234	-0.00141
-22.9049	0.00060683	0.00228	-0.00228	-0.00133
-22.8595	0.000515084	0.00222	-0.00222	-0.00123
-22.8141	0.000431228	0.00216	-0.00216	-0.00113
-22.7688	0.000355787	0.00209	-0.00209	-0.00102
-22.7234	0.000289204	0.00203	-0.00203	-0.000894821
-22.6781	0.000231839	0.00197	-0.00197	-0.000765075
-22.6327	0.000183965	0.0019	-0.0019	-0.000629046
-22.5874	0.000145757	0.00184	-0.00184	-0.000488165
-22.542	0.000117295	0.00178	-0.00178	-0.000343912
-22.4967	9.85587e-05	0.00172	-0.00172	-0.000197785
-22.4513	8.94215e-05	0.00166	-0.00166	-5.12569e-05
-22.4059	8.96534e-05	0.00161	-0.00161	9.41929e-05
-22.3606	9.89176e-05	0.00156	-0.00156	0.000237105
-22.3152	0.000116771	0.00152	-0.00152	0.000376101
-22.2699	0.000142665	0.00149	-0.00149	0.000509839
-22.2245	0.000175946	0.00146	-0.00146	0.000637074
-22.1792	0.00021586	0.00145	-0.00145	0.000756644
-22.1338	0.000261554	0.00145	-0.00145	0.000867455
-22.0884	0.000312082	0.00145	-0.00145	0.000968486
-22.0431	0.000366406	0.00148	-0.00148	0.00106
-21.9977	0.000423409	0.00151	-0.00151	0.00114
-21.9524	0.000481895	0.00156	-0.00156	0.0012
-21.907	0.000540599	0.00163	-0.00163	0.00126
-21.8617	0.000598198	0.0017	-0.0017	0.0013
-21.8163	0.000653316	0.00179	-0.00179	0.00132
-21.771	0.000704535	0.00189	-0.00189	0.00133
-21.7256	0.000750406	0.002	-0.002	0.00133
-21.6802	0.000789462	0.00211	-0.00211	0.00131
-21.6349	0.000820224	0.00224	-0.00224	0.00128
-21.5895	0.000841217	0.00237	-0.00237	0.00123
-21.5442	0.000850983	0.00252	-0.00252	0.00117
-21.4988	0.000848088	0.00267	-0.00267	0.00109
-21.4535	0.000831142	0.00282	-0.00282	0.000994145
-21.4081	0.000798806	0.00298	-0.00298	0.000884519
-21.3627	0.000749806	0.00315	-0.00315	0.000759334
-21.3174	0.000682948	0.00332	-0.00332	0.000618565
-21.272	0.000597128	0.0035	-0.0035	0.000462299
-21.2267	0.000491345	0.00368	-0.00368	0.000290762
-21.1813	0.000364712	0.00386	-0.00386	0.000104299
-21.136	0.00021647	0.00405	-0.00405	-9.65341e-05
-21.0906	4.59947e-05	0.00425	-0.00425	-0.000311024
-21.0453	-0.000147191	0.00445	-0.00445	-0.00053826
-20.9999	-0.000363407	0.00465	-0.00465	-0.000777059
-20.9545	-0.000602809	0.00486	-0.00486	-0.00103
-20.9092	-0.000865382	0.00507	-0.00507	-0.00128
-20.8638	-0.00115	0.00528	-0.00528	-0.00155
-20.8185	-0.00146	0.0055	-0.0055	-0.00182
-20.7731	-0.00179	0.00572	-0.00572	-0.00209
-20.7278	-0.00214	0.00594	-0.00594	-0.00236
-20.6824	-0.00251	0.00617	-0.00617	-0.00263
-20.637	-0.0029	0.0064	-0.0064	-0.00289
-20.5917	-0.00331	0.00663	-0.00663	-0.00315
-20.5463	-0.00374	0.00686	-0.00686	-0.00339
-20.501	-0.00418	0.0071	-0.0071	-0.00362
-20.4556	-0.00463	0.00734	-0.00734	-0.00384
-20.4103	-0.00509	0.00758	-0.00758	-0.00403
-20.3649	-0.00556	0.00783	-0.00783	-0.0042
-20.3196	-0.00604	0.00808	-0.00808	-0.00435
-20.2742	-0.00652	0.00833	-0.00833	-0.00447
-20.2288	-0.007	0.00858	-0.00858	-0.00456
-20.1835	-0.00748	0.00883	-0.00883	-0.00462
-20.1381	-0.00796	0.00909	-0.00909	-0.00465
-20.0928	-0.00842	0.00935	-0.00935	-0.00465
-20.0474	-0.00888	0.00961	-0.00961	-0.00461
-20.0021	-0.00932	0.00987	-0.00987	-0.00454
-19.9567	-0.00974	0.01013	-0.01013	-0.00444
-19.9113	-0.01014	0.0104	-0.0104	-0.0043
-19.866	-0.01052	0.01067	-0.01067	-0.00413
-19.8206	-0.01087	0.01094	-0.01094	-0.00393
-19.7753	-0.01119	0.0112	-0.0112	-0.00371
-19.7299	-0.01148	0.01148	-0.01148	-0.00345
-19.6846	-0.01173	0.01175	-0.01175	-0.00317
-19.6392	-0.01194	0.01202	-0.01202	-0.00286
-19.5939	-0.0121	0.01229	-0.01229	-0.00253
-19.5485	-0.01223	0.01257	-0.01257	-0.00218
-19.5031	-0.0123	0.01285	-0.01285	-0.00182
-19.4578	-0.01232	0.01312	-0.01312	-0.00143
-19.4124	-0.0123	0.0134	-0.0134	-0.00103
-19.3671	-0.01221	0.01368	-0.01368	-0.000620696
-19.3217	-0.01208	0.01395	-0.01395	-0.000195471
-19.2764	-0.01188	0.01423	-0.01423	0.000240504
-19.231	-0.01163	0.01451	-0.01451	0.000685889
-19.1856	-0.01131	0.01479	-0.01479	0.00114
-19.1403	-0.01094	0.01506	-0.01506	0.0016
-19.0949	-0.01051	0.01534	-0.01534	0.00207
-19.0496	-0.01001	0.01562	-0.01562	0.00253
-19.0042	-0.00946	0.0159	-0.0159	0.00301
-18.9589	-0.00885	0.01617	-0.01617	0.00348
-18.9135	-0.00817	0.01645	-0.01645	0.00395
-18.8682	-0.00745	0.01672	-0.01672	0.00443
-18.8228	-0.00666	0.017	-0.017	0.00489
-18.7774	-0.00582	0.01727	-0.01727	0.00536
-18.7321	-0.00494	0.01754	-0.01754	0.00581
-18.6867	-0.004	0.01781	-0.01781	0.00626
-18.6414	-0.00302	0.01808	-0.01808	0.0067
-18.596	-0.00199	0.01835	-0.01835	0.00714
-18.5507	-0.000930016	0.01862	-0.01862	0.00756
-18.5053	0.000167641	0.01888	-0.01888	0.00797
-18.46	0.0013	0.01914	-0.01914	0.00837
-18.4146	0.00245	0.0194	-0.0194	0.00876
-18.3692	0.00363	0.01966	-0.01966	0.00915
-18.3239	0.00482	0.01992	-0.01992	0.00953
-18.2785	0.00603	0.02017	-0.02017	0.0099
-18.2332	0.00724	0.02043	-0.02043	0.01027
-18.1878	0.00845	0.02067	-0.02067	0.01063
-18.1425	0.00966	0.02092	-0.02092	0.01099
-18.0971	0.01086	0.02117	-0.02117	0.01136
-18.0517	0.01205	0.02141	-0.02141	0.01172
-18.0064	0.01321	0.02165	-0.02165	0.01208
-17.961	0.01435	0.02188	-0.02188	0.01244
-17.9157	0.01546	0.02211	-0.02211	0.0128
-17.8703	0.01653	0.02234	-0.02234	0.01315
-17.825	0.01756	0.02257	-0.02257	0.01349
-17.7796	0.01854	0.02279	-0.02279	0.01381
-17.7343	0.01947	0.02301	-0.02301	0.0141
-17.6889	0.02035	0.02322	-0.02322	0.01436
-17.6435	0.02116	0.02343	-0.02343	0.01458
-17.5982	0.0219	0.02364	-0.02364	0.01474
-17.5528	0.02258	0.02384	-0.02384	0.01483
-17.5075	0.02318	0.02404	-0.02404	0.01483
-17.4621	0.0237	0.02423	-0.02423	0.01474
-17.4168	0.02414	0.02442	-0.02442	0.01452
-17.3714	0.0245	0.02461	-0.02461	0.01418
-17.326	0.02477	0.02479	-0.02479	0.01369
-17.2807	0.02496	0.02496	-0.02496	0.01303
-17.2353	0.02505	0.02513	-0.02513	0.01221
-17.19	0.02505	0.0253	-0.0253	0.01121
-17.1446	0.02496	0.02546	-0.02546	0.01002
-17.0993	0.02478	0.02562	-0.02562	0.00863
-17.0539	0.0245	0.02577	-0.02577	0.00706
-17.0085	0.02413	0.02591	-0.02591	0.00531
-16.9632	0.02367	0.02606	-0.02606	0.00338
-16.9178	0.02312	0.02619	-0.02619	0.0013
-16.8725	0.02248	0.02632	-0.02632	-0.000924158
-16.8271	0.02176	0.02644	-0.02644	-0.00326
-16.7818	0.02095	0.02656	-0.02656	-0.00568
-16.7364	0.02006	0.02668	-0.02668	-0.00814
-16.6911	0.01909	0.02678	-0.02678	-0.01062
-16.6457	0.01805	0.02688	-0.02688	-0.01307
-16.6003	0.01694	0.02698	-0.02698	-0.01544
-16.555	0.01576	0.02707	-0.02707	-0.01769
-16.5096	0.01452	0.02715	-0.02715	-0.01979
-16.4643	0.01323	0.02723	-0.02723	-0.02168
-16.4189	0.01188	0.0273	-0.0273	-0.02333
-16.3736	0.01049	0.02737	-0.02737	-0.02469
-16.3282	0.00906	0.02743	-0.02743	-0.02575
-16.2828	0.0076	0.02748	-0.02748	-0.02647
-16.2375	0.0061	0.02753	-0.02753	-0.02685
-16.1921	0.00459	0.02757	-0.02757	-0.02687
-16.1468	0.00306	0.02761	-0.02761	-0.02653
-16.1014	0.00151	0.02764	-0.02764	-0.02586
-16.0561	-3.16123e-05	0.02766	-0.02766	-0.02486
-16.0107	-0.00158	0.02768	-0.02768	-0.02357
-15.9654	-0.00311	0.02769	-0.02769	-0.02202
-15.92	-0.00464	0.02769	-0.02769	-0.02026
-15.8746	-0.00614	0.02769	-0.02769	-0.01833
-15.8293	-0.00762	0.02768	-0.02768	-0.0163
-15.7839	-0.00907	0.02767	-0.02767	-0.01421
-15.7386	-0.01048	0.02765	-0.02765	-0.01211
-15.6932	-0.01186	0.02763	-0.02763	-0.01007
-15.6479	-0.01318	0.0276	-0.0276	-0.00813
-15.6025	-0.01446	0.02756	-0.02756	-0.00633
-15.5571	-0.01569	0.02752	-0.02752	-0.00471
-15.5118	-0.01685	0.02747	-0.02747	-0.0033
-15.4664	-0.01796	0.02742	-0.02742	-0.00211
-15.4211	-0.019	0.02736	-0.02736	-0.00116
-15.3757	-0.01997	0.02729	-0.02729	-0.000443203
-15.3304	-0.02088	0.02722	-0.02722	4.52454e-05
-15.285	-0.02171	0.02715	-0.02715	0.00032368
-15.2397	-0.02247	0.02707	-0.02707	0.000416679
-15.1943	-0.02316	0.02699	-0.02699	0.000354863
-15.1489	-0.02377	0.0269	-0.0269	0.000173332
-15.1036	-0.02431	0.02681	-0.02681	-9.00262e-05
-15.0582	-0.02477	0.02671	-0.02671	-0.000396314
-15.0129	-0.02515	0.02661	-0.02661	-0.000707395
-14.9675	-0.02546	0.02651	-0.02651	-0.000987574
-14.9222	-0.0257	0.0264	-0.0264	-0.00121
-14.8768	-0.02586	0.02629	-0.02629	-0.00133
-14.8314	-0.02595	0.02617	-0.02617	-0.00135
-14.7861	-0.02597	0.02606	-0.02606	-0.00125
-14.7407	-0.02593	0.02594	-0.02594	-0.00101
-14.6954	-0.02582	0.02582	-0.02582	-0.000652751
-14.65	-0.02564	0.0257	-0.0257	-0.000170833
-14.6047	-0.02541	0.02557	-0.02557	0.000417061
-14.5593	-0.02512	0.02545	-0.02545	0.00109
-14.514	-0.02477	0.02532	-0.02532	0.00183
-14.4686	-0.02437	0.0252	-0.0252	0.0026
-14.4232	-0.02393	0.02507	-0.02507	0.00338
-14.3779	-0.02344	0.02494	-0.02494	0.00414
-14.3325	-0.02291	0.02482	-0.02482	0.00485
-14.2872	-0.02234	0.0247	-0.0247	0.00549
-14.2418	-0.02174	0.02457	-0.02457	0.00603
-14.1965	-0.0211	0.02445	-0.02445	0.00646
-14.1511	-0.02044	0.02434	-0.02434	0.00677
-14.1057	-0.01975	0.02422	-0.02422	0.00695
-14.0604	-0.01904	0.02411	-0.02411	0.007
-14.015	-0.0183	0.02401	-0.02401	0.00692
-13.9697	-0.01755	0.02391	-0.02391	0.00674
-13.9243	-0.01679	0.02381	-0.02381	0.00646
-13.879	-0.01602	0.02372	-0.02372	0.0061
-13.8336	-0.01523	0.02364	-0.02364	0.00568
-13.7883	-0.01443	0.02356	-0.02356	0.00524
-13.7429	-0.01363	0.02349	-0.02349	0.00479
-13.6975	-0.01282	0.02343	-0.02343	0.00435
-13.6522	-0.01201	0.02338	-0.02338	0.00396
-13.6068	-0.01119	0.02334	-0.02334	0.00363
-13.5615	-0.01038	0.0233	-0.0233	0.00337
-13.5161	-0.00955	0.02328	-0.02328	0.0032
-13.4708	-0.00873	0.02327	-0.02327	0.00312
-13.4254	-0.00791	0.02326	-0.02326	0.00314
-13.38	-0.00708	0.02327	-0.02327	0.00325
-13.3347	-0.00625	0.02329	-0.02329	0.00344
-13.2893	-0.00541	0.02333	-0.02333	0.00371
-13.244	-0.00457	0.02337	-0.02337	0.00403
-13.1986	-0.00373	0.02343	-0.02343	0.0044
-13.1533	-0.00288	0.0235	-0.0235	0.00479
-13.1079	-0.00202	0.02359	-0.02359	0.00517
-13.0626	-0.00116	0.02369	-0.02369	0.00553
-13.0172	-0.000284363	0.0238	-0.0238	0.00586
-12.9718	0.000600009	0.02392	-0.02392	0.00613
-12.9265	0.0015	0.02407	-0.02407	0.00633
-12.8811	0.0024	0.02422	-0.02422	0.00645
-12.8358	0.00333	0.02439	-0.02439	0.00649
-12.7904	0.00427	0.02457	-0.02457	0.00644
-12.7451	0.00522	0.02477	-0.02477	0.00632
-12.6997	0.00619	0.02498	-0.02498	0.00612
-12.6543	0.00718	0.0252	-0.0252	0.00586
-12.609	0.00818	0.02544	-0.02544	0.00557
-12.5636	0.0092	0.02568	-0.02568	0.00525
-12.5183	0.01024	0.02595	-0.02595	0.00492
-12.4729	0.0113	0.02622	-0.02622	0.00462
-12.4276	0.01237	0.02651	-0.02651	0.00437
-12.3822	0.01346	0.02681	-0.02681	0.00417
-12.3369	0.01456	0.02712	-0.02712	0.00407
-12.2915	0.01568	0.02744	-0.02744	0.00406
-12.2461	0.01681	0.02777	-0.02777	0.00417
-12.2008	0.01794	0.02811	-0.02811	0.0044
-12.1554	0.01908	0.02847	-0.02847	0.00477
-12.1101	0.02023	0.02883	-0.02883	0.00527
-12.0647	0.02137	0.0292	-0.0292	0.0059
-12.0194	0.02251	0.02958	-0.02958	0.00666
-11.974	0.02365	0.02996	-0.02996	0.00754
-11.9287	0.02477	0.03036	-0.03036	0.00853
-11.8833	0.02587	0.03076	-0.03076	0.00961
-11.8379	0.02696	0.03116	-0.03116	0.01077
-11.7926	0.02802	0.03158	-0.03158	0.01199
-11.7472	0.02904	0.032	-0.032	0.01326
-11.7019	0.03003	0.03242	-0.03242	0.01457
-11.6565	0.03098	0.03285	-0.03285	0.01589
-11.6112	0.03188	0.03328	-0.03328	0.01722
-11.5658	0.03273	0.03371	-0.03371	0.01854
-11.5204	0.03351	0.03415	-0.03415	0.01983
-11.4751	0.03423	0.03459	-0.03459	0.0211
-11.4297	0.03488	0.03504	-0.03504	0.02231
-11.3844	0.03545	0.03548	-0.03548	0.02347
-11.339	0.03593	0.03593	-0.03593	0.02454
-11.2937	0.03632	0.03638	-0.03638	0.02553
-11.2483	0.03662	0.03682	-0.03682	0.02639
-11.2029	0.03682	0.03727	-0.03727	0.02711
-11.1576	0.03692	0.03772	-0.03772	0.02765
-11.1122	0.0369	0.03817	-0.03817	0.028
-11.0669	0.03677	0.03861	-0.03861	0.0281
-11.0215	0.03652	0.03905	-0.03905	0.02792
-10.9762	0.03615	0.03949	-0.03949	0.02742
-10.9308	0.03565	0.03993	-0.03993	0.02657
-10.8855	0.03503	0.04037	-0.04037	0.02531
-10.8401	0.03427	0.0408	-0.0408	0.02362
-10.7947	0.03339	0.04123	-0.04123	0.02146
-10.7494	0.03237	0.04165	-0.04165	0.01882
-10.704	0.03122	0.04207	-0.04207	0.01568
-10.6587	0.02994	0.04248	-0.04248	0.01204
-10.6133	0.02853	0.04289	-0.04289	0.00792
-10.568	0.02699	0.0433	-0.0433	0.00335
-10.5226	0.02533	0.04369	-0.04369	-0.00162
-10.4772	0.02354	0.04409	-0.04409	-0.00692
-10.4319	0.02164	0.04447	-0.04447	-0.01247
-10.3865	0.01962	0.04485	-0.04485	-0.01815
-10.3412	0.0175	0.04522	-0.04522	-0.02386
-10.2958	0.01527	0.04558	-0.04558	-0.02946
-10.2505	0.01294	0.04593	-0.04593	-0.03482
-10.2051	0.01053	0.04628	-0.04628	-0.03978
-10.1598	0.00804	0.04662	-0.04662	-0.04423
-10.1144	0.00548	0.04695	-0.04695	-0.04802
-10.069	0.00285	0.04727	-0.04727	-0.05103
-10.0237	0.000177418	0.04758	-0.04758	-0.05318
-9.9783	-0.00254	0.04788	-0.04788	-0.05438
-9.933	-0.00529	0.04816	-0.04816	-0.05461
-9.8876	-0.00806	0.04844	-0.04844	-0.05386
-9.8423	-0.01084	0.04871	-0.04871	-0.05215
-9.7969	-0.01362	0.04897	-0.04897	-0.04956
-9.7515	-0.01638	0.04922	-0.04922	-0.04618
-9.7062	-0.01911	0.04945	-0.04945	-0.04216
-9.6608	-0.02181	0.04967	-0.04967	-0.03765
-9.6155	-0.02446	0.04989	-0.04989	-0.03283
-9.5701	-0.02704	0.05008	-0.05008	-0.0279
-9.5248	-0.02955	0.05027	-0.05027	-0.02305
-9.4794	-0.03198	0.05044	-0.05044	-0.01846
-9.4341	-0.0343	0.0506	-0.0506	-0.01431
-9.3887	-0.03652	0.05075	-0.05075	-0.01074
-9.3433	-0.03862	0.05089	-0.05089	-0.00786
-9.298	-0.04059	0.05101	-0.05101	-0.00575
-9.2526	-0.04242	0.05111	-0.05111	-0.00443
-9.2073	-0.0441	0.0512	-0.0512	-0.00391
-9.1619	-0.04562	0.05128	-0.05128	-0.00412
-9.1166	-0.04698	0.05135	-0.05135	-0.00497
-9.0712	-0.04816	0.0514	-0.0514	-0.00634
-9.0258	-0.04917	0.05143	-0.05143	-0.00806
-8.9805	-0.05	0.05145	-0.05145	-0.00997
-8.9351	-0.05063	0.05145	-0.05145	-0.01188
-8.8898	-0.05107	0.05144	-0.05144	-0.01361
-8.8444	-0.05132	0.05142	-0.05142	-0.01499
-8.7991	-0.05137	0.05137	-0.05137	-0.01585
-8.7537	-0.05123	0.05132	-0.05132	-0.01609
-8.7084	-0.05088	0.05124	-0.05124	-0.01559
-8.663	-0.05035	0.05115	-0.05115	-0.0143
-8.6176	-0.04961	0.05105	-0.05105	-0.01222
-8.5723	-0.04869	0.05092	-0.05092	-0.00935
-8.5269	-0.04758	0.05078	-0.05078	-0.00577
-8.4816	-0.04629	0.05063	-0.05063	-0.00156
-8.4362	-0.04483	0.05046	-0.05046	0.00315
-8.3909	-0.04319	0.05027	-0.05027	0.00819
-8.3455	-0.0414	0.05006	-0.05006	0.01341
-8.3001	-0.03946	0.04984	-0.04984	0.01862
-8.2548	-0.03738	0.0496	-0.0496	0.02363
-8.2094	-0.03517	0.04934	-0.04934	0.02827
-8.1641	-0.03283	0.04907	-0.04907	0.03236
-8.1187	-0.03039	0.04878	-0.04878	0.03575
-8.0734	-0.02786	0.04847	-0.04847	0.03833
-8.028	-0.02524	0.04815	-0.04815	0.04001
-7.9827	-0.02255	0.04781	-0.04781	0.04072
-7.9373	-0.01981	0.04745	-0.04745	0.04045
-7.8919	-0.01703	0.04707	-0.04707	0.03923
-7.8466	-0.01422	0.04667	-0.04667	0.03713
-7.8012	-0.01139	0.04626	-0.04626	0.03423
-7.7559	-0.00857	0.04583	-0.04583	0.03069
-7.7105	-0.00576	0.04539	-0.04539	0.02667
-7.6652	-0.00298	0.04492	-0.04492	0.02235
-7.6198	-0.000246726	0.04444	-0.04444	0.01794
-7.5744	0.00243	0.04394	-0.04394	0.01366
-7.5291	0.00504	0.04343	-0.04343	0.00971
-7.4837	0.00757	0.0429	-0.0429	0.00629
-7.4384	0.01	0.04235	-0.04235	0.00357
-7.393	0.01233	0.04178	-0.04178	0.00172
-7.3477	0.01454	0.04119	-0.04119	0.000835713
-7.3023	0.01663	0.04059	-0.04059	0.000990765
-7.257	0.01858	0.03997	-0.03997	0.00221
-7.2116	0.02038	0.03934	-0.03934	0.00446
-7.1662	0.02204	0.03869	-0.03869	0.00767
-7.1209	0.02353	0.03802	-0.03802	0.01171
-7.0755	0.02487	0.03733	-0.03733	0.0164
-7.0302	0.02604	0.03663	-0.03663	0.02155
-6.9848	0.02703	0.03591	-0.03591	0.0269
-6.9395	0.02786	0.03518	-0.03518	0.0322
-6.8941	0.02851	0.03443	-0.03443	0.03718
-6.8487	0.02899	0.03366	-0.03366	0.04156
-6.8034	0.02929	0.03288	-0.03288	0.0451
-6.758	0.02943	0.03208	-0.03208	0.04756
-6.7127	0.0294	0.03127	-0.03127	0.04875
-6.6673	0.02921	0.03044	-0.03044	0.04852
-6.622	0.02886	0.0296	-0.0296	0.04679
-6.5766	0.02837	0.02874	-0.02874	0.04352
-6.5313	0.02773	0.02786	-0.02786	0.03876
-6.4859	0.02696	0.02697	-0.02697	0.03259
-6.4405	0.02606	0.02607	-0.02607	0.02518
-6.3952	0.02505	0.02515	-0.02515	0.01673
-6.3498	0.02394	0.02422	-0.02422	0.00751
-6.3045	0.02274	0.02327	-0.02327	-0.00221
-6.2591	0.02145	0.02232	-0.02232	-0.01211
-6.2138	0.0201	0.02134	-0.02134	-0.02185
-6.1684	0.0187	0.02036	-0.02036	-0.0311
-6.123	0.01725	0.01936	-0.01936	-0.03956
-6.0777	0.01578	0.01835	-0.01835	-0.04695
-6.0323	0.01429	0.01732	-0.01732	-0.05301
-5.987	0.01281	0.01629	-0.01629	-0.05757
-5.9416	0.01133	0.01524	-0.01524	-0.0605
-5.8963	0.00989	0.01418	-0.01418	-0.06174
-5.8509	0.00848	0.01311	-0.01311	-0.06131
-5.8056	0.00713	0.01203	-0.01203	-0.05928
-5.7602	0.00585	0.01094	-0.01094	-0.05578
-5.7148	0.00464	0.00983	-0.00983	-0.05101
-5.6695	0.00352	0.00872	-0.00872	-0.04519
-5.6241	0.0025	0.00761	-0.00761	-0.03857
-5.5788	0.00159	0.00648	-0.00648	-0.03142
-5.5334	0.0007946	0.00536	-0.00536	-0.024
-5.4881	0.000128144	0.00423	-0.00423	-0.01656
-5.4427	-0.000404914	0.00312	-0.00312	-0.00932
-5.3973	-0.000798528	0.00207	-0.00207	-0.00247
-5.352	-0.00105	0.00125	-0.00125	0.00383
-5.3066	-0.00115	0.00129	-0.00129	0.00948
-5.2613	-0.0011	0.00215	-0.00215	0.0144
-5.2159	-0.000896665	0.00324	-0.00324	0.01855
-5.1706	-0.000541906	0.0044	-0.0044	0.02194
-5.1252	-3.55884e-05	0.00559	-0.00559	0.0246
-5.0799	0.000620052	0.0068	-0.0068	0.02657
-5.0345	0.00142	0.00802	-0.00802	0.02795
-4.9891	0.00236	0.00925	-0.00925	0.0288
-4.9438	0.00344	0.01049	-0.01049	0.02924
-4.8984	0.00465	0.01173	-0.01173	0.02935
-4.8531	0.00597	0.01298	-0.01298	0.02923
-4.8077	0.00741	0.01424	-0.01424	0.02898
-4.7624	0.00895	0.0155	-0.0155	0.02868
-4.717	0.01057	0.01676	-0.01676	0.0284
-4.6716	0.01228	0.01803	-0.01803	0.02821
-4.6263	0.01404	0.0193	-0.0193	0.02816
-4.5809	0.01586	0.02058	-0.02058	0.02828
-4.5356	0.01771	0.02186	-0.02186	0.02858
-4.4902	0.01958	0.02314	-0.02314	0.02909
-4.4449	0.02146	0.02442	-0.02442	0.02979
-4.3995	0.02333	0.0257	-0.0257	0.03067
-4.3542	0.02516	0.02699	-0.02699	0.03171
-4.3088	0.02696	0.02827	-0.02827	0.03287
-4.2634	0.02869	0.02956	-0.02956	0.03413
-4.2181	0.03035	0.03084	-0.03084	0.03543
-4.1727	0.03191	0.03213	-0.03213	0.03674
-4.1274	0.03337	0.03341	-0.03341	0.03801
-4.082	0.03469	0.0347	-0.0347	0.03919
-4.0367	0.03588	0.03598	-0.03598	0.04023
-3.9913	0.03692	0.03726	-0.03726	0.04108
-3.9459	0.03778	0.03853	-0.03853	0.04169
-3.9006	0.03847	0.03981	-0.03981	0.042
-3.8552	0.03896	0.04108	-0.04108	0.04196
-3.8099	0.03924	0.04235	-0.04235	0.04152
-3.7645	0.03931	0.04361	-0.04361	0.04061
-3.7192	0.03915	0.04487	-0.04487	0.03918
-3.6738	0.03877	0.04613	-0.04613	0.03717
-3.6285	0.03814	0.04738	-0.04738	0.03454
-3.5831	0.03727	0.04862	-0.04862	0.03126
-3.5377	0.03616	0.04986	-0.04986	0.02728
-3.4924	0.03479	0.0511	-0.0511	0.0226
-3.447	0.03318	0.05232	-0.05232	0.01722
-3.4017	0.03131	0.05354	-0.05354	0.01117
-3.3563	0.0292	0.05476	-0.05476	0.00448
-3.311	0.02685	0.05596	-0.05596	-0.00277
-3.2656	0.02426	0.05716	-0.05716	-0.01049
-3.2202	0.02144	0.05835	-0.05835	-0.01858
-3.1749	0.0184	0.05953	-0.05953	-0.02688
-3.1295	0.01515	0.06071	-0.06071	-0.03525
-3.0842	0.0117	0.06187	-0.06187	-0.0435
-3.0388	0.00806	0.06302	-0.06302	-0.05143
-2.9935	0.00425	0.06417	-0.06417	-0.05884
-2.9481	0.000279276	0.0653	-0.0653	-0.06554
-2.9028	-0.00383	0.06643	-0.06643	-0.07133
-2.8574	-0.00806	0.06754	-0.06754	-0.07602
-2.812	-0.01239	0.06864	-0.06864	-0.07949
-2.7667	-0.0168	0.06973	-0.06973	-0.08162
-2.7213	-0.02128	0.07081	-0.07081	-0.08239
-2.676	-0.0258	0.07188	-0.07188	-0.0818
-2.6306	-0.03033	0.07293	-0.07293	-0.07995
-2.5853	-0.03486	0.07397	-0.07397	-0.07701
-2.5399	-0.03937	0.075	-0.075	-0.07319
-2.4945	-0.04382	0.07602	-0.07602	-0.06878
-2.4492	-0.0482	0.07702	-0.07702	-0.06412
-2.4038	-0.05248	0.07801	-0.07801	-0.05956
-2.3585	-0.05664	0.07898	-0.07898	-0.05546
-2.3131	-0.06066	0.07994	-0.07994	-0.05215
-2.2678	-0.06451	0.08089	-0.08089	-0.04995
-2.2224	-0.06817	0.08182	-0.08182	-0.04908
-2.1771	-0.07162	0.08273	-0.08273	-0.04972
-2.1317	-0.07484	0.08363	-0.08363	-0.05194
-2.0863	-0.07782	0.08451	-0.08451	-0.05569
-2.041	-0.08052	0.08538	-0.08538	-0.06087
-1.9956	-0.08293	0.08623	-0.08623	-0.06724
-1.9503	-0.08505	0.08707	-0.08707	-0.07452
-1.9049	-0.08684	0.08789	-0.08789	-0.08233
-1.8596	-0.08831	0.08869	-0.08869	-0.09027
-1.8142	-0.08943	0.08947	-0.08947	-0.09794
-1.7688	-0.0902	0.09024	-0.09024	-0.10491
-1.7235	-0.0906	0.09099	-0.09099	-0.11078
-1.6781	-0.09064	0.09172	-0.09172	-0.11517
-1.6328	-0.0903	0.09244	-0.09244	-0.11776
-1.5874	-0.08959	0.09313	-0.09313	-0.11825
-1.5421	-0.0885	0.09381	-0.09381	-0.11641
-1.4967	-0.08702	0.09447	-0.09447	-0.11206
-1.4514	-0.08517	0.09511	-0.09511	-0.10511
-1.406	-0.08295	0.09574	-0.09574	-0.09552
-1.3606	-0.08036	0.09634	-0.09634	-0.08338
-1.3153	-0.07742	0.09693	-0.09693	-0.06887
-1.2699	-0.07412	0.09749	-0.09749	-0.05232
-1.2246	-0.07049	0.09804	-0.09804	-0.03415
-1.1792	-0.06653	0.09856	-0.09856	-0.01493
-1.1339	-0.06226	0.09907	-0.09907	0.00468
-1.0885	-0.0577	0.09956	-0.09956	0.02393
-1.0431	-0.05287	0.10003	-0.10003	0.04204
-0.9978	-0.04778	0.10048	-0.10048	0.05822
-0.9524	-0.04245	0.1009	-0.1009	0.07173
-0.9071	-0.03691	0.10131	-0.10131	0.08195
-0.8617	-0.03119	0.1017	-0.1017	0.08839
-0.8164	-0.02529	0.10207	-0.10207	0.09071
-0.771	-0.01926	0.10242	-0.10242	0.08881
-0.7257	-0.01311	0.10275	-0.10275	0.08279
-0.6803	-0.00687	0.10305	-0.10305	0.07298
-0.6349	-0.000575159	0.10334	-0.10334	0.05992
-0.5896	0.00576	0.10361	-0.10361	0.04438
-0.5442	0.0121	0.10385	-0.10385	0.02729
-0.4989	0.01841	0.10408	-0.10408	0.00976
-0.4535	0.02468	0.10428	-0.10428	-0.00702
-0.4082	0.03088	0.10447	-0.10447	-0.02176
-0.3628	0.03697	0.10463	-0.10463	-0.03317
-0.3174	0.04293	0.10477	-0.10477	-0.03998
-0.2721	0.04873	0.1049	-0.1049	-0.04102
-0.2267	0.05436	0.105	-0.105	-0.03524
-0.1814	0.05978	0.10508	-0.10508	-0.02175
-0.136	0.06497	0.10515	-0.10515	0.000133611
-0.0907	0.06991	0.10519	-0.10519	0.03093
-0.0453	0.07458	0.10521	-0.10521	0.07096
-1.9984e-15	0.07895	0.10521	-0.10521	0.12039
0.0454	0.08302	0.10519	-0.10519	0.17923
0.0908	0.08676	0.10515	-0.10515	0.24741
0.1361	0.09016	0.10509	-0.10509	0.3248
0.1815	0.0932	0.10501	-0.10501	0.41125
0.2268	0.09588	0.10491	-0.10491	0.5066
0.2722	0.09817	0.10479	-0.10479	0.61062
0.3175	0.10008	0.10465	-0.10465	0.72307
0.3629	0.1016	0.1045	-0.1045	0.84357
0.4082	0.10272	0.10432	-0.10432	0.97164
0.4536	0.10344	0.10412	-0.10412	1.10659
0.499	0.10375	0.10391	-0.10391	1.24749
0.5443	0.10367	0.10367	-0.10367	1.39309
0.5897	0.10319	0.10342	-0.10342	1.54174
0.635	0.10231	0.10314	-0.10314	1.69136
0.6804	0.10105	0.10285	-0.10285	1.83938
0.7257	0.0994	0.10254	-0.10254	1.98276
0.7711	0.09739	0.10221	-0.10221	2.11808
0.8165	0.09502	0.10187	-0.10187	2.24164
0.8618	0.0923	0.1015	-0.1015	2.34964
0.9072	0.08925	0.10112	-0.10112	2.43836
0.9525	0.08589	0.10072	-0.10072	2.50437
0.9979	0.08223	0.1003	-0.1003	2.54474
1.0432	0.07828	0.09987	-0.09987	2.55722
1.0886	0.07408	0.09941	-0.09941	2.54037
1.134	0.06964	0.09894	-0.09894	2.49365
1.1793	0.06498	0.09846	-0.09846	2.41748
1.2247	0.06012	0.09796	-0.09796	2.31326
1.27	0.05509	0.09744	-0.09744	2.18328
1.3154	0.0499	0.09691	-0.09691	2.0307
1.3607	0.04459	0.09636	-0.09636	1.8594
1.4061	0.03917	0.09579	-0.09579	1.67386
1.4514	0.03368	0.09521	-0.09521	1.479
1.4968	0.02813	0.09462	-0.09462	1.28002
1.5422	0.02255	0.094	-0.094	1.08222
1.5875	0.01696	0.09338	-0.09338	0.89076
1.6329	0.01139	0.09274	-0.09274	0.71049
1.6782	0.00585	0.09209	-0.09209	0.54569
1.7236	0.000379734	0.09142	-0.09142	0.39997
1.7689	-0.00501	0.09074	-0.09074	0.27605
1.8143	-0.01029	0.09005	-0.09005	0.17569
1.8597	-0.01545	0.08934	-0.08934	0.09959
1.905	-0.02046	0.08862	-0.08862	0.04738
1.9504	-0.02531	0.08789	-0.08789	0.01771
1.9957	-0.02998	0.08715	-0.08715	0.00834
2.0411	-0.03445	0.08639	-0.08639	0.01627
2.0864	-0.03871	0.08563	-0.08563	0.03793
2.1318	-0.04275	0.08485	-0.08485	0.06934
2.1771	-0.04655	0.08406	-0.08406	0.10637
2.2225	-0.05009	0.08326	-0.08326	0.14494
2.2679	-0.05338	0.08245	-0.08245	0.18125
2.3132	-0.0564	0.08164	-0.08164	0.21189
2.3586	-0.05915	0.08081	-0.08081	0.23393
2.4039	-0.06162	0.07997	-0.07997	0.24507
2.4493	-0.0638	0.07912	-0.07912	0.24383
2.4946	-0.0657	0.07827	-0.07827	0.22964
2.54	-0.06731	0.0774	-0.0774	0.20289
2.5854	-0.06863	0.07653	-0.07653	0.16482
2.6307	-0.06967	0.07565	-0.07565	0.11738
2.6761	-0.07042	0.07476	-0.07476	0.06306
2.7214	-0.07089	0.07387	-0.07387	0.0047
2.7668	-0.07109	0.07297	-0.07297	-0.05481
2.8121	-0.07103	0.07206	-0.07206	-0.11273
2.8575	-0.0707	0.07115	-0.07115	-0.16666
2.9028	-0.07012	0.07023	-0.07023	-0.21467
2.9482	-0.0693	0.0693	-0.0693	-0.25535
2.9936	-0.06825	0.06837	-0.06837	-0.28786
3.0389	-0.06698	0.06744	-0.06744	-0.31185
3.0843	-0.0655	0.0665	-0.0665	-0.32734
3.1296	-0.06383	0.06556	-0.06556	-0.33463
3.175	-0.06198	0.06461	-0.06461	-0.33417
3.2203	-0.05995	0.06366	-0.06366	-0.32655
3.2657	-0.05778	0.06271	-0.06271	-0.31253
3.3111	-0.05546	0.06175	-0.06175	-0.29305
3.3564	-0.05302	0.06079	-0.06079	-0.26929
3.4018	-0.05047	0.05983	-0.05983	-0.24265
3.4471	-0.04782	0.05887	-0.05887	-0.21468
3.4925	-0.0451	0.05791	-0.05791	-0.18701
3.5378	-0.04231	0.05694	-0.05694	-0.16119
3.5832	-0.03947	0.05598	-0.05598	-0.13854
3.6285	-0.03659	0.05501	-0.05501	-0.12002
3.6739	-0.03369	0.05405	-0.05405	-0.10618
3.7193	-0.03078	0.05308	-0.05308	-0.09713
3.7646	-0.02788	0.05212	-0.05212	-0.09267
3.81	-0.02499	0.05116	-0.05116	-0.09233
3.8553	-0.02214	0.0502	-0.0502	-0.09563
3.9007	-0.01932	0.04924	-0.04924	-0.10212
3.946	-0.01656	0.04828	-0.04828	-0.11149
3.9914	-0.01386	0.04733	-0.04733	-0.1236
4.0368	-0.01123	0.04638	-0.04638	-0.13851
4.0821	-0.00868	0.04543	-0.04543	-0.15625
4.1275	-0.00622	0.04449	-0.04449	-0.17671
4.1728	-0.00386	0.04355	-0.04355	-0.19951
4.2182	-0.00159	0.04261	-0.04261	-0.22409
4.2635	0.000562584	0.04168	-0.04168	-0.24963
4.3089	0.00261	0.04076	-0.04076	-0.27503
4.3542	0.00454	0.03984	-0.03984	-0.29895
4.3996	0.00635	0.03893	-0.03893	-0.3199
4.445	0.00804	0.03802	-0.03802	-0.33657
4.4903	0.00961	0.03712	-0.03712	-0.34803
4.5357	0.01105	0.03623	-0.03623	-0.35387
4.581	0.01238	0.03535	-0.03535	-0.35404
4.6264	0.01358	0.03447	-0.03447	-0.3488
4.6717	0.01466	0.03361	-0.03361	-0.33861
4.7171	0.01563	0.03275	-0.03275	-0.32412
4.7625	0.01648	0.0319	-0.0319	-0.30622
4.8078	0.01722	0.03107	-0.03107	-0.28603
4.8532	0.01785	0.03024	-0.03024	-0.26486
4.8985	0.01838	0.02943	-0.02943	-0.24405
4.9439	0.01881	0.02863	-0.02863	-0.22488
4.9892	0.01914	0.02784	-0.02784	-0.20835
5.0346	0.01939	0.02707	-0.02707	-0.19516
5.0799	0.01956	0.02631	-0.02631	-0.18567
5.1253	0.01965	0.02556	-0.02556	-0.17991
5.1707	0.01967	0.02483	-0.02483	-0.17765
5.216	0.01963	0.02412	-0.02412	-0.17849
5.2614	0.01953	0.02342	-0.02342	-0.18187
5.3067	0.01939	0.02275	-0.02275	-0.18722
5.3521	0.01919	0.02209	-0.02209	-0.19392
5.3974	0.01896	0.02145	-0.02145	-0.20134
5.4428	0.0187	0.02084	-0.02084	-0.20881
5.4882	0.01842	0.02024	-0.02024	-0.21557
5.5335	0.01812	0.01967	-0.01967	-0.22076
5.5789	0.0178	0.01913	-0.01913	-0.22345
5.6242	0.01747	0.01861	-0.01861	-0.22274
5.6696	0.01715	0.01812	-0.01812	-0.2179
5.7149	0.01682	0.01765	-0.01765	-0.20856
5.7603	0.01651	0.01722	-0.01722	-0.19477
5.8056	0.0162	0.01681	-0.01681	-0.17699
5.851	0.01591	0.01644	-0.01644	-0.1561
5.8964	0.01564	0.0161	-0.0161	-0.13327
5.9417	0.01539	0.01579	-0.01579	-0.10976
5.9871	0.01517	0.01552	-0.01552	-0.08678
6.0324	0.01497	0.01528	-0.01528	-0.06535
6.0778	0.0148	0.01507	-0.01507	-0.04626
6.1231	0.01466	0.0149	-0.0149	-0.03013
6.1685	0.01455	0.01477	-0.01477	-0.01738
6.2139	0.01448	0.01467	-0.01467	-0.00826
6.2592	0.01443	0.0146	-0.0146	-0.00288
6.3046	0.01442	0.01456	-0.01456	-0.00122
6.3499	0.01443	0.01456	-0.01456	-0.00312
6.3953	0.01448	0.01459	-0.01459	-0.00828
6.4406	0.01456	0.01464	-0.01464	-0.01624
6.486	0.01466	0.01473	-0.01473	-0.02631
6.5313	0.01478	0.01484	-0.01484	-0.03765
6.5767	0.01493	0.01497	-0.01497	-0.04936
6.6221	0.0151	0.01512	-0.01512	-0.06055
6.6674	0.01529	0.0153	-0.0153	-0.07049
6.7128	0.01549	0.01549	-0.01549	-0.07864
6.7581	0.0157	0.0157	-0.0157	-0.08471
6.8035	0.01592	0.01593	-0.01593	-0.08869
6.8488	0.01614	0.01616	-0.01616	-0.09079
6.8942	0.01637	0.01641	-0.01641	-0.09129
6.9396	0.01659	0.01667	-0.01667	-0.09042
6.9849	0.0168	0.01694	-0.01694	-0.08816
7.0303	0.017	0.01722	-0.01722	-0.08425
7.0756	0.01719	0.0175	-0.0175	-0.07824
7.121	0.01736	0.01779	-0.01779	-0.06963
7.1663	0.01751	0.01808	-0.01808	-0.05804
7.2117	0.01764	0.01838	-0.01838	-0.04333
7.257	0.01773	0.01868	-0.01868	-0.02569
7.3024	0.0178	0.01898	-0.01898	-0.00573
7.3478	0.01783	0.01928	-0.01928	0.01551
7.3931	0.01782	0.01958	-0.01958	0.03665
7.4385	0.01777	0.01988	-0.01988	0.05598
7.4838	0.01768	0.02018	-0.02018	0.07169
7.5292	0.01755	0.02048	-0.02048	0.08206
7.5745	0.01736	0.02078	-0.02078	0.08582
7.6199	0.01713	0.02108	-0.02108	0.08237
7.6653	0.01685	0.02137	-0.02137	0.07187
7.7106	0.01651	0.02167	-0.02167	0.05528
7.756	0.01612	0.02196	-0.02196	0.03421
7.8013	0.01568	0.02224	-0.02224	0.01072
7.8467	0.01518	0.02253	-0.02253	-0.013
7.892	0.01463	0.02281	-0.02281	-0.03488
7.9374	0.01402	0.02309	-0.02309	-0.0531
7.9827	0.01336	0.02336	-0.02336	-0.06619
8.0281	0.01264	0.02363	-0.02363	-0.07309
8.0735	0.01187	0.0239	-0.0239	-0.07313
8.1188	0.01105	0.02416	-0.02416	-0.06607
8.1642	0.01018	0.02442	-0.02442	-0.05199
8.2095	0.00925	0.02468	-0.02468	-0.0312
8.2549	0.00829	0.02493	-0.02493	-0.00423
8.3002	0.00727	0.02518	-0.02518	0.02814
8.3456	0.00621	0.02542	-0.02542	0.0649
8.391	0.00511	0.02566	-0.02566	0.10472
8.4363	0.00398	0.0259	-0.0259	0.14614
8.4817	0.00281	0.02613	-0.02613	0.18757
8.527	0.0016	0.02636	-0.02636	0.22748
8.5724	0.000369428	0.02658	-0.02658	0.26448
8.6177	-0.000889127	0.02681	-0.02681	0.29742
8.6631	-0.00217	0.02702	-0.02702	0.3255
8.7084	-0.00347	0.02724	-0.02724	0.34824
8.7538	-0.00478	0.02745	-0.02745	0.3654
8.7992	-0.00611	0.02766	-0.02766	0.37686
8.8445	-0.00744	0.02787	-0.02787	0.38246
8.8899	-0.00878	0.02807	-0.02807	0.38198
8.9352	-0.01012	0.02827	-0.02827	0.37517
8.9806	-0.01145	0.02846	-0.02846	0.36185
9.0259	-0.01277	0.02866	-0.02866	0.34203
9.0713	-0.01409	0.02885	-0.02885	0.31598
9.1167	-0.01538	0.02903	-0.02903	0.28421
9.162	-0.01666	0.02922	-0.02922	0.24757
9.2074	-0.01791	0.0294	-0.0294	0.20716
9.2527	-0.01914	0.02958	-0.02958	0.16436
9.2981	-0.02033	0.02976	-0.02976	0.12071
9.3434	-0.02149	0.02994	-0.02994	0.07785
9.3888	-0.02261	0.03011	-0.03011	0.03737
9.4341	-0.02368	0.03028	-0.03028	0.000691626
9.4795	-0.02471	0.03045	-0.03045	-0.03107
9.5249	-0.02569	0.03062	-0.03062	-0.05714
9.5702	-0.02662	0.03078	-0.03078	-0.07714
9.6156	-0.02749	0.03095	-0.03095	-0.09106
9.6609	-0.0283	0.03111	-0.03111	-0.09926
9.7063	-0.02905	0.03127	-0.03127	-0.10233
9.7516	-0.02974	0.03143	-0.03143	-0.10114
9.797	-0.03035	0.03159	-0.03159	-0.09673
9.8424	-0.0309	0.03175	-0.03175	-0.09029
9.8877	-0.03138	0.0319	-0.0319	-0.08315
9.9331	-0.03177	0.03206	-0.03206	-0.07664
9.9784	-0.0321	0.03221	-0.03221	-0.07207
10.0238	-0.03234	0.03236	-0.03236	-0.0705
10.0691	-0.03251	0.03251	-0.03251	-0.07271
10.1145	-0.03259	0.03266	-0.03266	-0.07899
10.1598	-0.03259	0.03281	-0.03281	-0.08916
10.2052	-0.03251	0.03296	-0.03296	-0.10259
10.2506	-0.03234	0.0331	-0.0331	-0.11835
10.2959	-0.03209	0.03325	-0.03325	-0.13538
10.3413	-0.03175	0.03339	-0.03339	-0.15264
10.3866	-0.03132	0.03354	-0.03354	-0.16917
10.432	-0.03081	0.03368	-0.03368	-0.18413
10.4773	-0.03022	0.03382	-0.03382	-0.19677
10.5227	-0.02954	0.03396	-0.03396	-0.20647
10.5681	-0.02877	0.0341	-0.0341	-0.21268
10.6134	-0.02792	0.03424	-0.03424	-0.21502
10.6588	-0.02699	0.03438	-0.03438	-0.21325
10.7041	-0.02598	0.03452	-0.03452	-0.20744
10.7495	-0.02489	0.03465	-0.03465	-0.19802
10.7948	-0.02372	0.03479	-0.03479	-0.18587
10.8402	-0.02248	0.03492	-0.03492	-0.17233
10.8855	-0.02117	0.03505	-0.03505	-0.15901
10.9309	-0.01979	0.03518	-0.03518	-0.14765
10.9763	-0.01834	0.03531	-0.03531	-0.13979
11.0216	-0.01683	0.03544	-0.03544	-0.13651
11.067	-0.01526	0.03557	-0.03557	-0.13822
11.1123	-0.01363	0.0357	-0.0357	-0.14455
11.1577	-0.01195	0.03582	-0.03582	-0.15433
11.203	-0.01023	0.03595	-0.03595	-0.16575
11.2484	-0.00846	0.03607	-0.03607	-0.17664
11.2938	-0.00665	0.03619	-0.03619	-0.18483
11.3391	-0.00481	0.03631	-0.03631	-0.18843
11.3845	-0.00293	0.03643	-0.03643	-0.18613
11.4298	-0.00104	0.03654	-0.03654	-0.17736
11.4752	0.000875243	0.03666	-0.03666	-0.16228
11.5205	0.0028	0.03677	-0.03677	-0.14163
11.5659	0.00474	0.03688	-0.03688	-0.11661
11.6112	0.00667	0.03699	-0.03699	-0.0886
11.6566	0.00861	0.0371	-0.0371	-0.05908
11.702	0.01053	0.0372	-0.0372	-0.0294
11.7473	0.01244	0.0373	-0.0373	-0.000737814
11.7927	0.01432	0.0374	-0.0374	0.02594
11.838	0.01618	0.0375	-0.0375	0.04988
11.8834	0.018	0.0376	-0.0376	0.07055
11.9287	0.01978	0.03769	-0.03769	0.08761
11.9741	0.02152	0.03778	-0.03778	0.10098
12.0195	0.0232	0.03786	-0.03786	0.11085
12.0648	0.02483	0.03795	-0.03795	0.11768
12.1102	0.02639	0.03803	-0.03803	0.12209
12.1555	0.02788	0.03811	-0.03811	0.12484
12.2009	0.0293	0.03819	-0.03819	0.12675
12.2462	0.03064	0.03826	-0.03826	0.12856
12.2916	0.03189	0.03833	-0.03833	0.13076
12.3369	0.03306	0.03839	-0.03839	0.13348
12.3823	0.03412	0.03846	-0.03846	0.13645
12.4277	0.03509	0.03852	-0.03852	0.13909
12.473	0.03596	0.03857	-0.03857	0.1407
12.5184	0.03672	0.03863	-0.03863	0.14058
12.5637	0.03737	0.03868	-0.03868	0.13826
12.6091	0.0379	0.03872	-0.03872	0.13357
12.6544	0.03832	0.03876	-0.03876	0.12672
12.6998	0.03862	0.0388	-0.0388	0.11826
12.7451	0.0388	0.03884	-0.03884	0.10897
12.7905	0.03886	0.03887	-0.03887	0.09973
12.8359	0.0388	0.03889	-0.03889	0.09147
12.8812	0.03861	0.03891	-0.03891	0.08511
12.9266	0.0383	0.03893	-0.03893	0.08158
12.9719	0.03787	0.03895	-0.03895	0.08179
13.0173	0.03732	0.03896	-0.03896	0.08662
13.0626	0.03664	0.03896	-0.03896	0.09672
13.108	0.03584	0.03896	-0.03896	0.11246
13.1534	0.03493	0.03896	-0.03896	0.13376
13.1987	0.03391	0.03895	-0.03895	0.16009
13.2441	0.03277	0.03894	-0.03894	0.19046
13.2894	0.03152	0.03893	-0.03893	0.22368
13.3348	0.03017	0.03891	-0.03891	0.25853
13.3801	0.02872	0.03888	-0.03888	0.29404
13.4255	0.02718	0.03885	-0.03885	0.32953
13.4709	0.02555	0.03882	-0.03882	0.36455
13.5162	0.02383	0.03878	-0.03878	0.39866
13.5616	0.02204	0.03873	-0.03873	0.43111
13.6069	0.02017	0.03869	-0.03869	0.46067
13.6523	0.01824	0.03863	-0.03863	0.48558
13.6976	0.01625	0.03858	-0.03858	0.50377
13.743	0.01422	0.03851	-0.03851	0.5131
13.7883	0.01213	0.03845	-0.03845	0.51173
13.8337	0.01001	0.03837	-0.03837	0.49839
13.8791	0.00787	0.0383	-0.0383	0.47263
13.9244	0.0057	0.03822	-0.03822	0.4348
13.9698	0.00352	0.03813	-0.03813	0.38606
14.0151	0.00134	0.03804	-0.03804	0.32823
14.0605	-0.000844644	0.03794	-0.03794	0.26356
14.1058	-0.00301	0.03784	-0.03784	0.19461
14.1512	-0.00516	0.03774	-0.03774	0.12416
14.1965	-0.00728	0.03763	-0.03763	0.05505
14.2419	-0.00937	0.03751	-0.03751	-0.00989
14.2873	-0.01141	0.03739	-0.03739	-0.06796
14.3326	-0.0134	0.03727	-0.03727	-0.11682
14.378	-0.01533	0.03714	-0.03714	-0.1546
14.4233	-0.0172	0.037	-0.037	-0.18015
14.4687	-0.019	0.03687	-0.03687	-0.19316
14.514	-0.02072	0.03672	-0.03672	-0.19417
14.5594	-0.02235	0.03658	-0.03658	-0.18447
14.6048	-0.02389	0.03642	-0.03642	-0.16588
14.6501	-0.02534	0.03627	-0.03627	-0.14052
14.6955	-0.02668	0.0361	-0.0361	-0.11056
14.7408	-0.02793	0.03594	-0.03594	-0.07809
14.7862	-0.02906	0.03577	-0.03577	-0.04506
14.8315	-0.03007	0.03559	-0.03559	-0.01322
14.8769	-0.03098	0.03541	-0.03541	0.01586
14.9223	-0.03176	0.03523	-0.03523	0.04085
14.9676	-0.03242	0.03504	-0.03504	0.06059
15.013	-0.03296	0.03485	-0.03485	0.07416

## Sheet: Fig3b_neg24p1fs
0	-18	-17.8	-17.6	-17.4	-17.2	-17	-16.8	-16.6	-16.4	-16.2	-16	-15.8	-15.6	-15.4	-15.2	-15	-14.8	-14.6	-14.4	-14.2	-14	-13.8	-13.6	-13.4	-13.2	-13	-12.8	-12.6	-12.4	-12.2	-12	-11.8	-11.6	-11.4	-11.2	-11	-10.8	-10.6	-10.4	-10.2	-10	-9.8	-9.6	-9.4	-9.2	-9	-8.8	-8.6	-8.4
24	-1.67039e-15	-7.62335e-15	-1.82147e-14	-3.4068e-14	-5.61203e-14	-8.56216e-14	-1.24211e-13	-1.73954e-13	-2.37436e-13	-3.17799e-13	-4.18875e-13	-5.45205e-13	-7.0225e-13	-8.96283e-13	-1.13469e-12	-1.42579e-12	-1.77909e-12	-2.20501e-12	-2.71511e-12	-3.32153e-12	-4.0373e-12	-4.87537e-12	-5.84899e-12	-6.9703e-12	-8.25052e-12	-9.69838e-12	-1.13205e-11	-1.31193e-11	-1.50935e-11	-1.7236e-11	-1.9535e-11	-2.19719e-11	-2.45231e-11	-2.71582e-11	-2.9843e-11	-3.25382e-11	-3.52025e-11	-3.77927e-11	-4.02672e-11	-4.25865e-11	-4.4717e-11	-4.66301e-11	-4.83072e-11	-4.97374e-11	-5.09218e-11	-5.18703e-11	-5.26039e-11	-5.31517e-11	-5.35507e-11
23.8	-7.58777e-15	-3.4637e-14	-8.277e-14	-1.54837e-13	-2.55109e-13	-3.89324e-13	-5.64949e-13	-7.91474e-13	-1.0807e-12	-1.44707e-12	-1.9081e-12	-2.48476e-12	-3.20195e-12	-4.08876e-12	-5.17898e-12	-6.5112e-12	-8.12898e-12	-1.00809e-11	-1.24198e-11	-1.52028e-11	-1.84895e-11	-2.2341e-11	-2.68179e-11	-3.19781e-11	-3.78729e-11	-4.45449e-11	-5.2024e-11	-6.03236e-11	-6.94368e-11	-7.93338e-11	-8.99584e-11	-1.01227e-10	-1.13028e-10	-1.25223e-10	-1.37651e-10	-1.5013e-10	-1.62467e-10	-1.74462e-10	-1.85919e-10	-1.96656e-10	-2.06512e-10	-2.15356e-10	-2.23098e-10	-2.2969e-10	-2.35134e-10	-2.39476e-10	-2.42812e-10	-2.4528e-10	-2.4705e-10
23.6	-1.79842e-14	-8.21118e-14	-1.96261e-13	-3.67251e-13	-6.05297e-13	-9.24144e-13	-1.3417e-12	-1.88073e-12	-2.56957e-12	-3.443e-12	-4.54317e-12	-5.92074e-12	-7.63577e-12	-9.7588e-12	-1.23716e-11	-1.5568e-11	-1.94539e-11	-2.41477e-11	-2.97788e-11	-3.64868e-11	-4.44181e-11	-5.37235e-11	-6.45525e-11	-7.70482e-11	-9.13393e-11	-1.07533e-10	-1.25704e-10	-1.45891e-10	-1.68078e-10	-1.92196e-10	-2.1811e-10	-2.45617e-10	-2.74445e-10	-3.04255e-10	-3.34649e-10	-3.65181e-10	-3.9537e-10	-4.24725e-10	-4.52757e-10	-4.79015e-10	-5.03096e-10	-5.24676e-10	-5.43527e-10	-5.5953e-10	-5.72682e-10	-5.83102e-10	-5.91021e-10	-5.96776e-10	-6.0079e-10
23.4	-3.3264e-14	-1.51904e-13	-3.63187e-13	-6.79881e-13	-1.12111e-12	-1.71267e-12	-2.48824e-12	-3.49062e-12	-4.77318e-12	-6.40159e-12	-8.45563e-12	-1.10312e-11	-1.42425e-11	-1.82237e-11	-2.31308e-11	-2.91432e-11	-3.64643e-11	-4.53213e-11	-5.59643e-11	-6.8663e-11	-8.37022e-11	-1.01375e-10	-1.21975e-10	-1.45784e-10	-1.73056e-10	-2.04006e-10	-2.38789e-10	-2.77484e-10	-3.20073e-10	-3.66429e-10	-4.16297e-10	-4.6929e-10	-5.24884e-10	-5.82423e-10	-6.4113e-10	-7.00135e-10	-7.58497e-10	-8.15247e-10	-8.69428e-10	-9.20142e-10	-9.66597e-10	-1.00815e-09	-1.04434e-09	-1.07493e-09	-1.09991e-09	-1.1195e-09	-1.13416e-09	-1.14453e-09	-1.15145e-09
23.2	-5.40237e-14	-2.46759e-13	-5.90192e-13	-1.10538e-12	-1.82388e-12	-2.78836e-12	-4.05463e-12	-5.69365e-12	-7.79413e-12	-1.04655e-11	-1.3841e-11	-1.80813e-11	-2.3378e-11	-2.9957e-11	-3.80818e-11	-4.80562e-11	-6.0226e-11	-7.49786e-11	-9.27418e-11	-1.13979e-10	-1.39183e-10	-1.68861e-10	-2.03525e-10	-2.43668e-10	-2.89742e-10	-3.42131e-10	-4.01121e-10	-4.66863e-10	-5.39349e-10	-6.18374e-10	-7.03519e-10	-7.94128e-10	-8.89305e-10	-9.87918e-10	-1.08863e-09	-1.18991e-09	-1.29013e-09	-1.38759e-09	-1.48061e-09	-1.5676e-09	-1.64717e-09	-1.71817e-09	-1.77978e-09	-1.83158e-09	-1.87352e-09	-1.90598e-09	-1.92975e-09	-1.94596e-09	-1.95604e-09
23	-8.10348e-14	-3.70229e-13	-8.85889e-13	-1.66018e-12	-2.74138e-12	-4.19487e-12	-6.10626e-12	-8.58477e-12	-1.17672e-11	-1.58227e-11	-2.09579e-11	-2.74228e-11	-3.55161e-11	-4.55914e-11	-5.80629e-11	-7.34095e-11	-9.21784e-11	-1.14986e-10	-1.42514e-10	-1.75507e-10	-2.14757e-10	-2.61088e-10	-3.15334e-10	-3.78305e-10	-4.50752e-10	-5.33319e-10	-6.26497e-10	-7.30569e-10	-8.45553e-10	-9.7116e-10	-1.10674e-09	-1.25127e-09	-1.40331e-09	-1.56106e-09	-1.72232e-09	-1.88464e-09	-2.04534e-09	-2.20162e-09	-2.35072e-09	-2.49002e-09	-2.6172e-09	-2.73037e-09	-2.82816e-09	-2.90981e-09	-2.97526e-09	-3.02509e-09	-3.06057e-09	-3.08353e-09	-3.09632e-09
22.8	-1.1526e-13	-5.26757e-13	-1.26106e-12	-2.36488e-12	-3.90846e-12	-5.98705e-12	-8.72562e-12	-1.2284e-11	-1.68632e-11	-2.27122e-11	-3.01363e-11	-3.9506e-11	-5.12655e-11	-6.59431e-11	-8.41598e-11	-1.06637e-10	-1.34201e-10	-1.67789e-10	-2.08444e-10	-2.57305e-10	-3.15596e-10	-3.84598e-10	-4.65613e-10	-5.59919e-10	-6.6871e-10	-7.9303e-10	-9.33691e-10	-1.09119e-09	-1.26562e-09	-1.4566e-09	-1.66318e-09	-1.88383e-09	-2.11635e-09	-2.35795e-09	-2.60526e-09	-2.85442e-09	-3.10123e-09	-3.34129e-09	-3.57021e-09	-3.78386e-09	-3.97853e-09	-4.15119e-09	-4.29963e-09	-4.42263e-09	-4.52001e-09	-4.59269e-09	-4.64262e-09	-4.67265e-09	-4.68646e-09
22.6	-1.57866e-13	-7.21712e-13	-1.72873e-12	-3.24443e-12	-5.36742e-12	-8.23167e-12	-1.20133e-11	-1.69385e-11	-2.32922e-11	-3.14288e-11	-4.17845e-11	-5.48903e-11	-7.13859e-11	-9.20351e-11	-1.17739e-10	-1.49551e-10	-1.88683e-10	-2.36515e-10	-2.9459e-10	-3.64608e-10	-4.48403e-10	-5.47907e-10	-6.651e-10	-8.01943e-10	-9.60287e-10	-1.14177e-09	-1.34771e-09	-1.57895e-09	-1.83574e-09	-2.11761e-09	-2.42323e-09	-2.75037e-09	-3.0958e-09	-3.45533e-09	-3.82388e-09	-4.19558e-09	-4.564e-09	-4.92241e-09	-5.26404e-09	-5.58249e-09	-5.87201e-09	-6.12786e-09	-6.34659e-09	-6.52624e-09	-6.66648e-09	-6.76866e-09	-6.8357e-09	-6.87199e-09	-6.88308e-09
22.4	-2.10218e-13	-9.61394e-13	-2.30425e-12	-4.32827e-12	-7.16827e-12	-1.10078e-11	-1.60891e-11	-2.27236e-11	-3.13056e-11	-4.23273e-11	-5.63962e-11	-7.42555e-11	-9.68048e-11	-1.25122e-10	-1.60487e-10	-2.04401e-10	-2.58601e-10	-3.25076e-10	-4.06065e-10	-5.04046e-10	-6.21711e-10	-7.61919e-10	-9.2762e-10	-1.12176e-09	-1.34716e-09	-1.60636e-09	-1.90142e-09	-2.23375e-09	-2.6039e-09	-3.01133e-09	-3.45426e-09	-3.92952e-09	-4.43244e-09	-4.95688e-09	-5.49531e-09	-6.03899e-09	-6.57828e-09	-7.10299e-09	-7.60293e-09	-8.06833e-09	-8.49043e-09	-8.86198e-09	-9.17764e-09	-9.43436e-09	-9.63155e-09	-9.77115e-09	-9.85753e-09	-9.89722e-09	-9.89857e-09
22.2	-2.73881e-13	-1.25305e-12	-3.00528e-12	-5.65032e-12	-9.36882e-12	-1.44074e-11	-2.10922e-11	-2.98446e-11	-4.11992e-11	-5.58264e-11	-7.45572e-11	-9.84126e-11	-1.28634e-10	-1.66718e-10	-2.14448e-10	-2.73927e-10	-3.47607e-10	-4.38305e-10	-5.49215e-10	-6.83897e-10	-8.46241e-10	-1.04041e-09	-1.27074e-09	-1.5416e-09	-1.85721e-09	-2.22143e-09	-2.63749e-09	-3.10769e-09	-3.63307e-09	-4.21313e-09	-4.84553e-09	-5.52587e-09	-6.2475e-09	-7.00156e-09	-7.77706e-09	-8.56112e-09	-9.33948e-09	-1.0097e-08	-1.08184e-08	-1.1489e-08	-1.20957e-08	-1.26274e-08	-1.30761e-08	-1.34371e-08	-1.37093e-08	-1.38955e-08	-1.40022e-08	-1.40391e-08	-1.40184e-08
22	-3.50618e-13	-1.60483e-12	-3.85176e-12	-7.24897e-12	-1.20347e-11	-1.85349e-11	-2.71822e-11	-3.85372e-11	-5.33142e-11	-7.24123e-11	-9.69514e-11	-1.28313e-10	-1.68188e-10	-2.18621e-10	-2.82065e-10	-3.61429e-10	-4.60121e-10	-5.82086e-10	-7.31821e-10	-9.14374e-10	-1.1353e-09	-1.4006e-09	-1.71654e-09	-2.08956e-09	-2.52589e-09	-3.03136e-09	-3.61091e-09	-4.26823e-09	-5.00523e-09	-5.8216e-09	-6.71436e-09	-7.67749e-09	-8.70168e-09	-9.77427e-09	-1.08794e-08	-1.19982e-08	-1.311e-08	-1.41922e-08	-1.52223e-08	-1.61786e-08	-1.70413e-08	-1.77939e-08	-1.84244e-08	-1.89255e-08	-1.92957e-08	-1.95389e-08	-1.96644e-08	-1.96866e-08	-1.96236e-08
21.8	-4.42381e-13	-2.02575e-12	-4.8657e-12	-9.16682e-12	-1.52389e-11	-2.35073e-11	-3.45381e-11	-4.90676e-11	-6.80378e-11	-9.26398e-11	-1.24364e-10	-1.65058e-10	-2.16993e-10	-2.82936e-10	-3.66219e-10	-4.70819e-10	-6.01424e-10	-7.63497e-10	-9.63306e-10	-1.20793e-09	-1.50524e-09	-1.86375e-09	-2.29252e-09	-2.80085e-09	-3.39793e-09	-4.09241e-09	-4.89183e-09	-5.80198e-09	-6.82621e-09	-7.9647e-09	-9.21378e-09	-1.05654e-08	-1.20065e-08	-1.35194e-08	-1.50811e-08	-1.66647e-08	-1.82397e-08	-1.97733e-08	-2.12324e-08	-2.25847e-08	-2.38012e-08	-2.48574e-08	-2.57351e-08	-2.64237e-08	-2.69205e-08	-2.72312e-08	-2.73697e-08	-2.73565e-08	-2.72185e-08
21.6	-5.51277e-13	-2.52556e-12	-6.07098e-12	-1.14501e-11	-1.90612e-11	-2.94527e-11	-4.33572e-11	-6.17307e-11	-8.58019e-11	-1.17131e-10	-1.57681e-10	-2.09896e-10	-2.76798e-10	-3.62088e-10	-4.70252e-10	-6.06672e-10	-7.77739e-10	-9.90941e-10	-1.25494e-09	-1.57957e-09	-1.97586e-09	-2.45587e-09	-3.03249e-09	-3.7191e-09	-4.52911e-09	-5.47527e-09	-6.56895e-09	-7.81914e-09	-9.23149e-09	-1.08072e-08	-1.25419e-08	-1.4425e-08	-1.64386e-08	-1.85576e-08	-2.07497e-08	-2.2976e-08	-2.51924e-08	-2.73514e-08	-2.94043e-08	-3.13039e-08	-3.30075e-08	-3.44789e-08	-3.56912e-08	-3.66287e-08	-3.72873e-08	-3.76753e-08	-3.78127e-08	-3.77298e-08	-3.74652e-08
21.4	-6.79502e-13	-3.11452e-12	-7.49285e-12	-1.4148e-11	-2.35866e-11	-3.65086e-11	-5.38522e-11	-7.68465e-11	-1.07078e-10	-1.46571e-10	-1.97885e-10	-2.64224e-10	-3.49571e-10	-4.58831e-10	-5.97987e-10	-7.74264e-10	-9.96292e-10	-1.27425e-09	-1.62e-09	-2.04713e-09	-2.57095e-09	-3.20836e-09	-3.97761e-09	-4.89782e-09	-5.98834e-09	-7.26787e-09	-8.75336e-09	-1.04586e-08	-1.2393e-08	-1.45593e-08	-1.6953e-08	-1.95601e-08	-2.23564e-08	-2.53068e-08	-2.83656e-08	-3.14773e-08	-3.45785e-08	-3.76003e-08	-4.0472e-08	-4.31249e-08	-4.54961e-08	-4.75327e-08	-4.91955e-08	-5.04611e-08	-5.13235e-08	-5.17949e-08	-5.19043e-08	-5.16958e-08	-5.12257e-08
21.2	-8.2932e-13	-3.80317e-12	-9.15735e-12	-1.73113e-11	-2.89034e-11	-4.48185e-11	-6.6247e-11	-9.47545e-11	-1.32371e-10	-1.81699e-10	-2.46044e-10	-3.29572e-10	-4.37486e-10	-5.76232e-10	-7.53721e-10	-9.79569e-10	-1.26534e-09	-1.62477e-09	-2.07396e-09	-2.63151e-09	-3.31856e-09	-4.15863e-09	-5.17732e-09	-6.40176e-09	-7.8597e-09	-9.57831e-09	-1.15827e-08	-1.38938e-08	-1.65265e-08	-1.9487e-08	-2.27706e-08	-2.63595e-08	-3.02209e-08	-3.43065e-08	-3.85519e-08	-4.28783e-08	-4.71948e-08	-5.14022e-08	-5.53982e-08	-5.90828e-08	-6.23646e-08	-6.51668e-08	-6.74318e-08	-6.91257e-08	-7.02402e-08	-7.07931e-08	-7.08266e-08	-7.0405e-08	-6.96095e-08
21	-1.00298e-12	-4.60195e-12	-1.10903e-11	-2.09909e-11	-3.51006e-11	-5.45284e-11	-8.07707e-11	-1.15805e-10	-1.62205e-10	-2.23288e-10	-3.0329e-10	-4.07578e-10	-5.42892e-10	-7.17634e-10	-9.42182e-10	-1.22923e-09	-1.59415e-09	-2.05531e-09	-2.63445e-09	-3.35682e-09	-4.25137e-09	-5.3506e-09	-6.69018e-09	-8.30829e-09	-1.02445e-08	-1.25379e-08	-1.52253e-08	-1.83383e-08	-2.19002e-08	-2.59226e-08	-3.04017e-08	-3.53151e-08	-4.06192e-08	-4.62473e-08	-5.21095e-08	-5.80944e-08	-6.40724e-08	-6.99012e-08	-7.54332e-08	-8.0524e-08	-8.50412e-08	-8.88734e-08	-9.19376e-08	-9.41848e-08	-9.56036e-08	-9.62205e-08	-9.60975e-08	-9.53275e-08	-9.4028e-08
20.8	-1.20259e-12	-5.5208e-12	-1.33166e-11	-2.52356e-11	-4.22647e-11	-6.57809e-11	-9.76499e-11	-1.40347e-10	-1.9711e-10	-2.7213e-10	-3.7079e-10	-4.99945e-10	-6.6826e-10	-8.86597e-10	-1.16846e-09	-1.53046e-09	-1.99288e-09	-2.58013e-09	-3.32127e-09	-4.25035e-09	-5.40673e-09	-6.83494e-09	-8.58437e-09	-1.07084e-08	-1.32627e-08	-1.63036e-08	-1.98844e-08	-2.40521e-08	-2.88429e-08	-3.42767e-08	-4.03525e-08	-4.7043e-08	-5.42902e-08	-6.20032e-08	-7.00571e-08	-7.82948e-08	-8.65324e-08	-9.45667e-08	-1.02186e-07	-1.09182e-07	-1.15365e-07	-1.20573e-07	-1.24688e-07	-1.2764e-07	-1.29415e-07	-1.30051e-07	-1.2964e-07	-1.28317e-07	-1.2625e-07
20.6	-1.43005e-12	-6.56857e-12	-1.58582e-11	-3.00899e-11	-5.04747e-11	-7.87083e-11	-1.17097e-10	-1.68714e-10	-2.37596e-10	-3.28997e-10	-4.497e-10	-6.08391e-10	-8.16112e-10	-1.08679e-09	-1.43786e-09	-1.8909e-09	-2.47244e-09	-3.21464e-09	-4.15606e-09	-5.3423e-09	-6.8264e-09	-8.66898e-09	-1.09378e-08	-1.37069e-08	-1.70545e-08	-2.10603e-08	-2.58013e-08	-3.13468e-08	-3.77517e-08	-4.50495e-08	-5.32445e-08	-6.23042e-08	-7.21531e-08	-8.26674e-08	-9.36746e-08	-1.04955e-07	-1.16247e-07	-1.27264e-07	-1.37702e-07	-1.47263e-07	-1.55675e-07	-1.62706e-07	-1.68188e-07	-1.72024e-07	-1.74194e-07	-1.74759e-07	-1.73853e-07	-1.71671e-07	-1.68456e-07
20.4	-1.68687e-12	-7.75241e-12	-1.87334e-11	-3.55904e-11	-5.97971e-11	-9.34241e-11	-1.39299e-10	-2.01203e-10	-2.84129e-10	-3.94609e-10	-5.41114e-10	-7.3456e-10	-9.88906e-10	-1.32186e-09	-1.75573e-09	-2.31835e-09	-3.04409e-09	-3.97502e-09	-5.16189e-09	-6.66521e-09	-8.55597e-09	-1.0916e-08	-1.38376e-08	-1.74225e-08	-2.17797e-08	-2.70212e-08	-3.32573e-08	-4.05887e-08	-4.90982e-08	-5.88397e-08	-6.98276e-08	-8.20248e-08	-9.53335e-08	-1.09587e-07	-1.24548e-07	-1.3991e-07	-1.55307e-07	-1.7033e-07	-1.84549e-07	-1.97537e-07	-2.08907e-07	-2.18331e-07	-2.2557e-07	-2.30488e-07	-2.33067e-07	-2.33397e-07	-2.31675e-07	-2.28185e-07	-2.23274e-07
20.2	-1.97404e-12	-9.07709e-12	-2.19544e-11	-4.17627e-11	-7.02801e-11	-1.10014e-10	-1.644e-10	-2.38053e-10	-3.37096e-10	-4.69576e-10	-6.4599e-10	-8.79936e-10	-1.18891e-09	-1.59523e-09	-2.12722e-09	-2.82041e-09	-3.71905e-09	-4.87762e-09	-6.3624e-09	-8.253e-09	-1.06436e-08	-1.36437e-08	-1.73781e-08	-2.19855e-08	-2.76161e-08	-3.44265e-08	-4.25726e-08	-5.21999e-08	-6.3431e-08	-7.63509e-08	-9.09909e-08	-1.07311e-07	-1.25187e-07	-1.44396e-07	-1.64612e-07	-1.85412e-07	-2.06283e-07	-2.26647e-07	-2.45896e-07	-2.63427e-07	-2.78687e-07	-2.91215e-07	-3.00676e-07	-3.06887e-07	-3.09829e-07	-3.09645e-07	-3.06623e-07	-3.01173e-07	-2.93793e-07
20	-2.29183e-12	-1.05441e-11	-2.55258e-11	-4.86176e-11	-8.19472e-11	-1.28524e-10	-1.92487e-10	-2.79419e-10	-3.96764e-10	-5.54351e-10	-7.65071e-10	-1.04572e-09	-1.41801e-09	-1.90987e-09	-2.55688e-09	-3.40407e-09	-4.50783e-09	-5.93812e-09	-7.78071e-09	-1.01395e-08	-1.31382e-08	-1.69221e-08	-2.16584e-08	-2.75345e-08	-3.47558e-08	-4.35387e-08	-5.41021e-08	-6.66535e-08	-8.13726e-08	-9.839e-08	-1.17764e-07	-1.39457e-07	-1.63312e-07	-1.89033e-07	-2.16179e-07	-2.44165e-07	-2.72276e-07	-2.99703e-07	-3.25588e-07	-3.49081e-07	-3.69403e-07	-3.85906e-07	-3.98129e-07	-4.05825e-07	-4.08986e-07	-4.07833e-07	-4.02791e-07	-3.94453e-07	-3.83523e-07
19.8	-2.63967e-12	-1.2151e-11	-2.94422e-11	-5.61475e-11	-9.47899e-11	-1.4895e-10	-2.23569e-10	-3.25345e-10	-4.63241e-10	-6.49159e-10	-8.98786e-10	-1.23267e-09	-1.67755e-09	-2.26799e-09	-3.04834e-09	-4.07507e-09	-5.41942e-09	-7.17039e-09	-9.43794e-09	-1.23562e-08	-1.60865e-08	-2.08198e-08	-2.67774e-08	-3.42109e-08	-4.33978e-08	-5.46348e-08	-6.82255e-08	-8.44632e-08	-1.03608e-07	-1.25855e-07	-1.51308e-07	-1.79937e-07	-2.11546e-07	-2.45749e-07	-2.8195e-07	-3.19346e-07	-3.56948e-07	-3.93628e-07	-4.28183e-07	-4.59419e-07	-4.86247e-07	-5.07766e-07	-5.23341e-07	-5.32654e-07	-5.35722e-07	-5.32887e-07	-5.24777e-07	-5.1224e-07	-4.96278e-07
19.6	-3.01595e-12	-1.38905e-11	-3.3687e-11	-6.43221e-11	-1.08761e-10	-1.71226e-10	-2.57564e-10	-3.75731e-10	-5.3643e-10	-7.53933e-10	-1.04715e-09	-1.441e-09	-1.96806e-09	-2.67073e-09	-3.60375e-09	-4.83726e-09	-6.46036e-09	-8.58515e-09	-1.13512e-08	-1.49301e-08	-1.95299e-08	-2.53988e-08	-3.28277e-08	-4.21498e-08	-5.3737e-08	-6.79916e-08	-8.53304e-08	-1.06163e-07	-1.30859e-07	-1.59711e-07	-1.92885e-07	-2.30372e-07	-2.71936e-07	-3.17074e-07	-3.64989e-07	-4.14586e-07	-4.64506e-07	-5.13181e-07	-5.58937e-07	-6.00111e-07	-6.35186e-07	-6.62919e-07	-6.82453e-07	-6.93382e-07	-6.9578e-07	-6.90176e-07	-6.77493e-07	-6.58949e-07	-6.3595e-07
19.4	-3.41791e-12	-1.57498e-11	-3.82298e-11	-7.3085e-11	-1.23769e-10	-1.95212e-10	-2.9427e-10	-4.3031e-10	-6.15983e-10	-8.68243e-10	-1.20967e-09	-1.67016e-09	-2.28905e-09	-3.11782e-09	-4.22333e-09	-5.69182e-09	-7.63356e-09	-1.01883e-08	-1.35314e-08	-1.78798e-08	-2.34991e-08	-3.07088e-08	-3.98865e-08	-5.14691e-08	-6.59496e-08	-8.38667e-08	-1.05787e-07	-1.32274e-07	-1.6385e-07	-2.0094e-07	-2.43805e-07	-2.92474e-07	-3.4667e-07	-4.05746e-07	-4.68643e-07	-5.33884e-07	-5.99607e-07	-6.63653e-07	-7.23706e-07	-7.77461e-07	-8.22824e-07	-8.58096e-07	-8.82132e-07	-8.94436e-07	-8.95188e-07	-8.85205e-07	-8.65837e-07	-8.38822e-07	-8.06126e-07
19.2	-3.84142e-12	-1.77103e-11	-4.30253e-11	-8.23503e-11	-1.39669e-10	-2.20686e-10	-3.33364e-10	-4.88618e-10	-7.0126e-10	-9.91232e-10	-1.38522e-09	-1.91873e-09	-2.63878e-09	-3.60718e-09	-4.90477e-09	-6.63641e-09	-8.93715e-09	-1.19793e-08	-1.59804e-08	-2.12123e-08	-2.80097e-08	-3.67792e-08	-4.80054e-08	-6.22546e-08	-8.01721e-08	-1.02471e-07	-1.29912e-07	-1.63263e-07	-2.03246e-07	-2.5047e-07	-3.05335e-07	-3.67934e-07	-4.37952e-07	-5.14568e-07	-5.96388e-07	-6.81432e-07	-7.67174e-07	-8.50662e-07	-9.2871e-07	-9.9815e-07	-1.05611e-06	-1.1003e-06	-1.12921e-06	-1.14225e-06	-1.1398e-06	-1.12311e-06	-1.09415e-06	-1.05538e-06	-1.00953e-06
19	-4.28106e-12	-1.9747e-11	-4.80128e-11	-9.2002e-11	-1.56265e-10	-2.4734e-10	-3.74378e-10	-5.49978e-10	-7.91304e-10	-1.12157e-09	-1.57197e-09	-2.18427e-09	-3.01399e-09	-4.13461e-09	-5.64272e-09	-7.66444e-09	-1.03632e-08	-1.39489e-08	-1.86887e-08	-2.49184e-08	-3.30554e-08	-4.36104e-08	-5.71977e-08	-7.45421e-08	-9.64777e-08	-1.23937e-07	-1.57926e-07	-1.99475e-07	-2.49574e-07	-3.09077e-07	-3.78577e-07	-4.58274e-07	-5.47821e-07	-6.46189e-07	-7.51568e-07	-8.61326e-07	-9.72065e-07	-1.07978e-06	-1.18012e-06	-1.26877e-06	-1.34184e-06	-1.39625e-06	-1.43004e-06	-1.44258e-06	-1.43457e-06	-1.40791e-06	-1.36545e-06	-1.31065e-06	-1.24725e-06
18.8	-4.73004e-12	-2.18285e-11	-5.31157e-11	-1.01892e-10	-1.73305e-10	-2.7477e-10	-4.16702e-10	-6.1349e-10	-8.84812e-10	-1.2574e-09	-1.76735e-09	-2.4632e-09	-3.40982e-09	-4.69351e-09	-6.42838e-09	-8.76428e-09	-1.18966e-08	-1.60781e-08	-2.16322e-08	-2.89692e-08	-3.86023e-08	-5.11647e-08	-6.74251e-08	-8.82983e-08	-1.14848e-07	-1.48276e-07	-1.89893e-07	-2.41066e-07	-3.03125e-07	-3.77248e-07	-4.64296e-07	-5.64624e-07	-6.77874e-07	-8.02781e-07	-9.37013e-07	-1.07711e-06	-1.21855e-06	-1.35594e-06	-1.48341e-06	-1.59513e-06	-1.68585e-06	-1.75151e-06	-1.78962e-06	-1.79956e-06	-1.78256e-06	-1.74147e-06	-1.68038e-06	-1.60412e-06	-1.51777e-06
18.6	-5.1803e-12	-2.39172e-11	-5.82422e-11	-1.11844e-10	-1.90484e-10	-3.02488e-10	-4.59583e-10	-6.78027e-10	-9.80139e-10	-1.39636e-09	-1.96798e-09	-2.75076e-09	-3.81961e-09	-5.27469e-09	-7.24911e-09	-9.91875e-09	-1.35143e-08	-1.83358e-08	-2.47703e-08	-3.33117e-08	-4.45826e-08	-5.93575e-08	-7.8584e-08	-1.034e-07	-1.35142e-07	-1.75336e-07	-2.25667e-07	-2.87911e-07	-3.63832e-07	-4.55025e-07	-5.62705e-07	-6.87451e-07	-8.28928e-07	-9.85602e-07	-1.15451e-06	-1.33117e-06	-1.5096e-06	-1.68263e-06	-1.84242e-06	-1.98116e-06	-2.09189e-06	-2.16927e-06	-2.21026e-06	-2.21434e-06	-2.18357e-06	-2.12218e-06	-2.03597e-06	-1.93158e-06	-1.81583e-06
18.4	-5.62257e-12	-2.59703e-11	-6.32869e-11	-1.21651e-10	-2.07448e-10	-3.29921e-10	-5.02135e-10	-7.42256e-10	-1.07532e-09	-1.53558e-09	-2.16973e-09	-3.04105e-09	-4.235e-09	-5.86634e-09	-8.08843e-09	-1.11049e-08	-1.51845e-08	-2.06787e-08	-2.80441e-08	-3.78666e-08	-5.08909e-08	-6.80497e-08	-9.04938e-08	-1.19617e-07	-1.57072e-07	-2.04763e-07	-2.6482e-07	-3.39516e-07	-4.31145e-07	-5.41823e-07	-6.73222e-07	-8.26233e-07	-1.00059e-06	-1.19446e-06	-1.40414e-06	-1.62387e-06	-1.84586e-06	-2.06071e-06	-2.25803e-06	-2.42751e-06	-2.56002e-06	-2.64872e-06	-2.6899e-06	-2.6834e-06	-2.63252e-06	-2.54339e-06	-2.42413e-06	-2.28377e-06	-2.13129e-06
18.2	-6.04675e-12	-2.79407e-11	-6.81339e-11	-1.31089e-10	-2.23803e-10	-3.5643e-10	-5.43361e-10	-8.04665e-10	-1.16809e-09	-1.67174e-09	-2.36776e-09	-3.3271e-09	-4.64598e-09	-6.45421e-09	-8.92607e-09	-1.22942e-08	-1.68671e-08	-2.30509e-08	-3.13758e-08	-4.25271e-08	-5.7381e-08	-7.70434e-08	-1.02889e-07	-1.36597e-07	-1.80175e-07	-2.35961e-07	-3.06595e-07	-3.94934e-07	-5.03901e-07	-6.36247e-07	-7.94215e-07	-9.79105e-07	-1.19077e-06	-1.42708e-06	-1.68346e-06	-1.9526e-06	-2.22453e-06	-2.487e-06	-2.72653e-06	-2.92967e-06	-3.08465e-06	-3.18286e-06	-3.21999e-06	-3.1965e-06	-3.11747e-06	-2.99167e-06	-2.83022e-06	-2.64516e-06	-2.44814e-06
18	-6.44216e-12	-2.97786e-11	-7.26602e-11	-1.39916e-10	-2.39129e-10	-3.8133e-10	-5.82184e-10	-8.63607e-10	-1.25598e-09	-1.8012e-09	-2.55672e-09	-3.60109e-09	-5.04121e-09	-7.02192e-09	-9.73855e-09	-1.3453e-08	-1.85144e-08	-2.53846e-08	-3.46701e-08	-4.71594e-08	-6.38669e-08	-8.60816e-08	-1.15417e-07	-1.53861e-07	-2.03806e-07	-2.68071e-07	-3.49864e-07	-4.52702e-07	-5.80232e-07	-7.35947e-07	-9.22775e-07	-1.14253e-06	-1.39525e-06	-1.67848e-06	-1.98667e-06	-2.31068e-06	-2.63787e-06	-2.95261e-06	-3.2376e-06	-3.47566e-06	-3.65196e-06	-3.75595e-06	-3.78287e-06	-3.73428e-06	-3.61768e-06	-3.44521e-06	-3.23178e-06	-2.99311e-06	-2.74395e-06
17.8	-6.79789e-12	-3.14333e-11	-7.67401e-11	-1.47886e-10	-2.52995e-10	-4.03911e-10	-6.1749e-10	-9.17371e-10	-1.33642e-09	-1.92007e-09	-2.73088e-09	-3.85461e-09	-5.4084e-09	-7.55159e-09	-1.04999e-08	-1.45439e-08	-2.00724e-08	-2.76026e-08	-3.78168e-08	-5.16071e-08	-7.01276e-08	-9.48539e-08	-1.27646e-07	-1.70809e-07	-2.27145e-07	-2.99975e-07	-3.93123e-07	-5.10819e-07	-6.57509e-07	-8.3752e-07	-1.05456e-06	-1.31105e-06	-1.60727e-06	-1.94044e-06	-2.30386e-06	-2.6863e-06	-3.07193e-06	-3.44113e-06	-3.7721e-06	-4.04346e-06	-4.23702e-06	-4.34046e-06	-4.34896e-06	-4.26581e-06	-4.10158e-06	-3.87251e-06	-3.59792e-06	-3.29775e-06	-2.99023e-06
17.6	-7.10337e-12	-3.28553e-11	-8.02511e-11	-1.54757e-10	-2.64977e-10	-4.23474e-10	-6.48169e-10	-9.64243e-10	-1.40679e-09	-2.02447e-09	-2.88444e-09	-4.07905e-09	-5.73487e-09	-8.02463e-09	-1.1183e-08	-1.55271e-08	-2.14835e-08	-2.96215e-08	-4.06956e-08	-5.56973e-08	-7.59158e-08	-1.03009e-07	-1.39078e-07	-1.86744e-07	-2.49216e-07	-3.30327e-07	-4.34527e-07	-5.66786e-07	-7.32386e-07	-9.36538e-07	-1.1838e-06	-1.47724e-06	-1.81742e-06	-2.20119e-06	-2.62054e-06	-3.06179e-06	-3.50543e-06	-3.92716e-06	-4.30014e-06	-4.59847e-06	-4.80078e-06	-4.89378e-06	-4.87367e-06	-4.74622e-06	-4.52554e-06	-4.23207e-06	-3.88973e-06	-3.52308e-06	-3.15398e-06
17.4	-7.34869e-12	-3.39986e-11	-8.30787e-11	-1.60304e-10	-2.74676e-10	-4.39363e-10	-6.73177e-10	-1.0026e-09	-1.46463e-09	-2.11065e-09	-3.01178e-09	-4.26607e-09	-6.00825e-09	-8.4227e-09	-1.17607e-08	-1.63631e-08	-2.26896e-08	-3.13562e-08	-4.31826e-08	-5.92503e-08	-8.09719e-08	-1.10172e-07	-1.49177e-07	-2.00904e-07	-2.68945e-07	-3.5762e-07	-4.7198e-07	-6.17717e-07	-8.00932e-07	-1.02771e-06	-1.30346e-06	-1.6319e-06	-2.01383e-06	-2.44564e-06	-2.91778e-06	-3.4137e-06	-3.90961e-06	-4.37588e-06	-4.77983e-06	-5.09104e-06	-5.28652e-06	-5.35427e-06	-5.29371e-06	-5.11414e-06	-4.83277e-06	-4.47306e-06	-4.06259e-06	-3.62997e-06	-3.20094e-06
17.2	-7.52536e-12	-3.48233e-11	-8.51236e-11	-1.64328e-10	-2.81743e-10	-4.50998e-10	-6.91588e-10	-1.031e-09	-1.50771e-09	-2.17524e-09	-3.10783e-09	-4.40805e-09	-6.21713e-09	-8.72885e-09	-1.2208e-08	-1.70145e-08	-2.36355e-08	-3.27256e-08	-4.51586e-08	-6.20914e-08	-8.5041e-08	-1.15974e-07	-1.5741e-07	-2.1252e-07	-2.8523e-07	-3.8029e-07	-5.03281e-07	-6.60539e-07	-8.58901e-07	-1.10525e-06	-1.40573e-06	-1.76463e-06	-2.18289e-06	-2.65621e-06	-3.17323e-06	-3.71398e-06	-4.24966e-06	-4.74384e-06	-5.15758e-06	-5.45732e-06	-5.62157e-06	-5.64376e-06	-5.53047e-06	-5.29579e-06	-4.95784e-06	-4.53975e-06	-4.07031e-06	-3.58085e-06	-3.1006e-06
17	-7.62653e-12	-3.52974e-11	-8.63057e-11	-1.66672e-10	-2.85898e-10	-4.57909e-10	-7.02645e-10	-1.04826e-09	-1.5342e-09	-2.21545e-09	-3.16836e-09	-4.49858e-09	-6.3519e-09	-8.92866e-09	-1.25031e-08	-1.74491e-08	-2.42732e-08	-3.36583e-08	-4.65178e-08	-6.40645e-08	-8.78931e-08	-1.20078e-07	-1.63282e-07	-2.20874e-07	-2.97036e-07	-3.96849e-07	-5.26311e-07	-6.92259e-07	-9.02108e-07	-1.16335e-06	-1.4827e-06	-1.8648e-06	-2.31047e-06	-2.81451e-06	-3.36331e-06	-3.93291e-06	-4.48792e-06	-4.98403e-06	-5.37633e-06	-5.6287e-06	-5.72337e-06	-5.66859e-06	-5.48978e-06	-5.20882e-06	-4.83625e-06	-4.38346e-06	-3.87555e-06	-3.34748e-06	-2.83255e-06
16.8	-7.64751e-12	-3.53986e-11	-8.65699e-11	-1.67226e-10	-2.86944e-10	-4.59766e-10	-7.05815e-10	-1.05353e-09	-1.5428e-09	-2.22925e-09	-3.19024e-09	-4.53295e-09	-6.40538e-09	-9.01124e-09	-1.26298e-08	-1.76421e-08	-2.45657e-08	-3.40986e-08	-4.71769e-08	-6.50452e-08	-8.93432e-08	-1.22208e-07	-1.66389e-07	-2.25372e-07	-3.03496e-07	-4.0604e-07	-5.39258e-07	-7.10288e-07	-9.26889e-07	-1.1969e-06	-1.52729e-06	-1.92277e-06	-2.38375e-06	-2.90374e-06	-3.46649e-06	-4.04327e-06	-4.59087e-06	-5.05674e-06	-5.38698e-06	-5.53709e-06	-5.50111e-06	-5.32547e-06	-5.07188e-06	-4.77037e-06	-4.41043e-06	-3.97172e-06	-3.46209e-06	-2.92148e-06	-2.39385e-06
16.6	-7.58608e-12	-3.51166e-11	-8.5889e-11	-1.65936e-10	-2.84781e-10	-4.56399e-10	-7.00822e-10	-1.04637e-09	-1.53279e-09	-2.21553e-09	-3.17176e-09	-4.50844e-09	-6.3734e-09	-8.97021e-09	-1.25781e-08	-1.75786e-08	-2.44898e-08	-3.40115e-08	-4.70828e-08	-6.49531e-08	-8.92701e-08	-1.22183e-07	-1.66459e-07	-2.2561e-07	-3.04009e-07	-4.06981e-07	-5.40833e-07	-7.12763e-07	-9.30576e-07	-1.20211e-06	-1.53425e-06	-1.93136e-06	-2.39308e-06	-2.9114e-06	-3.4672e-06	-4.02631e-06	-4.53804e-06	-4.94012e-06	-5.16067e-06	-5.14791e-06	-4.93256e-06	-4.61837e-06	-4.29877e-06	-4.00154e-06	-3.69193e-06	-3.31343e-06	-2.84413e-06	-2.32152e-06	-1.80475e-06
16.4	-7.44262e-12	-3.44528e-11	-8.42672e-11	-1.62806e-10	-2.79418e-10	-4.47818e-10	-6.87668e-10	-1.02677e-09	-1.50413e-09	-2.17419e-09	-3.1127e-09	-4.42466e-09	-6.25522e-09	-8.80422e-09	-1.23459e-08	-1.72546e-08	-2.40391e-08	-3.33865e-08	-4.62182e-08	-6.37606e-08	-8.76299e-08	-1.19934e-07	-1.63385e-07	-2.21421e-07	-2.98321e-07	-3.99285e-07	-5.30458e-07	-6.98824e-07	-9.11912e-07	-1.17719e-06	-1.50102e-06	-1.88707e-06	-2.33388e-06	-2.83178e-06	-3.35895e-06	-3.87658e-06	-4.32801e-06	-4.63918e-06	-4.7192e-06	-4.52812e-06	-4.15153e-06	-3.73557e-06	-3.37636e-06	-3.08693e-06	-2.81812e-06	-2.4966e-06	-2.07946e-06	-1.59445e-06	-1.10854e-06
16.2	-7.22019e-12	-3.34217e-11	-8.1739e-11	-1.57906e-10	-2.70972e-10	-4.34211e-10	-6.66646e-10	-9.95165e-10	-1.45747e-09	-2.10618e-09	-3.01443e-09	-4.28358e-09	-6.05363e-09	-8.51726e-09	-1.19386e-08	-1.6678e-08	-2.32248e-08	-3.22389e-08	-4.46048e-08	-6.14974e-08	-8.44636e-08	-1.15517e-07	-1.57242e-07	-2.12908e-07	-2.86569e-07	-3.83134e-07	-5.0837e-07	-6.68783e-07	-8.71302e-07	-1.12266e-06	-1.42833e-06	-1.7909e-06	-2.20768e-06	-2.66747e-06	-3.14655e-06	-3.60352e-06	-3.97894e-06	-4.19082e-06	-4.14278e-06	-3.82185e-06	-3.35425e-06	-2.89419e-06	-2.51907e-06	-2.22478e-06	-1.95807e-06	-1.64954e-06	-1.258e-06	-8.08219e-07	-3.64379e-07
16	-6.92437e-12	-3.20491e-11	-7.83691e-11	-1.5136e-10	-2.59662e-10	-4.15938e-10	-6.38324e-10	-9.52428e-10	-1.39413e-09	-2.01345e-09	-2.87985e-09	-4.08947e-09	-5.77493e-09	-8.11851e-09	-1.13697e-08	-1.58684e-08	-2.20752e-08	-3.06101e-08	-4.23021e-08	-5.82501e-08	-7.98962e-08	-1.09111e-07	-1.48288e-07	-2.0044e-07	-2.69282e-07	-3.59281e-07	-4.75638e-07	-6.24146e-07	-8.10861e-07	-1.04147e-06	-1.32026e-06	-1.64853e-06	-2.02231e-06	-2.42932e-06	-2.84525e-06	-3.22908e-06	-3.52333e-06	-3.64898e-06	-3.52015e-06	-3.14435e-06	-2.65544e-06	-2.192e-06	-1.81042e-06	-1.49538e-06	-1.19595e-06	-8.57531e-07	-4.58507e-07	-3.26111e-08	3.64638e-07
15.8	-6.56306e-12	-3.0372e-11	-7.42487e-11	-1.4335e-10	-2.45805e-10	-3.93519e-10	-6.03519e-10	-8.99821e-10	-1.31602e-09	-1.89889e-09	-2.71324e-09	-3.84867e-09	-5.42847e-09	-7.62179e-09	-1.06596e-08	-1.48556e-08	-2.06341e-08	-2.85642e-08	-3.94043e-08	-5.41559e-08	-7.41275e-08	-1.01008e-07	-1.36947e-07	-1.8463e-07	-2.47341e-07	-3.2899e-07	-4.34065e-07	-5.67476e-07	-7.34205e-07	-9.38694e-07	-1.18386e-06	-1.46964e-06	-1.79092e-06	-2.13496e-06	-2.47825e-06	-2.78305e-06	-2.99853e-06	-3.05945e-06	-2.8994e-06	-2.52967e-06	-2.06346e-06	-1.61453e-06	-1.22502e-06	-8.76652e-07	-5.26504e-07	-1.40609e-07	2.75852e-07	6.77897e-07	1.02384e-06
15.6	-6.14612e-12	-2.84364e-11	-6.9492e-11	-1.34099e-10	-2.29794e-10	-3.676e-10	-5.63258e-10	-8.38928e-10	-1.22555e-09	-1.76611e-09	-2.52003e-09	-3.56923e-09	-5.02619e-09	-7.04471e-09	-9.83413e-09	-1.3678e-08	-1.89578e-08	-2.61838e-08	-3.60324e-08	-4.93919e-08	-6.74164e-08	-9.15855e-08	-1.23766e-07	-1.66269e-07	-2.2189e-07	-2.93904e-07	-3.86002e-07	-5.02109e-07	-6.46037e-07	-8.20899e-07	-1.02822e-06	-1.26662e-06	-1.53014e-06	-1.80614e-06	-2.07306e-06	-2.29836e-06	-2.44032e-06	-2.45153e-06	-2.28747e-06	-1.95387e-06	-1.52916e-06	-1.09897e-06	-6.97324e-07	-3.10991e-07	8.79697e-08	5.08773e-07	9.23267e-07	1.28617e-06	1.57443e-06
15.4	-5.6849e-12	-2.62952e-11	-6.42297e-11	-1.23864e-10	-2.1208e-10	-3.38927e-10	-5.18721e-10	-7.71574e-10	-1.1255e-09	-1.61928e-09	-2.30643e-09	-3.26042e-09	-4.5818e-09	-6.40753e-09	-8.92329e-09	-1.23794e-08	-1.7111e-08	-2.35638e-08	-3.23251e-08	-4.4161e-08	-6.00588e-08	-8.12728e-08	-1.09369e-07	-1.46261e-07	-1.94226e-07	-2.55881e-07	-3.34091e-07	-4.31781e-07	-5.51594e-07	-6.95356e-07	-8.63287e-07	-1.05292e-06	-1.25776e-06	-1.46575e-06	-1.65793e-06	-1.80759e-06	-1.88215e-06	-1.84914e-06	-1.68277e-06	-1.38489e-06	-1.00085e-06	-5.88027e-07	-1.75195e-07	2.39561e-07	6.63371e-07	1.08283e-06	1.46163e-06	1.76835e-06	1.99583e-06
15.2	-5.19165e-12	-2.40056e-11	-5.86035e-11	-1.12924e-10	-1.93153e-10	-3.08302e-10	-4.71178e-10	-6.99719e-10	-1.01884e-09	-1.4629e-09	-2.07913e-09	-2.93214e-09	-4.10996e-09	-5.73188e-09	-7.95884e-09	-1.10065e-08	-1.5162e-08	-2.08042e-08	-2.84287e-08	-3.86762e-08	-5.2364e-08	-7.05182e-08	-9.44021e-08	-1.25533e-07	-1.65678e-07	-2.16808e-07	-2.80998e-07	-3.60226e-07	-4.5606e-07	-5.6918e-07	-6.98714e-07	-8.41381e-07	-9.90491e-07	-1.13494e-06	-1.25852e-06	-1.34006e-06	-1.35499e-06	-1.28079e-06	-1.10332e-06	-8.2452e-07	-4.68959e-07	-7.21159e-08	3.40774e-07	7.58421e-07	1.16905e-06	1.54875e-06	1.86918e-06	2.115e-06	2.28482e-06
15	-4.67894e-12	-2.16261e-11	-5.27585e-11	-1.01565e-10	-1.73513e-10	-2.76548e-10	-4.21928e-10	-6.25367e-10	-9.08599e-10	-1.30149e-09	-1.8449e-09	-2.59442e-09	-3.62542e-09	-5.03944e-09	-6.97256e-09	-9.6059e-09	-1.31786e-08	-1.80037e-08	-2.44864e-08	-3.31448e-08	-4.46312e-08	-5.9752e-08	-7.94814e-08	-1.04963e-07	-1.37487e-07	-1.78434e-07	-2.29162e-07	-2.90817e-07	-3.6405e-07	-4.48604e-07	-5.42785e-07	-6.42812e-07	-7.42131e-07	-8.3082e-07	-8.95372e-07	-9.19244e-07	-8.84497e-07	-7.75462e-07	-5.83724e-07	-3.12045e-07	2.41575e-08	4.01131e-07	7.95411e-07	1.18702e-06	1.55563e-06	1.87937e-06	2.14101e-06	2.3325e-06	2.45182e-06
14.8	-4.15909e-12	-1.92142e-11	-4.68372e-11	-9.0065e-11	-1.53649e-10	-2.44468e-10	-3.72237e-10	-5.50459e-10	-7.97726e-10	-1.13945e-09	-1.61022e-09	-2.25681e-09	-3.14221e-09	-4.3507e-09	-5.99431e-09	-8.22089e-09	-1.12238e-08	-1.52532e-08	-2.06291e-08	-2.77547e-08	-3.7129e-08	-4.93563e-08	-6.51481e-08	-8.53117e-08	-1.10717e-07	-1.42231e-07	-1.80604e-07	-2.26299e-07	-2.79237e-07	-3.38471e-07	-4.01768e-07	-4.65154e-07	-5.22477e-07	-5.65116e-07	-5.82064e-07	-5.60609e-07	-4.87893e-07	-3.53404e-07	-1.52236e-07	1.1233e-07	4.28334e-07	7.7717e-07	1.13731e-06	1.48724e-06	1.80678e-06	2.07884e-06	2.29143e-06	2.43796e-06	2.51562e-06
14.6	-3.64377e-12	-1.68242e-11	-4.09733e-11	-7.86878e-11	-1.34018e-10	-2.12809e-10	-3.23279e-10	-4.76793e-10	-6.88916e-10	-9.808e-10	-1.38102e-09	-1.92798e-09	-2.67296e-09	-3.68397e-09	-5.05057e-09	-6.88964e-09	-9.35217e-09	-1.26309e-08	-1.69683e-08	-2.26641e-08	-3.00806e-08	-3.96442e-08	-5.1838e-08	-6.7182e-08	-8.61928e-08	-1.09316e-07	-1.36818e-07	-1.68635e-07	-2.04165e-07	-2.42002e-07	-2.79643e-07	-3.13177e-07	-3.3704e-07	-3.43944e-07	-3.25108e-07	-2.70967e-07	-1.72461e-07	-2.28764e-08	1.80072e-07	4.32559e-07	7.24258e-07	1.03955e-06	1.35981e-06	1.6659e-06	1.94038e-06	2.16911e-06	2.34208e-06	2.45308e-06	2.49805e-06
14.4	-3.14344e-12	-1.4505e-11	-3.52876e-11	-6.76678e-11	-1.15031e-10	-1.82238e-10	-2.76094e-10	-4.05951e-10	-5.84534e-10	-8.29013e-10	-1.1624e-09	-1.61533e-09	-2.22834e-09	-3.0546e-09	-4.16327e-09	-5.64338e-09	-7.60813e-09	-1.01994e-08	-1.35916e-08	-1.79949e-08	-2.36546e-08	-3.08469e-08	-3.98651e-08	-5.09951e-08	-6.44722e-08	-8.04153e-08	-9.87313e-08	-1.18984e-07	-1.40231e-07	-1.60821e-07	-1.78195e-07	-1.88692e-07	-1.87448e-07	-1.68446e-07	-1.24826e-07	-4.95348e-08	6.36358e-08	2.18715e-07	4.1616e-07	6.51826e-07	9.16649e-07	1.1975e-06	1.47883e-06	1.74463e-06	1.98026e-06	2.1737e-06	2.31583e-06	2.3998e-06	2.41929e-06
14.2	-2.66714e-12	-1.22983e-11	-2.98826e-11	-5.72053e-11	-9.70319e-11	-1.53315e-10	-2.31551e-10	-3.39246e-10	-4.86527e-10	-6.86941e-10	-9.58461e-10	-1.32476e-09	-1.81677e-09	-2.47451e-09	-3.34919e-09	-4.50557e-09	-6.02419e-09	-8.00339e-09	-1.05603e-08	-1.38301e-08	-1.79621e-08	-2.31109e-08	-2.94194e-08	-3.69922e-08	-4.5853e-08	-5.58844e-08	-6.67451e-08	-7.77645e-08	-8.78136e-08	-9.51659e-08	-9.73617e-08	-9.11107e-08	-7.2274e-08	-3.59883e-08	2.30132e-08	1.09836e-07	2.28619e-07	3.81568e-07	5.68026e-07	7.83819e-07	1.02115e-06	1.26917e-06	1.5152e-06	1.74612e-06	1.94968e-06	2.11522e-06	2.23366e-06	2.29672e-06	2.29578e-06
14	-2.22216e-12	-1.02379e-11	-2.48412e-11	-4.746e-11	-8.02976e-11	-1.26482e-10	-1.90333e-10	-2.77696e-10	-3.96384e-10	-5.56727e-10	-7.72267e-10	-1.06058e-09	-1.44426e-09	-1.952e-09	-2.61973e-09	-3.49166e-09	-4.62109e-09	-6.07041e-09	-7.91004e-09	-1.02151e-08	-1.30593e-08	-1.65031e-08	-2.05765e-08	-2.52512e-08	-3.04022e-08	-3.57545e-08	-4.08145e-08	-4.4787e-08	-4.64801e-08	-4.42092e-08	-3.5718e-08	-1.81385e-08	1.19722e-08	5.84817e-08	1.25382e-07	2.16323e-07	3.34e-07	4.79466e-07	6.51507e-07	8.46239e-07	1.0571e-06	1.27525e-06	1.49045e-06	1.6919e-06	1.86913e-06	2.01228e-06	2.11189e-06	2.15825e-06	2.14036e-06
13.8	-1.81399e-12	-8.34922e-12	-2.02249e-11	-3.85505e-11	-6.50287e-11	-1.02059e-10	-1.52922e-10	-2.22012e-10	-3.15123e-10	-4.39811e-10	-6.05805e-10	-8.25499e-10	-1.11445e-09	-1.4919e-09	-1.9811e-09	-2.60953e-09	-3.40844e-09	-4.41167e-09	-5.65304e-09	-7.16163e-09	-8.95398e-09	-1.10221e-08	-1.33154e-08	-1.57154e-08	-1.80013e-08	-1.98052e-08	-2.05568e-08	-1.94206e-08	-1.52274e-08	-6.41301e-09	9.02352e-09	3.35218e-08	6.98987e-08	1.21195e-07	1.90417e-07	2.80164e-07	3.9217e-07	5.26818e-07	6.82724e-07	8.56484e-07	1.04269e-06	1.2342e-06	1.42271e-06	1.59922e-06	1.75452e-06	1.8792e-06	1.96335e-06	1.99598e-06	1.96417e-06
13.6	-1.44622e-12	-6.64874e-12	-1.60739e-11	-3.05531e-11	-5.13543e-11	-8.02446e-11	-1.19613e-10	-1.7261e-10	-2.43319e-10	-3.36951e-10	-4.60062e-10	-6.20747e-10	-8.28814e-10	-1.09581e-09	-1.43491e-09	-1.86031e-09	-2.38618e-09	-3.02453e-09	-3.78179e-09	-4.65329e-09	-5.61512e-09	-6.61206e-09	-7.54083e-09	-8.22734e-09	-8.39749e-09	-7.6403e-09	-5.36512e-09	-7.54406e-10	7.28247e-09	2.01471e-08	3.95682e-08	6.75843e-08	1.06473e-07	1.58611e-07	2.26264e-07	3.11293e-07	4.14822e-07	5.36895e-07	6.76186e-07	8.29841e-07	9.93476e-07	1.16135e-06	1.32665e-06	1.48175e-06	1.61836e-06	1.72738e-06	1.79859e-06	1.82009e-06	1.77777e-06
13.4	-1.12078e-12	-5.14523e-12	-1.24089e-11	-2.3506e-11	-3.93342e-11	-6.11274e-11	-9.05232e-11	-1.29637e-10	-1.81133e-10	-2.48307e-10	-3.3513e-10	-4.46253e-10	-5.86908e-10	-7.62652e-10	-9.78823e-10	-1.2396e-09	-1.5464e-09	-1.89534e-09	-2.2734e-09	-2.65277e-09	-2.98273e-09	-3.17853e-09	-3.10627e-09	-2.56339e-09	-1.2543e-09	1.23876e-09	5.48866e-09	1.22571e-08	2.25256e-08	3.75164e-08	5.86947e-08	8.77407e-08	1.26483e-07	1.7678e-07	2.40348e-07	3.18547e-07	4.12129e-07	5.20999e-07	6.44012e-07	7.78853e-07	9.22017e-07	1.06888e-06	1.2138e-06	1.35023e-06	1.47061e-06	1.5662e-06	1.62671e-06	1.63993e-06	1.59145e-06
13.2	-8.38018e-13	-3.84019e-12	-9.23263e-12	-1.74117e-11	-2.89681e-11	-4.46946e-11	-6.56151e-11	-9.30014e-11	-1.28381e-10	-1.73518e-10	-2.30356e-10	-3.00864e-10	-3.8678e-10	-4.89131e-10	-6.07485e-10	-7.38746e-10	-8.75331e-10	-1.00246e-09	-1.09428e-09	-1.10836e-09	-9.78228e-10	-6.03307e-10	1.64076e-10	1.53514e-09	3.80423e-09	7.37177e-09	1.27686e-08	2.068e-08	3.19657e-08	4.76699e-08	6.90159e-08	9.73769e-08	1.34216e-07	1.8099e-07	2.3902e-07	3.09323e-07	3.92437e-07	4.88246e-07	5.95827e-07	7.13356e-07	8.38058e-07	9.66208e-07	1.09312e-06	1.21312e-06	1.31935e-06	1.40354e-06	1.45572e-06	1.46399e-06	1.41458e-06
13	-5.96994e-13	-2.72884e-12	-6.5324e-12	-1.22433e-11	-2.02034e-11	-3.08519e-11	-4.47224e-11	-6.24235e-11	-8.45928e-11	-1.1182e-10	-1.44502e-10	-1.82612e-10	-2.25316e-10	-2.70395e-10	-3.13357e-10	-3.46162e-10	-3.55301e-10	-3.19161e-10	-2.04285e-10	3.96413e-11	4.86535e-10	1.24254e-09	2.45711e-09	4.33629e-09	7.15848e-09	1.12918e-08	1.72122e-08	2.55202e-08	3.69531e-08	5.23892e-08	7.2839e-08	9.94177e-08	1.33296e-07	1.75626e-07	2.27437e-07	2.89521e-07	3.62296e-07	4.45679e-07	5.38976e-07	6.40785e-07	7.48939e-07	8.60449e-07	9.71431e-07	1.07698e-06	1.17099e-06	1.24586e-06	1.29231e-06	1.29933e-06	1.25454e-06
12.8	-3.95639e-13	-1.80141e-12	-4.28346e-12	-7.94996e-12	-1.29476e-11	-1.94394e-11	-2.75815e-11	-3.74754e-11	-4.90916e-11	-6.2147e-11	-7.59198e-11	-8.8954e-11	-9.86358e-11	-1.00548e-10	-8.75688e-11	-4.85592e-11	3.34442e-11	1.83761e-10	4.3942e-10	8.53673e-10	1.50178e-09	2.48838e-09	3.95649e-09	6.09837e-09	9.16763e-09	1.34926e-08	1.94893e-08	2.76733e-08	3.86667e-08	5.31996e-08	7.21001e-08	9.62713e-08	1.26652e-07	1.6416e-07	2.09616e-07	2.63656e-07	3.26635e-07	3.98532e-07	4.78855e-07	5.66566e-07	6.59999e-07	7.56788e-07	8.53748e-07	9.46729e-07	1.03041e-06	1.09807e-06	1.14145e-06	1.15088e-06	1.11579e-06
12.6	-2.31085e-13	-1.04441e-12	-2.45156e-12	-4.46352e-12	-7.07808e-12	-1.02513e-11	-1.38579e-11	-1.76298e-11	-2.10558e-11	-2.3242e-11	-2.26936e-11	-1.7008e-11	-2.42219e-12	2.68207e-11	7.93726e-11	1.67997e-10	3.11278e-10	5.3586e-10	8.79469e-10	1.39474e-09	2.15421e-09	3.25627e-09	4.83267e-09	7.05687e-09	1.01536e-08	1.44088e-08	2.01792e-08	2.79e-08	3.80901e-08	5.13503e-08	6.8356e-08	8.98376e-08	1.16551e-07	1.49235e-07	1.88556e-07	2.35044e-07	2.89021e-07	3.50531e-07	4.19262e-07	4.94478e-07	5.7494e-07	6.58814e-07	7.43554e-07	8.25747e-07	9.00926e-07	9.63393e-07	1.00615e-06	1.02107e-06	9.99607e-07
12.4	-9.98374e-14	-4.41608e-13	-9.96484e-13	-1.70374e-12	-2.4531e-12	-3.05098e-12	-3.17434e-12	-2.29734e-12	4.14065e-13	6.25754e-12	1.7211e-11	3.62493e-11	6.77755e-11	1.18241e-10	1.96964e-10	3.17271e-10	4.97987e-10	7.65448e-10	1.15605e-09	1.71953e-09	2.52307e-09	3.65621e-09	5.23669e-09	7.41724e-09	1.03926e-08	1.44074e-08	1.97624e-08	2.68208e-08	3.60107e-08	4.78239e-08	6.28089e-08	8.15571e-08	1.0468e-07	1.32779e-07	1.66405e-07	2.06013e-07	2.51909e-07	3.04198e-07	3.6272e-07	4.26994e-07	4.9614e-07	5.68796e-07	6.43002e-07	7.16065e-07	7.84403e-07	8.43416e-07	8.87462e-07	9.10062e-07	9.04509e-07
12.2	1.85722e-15	2.46764e-14	1.25858e-13	4.15897e-13	1.08003e-12	2.41228e-12	4.86703e-12	9.13342e-12	1.62456e-11	2.77331e-11	4.58384e-11	7.38097e-11	1.16319e-10	1.80012e-10	2.74272e-10	4.12203e-10	6.11961e-10	8.98444e-10	1.30548e-09	1.87851e-09	2.67799e-09	3.78326e-09	5.29728e-09	7.35175e-09	1.01127e-08	1.3786e-08	1.86225e-08	2.49222e-08	3.30357e-08	4.33635e-08	5.63509e-08	7.24771e-08	9.22402e-08	1.16135e-07	1.44624e-07	1.78109e-07	2.16886e-07	2.61114e-07	3.10761e-07	3.65556e-07	4.2493e-07	4.87932e-07	5.53142e-07	6.18548e-07	6.81438e-07	7.38301e-07	7.84836e-07	8.1613e-07	8.27133e-07
12	7.79613e-14	3.72851e-13	9.60621e-13	1.98419e-12	3.67575e-12	6.39152e-12	1.06624e-11	1.7269e-11	2.73454e-11	4.2527e-11	6.5148e-11	9.85194e-11	1.47297e-10	2.17987e-10	3.19599e-10	4.64521e-10	6.69628e-10	9.57736e-10	1.35938e-09	1.91506e-09	2.6779e-09	3.71685e-09	5.12025e-09	6.99994e-09	9.49541e-09	1.27781e-08	1.7055e-08	2.2572e-08	2.96149e-08	3.85089e-08	4.96153e-08	6.33239e-08	8.0043e-08	1.00184e-07	1.24142e-07	1.52276e-07	1.8488e-07	2.22153e-07	2.6417e-07	3.10836e-07	3.6184e-07	4.16596e-07	4.74159e-07	5.33148e-07	5.91652e-07	6.47176e-07	6.96646e-07	7.36556e-07	7.63292e-07
11.8	1.32319e-13	6.20847e-13	1.55232e-12	3.08766e-12	5.48481e-12	9.13097e-12	1.45929e-11	2.26849e-11	3.45699e-11	5.18909e-11	7.69555e-11	1.12979e-10	1.64419e-10	2.37403e-10	3.40307e-10	4.84481e-10	6.85204e-10	9.62854e-10	1.3444e-09	1.8652e-09	2.57112e-09	3.52105e-09	4.78975e-09	6.47091e-09	8.6805e-09	1.15598e-08	1.52786e-08	2.00371e-08	2.60675e-08	3.36337e-08	4.30291e-08	5.45721e-08	6.85999e-08	8.54581e-08	1.05489e-07	1.29018e-07	1.56335e-07	1.87674e-07	2.23192e-07	2.6294e-07	3.06823e-07	3.54558e-07	4.0562e-07	4.59174e-07	5.14021e-07	5.68551e-07	6.20757e-07	6.68324e-07	7.0884e-07
11.6	1.68664e-13	7.85882e-13	1.94301e-12	3.8083e-12	6.64855e-12	1.08594e-11	1.70111e-11	2.59123e-11	3.86997e-11	5.69598e-11	8.28864e-11	1.19503e-10	1.70941e-10	2.42817e-10	3.42715e-10	4.80802e-10	6.70603e-10	9.29981e-10	1.28232e-09	1.75798e-09	2.39597e-09	3.24596e-09	4.37041e-09	5.84707e-09	7.77141e-09	1.02592e-08	1.34486e-08	1.75023e-08	2.26085e-08	2.89814e-08	3.68599e-08	4.65057e-08	5.81988e-08	7.22331e-08	8.8908e-08	1.08521e-07	1.31357e-07	1.57677e-07	1.87702e-07	2.21595e-07	2.59437e-07	3.01197e-07	3.46695e-07	3.95557e-07	4.47177e-07	5.00689e-07	5.54962e-07	6.08656e-07	6.60328e-07
11.4	1.90368e-13	8.83717e-13	2.17155e-12	4.22114e-12	7.29628e-12	1.17837e-11	1.82355e-11	2.74253e-11	4.0429e-11	5.87298e-11	8.43596e-11	1.20083e-10	1.69644e-10	2.38075e-10	3.32106e-10	4.60668e-10	6.35536e-10	8.72107e-10	1.19037e-09	1.61604e-09	2.1819e-09	2.92937e-09	3.91016e-09	5.18823e-09	6.84169e-09	8.96474e-09	1.16696e-08	1.50881e-08	1.93727e-08	2.46975e-08	3.12578e-08	3.92697e-08	4.89681e-08	6.06045e-08	7.44436e-08	9.07592e-08	1.0983e-07	1.31933e-07	1.57336e-07	1.86289e-07	2.19009e-07	2.55663e-07	2.96346e-07	3.41052e-07	3.89653e-07	4.41871e-07	4.97275e-07	5.55292e-07	6.15253e-07
11.2	2.00543e-13	9.28652e-13	2.2726e-12	4.39327e-12	7.54244e-12	1.20869e-11	1.8545e-11	2.76375e-11	4.03563e-11	5.80567e-11	8.25763e-11	1.16396e-10	1.62839e-10	2.26338e-10	3.12762e-10	4.29844e-10	5.87676e-10	7.99368e-10	1.08179e-09	1.45648e-09	1.95074e-09	2.59877e-09	3.44307e-09	4.53593e-09	5.94088e-09	7.73439e-09	1.00073e-08	1.28663e-08	1.64351e-08	2.08556e-08	2.62883e-08	3.29126e-08	4.09271e-08	5.05488e-08	6.20131e-08	7.55729e-08	9.1498e-08	1.10074e-07	1.31601e-07	1.56388e-07	1.84755e-07	2.17015e-07	2.53472e-07	2.94402e-07	3.4004e-07	3.90559e-07	4.46063e-07	5.06573e-07	5.72027e-07
11	2.0186e-13	9.33102e-13	2.27661e-12	4.38283e-12	7.48638e-12	1.19262e-11	1.81786e-11	2.68997e-11	3.89865e-11	5.56522e-11	7.85317e-11	1.0981e-10	1.52395e-10	2.10129e-10	2.88067e-10	3.92807e-10	5.3291e-10	7.19403e-10	9.66387e-10	1.29175e-09	1.71801e-09	2.27323e-09	2.99216e-09	3.91727e-09	5.10013e-09	6.60258e-09	8.49814e-09	1.08732e-08	1.38285e-08	1.74799e-08	2.19599e-08	2.74188e-08	3.40252e-08	4.19679e-08	5.14571e-08	6.27263e-08	7.60343e-08	9.16679e-08	1.09945e-07	1.31215e-07	1.55864e-07	1.8431e-07	2.17006e-07	2.5443e-07	2.97081e-07	3.45464e-07	4.00075e-07	4.61385e-07	5.29808e-07
10.8	1.9666e-13	9.07752e-13	2.20938e-12	4.23942e-12	7.21181e-12	1.14341e-11	1.73351e-11	2.55025e-11	3.67328e-11	5.20968e-11	7.30249e-11	1.01418e-10	1.39782e-10	1.91413e-10	2.60606e-10	3.5294e-10	4.75595e-10	6.3777e-10	8.51146e-10	1.13047e-09	1.4942e-09	1.96525e-09	2.57185e-09	3.34845e-09	4.33675e-09	5.58678e-09	7.15799e-09	9.12056e-09	1.15565e-08	1.45612e-08	1.82445e-08	2.27329e-08	2.81706e-08	3.47228e-08	4.25775e-08	5.19497e-08	6.30852e-08	7.62659e-08	9.18154e-08	1.10105e-07	1.3156e-07	1.56667e-07	1.85973e-07	2.20094e-07	2.59708e-07	3.0555e-07	3.58398e-07	4.19049e-07	4.88285e-07
10.6	1.8686e-13	8.6148e-13	2.09255e-12	4.00405e-12	6.78807e-12	1.07188e-11	1.61769e-11	2.36803e-11	3.39274e-11	4.78493e-11	6.66839e-11	9.20617e-11	1.26124e-10	1.71661e-10	2.32295e-10	3.12693e-10	4.18834e-10	5.58324e-10	7.40786e-10	9.78294e-10	1.28591e-09	1.68225e-09	2.1902e-09	2.83761e-09	3.65821e-09	4.69243e-09	5.98849e-09	7.60344e-09	9.60446e-09	1.20702e-08	1.50925e-08	1.87782e-08	2.32515e-08	2.86571e-08	3.51636e-08	4.29678e-08	5.23011e-08	6.3435e-08	7.66897e-08	9.24427e-08	1.11138e-07	1.33295e-07	1.59518e-07	1.90503e-07	2.27041e-07	2.70014e-07	3.2039e-07	3.79196e-07	4.47489e-07
10.4	1.74045e-13	8.01535e-13	1.94353e-12	3.71002e-12	6.27082e-12	9.86737e-12	1.48326e-11	2.16182e-11	3.08279e-11	4.32641e-11	5.99844e-11	8.23763e-11	1.12248e-10	1.51946e-10	2.04493e-10	2.7377e-10	3.64715e-10	4.83587e-10	6.38259e-10	8.38582e-10	1.09679e-09	1.42797e-09	1.85063e-09	2.38729e-09	3.06518e-09	3.91707e-09	4.9821e-09	6.30688e-09	7.94658e-09	9.96649e-09	1.24436e-08	1.54688e-08	1.91493e-08	2.36123e-08	2.90085e-08	3.55176e-08	4.33545e-08	5.2777e-08	6.40943e-08	7.76779e-08	9.39724e-08	1.13507e-07	1.3691e-07	1.64913e-07	1.98368e-07	2.3824e-07	2.85611e-07	3.41661e-07	4.07642e-07
10.2	1.59458e-13	7.33672e-13	1.77624e-12	3.38347e-12	5.70386e-12	8.94717e-12	1.3402e-11	1.94569e-11	2.76299e-11	3.86042e-11	5.32769e-11	7.28162e-11	9.87399e-11	1.33002e-10	1.78114e-10	2.37274e-10	3.14546e-10	4.15048e-10	5.452e-10	7.13002e-10	9.28371e-10	1.20351e-09	1.55338e-09	1.99617e-09	2.55393e-09	3.25322e-09	4.12595e-09	5.21028e-09	6.55181e-09	8.20489e-09	1.02345e-08	1.27181e-08	1.57486e-08	1.94377e-08	2.392e-08	2.93584e-08	3.59509e-08	4.39381e-08	5.36132e-08	6.53327e-08	7.95288e-08	9.67225e-08	1.17538e-07	1.42715e-07	1.73121e-07	2.09757e-07	2.5376e-07	3.06399e-07	3.69049e-07
10	1.44084e-13	6.62352e-13	1.60132e-12	3.04455e-12	5.12029e-12	8.00932e-12	1.19588e-11	1.73008e-11	2.44747e-11	3.40587e-11	4.68061e-11	6.36955e-11	8.59889e-11	1.15307e-10	1.5372e-10	2.03856e-10	2.69037e-10	3.53438e-10	4.62271e-10	6.02026e-10	7.80718e-10	1.00822e-09	1.29661e-09	1.66061e-09	2.11809e-09	2.69065e-09	3.40438e-09	4.29068e-09	5.38733e-09	6.73988e-09	8.40321e-09	1.04437e-08	1.2942e-08	1.5996e-08	1.97256e-08	2.42775e-08	2.98323e-08	3.66119e-08	4.48894e-08	5.50003e-08	6.73551e-08	8.24528e-08	1.00897e-07	1.23409e-07	1.50843e-07	1.84199e-07	2.24625e-07	2.73421e-07	3.32031e-07
9.8	1.2864e-13	5.90912e-13	1.42683e-12	2.7081e-12	4.54465e-12	7.09066e-12	1.05565e-11	1.52229e-11	2.14608e-11	2.97546e-11	4.07344e-11	5.52127e-11	7.4235e-11	9.91364e-11	1.31617e-10	1.73825e-10	2.28469e-10	2.98941e-10	3.8947e-10	5.05302e-10	6.52924e-10	8.40306e-10	1.07723e-09	1.37561e-09	1.74997e-09	2.21794e-09	2.80092e-09	3.52484e-09	4.42117e-09	5.52814e-09	6.89238e-09	8.57082e-09	1.06333e-08	1.31658e-08	1.62745e-08	2.00907e-08	2.47776e-08	3.05376e-08	3.76215e-08	4.63397e-08	5.70748e-08	7.0295e-08	8.65704e-08	1.06588e-07	1.31168e-07	1.61279e-07	1.98046e-07	2.42761e-07	2.96882e-07
9.6	1.13667e-13	5.21768e-13	1.25842e-12	2.38474e-12	3.99405e-12	6.21704e-12	9.23107e-12	1.32725e-11	1.86515e-11	2.57727e-11	3.51583e-11	4.74812e-11	6.36014e-11	8.46162e-11	1.11913e-10	1.47247e-10	1.92817e-10	2.51375e-10	3.26343e-10	4.21969e-10	5.43489e-10	6.97359e-10	8.9149e-10	1.13557e-09	1.44143e-09	1.8235e-09	2.29939e-09	2.89062e-09	3.62346e-09	4.53016e-09	5.65036e-09	7.03295e-09	8.73846e-09	1.08421e-08	1.34375e-08	1.66416e-08	2.06005e-08	2.54968e-08	3.15581e-08	3.90676e-08	4.83764e-08	5.99166e-08	7.42169e-08	9.19189e-08	1.13794e-07	1.40758e-07	1.73892e-07	2.14444e-07	2.63845e-07
9.4	9.95272e-14	4.56572e-13	1.10003e-12	2.08149e-12	3.47982e-12	5.4048e-12	8.00541e-12	1.14789e-11	1.60839e-11	2.21556e-11	3.0126e-11	4.05483e-11	5.41291e-11	7.17644e-11	9.45875e-11	1.24023e-10	1.61856e-10	2.10316e-10	2.72173e-10	3.5086e-10	4.50617e-10	5.76668e-10	7.35442e-10	9.34818e-10	1.18447e-09	1.49625e-09	1.88471e-09	2.36774e-09	2.96739e-09	3.71088e-09	4.63198e-09	5.77267e-09	7.18537e-09	8.93565e-09	1.11058e-08	1.37991e-08	1.71455e-08	2.13081e-08	2.64913e-08	3.29505e-08	4.10035e-08	5.10435e-08	6.35538e-08	7.91237e-08	9.84661e-08	1.22435e-07	1.52042e-07	1.88473e-07	2.331e-07
9.2	8.64509e-14	3.96337e-13	9.53951e-13	1.80266e-12	3.00853e-12	4.66351e-12	6.89161e-12	9.85714e-12	1.37741e-11	1.89197e-11	2.56489e-11	3.4416e-11	4.5798e-11	6.05269e-11	7.95232e-11	1.03945e-10	1.35237e-10	1.75206e-10	2.26093e-10	2.90677e-10	3.72391e-10	4.75479e-10	6.05165e-10	7.67889e-10	9.71573e-10	1.226e-09	1.54321e-09	1.93816e-09	2.42935e-09	3.03984e-09	3.7984e-09	4.74108e-09	5.91314e-09	7.37163e-09	9.18844e-09	1.14544e-08	1.4284e-08	1.7822e-08	2.22501e-08	2.77962e-08	3.47448e-08	4.34496e-08	5.43464e-08	6.79696e-08	8.49688e-08	1.06127e-07	1.32379e-07	1.64827e-07	2.04762e-07
9	7.45485e-14	3.41589e-13	8.21447e-13	1.5503e-12	2.58333e-12	3.99697e-12	5.89428e-12	8.411e-12	1.17241e-11	1.60612e-11	2.17139e-11	2.90531e-11	3.85505e-11	5.08005e-11	6.65523e-11	8.67431e-11	1.12546e-10	1.45422e-10	1.87187e-10	2.40091e-10	3.06924e-10	3.91132e-10	4.96983e-10	6.29743e-10	7.95937e-10	1.00364e-09	1.26288e-09	1.58615e-09	1.98905e-09	2.49108e-09	3.11679e-09	3.89708e-09	4.87099e-09	6.0879e-09	7.61043e-09	9.51787e-09	1.19107e-08	1.4916e-08	1.86942e-08	2.34468e-08	2.94262e-08	3.69467e-08	4.63977e-08	5.82579e-08	7.31121e-08	9.16686e-08	1.14778e-07	1.43452e-07	1.78882e-07
8.8	6.38741e-14	2.92531e-13	7.02867e-13	1.32499e-12	2.20466e-12	3.4053e-12	5.01197e-12	7.13679e-12	9.92495e-12	1.35635e-11	1.82907e-11	2.44097e-11	3.23036e-11	4.24567e-11	5.54757e-11	7.2122e-11	9.33445e-11	1.20328e-10	1.54544e-10	1.97821e-10	2.52424e-10	3.21168e-10	4.07538e-10	5.15865e-10	6.51525e-10	8.21219e-10	1.0333e-09	1.29825e-09	1.6292e-09	2.0427e-09	2.55965e-09	3.20651e-09	4.01685e-09	5.03332e-09	6.31013e-09	7.91622e-09	9.93911e-09	1.24898e-08	1.57087e-08	1.97725e-08	2.49032e-08	3.1378e-08	3.95409e-08	4.98167e-08	6.27261e-08	7.89027e-08	9.91113e-08	1.24267e-07	1.55453e-07
8.6	5.44106e-14	2.49084e-13	5.98018e-13	1.12611e-12	1.87126e-12	2.88573e-12	4.23977e-12	6.02526e-12	8.36154e-12	1.14014e-11	1.53397e-11	2.04228e-11	2.69631e-11	3.53528e-11	4.60853e-11	5.97768e-11	7.71982e-11	9.93086e-11	1.27305e-10	1.62672e-10	2.07261e-10	2.63366e-10	3.33851e-10	4.22279e-10	5.33102e-10	6.71884e-10	8.45611e-10	1.06306e-09	1.33534e-09	1.67644e-09	2.10419e-09	2.64117e-09	3.3162e-09	4.16594e-09	5.23718e-09	6.58949e-09	8.29872e-09	1.04612e-08	1.31989e-08	1.66659e-08	2.10559e-08	2.66111e-08	3.36332e-08	4.24956e-08	5.36575e-08	6.768e-08	8.5243e-08	1.07164e-07	1.34417e-07
8.4	4.61134e-14	2.11002e-13	5.06226e-13	9.52338e-13	1.58053e-12	2.43388e-12	3.57e-12	5.06437e-12	7.01438e-12	9.54513e-12	1.2815e-11	1.70252e-11	2.24287e-11	2.93448e-11	3.8173e-11	4.94144e-11	6.36934e-11	8.17908e-11	1.04678e-10	1.33568e-10	1.69971e-10	2.1577e-10	2.73317e-10	3.45559e-10	4.3618e-10	5.49822e-10	6.92324e-10	8.7107e-10	1.09541e-09	1.37723e-09	1.73165e-09	2.17796e-09	2.74078e-09	3.45157e-09	4.35049e-09	5.48883e-09	6.93192e-09	8.76291e-09	1.10872e-08	1.40381e-08	1.77835e-08	2.25336e-08	2.8551e-08	3.61613e-08	4.5766e-08	5.78573e-08	7.30338e-08	9.20183e-08	1.15676e-07
8.2	3.88961e-14	1.77918e-13	4.26591e-13	8.01786e-13	1.32919e-12	2.04409e-12	2.99382e-12	4.23997e-12	5.86232e-12	7.96259e-12	1.06701e-11	1.41481e-11	1.86026e-11	2.42922e-11	3.15424e-11	4.07589e-11	5.24507e-11	6.72516e-11	8.59551e-11	1.09551e-10	1.39277e-10	1.76679e-10	2.237e-10	2.82774e-10	3.56968e-10	4.50147e-10	5.6721e-10	7.14355e-10	8.99481e-10	1.13264e-09	1.42667e-09	1.79799e-09	2.2676e-09	2.86235e-09	3.61664e-09	4.57439e-09	5.79164e-09	7.33974e-09	9.30931e-09	1.1815e-08	1.50014e-08	1.90498e-08	2.41872e-08	3.06953e-08	3.89227e-08	4.92975e-08	6.23421e-08	7.86897e-08	9.91003e-08
8	3.26745e-14	1.49406e-13	3.58016e-13	6.72362e-13	1.11347e-12	1.71032e-12	2.50155e-12	3.53764e-12	4.88342e-12	6.62199e-12	8.85836e-12	1.17257e-11	1.53909e-11	2.00648e-11	2.6011e-11	3.35607e-11	4.31272e-11	5.52284e-11	7.05111e-11	8.97875e-11	1.14072e-10	1.44642e-10	1.83097e-10	2.31462e-10	2.92283e-10	3.68796e-10	4.65099e-10	5.86412e-10	7.39388e-10	9.32533e-10	1.17672e-09	1.4859e-09	1.87792e-09	2.37566e-09	3.00842e-09	3.81368e-09	4.83929e-09	6.14622e-09	7.81191e-09	9.93451e-09	1.26378e-08	1.60773e-08	2.04478e-08	2.59917e-08	3.30092e-08	4.18702e-08	5.3027e-08	6.70293e-08	8.45396e-08
7.8	2.73438e-14	1.25004e-13	2.99397e-13	5.61852e-13	9.29615e-13	1.42633e-12	2.08367e-12	2.94273e-12	4.05651e-12	5.49241e-12	7.33622e-12	9.69593e-12	1.27078e-11	1.65426e-11	2.14156e-11	2.75959e-11	3.54215e-11	4.53144e-11	5.78059e-11	7.35607e-11	9.3416e-11	1.18423e-10	1.4991e-10	1.89556e-10	2.39486e-10	3.02402e-10	3.81744e-10	4.81895e-10	6.08469e-10	7.68641e-10	9.7162e-10	1.22921e-09	1.55655e-09	1.97307e-09	2.50364e-09	3.18014e-09	4.04323e-09	5.14476e-09	6.55067e-09	8.34449e-09	1.06317e-08	1.35449e-08	1.72505e-08	2.19555e-08	2.79171e-08	3.54526e-08	4.49507e-08	5.68851e-08	7.18286e-08
7.6	2.28133e-14	1.04259e-13	2.49584e-13	4.68076e-13	7.73806e-13	1.18614e-12	1.73085e-12	2.4416e-12	3.36144e-12	4.54538e-12	6.06306e-12	8.0027e-12	1.04748e-11	1.36191e-11	1.76102e-11	2.26686e-11	2.90698e-11	3.71603e-11	4.73747e-11	6.02614e-11	7.65091e-11	9.69893e-11	1.22802e-10	1.55346e-10	1.96391e-10	2.48202e-10	3.13658e-10	3.96448e-10	5.01292e-10	6.34248e-10	8.03082e-10	1.01778e-09	1.29114e-09	1.6396e-09	2.08422e-09	2.65199e-09	3.37736e-09	4.30425e-09	5.4885e-09	7.00092e-09	8.93096e-09	1.13912e-08	1.45228e-08	1.85019e-08	2.35473e-08	2.99295e-08	3.79805e-08	4.81059e-08	6.0797e-08
7.4	1.89788e-14	8.67164e-14	2.07507e-13	3.88922e-13	6.42486e-13	9.83976e-13	1.43448e-12	2.02138e-12	2.77985e-12	3.75456e-12	5.0025e-12	6.59521e-12	8.62318e-12	1.11999e-11	1.44685e-11	1.86085e-11	2.38464e-11	3.04657e-11	3.88249e-11	4.93746e-11	6.26854e-11	7.94778e-11	1.00668e-10	1.27417e-10	1.61208e-10	2.03929e-10	2.58e-10	3.26516e-10	4.13448e-10	5.23893e-10	6.64402e-10	8.43379e-10	1.07164e-09	1.36304e-09	1.73537e-09	2.21138e-09	2.82015e-09	3.59874e-09	4.59429e-09	5.86654e-09	7.49101e-09	9.56278e-09	1.22011e-08	1.55551e-08	1.98098e-08	2.51946e-08	3.19913e-08	4.05449e-08	5.12743e-08
7.2	1.57539e-14	7.19571e-14	1.72119e-13	3.22438e-13	5.32296e-13	8.14616e-13	1.18655e-12	1.67049e-12	2.29502e-12	3.09674e-12	4.12189e-12	5.4291e-12	7.09194e-12	9.20351e-12	1.18804e-11	1.52703e-11	1.95582e-11	2.49782e-11	3.18247e-11	4.04712e-11	5.13884e-11	6.51757e-11	8.25932e-11	1.04611e-10	1.32465e-10	1.67738e-10	2.12455e-10	2.69216e-10	3.41353e-10	4.33155e-10	5.50125e-10	6.99339e-10	8.89891e-10	1.13345e-09	1.44496e-09	1.84358e-09	2.35376e-09	3.00665e-09	3.84188e-09	4.90969e-09	6.27354e-09	8.01341e-09	1.02296e-08	1.30476e-08	1.66234e-08	2.11502e-08	2.68662e-08	3.40628e-08	4.30952e-08
7	1.30494e-14	5.95914e-14	1.42494e-13	2.66813e-13	4.40231e-13	6.73256e-13	9.79944e-13	1.37848e-12	1.8923e-12	2.55118e-12	3.39301e-12	4.46546e-12	5.82897e-12	7.55938e-12	9.75277e-12	1.25297e-11	1.60429e-11	2.04845e-11	2.60985e-11	3.31928e-11	4.21588e-11	5.34931e-11	6.78296e-11	8.59758e-11	1.08966e-10	1.38123e-10	1.75144e-10	2.22206e-10	2.82107e-10	3.58441e-10	4.55832e-10	5.80217e-10	7.39229e-10	9.42656e-10	1.20305e-09	1.53644e-09	1.96336e-09	2.50989e-09	3.20923e-09	4.10345e-09	5.24571e-09	6.70298e-09	8.55931e-09	1.09198e-08	1.39152e-08	1.77078e-08	2.24974e-08	2.85293e-08	3.61027e-08
6.8	1.07932e-14	4.92738e-14	1.17781e-13	2.20458e-13	3.63564e-13	5.55705e-13	8.08303e-13	1.13628e-12	1.5587e-12	2.10004e-12	2.7911e-12	3.6711e-12	4.78925e-12	6.20807e-12	8.00607e-12	1.02828e-11	1.31637e-11	1.68077e-11	2.14159e-11	2.72444e-11	3.46171e-11	4.39478e-11	5.57632e-11	7.07386e-11	8.97363e-11	1.13864e-10	1.44539e-10	1.83587e-10	2.3335e-10	2.96841e-10	3.77929e-10	4.81591e-10	6.14212e-10	7.83989e-10	1.00141e-09	1.27991e-09	1.63659e-09	2.09329e-09	2.67769e-09	3.42492e-09	4.37932e-09	5.59678e-09	7.14739e-09	9.11885e-09	1.16204e-08	1.47874e-08	1.8787e-08	2.38246e-08	3.01508e-08
6.6	8.91407e-15	4.06918e-14	9.72412e-14	1.81941e-13	2.99931e-13	4.58213e-13	6.66152e-13	9.35887e-13	1.28313e-12	1.72776e-12	2.29519e-12	3.01737e-12	3.93486e-12	5.0988e-12	6.57405e-12	8.44223e-12	1.08073e-11	1.38001e-11	1.75878e-11	2.2382e-11	2.84529e-11	3.61436e-11	4.58943e-11	5.82667e-11	7.39826e-11	9.39653e-11	1.19403e-10	1.51819e-10	1.93174e-10	2.45987e-10	3.13493e-10	3.99849e-10	5.10391e-10	6.51957e-10	8.33306e-10	1.06562e-09	1.36317e-09	1.74412e-09	2.23153e-09	2.85459e-09	3.65019e-09	4.66476e-09	5.95659e-09	7.59854e-09	9.6814e-09	1.23178e-08	1.56469e-08	1.98396e-08	2.51051e-08
6.4	7.35584e-15	3.35726e-14	8.02084e-14	1.50035e-13	2.47237e-13	3.77576e-13	5.48676e-13	7.70519e-13	1.0559e-12	1.42123e-12	1.88724e-12	2.48029e-12	3.23353e-12	4.1893e-12	5.40073e-12	6.93555e-12	8.87911e-12	1.13404e-11	1.44575e-11	1.84064e-11	2.34113e-11	2.97588e-11	3.78145e-11	4.80482e-11	6.10604e-11	7.76245e-11	9.87303e-11	1.25652e-10	1.60026e-10	2.03955e-10	2.60137e-10	3.32041e-10	4.2411e-10	5.42042e-10	6.9312e-10	8.8665e-10	1.13448e-09	1.45169e-09	1.85741e-09	2.37585e-09	3.03757e-09	3.88103e-09	4.95451e-09	6.31833e-09	8.04768e-09	1.02359e-08	1.29981e-08	1.64764e-08	2.08443e-08
6.2	6.06381e-15	2.76767e-14	6.61204e-14	1.23652e-13	2.03714e-13	3.11011e-13	4.51814e-13	6.34253e-13	8.68896e-13	1.16915e-12	1.55214e-12	2.03941e-12	2.65849e-12	3.44398e-12	4.44001e-12	5.70225e-12	7.30169e-12	9.32827e-12	1.1897e-11	1.51537e-11	1.92854e-11	2.45299e-11	3.11931e-11	3.96653e-11	5.04487e-11	6.4187e-11	8.17074e-11	1.04071e-10	1.32644e-10	1.69176e-10	2.15917e-10	2.75749e-10	3.5237e-10	4.50511e-10	5.76219e-10	7.37207e-10	9.43296e-10	1.20697e-09	1.54404e-09	1.97454e-09	2.52369e-09	3.22326e-09	4.11309e-09	5.24295e-09	6.67488e-09	8.48586e-09	1.07711e-08	1.36477e-08	1.72595e-08
6	4.99827e-15	2.28097e-14	5.44867e-14	1.01887e-13	1.6782e-13	2.56169e-13	3.72046e-13	5.22164e-13	7.15158e-13	9.62131e-13	1.27708e-12	1.67788e-12	2.18713e-12	2.83354e-12	3.65332e-12	4.69286e-12	6.01067e-12	7.6817e-12	9.80114e-12	1.24907e-11	1.59052e-11	2.02437e-11	2.57601e-11	3.27806e-11	4.17225e-11	5.31234e-11	6.76714e-11	8.62518e-11	1.09999e-10	1.40372e-10	1.79237e-10	2.2899e-10	2.92697e-10	3.7428e-10	4.78744e-10	6.1247e-10	7.83573e-10	1.00236e-09	1.28187e-09	1.63861e-09	2.09337e-09	2.67228e-09	3.40811e-09	4.34181e-09	5.52438e-09	7.01912e-09	8.90435e-09	1.12765e-08	1.42541e-08
5.8	4.11846e-15	1.87968e-14	4.49028e-14	8.3957e-14	1.38277e-13	2.11033e-13	3.0646e-13	4.30038e-13	5.88921e-13	7.92194e-13	1.05148e-12	1.38146e-12	1.8009e-12	2.33341e-12	3.00915e-12	3.86628e-12	4.95371e-12	6.33325e-12	8.0844e-12	1.0308e-11	1.31335e-11	1.67258e-11	2.12972e-11	2.71186e-11	3.45383e-11	4.40025e-11	5.60853e-11	7.15212e-11	9.12551e-11	1.16496e-10	1.48793e-10	1.90132e-10	2.43051e-10	3.10791e-10	3.97488e-10	5.08406e-10	6.50235e-10	8.31457e-10	1.06281e-09	1.35785e-09	1.73365e-09	2.21165e-09	2.81874e-09	3.58848e-09	4.56267e-09	5.79322e-09	7.34432e-09	9.29512e-09	1.17429e-08
5.6	3.39506e-15	1.54938e-14	3.70108e-14	6.92059e-14	1.13973e-13	1.73929e-13	2.52547e-13	3.54382e-13	4.85275e-13	6.52786e-13	8.66428e-13	1.13846e-12	1.4843e-12	1.92364e-12	2.4813e-12	3.18913e-12	4.08753e-12	5.22816e-12	6.67662e-12	8.51739e-12	1.08576e-11	1.38352e-11	1.76261e-11	2.24564e-11	2.86153e-11	3.64745e-11	4.65098e-11	5.93325e-11	7.57252e-11	9.66911e-11	1.23512e-10	1.5783e-10	2.01742e-10	2.57922e-10	3.29777e-10	4.21643e-10	5.39018e-10	6.88869e-10	8.80006e-10	1.12354e-09	1.43345e-09	1.8273e-09	2.32706e-09	2.96017e-09	3.76081e-09	4.77139e-09	6.04439e-09	7.64455e-09	9.6515e-09
5.4	2.7992e-15	1.27755e-14	3.05207e-14	5.70681e-14	9.39874e-14	1.43419e-13	2.08251e-13	2.92223e-13	4.00186e-13	5.3834e-13	7.1464e-13	9.3913e-13	1.22471e-12	1.58759e-12	2.04854e-12	2.63378e-12	3.3771e-12	4.32124e-12	5.52102e-12	7.04629e-12	8.98681e-12	1.14567e-11	1.46028e-11	1.86125e-11	2.37267e-11	3.02534e-11	3.85884e-11	4.92373e-11	6.28493e-11	8.02536e-11	1.0251e-10	1.30974e-10	1.67373e-10	2.13909e-10	2.73384e-10	3.49356e-10	4.4634e-10	5.7004e-10	7.27669e-10	9.28309e-10	1.18338e-09	1.50723e-09	1.91776e-09	2.43737e-09	3.0939e-09	3.92193e-09	4.96425e-09	6.27371e-09	7.9153e-09
5.2	2.3093e-15	1.05376e-14	2.51739e-14	4.70769e-14	7.7535e-14	1.18328e-13	1.71823e-13	2.41138e-13	3.30251e-13	4.44348e-13	5.89974e-13	7.75518e-13	1.01161e-12	1.31183e-12	1.69326e-12	2.1779e-12	2.79359e-12	3.57613e-12	4.57088e-12	5.83621e-12	7.44644e-12	9.4969e-12	1.21091e-11	1.54392e-11	1.96867e-11	2.51075e-11	3.20287e-11	4.08699e-11	5.21669e-11	6.66053e-11	8.5059e-11	1.08644e-10	1.38782e-10	1.77283e-10	2.26443e-10	2.89181e-10	3.69188e-10	4.71133e-10	6.00899e-10	7.659e-10	9.75444e-10	1.2412e-09	1.57777e-09	2.00334e-09	2.54057e-09	3.2176e-09	4.06923e-09	5.13848e-09	6.47834e-09
5	1.90433e-15	8.69128e-15	2.07638e-14	3.88329e-14	6.39713e-14	9.76439e-14	1.41825e-13	1.9907e-13	2.72715e-13	3.67024e-13	4.87478e-13	6.40988e-13	8.36474e-13	1.08511e-12	1.40121e-12	1.80295e-12	2.31364e-12	2.96284e-12	3.78858e-12	4.83906e-12	6.17639e-12	7.87948e-12	1.00496e-11	1.28159e-11	1.63441e-11	2.08459e-11	2.65922e-11	3.39293e-11	4.33002e-11	5.52691e-11	7.05566e-11	9.00794e-11	1.15005e-10	1.46817e-10	1.87398e-10	2.39131e-10	3.05033e-10	3.88911e-10	4.95562e-10	6.31016e-10	8.02846e-10	1.02054e-09	1.29594e-09	1.64383e-09	2.0826e-09	2.63508e-09	3.32957e-09	4.20101e-09	5.29253e-09
4.8	1.56915e-15	7.1617e-15	1.71115e-14	3.20121e-14	5.27482e-14	8.05463e-14	1.17031e-13	1.64339e-13	2.25223e-13	3.03256e-13	4.0296e-13	5.30143e-13	6.92127e-13	8.98319e-13	1.16054e-12	1.49401e-12	1.91798e-12	2.45721e-12	3.14312e-12	4.01606e-12	5.12731e-12	6.54273e-12	8.34603e-12	1.06446e-11	1.35752e-11	1.73135e-11	2.20827e-11	2.8169e-11	3.5937e-11	4.58517e-11	5.85044e-11	7.46485e-11	9.524e-11	1.21493e-10	1.54946e-10	1.97544e-10	2.51746e-10	3.20652e-10	4.08162e-10	5.19178e-10	6.59843e-10	8.3785e-10	1.06281e-09	1.3467e-09	1.70443e-09	2.15451e-09	2.71988e-09	3.42893e-09	4.31673e-09
4.6	1.28938e-15	5.88726e-15	1.40717e-14	2.63316e-14	4.34124e-14	6.6328e-14	9.64382e-14	1.35505e-13	1.85851e-13	2.50413e-13	3.32995e-13	4.38397e-13	5.72769e-13	7.43863e-13	9.61624e-13	1.23861e-12	1.59098e-12	2.03914e-12	2.6094e-12	3.33514e-12	4.25917e-12	5.43578e-12	6.93472e-12	8.84462e-12	1.12789e-11	1.43821e-11	1.83392e-11	2.33851e-11	2.98204e-11	3.80266e-11	4.84895e-11	6.18254e-11	7.88172e-11	1.00456e-10	1.27997e-10	1.63025e-10	2.07541e-10	2.64062e-10	3.35757e-10	4.266e-10	5.41572e-10	6.86901e-10	8.70369e-10	1.10167e-09	1.39288e-09	1.75899e-09	2.21859e-09	2.79472e-09	3.51587e-09
4.4	1.05451e-15	4.81467e-15	1.15132e-14	2.15586e-14	3.55692e-14	5.44017e-14	7.91782e-14	1.11384e-13	1.52935e-13	2.06321e-13	2.74677e-13	3.62046e-13	4.73499e-13	6.1556e-13	7.96434e-13	1.02668e-12	1.31962e-12	1.69237e-12	2.16667e-12	2.77039e-12	3.53887e-12	4.51734e-12	5.76329e-12	7.35034e-12	9.37182e-12	1.19473e-11	1.52288e-11	1.941e-11	2.47373e-11	3.15241e-11	4.01677e-11	5.11729e-11	6.51784e-11	8.29929e-11	1.05638e-10	1.34404e-10	1.70914e-10	2.17212e-10	2.75865e-10	3.50095e-10	4.4393e-10	5.62411e-10	7.1183e-10	9.0003e-10	1.13678e-09	1.4342e-09	1.80738e-09	2.275e-09	2.86024e-09
4.2	8.52646e-16	3.8961e-15	9.32655e-15	1.74824e-14	2.88853e-14	4.42477e-14	6.45202e-14	9.09343e-14	1.25111e-13	1.69115e-13	2.25597e-13	2.97885e-13	3.90262e-13	5.08115e-13	6.58356e-13	8.49694e-13	1.0933e-12	1.40333e-12	1.79796e-12	2.30017e-12	2.93943e-12	3.75305e-12	4.78879e-12	6.10716e-12	7.78558e-12	9.92221e-12	1.26423e-11	1.61046e-11	2.05116e-11	2.61197e-11	3.3254e-11	4.23264e-11	5.3858e-11	6.85069e-11	8.71043e-11	1.10697e-10	1.40603e-10	1.78478e-10	2.26401e-10	2.86976e-10	3.63462e-10	4.59932e-10	5.81474e-10	7.34427e-10	9.26687e-10	1.16808e-09	1.47082e-09	1.85008e-09	2.32472e-09
4	6.75917e-16	3.09066e-15	7.40877e-15	1.39182e-14	2.30533e-14	3.5419e-14	5.18084e-14	7.32702e-14	1.01151e-13	1.37205e-13	1.83622e-13	2.43217e-13	3.19539e-13	4.17132e-13	5.41699e-13	7.0057e-13	9.02975e-13	1.16077e-12	1.48895e-12	1.90671e-12	2.43828e-12	3.11477e-12	3.97547e-12	5.07044e-12	6.46329e-12	8.23507e-12	1.04883e-11	1.33537e-11	1.69966e-11	2.16269e-11	2.751e-11	3.4982e-11	4.44666e-11	5.64994e-11	7.17551e-11	9.10832e-11	1.15551e-10	1.46499e-10	1.85607e-10	2.34983e-10	2.97258e-10	3.75724e-10	4.7449e-10	5.98682e-10	7.54688e-10	9.50465e-10	1.19592e-09	1.50339e-09	1.88823e-09
3.8	5.14452e-16	2.3575e-15	5.6677e-15	1.06893e-14	1.77937e-14	2.74856e-14	4.04492e-14	5.75595e-14	7.99628e-14	1.09117e-13	1.46895e-13	1.95623e-13	2.58311e-13	3.3872e-13	4.41663e-13	5.7319e-13	7.41068e-13	9.55073e-13	1.22775e-12	1.57492e-12	2.01675e-12	2.5788e-12	3.29373e-12	4.20262e-12	5.35796e-12	6.82613e-12	8.69163e-12	1.10612e-11	1.40702e-11	1.789e-11	2.27372e-11	2.8885e-11	3.66785e-11	4.65523e-11	5.90538e-11	7.48709e-11	9.48681e-11	1.20129e-10	1.52013e-10	1.92219e-10	2.42876e-10	3.06643e-10	3.8684e-10	4.87611e-10	6.14128e-10	7.72843e-10	9.71799e-10	1.22104e-09	1.53309e-09
3.6	3.6078e-16	1.65765e-15	4.00844e-15	7.62548e-15	1.2825e-14	2.00409e-14	2.98515e-14	4.30137e-14	6.04865e-14	8.35118e-14	1.1366e-13	1.52922e-13	2.03792e-13	2.69457e-13	3.53902e-13	4.62228e-13	6.00855e-13	7.77994e-13	1.00396e-12	1.29198e-12	1.65866e-12	2.12521e-12	2.71837e-12	3.47222e-12	4.42972e-12	5.6455e-12	7.18864e-12	9.14671e-12	1.16302e-11	1.47788e-11	1.87688e-11	2.38227e-11	3.02206e-11	3.83152e-11	4.855e-11	6.14819e-11	7.78101e-11	9.84109e-11	1.24382e-10	1.57096e-10	1.98273e-10	2.5006e-10	3.15144e-10	3.96877e-10	4.99451e-10	6.28103e-10	7.89377e-10	9.9146e-10	1.2446e-09
3.4	2.04159e-16	9.48949e-16	2.33612e-15	4.54906e-15	7.8643e-15	1.26561e-14	1.94254e-14	2.8818e-14	4.16698e-14	5.90254e-14	8.22351e-14	1.12971e-13	1.53362e-13	2.06054e-13	2.74432e-13	3.62718e-13	4.76323e-13	6.22032e-13	8.08495e-13	1.04658e-12	1.35013e-12	1.73652e-12	2.22791e-12	2.85222e-12	3.64489e-12	4.65056e-12	5.92597e-12	7.54252e-12	9.5905e-12	1.21836e-11	1.54652e-11	1.96162e-11	2.48641e-11	3.14945e-11	3.98666e-11	5.0431e-11	6.37531e-11	8.05407e-11	1.01681e-10	1.28283e-10	1.61736e-10	2.03778e-10	2.56581e-10	3.22863e-10	4.06026e-10	5.10326e-10	6.411e-10	8.05037e-10	1.01054e-09
3.2	3.48886e-17	1.83236e-16	5.35973e-16	1.25792e-15	2.5871e-15	4.85813e-15	8.50758e-15	1.41077e-14	2.23756e-14	3.42321e-14	5.08116e-14	7.35684e-14	1.04287e-13	1.45238e-13	1.99245e-13	2.69889e-13	3.61644e-13	4.80236e-13	6.328e-13	8.28401e-13	1.07843e-12	1.39732e-12	1.8032e-12	2.31913e-12	2.97411e-12	3.80489e-12	4.85765e-12	6.19089e-12	7.87803e-12	1.00117e-11	1.27085e-11	1.61153e-11	2.04164e-11	2.58436e-11	3.2687e-11	4.13117e-11	5.21743e-11	6.58472e-11	8.30467e-11	1.0467e-10	1.31841e-10	1.65965e-10	2.08803e-10	2.62561e-10	3.30005e-10	4.14602e-10	5.20711e-10	6.53813e-10	8.20813e-10
3	-1.60923e-16	-6.97404e-16	-1.52517e-15	-2.49621e-15	-3.39385e-15	-3.91775e-15	-3.66924e-15	-2.14509e-15	1.30268e-15	7.47926e-15	1.73778e-14	3.22438e-14	5.36381e-14	8.34716e-14	1.24169e-13	1.78725e-13	2.50945e-13	3.45567e-13	4.68597e-13	6.27487e-13	8.3174e-13	1.0932e-12	1.42691e-12	1.8517e-12	2.39145e-12	3.07618e-12	3.94377e-12	5.04172e-12	6.43008e-12	8.18403e-12	1.03985e-11	1.31923e-11	1.6715e-11	2.11542e-11	2.67452e-11	3.37825e-11	4.26358e-11	5.37676e-11	6.77574e-11	8.53309e-11	1.07398e-10	1.35098e-10	1.69859e-10	2.13476e-10	2.68202e-10	3.36868e-10	4.23043e-10	5.31227e-10	6.6711e-10
2.8	-3.97237e-16	-1.76464e-15	-4.01938e-15	-7.01815e-15	-1.05624e-14	-1.43672e-14	-1.80634e-14	-2.11826e-14	-2.31395e-14	-2.31969e-14	-2.04781e-14	-1.38721e-14	-2.02592e-15	1.67386e-14	4.44683e-14	8.37587e-14	1.37801e-13	2.10617e-13	3.07174e-13	4.33738e-13	5.98122e-13	8.10198e-13	1.08229e-12	1.42998e-12	1.87274e-12	2.43525e-12	3.14834e-12	4.05084e-12	5.19153e-12	6.63173e-12	8.44832e-12	1.07378e-11	1.36212e-11	1.72505e-11	2.1816e-11	2.75562e-11	3.477e-11	4.38318e-11	5.52102e-11	6.94932e-11	8.74184e-11	1.09911e-10	1.38132e-10	1.73544e-10	2.17985e-10	2.73775e-10	3.43841e-10	4.31888e-10	5.42613e-10
2.6	-6.96819e-16	-3.11169e-15	-7.16137e-15	-1.27007e-14	-1.95316e-14	-2.73812e-14	-3.58861e-14	-4.45962e-14	-5.29566e-14	-6.02887e-14	-6.57603e-14	-6.83716e-14	-6.68986e-14	-5.98744e-14	-4.54834e-14	-2.15154e-14	1.48082e-14	6.68693e-14	1.38872e-13	2.3603e-13	3.64908e-13	5.33618e-13	7.52413e-13	1.03404e-12	1.39457e-12	1.85407e-12	2.43787e-12	3.17755e-12	4.11287e-12	5.29355e-12	6.7821e-12	8.6567e-12	1.10155e-11	1.39814e-11	1.77086e-11	2.23901e-11	2.82678e-11	3.56449e-11	4.49013e-11	5.65136e-11	7.10808e-11	8.93553e-11	1.12284e-10	1.41059e-10	1.77187e-10	2.22569e-10	2.79614e-10	3.51379e-10	4.4175e-10
2.4	-1.08494e-15	-4.85991e-15	-1.1235e-14	-2.0055e-14	-3.11161e-14	-4.4139e-14	-5.87478e-14	-7.44847e-14	-9.08024e-14	-1.07022e-13	-1.22355e-13	-1.35847e-13	-1.46368e-13	-1.52561e-13	-1.5281e-13	-1.45129e-13	-1.27132e-13	-9.58738e-14	-4.77988e-14	2.15511e-14	1.17615e-13	2.47201e-13	4.18763e-13	6.42866e-13	9.32643e-13	1.30463e-12	1.77946e-12	2.38299e-12	3.14741e-12	4.11324e-12	5.33108e-12	6.86451e-12	8.79296e-12	1.12161e-11	1.42586e-11	1.8077e-11	2.2867e-11	2.88746e-11	3.6408e-11	4.58545e-11	5.77012e-11	7.25615e-11	9.1208e-11	1.14617e-10	1.44023e-10	1.80991e-10	2.27505e-10	2.86094e-10	3.59977e-10
2.2	-1.60055e-15	-7.17402e-15	-1.6622e-14	-2.97754e-14	-4.64137e-14	-6.6221e-14	-8.87907e-14	-1.13634e-13	-1.40173e-13	-1.67706e-13	-1.95419e-13	-2.22374e-13	-2.47473e-13	-2.69417e-13	-2.86668e-13	-2.97422e-13	-2.99544e-13	-2.90467e-13	-2.67046e-13	-2.25466e-13	-1.61115e-13	-6.83004e-14	6.0049e-14	2.32656e-13	4.60426e-13	7.56872e-13	1.13892e-12	1.6276e-12	2.24921e-12	3.03658e-12	4.03089e-12	5.2836e-12	6.85919e-12	8.83833e-12	1.13222e-11	1.44374e-11	1.83431e-11	2.32385e-11	2.93743e-11	3.70658e-11	4.671e-11	5.88074e-11	7.39906e-11	9.30597e-11	1.1703e-10	1.4719e-10	1.8518e-10	2.33092e-10	2.936e-10
2	-2.29115e-15	-1.02805e-14	-2.38515e-14	-4.28112e-14	-6.69058e-14	-9.57586e-14	-1.28908e-13	-1.65801e-13	-2.05791e-13	-2.48116e-13	-2.91875e-13	-3.36081e-13	-3.79614e-13	-4.21151e-13	-4.5919e-13	-4.91997e-13	-5.17569e-13	-5.33562e-13	-5.37171e-13	-5.25018e-13	-4.93144e-13	-4.3667e-13	-3.49669e-13	-2.24813e-13	-5.31033e-14	1.76643e-13	4.78238e-13	8.68928e-13	1.37011e-12	2.00854e-12	2.81759e-12	3.83907e-12	5.12517e-12	6.74139e-12	8.76965e-12	1.13129e-11	1.45001e-11	1.84934e-11	2.34967e-11	2.97672e-11	3.76288e-11	4.74914e-11	5.98732e-11	7.5432e-11	9.50034e-11	1.19651e-10	1.50732e-10	1.89981e-10	2.39619e-10
1.8	-3.22872e-15	-1.44899e-14	-3.36433e-14	-6.04561e-14	-9.46121e-14	-1.35661e-13	-1.83041e-13	-2.36097e-13	-2.94056e-13	-3.56047e-13	-4.21054e-13	-4.87952e-13	-5.55475e-13	-6.22235e-13	-6.86693e-13	-7.47052e-13	-8.01317e-13	-8.47252e-13	-8.82242e-13	-9.03255e-13	-9.06731e-13	-8.8841e-13	-8.43157e-13	-7.64848e-13	-6.45938e-13	-4.77142e-13	-2.47075e-13	5.83452e-14	4.56643e-13	9.69531e-13	1.62422e-12	2.45458e-12	3.50303e-12	4.82255e-12	6.47973e-12	8.55806e-12	1.11625e-11	1.4425e-11	1.85118e-11	2.36326e-11	3.00528e-11	3.8108e-11	4.82242e-11	6.09423e-11	7.6952e-11	9.71323e-11	1.22607e-10	1.54816e-10	1.95604e-10
1.6	-4.50303e-15	-2.02212e-14	-4.69731e-14	-8.44519e-14	-1.32265e-13	-1.89861e-13	-2.56536e-13	-3.31467e-13	-4.13701e-13	-5.02177e-13	-5.95679e-13	-6.92865e-13	-7.92248e-13	-8.9227e-13	-9.9121e-13	-1.08712e-12	-1.17789e-12	-1.2612e-12	-1.33453e-12	-1.39501e-12	-1.43927e-12	-1.46346e-12	-1.46309e-12	-1.43285e-12	-1.36636e-12	-1.25585e-12	-1.09186e-12	-8.62796e-13	-5.54337e-13	-1.48756e-13	3.76051e-13	1.04767e-12	1.90041e-12	2.97735e-12	4.33245e-12	6.03366e-12	8.16623e-12	1.08379e-11	1.41841e-11	1.83764e-11	2.36321e-11	3.02268e-11	3.85108e-11	4.89303e-11	6.20541e-11	7.86103e-11	9.95298e-11	1.26008e-10	1.59578e-10
1.4	-6.24472e-15	-2.8039e-14	-6.51459e-14	-1.17173e-13	-1.83608e-13	-2.63744e-13	-3.5669e-13	-4.61395e-13	-5.76634e-13	-7.01045e-13	-8.33093e-13	-9.71134e-13	-1.11339e-12	-1.25794e-12	-1.40271e-12	-1.5455e-12	-1.68392e-12	-1.81548e-12	-1.9375e-12	-2.04706e-12	-2.14084e-12	-2.21521e-12	-2.26608e-12	-2.28869e-12	-2.27749e-12	-2.22592e-12	-2.12602e-12	-1.96819e-12	-1.74068e-12	-1.42896e-12	-1.01505e-12	-4.76536e-13	2.14428e-13	1.09276e-12	2.20232e-12	3.59819e-12	5.34985e-12	7.54503e-12	1.02946e-11	1.37387e-11	1.80557e-11	2.34718e-11	3.02759e-11	3.88354e-11	4.96211e-11	6.3235e-11	8.04496e-11	1.02256e-10	1.29929e-10
1.2	-8.61792e-15	-3.87086e-14	-8.99667e-14	-1.61872e-13	-2.53762e-13	-3.64696e-13	-4.93509e-13	-6.38824e-13	-7.9907e-13	-9.7245e-13	-1.15699e-12	-1.35055e-12	-1.5509e-12	-1.75561e-12	-1.96209e-12	-2.16762e-12	-2.36945e-12	-2.56466e-12	-2.75017e-12	-2.9228e-12	-3.07915e-12	-3.21556e-12	-3.32808e-12	-3.41229e-12	-3.46315e-12	-3.475e-12	-3.44106e-12	-3.35323e-12	-3.20186e-12	-2.97499e-12	-2.65801e-12	-2.23264e-12	-1.67643e-12	-9.61019e-13	-5.086e-14	1.09878e-12	2.5444e-12	4.35743e-12	6.62841e-12	9.4723e-12	1.30351e-11	1.75032e-11	2.31139e-11	3.0171e-11	3.90632e-11	5.0289e-11	6.44882e-11	8.24835e-11	1.05331e-10
1	-1.18702e-14	-5.33027e-14	-1.23911e-13	-2.23007e-13	-3.49703e-13	-5.02759e-13	-6.80628e-13	-8.81468e-13	-1.1032e-12	-1.34347e-12	-1.5997e-12	-1.86903e-12	-2.1485e-12	-2.435e-12	-2.72515e-12	-3.01557e-12	-3.30275e-12	-3.58307e-12	-3.8529e-12	-4.10856e-12	-4.34624e-12	-4.56199e-12	-4.75184e-12	-4.91137e-12	-5.03589e-12	-5.12029e-12	-5.15856e-12	-5.14381e-12	-5.06801e-12	-4.9214e-12	-4.69203e-12	-4.3651e-12	-3.92242e-12	-3.34108e-12	-2.59239e-12	-1.64019e-12	-4.38537e-13	1.07061e-12	2.96114e-12	5.32701e-12	8.28809e-12	1.19972e-11	1.66501e-11	2.24972e-11	2.98595e-11	3.91492e-11	5.08964e-11	6.57819e-11	8.46819e-11
0.8	-1.63159e-14	-7.32789e-14	-1.70363e-13	-3.06644e-13	-4.80949e-13	-6.91632e-13	-9.36628e-13	-1.21347e-12	-1.51932e-12	-1.85112e-12	-2.20542e-12	-2.57835e-12	-2.96593e-12	-3.36398e-12	-3.76814e-12	-4.17396e-12	-4.57684e-12	-4.97218e-12	-5.35539e-12	-5.72203e-12	-6.06746e-12	-6.38725e-12	-6.67697e-12	-6.93212e-12	-7.14801e-12	-7.31969e-12	-7.44172e-12	-7.50816e-12	-7.51226e-12	-7.44592e-12	-7.29944e-12	-7.06092e-12	-6.71565e-12	-6.2454e-12	-5.627e-12	-4.83134e-12	-3.82142e-12	-2.55017e-12	-9.5764e-13	1.03298e-12	3.5195e-12	6.62757e-12	1.05177e-11	1.53965e-11	2.15285e-11	2.92545e-11	3.90118e-11	5.13639e-11	6.70345e-11
0.6	-2.23974e-14	-1.00594e-13	-2.339e-13	-4.21071e-13	-6.6054e-13	-9.50072e-13	-1.28693e-12	-1.66779e-12	-2.08886e-12	-2.54602e-12	-3.03453e-12	-3.54923e-12	-4.08472e-12	-4.63536e-12	-5.19533e-12	-5.75857e-12	-6.31906e-12	-6.87071e-12	-7.40757e-12	-7.92381e-12	-8.41381e-12	-8.87213e-12	-9.29363e-12	-9.67331e-12	-1.00062e-11	-1.02872e-11	-1.05114e-11	-1.06733e-11	-1.07671e-11	-1.07862e-11	-1.07225e-11	-1.05669e-11	-1.03076e-11	-9.93008e-12	-9.41617e-12	-8.74249e-12	-7.87946e-12	-6.78945e-12	-5.42385e-12	-3.72051e-12	-1.5997e-12	1.04103e-12	4.33342e-12	8.44676e-12	1.3599e-11	2.00704e-11	2.8222e-11	3.85176e-11	5.15546e-11
0.4	-3.07072e-14	-1.3795e-13	-3.20798e-13	-5.77578e-13	-9.06193e-13	-1.30363e-12	-1.76618e-12	-2.28945e-12	-2.86836e-12	-3.49719e-12	-4.16949e-12	-4.87836e-12	-5.61648e-12	-6.37608e-12	-7.14914e-12	-7.92761e-12	-8.70334e-12	-9.46813e-12	-1.02139e-11	-1.09333e-11	-1.16187e-11	-1.22635e-11	-1.28612e-11	-1.34058e-11	-1.38918e-11	-1.43139e-11	-1.46671e-11	-1.49465e-11	-1.51467e-11	-1.52623e-11	-1.52869e-11	-1.52134e-11	-1.50327e-11	-1.47337e-11	-1.43024e-11	-1.37204e-11	-1.29647e-11	-1.20054e-11	-1.08037e-11	-9.30986e-12	-7.45934e-12	-5.16909e-12	-2.33193e-12	1.19047e-12	5.57642e-12	1.10559e-11	1.79249e-11	2.6565e-11	3.74662e-11
0.2	-4.20731e-14	-1.89011e-13	-4.39566e-13	-7.91492e-13	-1.24196e-12	-1.78695e-12	-2.42154e-12	-3.13979e-12	-3.93486e-12	-4.79877e-12	-5.72288e-12	-6.69776e-12	-7.71342e-12	-8.7592e-12	-9.82423e-12	-1.08973e-11	-1.19675e-11	-1.30234e-11	-1.40544e-11	-1.50501e-11	-1.6001e-11	-1.68982e-11	-1.77334e-11	-1.84991e-11	-1.91889e-11	-1.97966e-11	-2.03172e-11	-2.07457e-11	-2.10774e-11	-2.13078e-11	-2.14322e-11	-2.14449e-11	-2.13398e-11	-2.11087e-11	-2.07411e-11	-2.02235e-11	-1.95383e-11	-1.86626e-11	-1.75662e-11	-1.62099e-11	-1.45422e-11	-1.24967e-11	-9.98691e-12	-6.90102e-12	-3.09388e-12	1.62133e-12	7.48667e-12	1.48134e-11	2.40027e-11
0	-5.75883e-14	-2.58759e-13	-6.01787e-13	-1.08365e-12	-1.70063e-12	-2.44737e-12	-3.31729e-12	-4.30237e-12	-5.39323e-12	-6.579e-12	-7.84795e-12	-9.18732e-12	-1.05832e-11	-1.20212e-11	-1.34862e-11	-1.4963e-11	-1.64361e-11	-1.78903e-11	-1.9311e-11	-2.0684e-11	-2.19966e-11	-2.32367e-11	-2.43935e-11	-2.54575e-11	-2.64205e-11	-2.72755e-11	-2.80167e-11	-2.86391e-11	-2.91384e-11	-2.95112e-11	-2.97539e-11	-2.98632e-11	-2.98347e-11	-2.96636e-11	-2.9343e-11	-2.88637e-11	-2.82133e-11	-2.73749e-11	-2.63262e-11	-2.50371e-11	-2.34677e-11	-2.15661e-11	-1.92636e-11	-1.6471e-11	-1.30722e-11	-8.91605e-12	-3.80745e-12	2.50667e-12	1.03511e-11
-0.2	-7.87651e-14	-3.53892e-13	-8.23117e-13	-1.48245e-12	-2.32689e-12	-3.34931e-12	-4.54084e-12	-5.89071e-12	-7.38618e-12	-9.01249e-12	-1.07537e-11	-1.25924e-11	-1.45094e-11	-1.64847e-11	-1.8498e-11	-2.05277e-11	-2.25526e-11	-2.45519e-11	-2.65058e-11	-2.83944e-11	-3.02003e-11	-3.19071e-11	-3.35007e-11	-3.49685e-11	-3.63001e-11	-3.74868e-11	-3.85218e-11	-3.94e-11	-4.01177e-11	-4.0672e-11	-4.10611e-11	-4.12835e-11	-4.13378e-11	-4.12218e-11	-4.09326e-11	-4.04651e-11	-3.9812e-11	-3.89623e-11	-3.79008e-11	-3.66058e-11	-3.50481e-11	-3.31881e-11	-3.09735e-11	-2.83348e-11	-2.51805e-11	-2.13909e-11	-1.68102e-11	-1.12361e-11	-4.40739e-12
-0.4	-1.07605e-13	-4.83559e-13	-1.12491e-12	-2.02636e-12	-3.18129e-12	-4.58018e-12	-6.21097e-12	-8.05928e-12	-1.01079e-11	-1.23371e-11	-1.47249e-11	-1.72473e-11	-1.9878e-11	-2.25898e-11	-2.53541e-11	-2.81415e-11	-3.09222e-11	-3.3668e-11	-3.63508e-11	-3.8944e-11	-4.14228e-11	-4.37659e-11	-4.59538e-11	-4.79696e-11	-4.97998e-11	-5.14335e-11	-5.28623e-11	-5.40813e-11	-5.50866e-11	-5.58769e-11	-5.64519e-11	-5.68128e-11	-5.69611e-11	-5.6898e-11	-5.66245e-11	-5.61402e-11	-5.5443e-11	-5.45278e-11	-5.3386e-11	-5.20043e-11	-5.03634e-11	-4.84354e-11	-4.61824e-11	-4.35525e-11	-4.04763e-11	-3.68616e-11	-3.2587e-11	-2.74937e-11	-2.13752e-11
-0.6	-1.46911e-13	-6.60203e-13	-1.53606e-12	-2.76744e-12	-4.34569e-12	-6.25816e-12	-8.4887e-12	-1.10179e-11	-1.38227e-11	-1.68764e-11	-2.01489e-11	-2.36072e-11	-2.72155e-11	-3.09358e-11	-3.47287e-11	-3.85535e-11	-4.23695e-11	-4.6137e-11	-4.98173e-11	-5.33734e-11	-5.67718e-11	-5.99824e-11	-6.2979e-11	-6.57389e-11	-6.82445e-11	-7.04818e-11	-7.24406e-11	-7.41152e-11	-7.5503e-11	-7.66035e-11	-7.74196e-11	-7.79547e-11	-7.82145e-11	-7.8204e-11	-7.79294e-11	-7.73953e-11	-7.66053e-11	-7.55602e-11	-7.42592e-11	-7.26967e-11	-7.08632e-11	-6.87419e-11	-6.63084e-11	-6.35274e-11	-6.03495e-11	-5.67071e-11	-5.25099e-11	-4.76373e-11	-4.19301e-11
-0.8	-2.00371e-13	-9.00549e-13	-2.09553e-12	-3.77613e-12	-5.93111e-12	-8.54381e-12	-1.15926e-11	-1.50515e-11	-1.88891e-11	-2.30696e-11	-2.7552e-11	-3.22909e-11	-3.72372e-11	-4.23381e-11	-4.75395e-11	-5.27854e-11	-5.8019e-11	-6.3185e-11	-6.82296e-11	-7.31021e-11	-7.77558e-11	-8.21495e-11	-8.62466e-11	-9.00176e-11	-9.34385e-11	-9.64918e-11	-9.91647e-11	-1.01451e-10	-1.03348e-10	-1.0486e-10	-1.05991e-10	-1.06749e-10	-1.07145e-10	-1.0719e-10	-1.06895e-10	-1.06271e-10	-1.05328e-10	-1.04075e-10	-1.02517e-10	-1.00659e-10	-9.85004e-11	-9.60358e-11	-9.32539e-11	-9.01356e-11	-8.66503e-11	-8.2754e-11	-7.83843e-11	-7.34552e-11	-6.78503e-11
-1	-2.73058e-13	-1.22721e-12	-2.85604e-12	-5.14776e-12	-8.08788e-12	-1.16543e-11	-1.58185e-11	-2.05452e-11	-2.57927e-11	-3.15122e-11	-3.76481e-11	-4.41383e-11	-5.09154e-11	-5.79065e-11	-6.50364e-11	-7.22275e-11	-7.94016e-11	-8.6481e-11	-9.33913e-11	-1.00062e-10	-1.06429e-10	-1.12435e-10	-1.18031e-10	-1.23175e-10	-1.27837e-10	-1.31993e-10	-1.35628e-10	-1.38735e-10	-1.41314e-10	-1.4337e-10	-1.44916e-10	-1.45964e-10	-1.4653e-10	-1.46634e-10	-1.46294e-10	-1.45529e-10	-1.44358e-10	-1.42797e-10	-1.40861e-10	-1.38563e-10	-1.35913e-10	-1.32919e-10	-1.29582e-10	-1.259e-10	-1.21861e-10	-1.17444e-10	-1.12613e-10	-1.07315e-10	-1.01473e-10
-1.2	-3.71694e-13	-1.6707e-12	-3.88879e-12	-7.01108e-12	-1.10188e-11	-1.58828e-11	-2.15654e-11	-2.80201e-11	-3.51907e-11	-4.30112e-11	-5.14058e-11	-6.02897e-11	-6.95701e-11	-7.91474e-11	-8.89165e-11	-9.87701e-11	-1.08599e-10	-1.18296e-10	-1.27756e-10	-1.36884e-10	-1.45588e-10	-1.53791e-10	-1.61425e-10	-1.68435e-10	-1.74777e-10	-1.80423e-10	-1.85353e-10	-1.89562e-10	-1.93051e-10	-1.95833e-10	-1.97924e-10	-1.99348e-10	-2.0013e-10	-2.00299e-10	-1.99883e-10	-1.98912e-10	-1.97413e-10	-1.95415e-10	-1.92942e-10	-1.90019e-10	-1.86667e-10	-1.82907e-10	-1.78755e-10	-1.74225e-10	-1.69326e-10	-1.64061e-10	-1.5842e-10	-1.52383e-10	-1.45909e-10
-1.4	-5.05426e-13	-2.27203e-12	-5.28962e-12	-9.53921e-12	-1.49967e-11	-2.16243e-11	-2.9373e-11	-3.81805e-11	-4.79717e-11	-5.86578e-11	-7.01359e-11	-8.22895e-11	-9.49916e-11	-1.08105e-10	-1.21484e-10	-1.3498e-10	-1.4844e-10	-1.61714e-10	-1.7466e-10	-1.87141e-10	-1.99034e-10	-2.10229e-10	-2.20634e-10	-2.30174e-10	-2.38791e-10	-2.46446e-10	-2.5312e-10	-2.58805e-10	-2.6351e-10	-2.67253e-10	-2.70065e-10	-2.71979e-10	-2.73035e-10	-2.73274e-10	-2.72739e-10	-2.71474e-10	-2.6952e-10	-2.66917e-10	-2.63702e-10	-2.59912e-10	-2.55584e-10	-2.50751e-10	-2.45448e-10	-2.39707e-10	-2.33559e-10	-2.27032e-10	-2.20145e-10	-2.12912e-10	-2.05331e-10
-1.6	-6.86399e-13	-3.08627e-12	-7.18708e-12	-1.29647e-11	-2.03887e-11	-2.9411e-11	-3.99673e-11	-5.19753e-11	-6.53345e-11	-7.99261e-11	-9.56103e-11	-1.12228e-10	-1.29604e-10	-1.4755e-10	-1.65865e-10	-1.8434e-10	-2.02763e-10	-2.20928e-10	-2.38633e-10	-2.5569e-10	-2.71929e-10	-2.87197e-10	-3.01365e-10	-3.14333e-10	-3.26024e-10	-3.3639e-10	-3.45406e-10	-3.53067e-10	-3.5939e-10	-3.64409e-10	-3.68167e-10	-3.70719e-10	-3.7212e-10	-3.72434e-10	-3.71722e-10	-3.70047e-10	-3.67465e-10	-3.64034e-10	-3.59807e-10	-3.54836e-10	-3.49173e-10	-3.42871e-10	-3.3598e-10	-3.28557e-10	-3.20656e-10	-3.12334e-10	-3.03643e-10	-2.94634e-10	-2.8535e-10
-1.8	-9.31117e-13	-4.18718e-12	-9.75327e-12	-1.75994e-11	-2.76877e-11	-3.9957e-11	-5.43242e-11	-7.06811e-11	-8.88944e-11	-1.08804e-10	-1.30221e-10	-1.52928e-10	-1.76685e-10	-2.01232e-10	-2.2629e-10	-2.51568e-10	-2.76776e-10	-3.0162e-10	-3.25822e-10	-3.4912e-10	-3.71276e-10	-3.9208e-10	-4.11355e-10	-4.28964e-10	-4.44807e-10	-4.58821e-10	-4.70977e-10	-4.81276e-10	-4.89751e-10	-4.96453e-10	-5.01451e-10	-5.04826e-10	-5.06663e-10	-5.07052e-10	-5.06081e-10	-5.03836e-10	-5.00399e-10	-4.95846e-10	-4.90251e-10	-4.83685e-10	-4.76219e-10	-4.67925e-10	-4.58877e-10	-4.49155e-10	-4.38845e-10	-4.28033e-10	-4.16815e-10	-4.05282e-10	-3.93527e-10
-2	-1.26142e-12	-5.67347e-12	-1.32185e-11	-2.38603e-11	-3.75529e-11	-5.42192e-11	-7.37526e-11	-9.60124e-11	-1.20822e-10	-1.47967e-10	-1.7719e-10	-2.08197e-10	-2.40659e-10	-2.74216e-10	-3.08481e-10	-3.43053e-10	-3.77524e-10	-4.11488e-10	-4.44554e-10	-4.76356e-10	-5.06563e-10	-5.34886e-10	-5.61084e-10	-5.84969e-10	-6.06408e-10	-6.25322e-10	-6.41677e-10	-6.5549e-10	-6.66813e-10	-6.7573e-10	-6.82346e-10	-6.8678e-10	-6.89158e-10	-6.89611e-10	-6.88262e-10	-6.85233e-10	-6.80634e-10	-6.74569e-10	-6.67138e-10	-6.58433e-10	-6.48548e-10	-6.37579e-10	-6.25626e-10	-6.12799e-10	-5.99216e-10	-5.85007e-10	-5.70312e-10	-5.55277e-10	-5.40054e-10
-2.2	-1.70655e-12	-7.67632e-12	-1.78896e-11	-3.23038e-11	-5.08654e-11	-7.34775e-11	-1.00005e-10	-1.30267e-10	-1.6403e-10	-2.01006e-10	-2.40849e-10	-2.8316e-10	-3.27488e-10	-3.73334e-10	-4.20165e-10	-4.67421e-10	-5.14535e-10	-5.6094e-10	-6.06088e-10	-6.49471e-10	-6.90626e-10	-7.29153e-10	-7.64723e-10	-7.9708e-10	-8.2605e-10	-8.51529e-10	-8.7349e-10	-8.91966e-10	-9.07048e-10	-9.18864e-10	-9.27574e-10	-9.33357e-10	-9.36399e-10	-9.36882e-10	-9.34987e-10	-9.30878e-10	-9.24707e-10	-9.16614e-10	-9.06728e-10	-8.95169e-10	-8.8206e-10	-8.67519e-10	-8.5168e-10	-8.34686e-10	-8.16699e-10	-7.97898e-10	-7.7848e-10	-7.58658e-10	-7.38655e-10
-2.4	-2.30492e-12	-1.037e-11	-2.41745e-11	-4.36704e-11	-6.87972e-11	-9.94374e-11	-1.35421e-10	-1.76515e-10	-2.22413e-10	-2.72733e-10	-3.27011e-10	-3.84703e-10	-4.45191e-10	-5.07787e-10	-5.71753e-10	-6.36311e-10	-7.00667e-10	-7.6403e-10	-8.25637e-10	-8.84775e-10	-9.40802e-10	-9.93162e-10	-1.0414e-09	-1.08518e-09	-1.12426e-09	-1.15852e-09	-1.18793e-09	-1.21258e-09	-1.23259e-09	-1.24818e-09	-1.25959e-09	-1.26707e-09	-1.2709e-09	-1.27135e-09	-1.26866e-09	-1.26307e-09	-1.25478e-09	-1.24397e-09	-1.23082e-09	-1.21547e-09	-1.19808e-09	-1.1788e-09	-1.15779e-09	-1.13523e-09	-1.11136e-09	-1.08639e-09	-1.06061e-09	-1.0343e-09	-1.00779e-09
-2.6	-3.10786e-12	-1.39856e-11	-3.2614e-11	-5.8942e-11	-9.29051e-11	-1.34365e-10	-1.83111e-10	-2.38847e-10	-3.01173e-10	-3.69583e-10	-4.43457e-10	-5.22056e-10	-6.04533e-10	-6.89939e-10	-7.77251e-10	-8.65389e-10	-9.53241e-10	-1.0397e-09	-1.12371e-09	-1.20427e-09	-1.28047e-09	-1.35156e-09	-1.41691e-09	-1.47604e-09	-1.52867e-09	-1.57463e-09	-1.61394e-09	-1.6467e-09	-1.67316e-09	-1.69362e-09	-1.70846e-09	-1.71805e-09	-1.72279e-09	-1.72307e-09	-1.71924e-09	-1.71161e-09	-1.70046e-09	-1.68604e-09	-1.66856e-09	-1.64819e-09	-1.62514e-09	-1.59958e-09	-1.57173e-09	-1.5418e-09	-1.51008e-09	-1.47688e-09	-1.44256e-09	-1.40753e-09	-1.37222e-09
-2.8	-4.18276e-12	-1.88276e-11	-4.39217e-11	-7.9416e-11	-1.2525e-10	-1.81265e-10	-2.47206e-10	-3.227e-10	-4.07233e-10	-5.00138e-10	-6.00581e-10	-7.07564e-10	-8.19927e-10	-9.36367e-10	-1.05546e-09	-1.1757e-09	-1.29555e-09	-1.41345e-09	-1.52792e-09	-1.63755e-09	-1.7411e-09	-1.83751e-09	-1.9259e-09	-2.00566e-09	-2.07639e-09	-2.13791e-09	-2.19027e-09	-2.23368e-09	-2.26849e-09	-2.29521e-09	-2.31436e-09	-2.32652e-09	-2.33227e-09	-2.33215e-09	-2.32665e-09	-2.31623e-09	-2.30124e-09	-2.28201e-09	-2.25879e-09	-2.23182e-09	-2.20132e-09	-2.1675e-09	-2.13061e-09	-2.09094e-09	-2.04883e-09	-2.00468e-09	-1.95898e-09	-1.91227e-09	-1.86514e-09
-3	-5.61854e-12	-2.52964e-11	-5.90355e-11	-1.068e-10	-1.68545e-10	-2.441e-10	-3.33165e-10	-4.35276e-10	-5.4978e-10	-6.75797e-10	-8.12216e-10	-9.57687e-10	-1.11063e-09	-1.26924e-09	-1.43155e-09	-1.59547e-09	-1.75884e-09	-1.91949e-09	-2.07532e-09	-2.22439e-09	-2.36495e-09	-2.49552e-09	-2.61493e-09	-2.72231e-09	-2.81716e-09	-2.89929e-09	-2.9688e-09	-3.02607e-09	-3.07166e-09	-3.1063e-09	-3.1308e-09	-3.14601e-09	-3.15277e-09	-3.15185e-09	-3.14396e-09	-3.12969e-09	-3.10955e-09	-3.08393e-09	-3.05316e-09	-3.01752e-09	-2.97725e-09	-2.9326e-09	-2.88385e-09	-2.83135e-09	-2.77552e-09	-2.71689e-09	-2.65607e-09	-2.59378e-09	-2.53084e-09
-3.2	-7.53072e-12	-3.3915e-11	-7.91834e-11	-1.43332e-10	-2.26355e-10	-3.28085e-10	-4.48181e-10	-5.86082e-10	-7.40958e-10	-9.11666e-10	-1.09672e-09	-1.29431e-09	-1.50227e-09	-1.71812e-09	-1.93915e-09	-2.16242e-09	-2.38492e-09	-2.60362e-09	-2.81557e-09	-3.01806e-09	-3.20864e-09	-3.38524e-09	-3.54626e-09	-3.69055e-09	-3.81744e-09	-3.92675e-09	-4.01871e-09	-4.09391e-09	-4.15325e-09	-4.19782e-09	-4.22884e-09	-4.24755e-09	-4.25516e-09	-4.25279e-09	-4.24142e-09	-4.22187e-09	-4.19481e-09	-4.16074e-09	-4.12007e-09	-4.07309e-09	-4.02007e-09	-3.96129e-09	-3.89704e-09	-3.82773e-09	-3.75387e-09	-3.67612e-09	-3.59528e-09	-3.51232e-09	-3.42831e-09
-3.4	-1.00703e-11	-4.53648e-11	-1.05966e-10	-1.91933e-10	-3.03337e-10	-4.40043e-10	-6.0169e-10	-7.87612e-10	-9.9677e-10	-1.22768e-09	-1.47839e-09	-1.74644e-09	-2.02889e-09	-2.32233e-09	-2.623e-09	-2.92683e-09	-3.22958e-09	-3.52702e-09	-3.81502e-09	-4.08975e-09	-4.3478e-09	-4.58631e-09	-4.80306e-09	-4.99651e-09	-5.16581e-09	-5.3108e-09	-5.43193e-09	-5.53016e-09	-5.60687e-09	-5.66369e-09	-5.70245e-09	-5.72496e-09	-5.73298e-09	-5.7281e-09	-5.71169e-09	-5.68489e-09	-5.64857e-09	-5.60336e-09	-5.54974e-09	-5.48802e-09	-5.41846e-09	-5.34131e-09	-5.25689e-09	-5.16564e-09	-5.06818e-09	-4.96532e-09	-4.85811e-09	-4.74778e-09	-4.63579e-09
-3.6	-1.34318e-11	-6.05279e-11	-1.41459e-10	-2.56395e-10	-4.05548e-10	-5.88871e-10	-8.06013e-10	-1.05622e-09	-1.3382e-09	-1.65005e-09	-1.9892e-09	-2.35236e-09	-2.7355e-09	-3.13397e-09	-3.54254e-09	-3.95554e-09	-4.36706e-09	-4.77114e-09	-5.16201e-09	-5.53429e-09	-5.8832e-09	-6.20478e-09	-6.49596e-09	-6.75469e-09	-6.97989e-09	-7.17149e-09	-7.33028e-09	-7.45781e-09	-7.55616e-09	-7.62782e-09	-7.67545e-09	-7.70174e-09	-7.70922e-09	-7.70015e-09	-7.67647e-09	-7.63971e-09	-7.591e-09	-7.53116e-09	-7.46068e-09	-7.37989e-09	-7.28897e-09	-7.18811e-09	-7.07758e-09	-6.95786e-09	-6.82965e-09	-6.69396e-09	-6.5521e-09	-6.40571e-09	-6.25672e-09
-3.8	-1.7867e-11	-8.05412e-11	-1.88336e-10	-3.41613e-10	-5.40822e-10	-7.86091e-10	-1.07715e-09	-1.41318e-09	-1.79263e-09	-2.21307e-09	-2.67113e-09	-3.16239e-09	-3.68142e-09	-4.22181e-09	-4.77631e-09	-5.33704e-09	-5.89574e-09	-6.44404e-09	-6.97384e-09	-7.47758e-09	-7.9486e-09	-8.38137e-09	-8.77167e-09	-9.11675e-09	-9.41529e-09	-9.66741e-09	-9.87445e-09	-1.00388e-08	-1.01637e-08	-1.02529e-08	-1.03102e-08	-1.03396e-08	-1.03448e-08	-1.03289e-08	-1.02948e-08	-1.02443e-08	-1.01791e-08	-1.01001e-08	-1.00078e-08	-9.9025e-09	-9.78417e-09	-9.65286e-09	-9.50876e-09	-9.35227e-09	-9.1842e-09	-9.00575e-09	-8.8186e-09	-8.62488e-09	-8.42713e-09
-4	-2.36963e-11	-1.06858e-10	-2.50022e-10	-4.53863e-10	-7.19225e-10	-1.04655e-09	-1.43578e-09	-1.88608e-09	-2.39562e-09	-2.96138e-09	-3.57894e-09	-4.24242e-09	-4.94444e-09	-5.67622e-09	-6.42774e-09	-7.18803e-09	-7.94553e-09	-8.68852e-09	-9.40558e-09	-1.00861e-08	-1.07209e-08	-1.13021e-08	-1.18239e-08	-1.22828e-08	-1.2677e-08	-1.30072e-08	-1.32754e-08	-1.34856e-08	-1.36424e-08	-1.37514e-08	-1.38185e-08	-1.38493e-08	-1.38491e-08	-1.38225e-08	-1.37731e-08	-1.3704e-08	-1.36168e-08	-1.35129e-08	-1.33926e-08	-1.32559e-08	-1.31027e-08	-1.29325e-08	-1.27455e-08	-1.25418e-08	-1.23224e-08	-1.20885e-08	-1.18424e-08	-1.15868e-08	-1.13251e-08
-4.2	-3.1326e-11	-1.41321e-10	-3.30872e-10	-6.01147e-10	-9.53615e-10	-1.38926e-09	-1.90842e-09	-2.51038e-09	-3.19309e-09	-3.95278e-09	-4.78374e-09	-5.67815e-09	-6.62605e-09	-7.6154e-09	-8.63237e-09	-9.66168e-09	-1.06872e-08	-1.16924e-08	-1.26614e-08	-1.35792e-08	-1.44329e-08	-1.52115e-08	-1.59074e-08	-1.65155e-08	-1.70339e-08	-1.74639e-08	-1.78089e-08	-1.80749e-08	-1.8269e-08	-1.83995e-08	-1.84749e-08	-1.85035e-08	-1.84929e-08	-1.84494e-08	-1.83784e-08	-1.82836e-08	-1.81675e-08	-1.80312e-08	-1.78751e-08	-1.76988e-08	-1.75014e-08	-1.72822e-08	-1.70407e-08	-1.67768e-08	-1.64915e-08	-1.61863e-08	-1.58638e-08	-1.55277e-08	-1.51824e-08
-4.4	-4.12667e-11	-1.86251e-10	-4.36374e-10	-7.9357e-10	-1.26027e-09	-1.83836e-09	-2.52886e-09	-3.33144e-09	-4.24387e-09	-5.26159e-09	-6.37725e-09	-7.58051e-09	-8.85793e-09	-1.01931e-08	-1.15669e-08	-1.2958e-08	-1.4344e-08	-1.57017e-08	-1.70087e-08	-1.82441e-08	-1.93896e-08	-2.04302e-08	-2.13551e-08	-2.21579e-08	-2.28364e-08	-2.33928e-08	-2.38329e-08	-2.41655e-08	-2.44016e-08	-2.45533e-08	-2.46331e-08	-2.4653e-08	-2.46238e-08	-2.45546e-08	-2.44526e-08	-2.43229e-08	-2.41685e-08	-2.39907e-08	-2.37893e-08	-2.35631e-08	-2.33105e-08	-2.30298e-08	-2.27197e-08	-2.23797e-08	-2.20105e-08	-2.16139e-08	-2.11931e-08	-2.07528e-08	-2.02989e-08
-4.6	-5.41565e-11	-2.44545e-10	-5.73391e-10	-1.04379e-09	-1.65965e-09	-2.42425e-09	-3.33981e-09	-4.40673e-09	-5.62285e-09	-6.98272e-09	-8.47699e-09	-1.00921e-08	-1.18099e-08	-1.3608e-08	-1.54601e-08	-1.73368e-08	-1.92064e-08	-2.10366e-08	-2.2796e-08	-2.44551e-08	-2.59884e-08	-2.7375e-08	-2.86002e-08	-2.96554e-08	-3.05385e-08	-3.12533e-08	-3.1809e-08	-3.2219e-08	-3.24997e-08	-3.2669e-08	-3.2745e-08	-3.27451e-08	-3.26847e-08	-3.25766e-08	-3.24306e-08	-3.22535e-08	-3.2049e-08	-3.18181e-08	-3.15599e-08	-3.1272e-08	-3.09511e-08	-3.05941e-08	-3.01985e-08	-2.9763e-08	-2.92877e-08	-2.87747e-08	-2.82281e-08	-2.76537e-08	-2.70592e-08
-4.8	-7.07817e-11	-3.19782e-10	-7.50413e-10	-1.3675e-09	-2.17718e-09	-3.18488e-09	-4.39475e-09	-5.80855e-09	-7.42453e-09	-9.23639e-09	-1.12324e-08	-1.33947e-08	-1.56992e-08	-1.81153e-08	-2.06068e-08	-2.31329e-08	-2.56494e-08	-2.81113e-08	-3.04741e-08	-3.26967e-08	-3.47434e-08	-3.65852e-08	-3.82018e-08	-3.95822e-08	-4.07243e-08	-4.16349e-08	-4.23283e-08	-4.28247e-08	-4.31484e-08	-4.33257e-08	-4.3383e-08	-4.33453e-08	-4.32343e-08	-4.30682e-08	-4.28602e-08	-4.26191e-08	-4.23494e-08	-4.20516e-08	-4.17231e-08	-4.13595e-08	-4.09552e-08	-4.05048e-08	-4.00039e-08	-3.94495e-08	-3.88412e-08	-3.81812e-08	-3.74744e-08	-3.67285e-08	-3.59534e-08
-5	-9.21012e-11	-4.16327e-10	-9.77817e-10	-1.78395e-09	-2.84413e-09	-4.16708e-09	-5.75998e-09	-7.62685e-09	-9.76699e-09	-1.21734e-08	-1.48316e-08	-1.77185e-08	-2.08016e-08	-2.40397e-08	-2.7383e-08	-3.07749e-08	-3.41541e-08	-3.74573e-08	-4.06224e-08	-4.35917e-08	-4.63151e-08	-4.87526e-08	-5.08765e-08	-5.26723e-08	-5.41389e-08	-5.52876e-08	-5.61404e-08	-5.67275e-08	-5.7085e-08	-5.72512e-08	-5.72646e-08	-5.71606e-08	-5.69703e-08	-5.67186e-08	-5.64237e-08	-5.6097e-08	-5.57432e-08	-5.53618e-08	-5.49476e-08	-5.44929e-08	-5.39886e-08	-5.34255e-08	-5.27962e-08	-5.20955e-08	-5.1322e-08	-5.04777e-08	-4.95686e-08	-4.86046e-08	-4.75989e-08
-5.2	-1.19265e-10	-5.39431e-10	-1.26812e-09	-2.31643e-09	-3.6985e-09	-5.42799e-09	-7.51667e-09	-9.97227e-09	-1.27962e-08	-1.59812e-08	-1.95095e-08	-2.33513e-08	-2.74637e-08	-3.17909e-08	-3.62646e-08	-4.08066e-08	-4.53318e-08	-4.97516e-08	-5.39791e-08	-5.79334e-08	-6.15447e-08	-6.47576e-08	-6.75343e-08	-6.98562e-08	-7.1724e-08	-7.31561e-08	-7.4186e-08	-7.48592e-08	-7.52283e-08	-7.53495e-08	-7.5278e-08	-7.50644e-08	-7.47523e-08	-7.43763e-08	-7.39607e-08	-7.352e-08	-7.3059e-08	-7.25748e-08	-7.20582e-08	-7.14963e-08	-7.08742e-08	-7.01775e-08	-6.93941e-08	-6.85157e-08	-6.75388e-08	-6.64653e-08	-6.53027e-08	-6.40637e-08	-6.27656e-08
-5.4	-1.53638e-10	-6.95321e-10	-1.6362e-09	-2.9927e-09	-4.78579e-09	-7.03629e-09	-9.76292e-09	-1.29792e-08	-1.66902e-08	-2.08892e-08	-2.55552e-08	-3.06499e-08	-3.61167e-08	-4.18803e-08	-4.78477e-08	-5.3911e-08	-5.9952e-08	-6.58473e-08	-7.14754e-08	-7.67232e-08	-8.14932e-08	-8.57088e-08	-8.9319e-08	-9.23e-08	-9.4656e-08	-9.64163e-08	-9.76319e-08	-9.83701e-08	-9.87083e-08	-9.87277e-08	-9.85073e-08	-9.81192e-08	-9.76242e-08	-9.70696e-08	-9.64881e-08	-9.58972e-08	-9.53013e-08	-9.46932e-08	-9.40574e-08	-9.33726e-08	-9.26156e-08	-9.1764e-08	-9.07989e-08	-8.97072e-08	-8.84827e-08	-8.71269e-08	-8.56492e-08	-8.40661e-08	-8.24004e-08
-5.6	-1.96798e-10	-8.91241e-10	-2.09943e-09	-3.8453e-09	-6.15951e-09	-9.07323e-09	-1.26154e-08	-1.68082e-08	-2.16631e-08	-2.71753e-08	-3.33203e-08	-4.00499e-08	-4.72896e-08	-5.49384e-08	-6.28699e-08	-7.09359e-08	-7.89724e-08	-8.68081e-08	-9.42731e-08	-1.0121e-07	-1.07483e-07	-1.12986e-07	-1.17651e-07	-1.21447e-07	-1.24386e-07	-1.26512e-07	-1.27904e-07	-1.2866e-07	-1.28892e-07	-1.28719e-07	-1.28253e-07	-1.27595e-07	-1.2683e-07	-1.26023e-07	-1.25215e-07	-1.24429e-07	-1.23666e-07	-1.22913e-07	-1.22142e-07	-1.21322e-07	-1.20416e-07	-1.1939e-07	-1.18215e-07	-1.16871e-07	-1.15349e-07	-1.13649e-07	-1.11783e-07	-1.09774e-07	-1.07649e-07
-5.8	-2.50545e-10	-1.13544e-09	-2.67766e-09	-4.91157e-09	-7.88141e-09	-1.1633e-08	-1.62101e-08	-2.16481e-08	-2.7968e-08	-3.51696e-08	-4.32256e-08	-5.20755e-08	-6.16224e-08	-7.17314e-08	-8.22312e-08	-9.29189e-08	-1.03568e-07	-1.13942e-07	-1.23803e-07	-1.32932e-07	-1.41141e-07	-1.48284e-07	-1.54269e-07	-1.59059e-07	-1.62674e-07	-1.65188e-07	-1.66713e-07	-1.67397e-07	-1.67403e-07	-1.66898e-07	-1.66042e-07	-1.64978e-07	-1.63821e-07	-1.6266e-07	-1.61549e-07	-1.60512e-07	-1.59548e-07	-1.58629e-07	-1.57715e-07	-1.56753e-07	-1.5569e-07	-1.54474e-07	-1.53064e-07	-1.51428e-07	-1.49552e-07	-1.47437e-07	-1.45098e-07	-1.42564e-07	-1.39875e-07
-6	-3.16866e-10	-1.43708e-09	-3.39298e-09	-6.23332e-09	-1.0021e-08	-1.48225e-08	-2.07024e-08	-2.77155e-08	-3.58977e-08	-4.52571e-08	-5.57646e-08	-6.73457e-08	-7.98751e-08	-9.31741e-08	-1.07011e-07	-1.2111e-07	-1.3516e-07	-1.48831e-07	-1.61796e-07	-1.73751e-07	-1.84434e-07	-1.93647e-07	-2.01264e-07	-2.07242e-07	-2.1162e-07	-2.14507e-07	-2.16074e-07	-2.16533e-07	-2.1612e-07	-2.15074e-07	-2.1362e-07	-2.11956e-07	-2.10242e-07	-2.08593e-07	-2.07079e-07	-2.05727e-07	-2.04524e-07	-2.03428e-07	-2.02371e-07	-2.01275e-07	-2.00059e-07	-1.98649e-07	-1.96982e-07	-1.95015e-07	-1.92726e-07	-1.90115e-07	-1.87205e-07	-1.84034e-07	-1.80655e-07
-6.2	-3.97897e-10	-1.80599e-09	-4.26925e-09	-7.85591e-09	-1.26543e-08	-1.87593e-08	-2.62647e-08	-3.5253e-08	-4.57828e-08	-5.78756e-08	-7.1503e-08	-8.65752e-08	-1.02932e-07	-1.20337e-07	-1.3848e-07	-1.56986e-07	-1.7543e-07	-1.93357e-07	-2.10315e-07	-2.25883e-07	-2.39701e-07	-2.51495e-07	-2.61101e-07	-2.6847e-07	-2.73664e-07	-2.76854e-07	-2.78289e-07	-2.78277e-07	-2.77156e-07	-2.75264e-07	-2.72916e-07	-2.70385e-07	-2.67887e-07	-2.65575e-07	-2.63536e-07	-2.61795e-07	-2.60323e-07	-2.59049e-07	-2.5787e-07	-2.56669e-07	-2.55326e-07	-2.53731e-07	-2.51797e-07	-2.49463e-07	-2.46699e-07	-2.43505e-07	-2.39914e-07	-2.35977e-07	-2.31767e-07
-6.4	-4.95823e-10	-2.2523e-09	-5.33117e-09	-9.82664e-09	-1.58612e-08	-2.35681e-08	-3.30818e-08	-4.45235e-08	-5.79844e-08	-7.35079e-08	-9.1071e-08	-1.10567e-07	-1.31793e-07	-1.54439e-07	-1.78093e-07	-2.02249e-07	-2.26325e-07	-2.49701e-07	-2.71752e-07	-2.91899e-07	-3.09646e-07	-3.24623e-07	-3.36612e-07	-3.45557e-07	-3.51567e-07	-3.54894e-07	-3.55905e-07	-3.55043e-07	-3.52787e-07	-3.49613e-07	-3.45959e-07	-3.42197e-07	-3.38618e-07	-3.35419e-07	-3.32707e-07	-3.30499e-07	-3.2874e-07	-3.27313e-07	-3.26065e-07	-3.2482e-07	-3.23404e-07	-3.21662e-07	-3.19469e-07	-3.16741e-07	-3.13439e-07	-3.09568e-07	-3.05173e-07	-3.00329e-07	-2.95133e-07
-6.6	-6.1276e-10	-2.78584e-09	-6.6029e-09	-1.21923e-08	-1.97215e-08	-2.93753e-08	-4.13428e-08	-5.57988e-08	-7.28813e-08	-9.26668e-08	-1.15144e-07	-1.40191e-07	-1.67552e-07	-1.96828e-07	-2.27471e-07	-2.58801e-07	-2.90034e-07	-3.2032e-07	-3.48806e-07	-3.74696e-07	-3.97313e-07	-4.16156e-07	-4.30937e-07	-4.41603e-07	-4.48327e-07	-4.51485e-07	-4.51608e-07	-4.4933e-07	-4.45328e-07	-4.40264e-07	-4.34742e-07	-4.29265e-07	-4.24218e-07	-4.19854e-07	-4.16296e-07	-4.13547e-07	-4.11505e-07	-4.09991e-07	-4.08773e-07	-4.07597e-07	-4.06211e-07	-4.04395e-07	-4.01976e-07	-3.98841e-07	-3.94943e-07	-3.90296e-07	-3.84966e-07	-3.79062e-07	-3.72715e-07
-6.8	-7.50565e-10	-3.41535e-09	-8.10615e-09	-1.49954e-08	-2.43091e-08	-3.62995e-08	-5.12285e-08	-6.93437e-08	-9.08481e-08	-1.15867e-07	-1.44412e-07	-1.76346e-07	-2.11355e-07	-2.48925e-07	-2.88337e-07	-3.28687e-07	-3.68917e-07	-4.07878e-07	-4.44406e-07	-4.77416e-07	-5.05987e-07	-5.29445e-07	-5.47415e-07	-5.59853e-07	-5.67033e-07	-5.69506e-07	-5.68039e-07	-5.6353e-07	-5.56926e-07	-5.49144e-07	-5.41002e-07	-5.33176e-07	-5.26171e-07	-5.20303e-07	-5.15708e-07	-5.12357e-07	-5.10082e-07	-5.08606e-07	-5.0759e-07	-5.06665e-07	-5.05475e-07	-5.03711e-07	-5.01136e-07	-4.97604e-07	-4.9306e-07	-4.87535e-07	-4.81134e-07	-4.7401e-07	-4.66345e-07
-7	-9.1062e-10	-4.14739e-09	-9.85763e-09	-1.82697e-08	-2.96841e-08	-4.444e-08	-6.28947e-08	-8.5392e-08	-1.12224e-07	-1.43585e-07	-1.79525e-07	-2.19898e-07	-2.64322e-07	-3.12143e-07	-3.62429e-07	-4.13983e-07	-4.65393e-07	-5.15111e-07	-5.61566e-07	-6.03284e-07	-6.3902e-07	-6.67874e-07	-6.89364e-07	-7.03468e-07	-7.1061e-07	-7.11593e-07	-7.07512e-07	-6.99628e-07	-6.89255e-07	-6.77644e-07	-6.65902e-07	-6.54921e-07	-6.4535e-07	-6.37577e-07	-6.31744e-07	-6.27765e-07	-6.2537e-07	-6.24148e-07	-6.23603e-07	-6.2321e-07	-6.22469e-07	-6.20952e-07	-6.18343e-07	-6.14453e-07	-6.09225e-07	-6.02726e-07	-5.95114e-07	-5.86613e-07	-5.77475e-07
-7.2	-1.09355e-09	-4.98514e-09	-1.1866e-08	-2.2034e-08	-3.58829e-08	-5.38616e-08	-7.64492e-08	-1.04115e-07	-1.37269e-07	-1.76203e-07	-2.21025e-07	-2.7159e-07	-3.2744e-07	-3.87757e-07	-4.51339e-07	-5.16621e-07	-5.81734e-07	-6.44612e-07	-7.03143e-07	-7.55345e-07	-7.99548e-07	-8.34554e-07	-8.59753e-07	-8.7517e-07	-8.81444e-07	-8.79739e-07	-8.71598e-07	-8.58778e-07	-8.43081e-07	-8.26202e-07	-8.09608e-07	-7.94467e-07	-7.81597e-07	-7.71465e-07	-7.64197e-07	-7.5962e-07	-7.57315e-07	-7.56681e-07	-7.57008e-07	-7.57556e-07	-7.57631e-07	-7.5665e-07	-7.54192e-07	-7.50023e-07	-7.44095e-07	-7.3653e-07	-7.27575e-07	-7.17556e-07	-7.0682e-07
-7.4	-1.29894e-09	-5.92694e-09	-1.41284e-08	-2.62858e-08	-4.29068e-08	-6.45762e-08	-9.19254e-08	-1.25583e-07	-1.66113e-07	-2.13938e-07	-2.69249e-07	-3.3192e-07	-4.01413e-07	-4.76716e-07	-5.56301e-07	-6.38141e-07	-7.19786e-07	-7.98504e-07	-8.71483e-07	-9.36078e-07	-9.90065e-07	-1.03187e-06	-1.06072e-06	-1.07673e-06	-1.08086e-06	-1.07475e-06	-1.06058e-06	-1.04076e-06	-1.01772e-06	-9.93746e-07	-9.70751e-07	-9.50233e-07	-9.33209e-07	-9.20216e-07	-9.11344e-07	-9.06284e-07	-9.04407e-07	-9.0485e-07	-9.06615e-07	-9.08673e-07	-9.10074e-07	-9.10032e-07	-9.07994e-07	-9.03676e-07	-8.9706e-07	-8.88357e-07	-8.77947e-07	-8.66298e-07	-8.53897e-07
-7.6	-1.52498e-09	-6.96485e-09	-1.66269e-08	-3.09939e-08	-5.07098e-08	-7.65231e-08	-1.09251e-07	-1.49721e-07	-1.9869e-07	-2.56751e-07	-3.24215e-07	-4.00993e-07	-4.86472e-07	-5.79414e-07	-6.77904e-07	-7.79349e-07	-8.80572e-07	-9.77997e-07	-1.06792e-06	-1.14685e-06	-1.21184e-06	-1.26085e-06	-1.29292e-06	-1.30831e-06	-1.30842e-06	-1.29557e-06	-1.27276e-06	-1.24327e-06	-1.21038e-06	-1.17706e-06	-1.1458e-06	-1.11848e-06	-1.09633e-06	-1.07996e-06	-1.06936e-06	-1.06404e-06	-1.06309e-06	-1.06528e-06	-1.06924e-06	-1.07357e-06	-1.07698e-06	-1.07842e-06	-1.07717e-06	-1.0729e-06	-1.06566e-06	-1.05578e-06	-1.04384e-06	-1.03051e-06	-1.01647e-06
-7.8	-1.76825e-09	-8.08327e-09	-1.93247e-08	-3.60916e-08	-5.91859e-08	-8.95488e-08	-1.28219e-07	-1.7626e-07	-2.3467e-07	-3.04256e-07	-3.85489e-07	-4.78345e-07	-5.82142e-07	-6.95396e-07	-8.15736e-07	-9.39889e-07	-1.06379e-06	-1.18282e-06	-1.29215e-06	-1.38721e-06	-1.46417e-06	-1.52038e-06	-1.5547e-06	-1.56759e-06	-1.56108e-06	-1.5384e-06	-1.50363e-06	-1.46119e-06	-1.41538e-06	-1.37007e-06	-1.32839e-06	-1.29266e-06	-1.26435e-06	-1.24407e-06	-1.2317e-06	-1.22647e-06	-1.22709e-06	-1.23191e-06	-1.23904e-06	-1.24661e-06	-1.2529e-06	-1.25651e-06	-1.25655e-06	-1.25264e-06	-1.24489e-06	-1.23386e-06	-1.22038e-06	-1.20543e-06	-1.18991e-06
-8	-2.02341e-09	-9.25796e-09	-2.21642e-08	-4.14714e-08	-6.81601e-08	-1.03391e-07	-1.48455e-07	-2.04698e-07	-2.73398e-07	-3.55624e-07	-4.52052e-07	-5.62758e-07	-6.87004e-07	-8.23041e-07	-9.67979e-07	-1.11775e-06	-1.26723e-06	-1.41052e-06	-1.54142e-06	-1.65403e-06	-1.74342e-06	-1.80623e-06	-1.84109e-06	-1.84881e-06	-1.83225e-06	-1.79584e-06	-1.74506e-06	-1.68575e-06	-1.6235e-06	-1.5632e-06	-1.50873e-06	-1.46288e-06	-1.42731e-06	-1.40262e-06	-1.3885e-06	-1.38383e-06	-1.38684e-06	-1.39532e-06	-1.40679e-06	-1.41877e-06	-1.42899e-06	-1.43567e-06	-1.43766e-06	-1.43452e-06	-1.42651e-06	-1.41447e-06	-1.3996e-06	-1.38323e-06	-1.36661e-06
-8.2	-2.28323e-09	-1.04557e-08	-2.50651e-08	-4.69822e-08	-7.7382e-08	-1.17665e-07	-1.69407e-07	-2.34263e-07	-3.13837e-07	-4.09503e-07	-5.22185e-07	-6.52095e-07	-7.98457e-07	-9.59247e-07	-1.131e-06	-1.30875e-06	-1.48612e-06	-1.65571e-06	-1.80968e-06	-1.94054e-06	-2.04203e-06	-2.10994e-06	-2.14273e-06	-2.14168e-06	-2.11074e-06	-2.05592e-06	-1.98445e-06	-1.90389e-06	-1.82135e-06	-1.74289e-06	-1.6732e-06	-1.61551e-06	-1.57163e-06	-1.54209e-06	-1.52628e-06	-1.52267e-06	-1.52893e-06	-1.54221e-06	-1.5593e-06	-1.57699e-06	-1.59239e-06	-1.6032e-06	-1.60798e-06	-1.60625e-06	-1.59844e-06	-1.58575e-06	-1.56984e-06	-1.55252e-06	-1.53545e-06
-8.4	-2.53862e-09	-1.16345e-08	-2.7926e-08	-5.24308e-08	-8.65274e-08	-1.3187e-07	-1.90334e-07	-2.63909e-07	-3.54554e-07	-4.6398e-07	-5.93397e-07	-7.43183e-07	-9.12545e-07	-1.09918e-06	-1.29901e-06	-1.50605e-06	-1.71253e-06	-1.90934e-06	-2.08673e-06	-2.23533e-06	-2.34738e-06	-2.41775e-06	-2.44474e-06	-2.43035e-06	-2.37993e-06	-2.30143e-06	-2.20421e-06	-2.09786e-06	-1.9912e-06	-1.89154e-06	-1.80437e-06	-1.73329e-06	-1.68018e-06	-1.64536e-06	-1.6279e-06	-1.62577e-06	-1.63605e-06	-1.65515e-06	-1.67908e-06	-1.70382e-06	-1.72573e-06	-1.74192e-06	-1.75059e-06	-1.75118e-06	-1.74435e-06	-1.73172e-06	-1.71551e-06	-1.69811e-06	-1.68164e-06
-8.6	-2.77901e-09	-1.27455e-08	-3.06274e-08	-5.7588e-08	-9.5208e-08	-1.45395e-07	-2.10326e-07	-2.92333e-07	-3.93735e-07	-5.16599e-07	-6.62432e-07	-8.31801e-07	-1.02391e-06	-1.23617e-06	-1.46385e-06	-1.69989e-06	-1.935e-06	-2.15813e-06	-2.35743e-06	-2.52148e-06	-2.64088e-06	-2.70956e-06	-2.72586e-06	-2.69268e-06	-2.61716e-06	-2.50957e-06	-2.38171e-06	-2.24543e-06	-2.11137e-06	-1.98807e-06	-1.88171e-06	-1.79611e-06	-1.73303e-06	-1.69255e-06	-1.6733e-06	-1.67276e-06	-1.68742e-06	-1.71297e-06	-1.74464e-06	-1.77755e-06	-1.80727e-06	-1.83021e-06	-1.84416e-06	-1.84843e-06	-1.84388e-06	-1.83259e-06	-1.81739e-06	-1.8013e-06	-1.78699e-06
-8.8	-2.99292e-09	-1.37353e-08	-3.30384e-08	-6.2201e-08	-1.02992e-07	-1.57556e-07	-2.28354e-07	-3.18038e-07	-4.29271e-07	-5.64457e-07	-7.2539e-07	-9.12814e-07	-1.12592e-06	-1.36183e-06	-1.61513e-06	-1.87763e-06	-2.13841e-06	-2.38441e-06	-2.60151e-06	-2.77618e-06	-2.8974e-06	-2.95841e-06	-2.95791e-06	-2.89999e-06	-2.79387e-06	-2.65246e-06	-2.4901e-06	-2.321e-06	-2.15757e-06	-2.00943e-06	-1.88318e-06	-1.78261e-06	-1.70921e-06	-1.66262e-06	-1.64108e-06	-1.64163e-06	-1.66026e-06	-1.69211e-06	-1.73168e-06	-1.77333e-06	-1.81189e-06	-1.84299e-06	-1.86391e-06	-1.8738e-06	-1.87356e-06	-1.86568e-06	-1.8536e-06	-1.84098e-06	-1.83103e-06
-9	-3.16878e-09	-1.455e-08	-3.50261e-08	-6.60113e-08	-1.09435e-07	-1.67643e-07	-2.43335e-07	-3.39437e-07	-4.589e-07	-6.04407e-07	-7.77983e-07	-9.80498e-07	-1.21109e-06	-1.46654e-06	-1.74074e-06	-2.02431e-06	-2.30468e-06	-2.5667e-06	-2.79404e-06	-2.97107e-06	-3.08554e-06	-3.13058e-06	-3.10588e-06	-3.01745e-06	-2.8767e-06	-2.69874e-06	-2.50039e-06	-2.29795e-06	-2.10543e-06	-1.93321e-06	-1.78793e-06	-1.67299e-06	-1.58935e-06	-1.53617e-06	-1.5113e-06	-1.51153e-06	-1.53261e-06	-1.56937e-06	-1.6158e-06	-1.66574e-06	-1.71338e-06	-1.75388e-06	-1.78388e-06	-1.80201e-06	-1.80904e-06	-1.80765e-06	-1.80179e-06	-1.79567e-06	-1.79295e-06
-9.2	-3.29591e-09	-1.51396e-08	-3.64669e-08	-6.87773e-08	-1.14118e-07	-1.7498e-07	-2.54235e-07	-3.54998e-07	-4.80414e-07	-6.33342e-07	-8.15929e-07	-1.02907e-06	-1.27174e-06	-1.54032e-06	-1.82794e-06	-2.12401e-06	-2.41425e-06	-2.68144e-06	-2.90688e-06	-3.07333e-06	-3.16836e-06	-3.18649e-06	-3.12968e-06	-3.00636e-06	-2.82978e-06	-2.61655e-06	-2.38487e-06	-2.15245e-06	-1.93435e-06	-1.74148e-06	-1.58007e-06	-1.45273e-06	-1.35959e-06	-1.29928e-06	-1.26946e-06	-1.26697e-06	-1.28763e-06	-1.32625e-06	-1.37687e-06	-1.43322e-06	-1.48927e-06	-1.5398e-06	-1.58087e-06	-1.61042e-06	-1.62865e-06	-1.63797e-06	-1.64244e-06	-1.64672e-06	-1.65472e-06
-9.4	-3.36555e-09	-1.54632e-08	-3.72588e-08	-7.02989e-08	-1.16692e-07	-1.79001e-07	-2.60178e-07	-3.63414e-07	-4.91913e-07	-6.48561e-07	-8.35468e-07	-1.05338e-06	-1.30098e-06	-1.57411e-06	-1.86502e-06	-2.16187e-06	-2.44864e-06	-2.70571e-06	-2.91234e-06	-3.05086e-06	-3.11009e-06	-3.08787e-06	-2.99105e-06	-2.83157e-06	-2.62297e-06	-2.38077e-06	-2.12318e-06	-1.86865e-06	-1.63253e-06	-1.42552e-06	-1.25321e-06	-1.11698e-06	-1.01593e-06	-9.48155e-07	-9.11403e-07	-9.02977e-07	-9.19402e-07	-9.56178e-07	-1.00763e-06	-1.06746e-06	-1.12985e-06	-1.18981e-06	-1.243e-06	-1.28634e-06	-1.31927e-06	-1.34374e-06	-1.36335e-06	-1.3824e-06	-1.40492e-06
-9.6	-3.37186e-09	-1.54933e-08	-3.73334e-08	-7.04405e-08	-1.16919e-07	-1.7932e-07	-2.60561e-07	-3.63775e-07	-4.92065e-07	-6.48156e-07	-8.33917e-07	-1.04974e-06	-1.2938e-06	-1.56124e-06	-1.84334e-06	-2.12693e-06	-2.39394e-06	-2.62252e-06	-2.79073e-06	-2.87994e-06	-2.88041e-06	-2.79878e-06	-2.65415e-06	-2.46407e-06	-2.23762e-06	-1.98197e-06	-1.71145e-06	-1.44599e-06	-1.20242e-06	-9.90699e-07	-8.14909e-07	-6.74911e-07	-5.68558e-07	-4.93579e-07	-4.48247e-07	-4.31191e-07	-4.4061e-07	-4.72949e-07	-5.22262e-07	-5.81923e-07	-6.46858e-07	-7.1339e-07	-7.77561e-07	-8.35162e-07	-8.84176e-07	-9.26194e-07	-9.6456e-07	-1.00251e-06	-1.04301e-06
-9.8	-3.31267e-09	-1.52195e-08	-3.66645e-08	-6.91498e-08	-1.14707e-07	-1.75782e-07	-2.55142e-07	-3.55715e-07	-4.8033e-07	-6.31348e-07	-8.10175e-07	-1.01662e-06	-1.24815e-06	-1.49902e-06	-1.75945e-06	-2.01488e-06	-2.24527e-06	-2.42728e-06	-2.53646e-06	-2.55036e-06	-2.46576e-06	-2.30908e-06	-2.11649e-06	-1.90812e-06	-1.6832e-06	-1.43486e-06	-1.16869e-06	-9.05473e-07	-6.65934e-07	-4.60114e-07	-2.89748e-07	-1.52437e-07	-4.46594e-08	3.59849e-08	8.98839e-08	1.15902e-07	1.13027e-07	8.28885e-08	3.20278e-08	-2.99358e-08	-9.54251e-08	-1.61102e-07	-2.25905e-07	-2.88716e-07	-3.48512e-07	-4.06038e-07	-4.63446e-07	-5.2217e-07	-5.82795e-07
-10	-3.18983e-09	-1.46504e-08	-3.52731e-08	-6.64677e-08	-1.10127e-07	-1.68501e-07	-2.44098e-07	-3.39501e-07	-4.57097e-07	-5.98702e-07	-7.65051e-07	-9.55172e-07	-1.16564e-06	-1.38973e-06	-1.61665e-06	-1.83052e-06	-2.0102e-06	-2.13124e-06	-2.1645e-06	-2.08745e-06	-1.91474e-06	-1.6949e-06	-1.47051e-06	-1.2546e-06	-1.03598e-06	-7.98724e-07	-5.43254e-07	-2.91086e-07	-6.54845e-08	1.24467e-07	2.80366e-07	4.07697e-07	5.11646e-07	5.94354e-07	6.53989e-07	6.85622e-07	6.82293e-07	6.40473e-07	5.70324e-07	4.926e-07	4.24016e-07	3.70022e-07	3.26795e-07	2.85357e-07	2.36327e-07	1.75237e-07	1.03815e-07	2.615e-08	-5.41278e-08
-10.2	-3.00918e-09	-1.38134e-08	-3.32271e-08	-6.25275e-08	-1.03411e-07	-1.57858e-07	-2.28023e-07	-3.16031e-07	-4.237e-07	-5.52152e-07	-7.0131e-07	-8.69291e-07	-1.05169e-06	-1.24087e-06	-1.42518e-06	-1.58811e-06	-1.70868e-06	-1.76209e-06	-1.71789e-06	-1.56343e-06	-1.33389e-06	-1.08583e-06	-8.52192e-07	-6.32848e-07	-4.09458e-07	-1.66215e-07	9.10192e-08	3.34398e-07	5.40538e-07	7.06566e-07	8.39907e-07	9.49789e-07	1.0433e-06	1.12203e-06	1.1815e-06	1.21147e-06	1.19463e-06	1.12144e-06	1.0129e-06	9.07978e-07	8.34601e-07	8.00823e-07	7.98912e-07	8.08384e-07	8.01361e-07	7.59048e-07	6.85132e-07	5.94559e-07	4.98475e-07
-10.4	-2.77999e-09	-1.27519e-08	-3.06345e-08	-5.75422e-08	-9.49322e-08	-1.44464e-07	-2.07872e-07	-2.86753e-07	-3.82279e-07	-4.94807e-07	-6.23395e-07	-7.65231e-07	-9.1501e-07	-1.06433e-06	-1.20118e-06	-1.30936e-06	-1.36952e-06	-1.35934e-06	-1.25442e-06	-1.05639e-06	-8.10073e-07	-5.64111e-07	-3.35434e-07	-1.12343e-07	1.26606e-07	3.91653e-07	6.64007e-07	9.03506e-07	1.08731e-06	1.2234e-06	1.32751e-06	1.41281e-06	1.48819e-06	1.55477e-06	1.60583e-06	1.6257e-06	1.58662e-06	1.476e-06	1.32852e-06	1.19959e-06	1.12527e-06	1.11556e-06	1.16116e-06	1.23363e-06	1.28699e-06	1.28223e-06	1.21952e-06	1.12547e-06	1.02072e-06
-10.6	-2.51409e-09	-1.15212e-08	-2.76328e-08	-5.17825e-08	-8.51653e-08	-1.29093e-07	-1.84852e-07	-2.53492e-07	-3.35528e-07	-4.30566e-07	-5.36848e-07	-6.50748e-07	-7.66264e-07	-8.74593e-07	-9.6392e-07	-1.01935e-06	-1.02452e-06	-9.62708e-07	-8.20206e-07	-6.08926e-07	-3.70762e-07	-1.39922e-07	8.02689e-08	3.08073e-07	5.63969e-07	8.4958e-07	1.13179e-06	1.36012e-06	1.51536e-06	1.61646e-06	1.68606e-06	1.74035e-06	1.78943e-06	1.83444e-06	1.86785e-06	1.87198e-06	1.81503e-06	1.68354e-06	1.51837e-06	1.38249e-06	1.31638e-06	1.33199e-06	1.41993e-06	1.54701e-06	1.65475e-06	1.68924e-06	1.64643e-06	1.55972e-06	1.45602e-06
-10.8	-2.22455e-09	-1.01826e-08	-2.43742e-08	-4.55474e-08	-7.46317e-08	-1.12592e-07	-1.60283e-07	-2.18232e-07	-2.86354e-07	-3.636e-07	-4.4755e-07	-5.33989e-07	-6.16535e-07	-6.86424e-07	-7.32602e-07	-7.42195e-07	-7.02417e-07	-6.03104e-07	-4.40566e-07	-2.30944e-07	-7.47721e-09	2.0864e-07	4.22246e-07	6.52932e-07	9.1596e-07	1.20212e-06	1.468e-06	1.66373e-06	1.77984e-06	1.84131e-06	1.87234e-06	1.89008e-06	1.90526e-06	1.91948e-06	1.92635e-06	1.91153e-06	1.84876e-06	1.72512e-06	1.57506e-06	1.45708e-06	1.41205e-06	1.45377e-06	1.57296e-06	1.73338e-06	1.87203e-06	1.93332e-06	1.9137e-06	1.84519e-06	1.75358e-06
-11	-1.92446e-09	-8.79716e-09	-2.101e-08	-3.91332e-08	-6.38462e-08	-9.57951e-08	-1.35447e-07	-1.82881e-07	-2.37523e-07	-2.9783e-07	-3.60943e-07	-4.22358e-07	-4.75692e-07	-5.12661e-07	-5.23424e-07	-4.97421e-07	-4.25309e-07	-3.0197e-07	-1.29852e-07	7.49488e-08	2.87504e-07	4.94453e-07	7.02701e-07	9.28148e-07	1.17738e-06	1.43148e-06	1.64692e-06	1.78771e-06	1.8556e-06	1.87388e-06	1.86341e-06	1.84063e-06	1.81603e-06	1.79229e-06	1.76564e-06	1.72815e-06	1.6659e-06	1.57065e-06	1.46377e-06	1.38789e-06	1.37756e-06	1.44598e-06	1.5834e-06	1.75356e-06	1.89942e-06	1.97674e-06	1.98414e-06	1.94404e-06	1.87521e-06
-11.2	-1.62566e-09	-7.42017e-09	-1.76765e-08	-3.2805e-08	-5.32648e-08	-7.94307e-08	-1.11453e-07	-1.49067e-07	-1.91355e-07	-2.36475e-07	-2.81389e-07	-3.21625e-07	-3.51169e-07	-3.62595e-07	-3.47564e-07	-2.97825e-07	-2.06957e-07	-7.28911e-08	9.97239e-08	2.97335e-07	5.01306e-07	7.00761e-07	8.98758e-07	1.10328e-06	1.31214e-06	1.50396e-06	1.64709e-06	1.72399e-06	1.74125e-06	1.71508e-06	1.66196e-06	1.59706e-06	1.53037e-06	1.46555e-06	1.40173e-06	1.33735e-06	1.27085e-06	1.20275e-06	1.14519e-06	1.12169e-06	1.1532e-06	1.24737e-06	1.39359e-06	1.56087e-06	1.70698e-06	1.80257e-06	1.84407e-06	1.84039e-06	1.80241e-06
-11.4	-1.33783e-09	-6.09652e-09	-1.44835e-08	-2.67742e-08	-4.32472e-08	-6.40648e-08	-8.91458e-08	-1.17998e-07	-1.49518e-07	-1.81771e-07	-2.11789e-07	-2.35422e-07	-2.47337e-07	-2.41234e-07	-2.10418e-07	-1.48785e-07	-5.22592e-08	7.93989e-08	2.41216e-07	4.22682e-07	6.09997e-07	7.92509e-07	9.66878e-07	1.13245e-06	1.28258e-06	1.40172e-06	1.47353e-06	1.49189e-06	1.46092e-06	1.39015e-06	1.29425e-06	1.18889e-06	1.08388e-06	9.82033e-07	8.83516e-07	7.91423e-07	7.12857e-07	6.56206e-07	6.3107e-07	6.48085e-07	7.14636e-07	8.30284e-07	9.83702e-07	1.15214e-06	1.30805e-06	1.4308e-06	1.51037e-06	1.54403e-06	1.53762e-06
-11.6	-1.06783e-09	-4.85787e-09	-1.15077e-08	-2.11856e-08	-3.40335e-08	-5.00639e-08	-6.9051e-08	-9.03921e-08	-1.12946e-07	-1.34869e-07	-1.53475e-07	-1.65167e-07	-1.65502e-07	-1.49459e-07	-1.11999e-07	-4.89206e-08	4.20061e-08	1.59824e-07	2.99609e-07	4.52803e-07	6.08805e-07	7.57718e-07	8.92507e-07	1.0079e-06	1.09739e-06	1.15247e-06	1.16607e-06	1.13507e-06	1.05974e-06	9.47927e-07	8.16287e-07	6.80687e-07	5.47863e-07	4.17199e-07	2.89048e-07	1.71298e-07	7.76236e-08	2.04767e-08	8.10282e-09	4.47475e-08	1.30057e-07	2.58466e-07	4.18816e-07	5.9464e-07	7.66866e-07	9.17404e-07	1.02978e-06	1.09391e-06	1.1143e-06
-11.8	-8.19503e-10	-3.7216e-09	-8.78975e-09	-1.61133e-08	-2.57396e-08	-3.75905e-08	-5.13754e-08	-6.64824e-08	-8.18593e-08	-9.5898e-08	-1.06354e-07	-1.1033e-07	-1.04385e-07	-8.48117e-08	-4.81223e-08	8.24847e-09	8.51125e-08	1.8074e-07	2.90438e-07	4.06894e-07	5.21404e-07	6.25462e-07	7.11974e-07	7.75383e-07	8.10903e-07	8.14166e-07	7.82107e-07	7.12214e-07	6.05004e-07	4.71292e-07	3.27624e-07	1.83278e-07	3.65348e-08	-1.17905e-07	-2.77355e-07	-4.24694e-07	-5.36809e-07	-5.99658e-07	-6.09518e-07	-5.67311e-07	-4.77625e-07	-3.47941e-07	-1.88008e-07	-9.83261e-09	1.72551e-07	3.42854e-07	4.81623e-07	5.74288e-07	6.22781e-07
-12	-5.93784e-10	-2.69154e-09	-6.33705e-09	-1.15654e-08	-1.83662e-08	-2.6621e-08	-3.60392e-08	-4.60805e-08	-5.58746e-08	-6.41509e-08	-6.92022e-08	-6.89061e-08	-6.08489e-08	-4.25724e-08	-1.19717e-08	3.21807e-08	8.96587e-08	1.58303e-07	2.33851e-07	3.10232e-07	3.80443e-07	4.37676e-07	4.76269e-07	4.92096e-07	4.82365e-07	4.45537e-07	3.81317e-07	2.89937e-07	1.76343e-07	5.22269e-08	-7.40298e-08	-2.05329e-07	-3.52695e-07	-5.25417e-07	-7.17836e-07	-9.01018e-07	-1.03764e-06	-1.11085e-06	-1.12463e-06	-1.08608e-06	-1.00277e-06	-8.82912e-07	-7.34157e-07	-5.64363e-07	-3.82601e-07	-2.00037e-07	-3.49956e-08	9.20195e-08	1.74146e-07
-12.2	-3.89161e-10	-1.76005e-09	-4.12841e-09	-7.49483e-09	-1.18197e-08	-1.69819e-08	-2.27374e-08	-2.86722e-08	-3.41576e-08	-3.8317e-08	-4.0024e-08	-3.7944e-08	-3.06513e-08	-1.68247e-08	4.46316e-09	3.33953e-08	6.90572e-08	1.09186e-07	1.50148e-07	1.87237e-07	2.15305e-07	2.29547e-07	2.26253e-07	2.03223e-07	1.59821e-07	9.70572e-08	1.76236e-08	-7.32393e-08	-1.66679e-07	-2.56629e-07	-3.47604e-07	-4.53267e-07	-5.90111e-07	-7.69264e-07	-9.83354e-07	-1.19525e-06	-1.35496e-06	-1.44124e-06	-1.46469e-06	-1.43791e-06	-1.37001e-06	-1.26907e-06	-1.14055e-06	-9.88712e-07	-8.17344e-07	-6.29847e-07	-4.41597e-07	-2.81274e-07	-1.6793e-07
-12.4	-2.02264e-10	-9.10958e-10	-2.12191e-09	-3.81462e-09	-5.93899e-09	-8.39467e-09	-1.10114e-08	-1.35304e-08	-1.55909e-08	-1.67289e-08	-1.63988e-08	-1.40244e-08	-9.09346e-09	-1.29052e-09	9.33093e-09	2.21658e-08	3.59049e-08	4.84693e-08	5.70994e-08	5.86223e-08	4.99086e-08	2.84066e-08	-7.34535e-09	-5.73846e-08	-1.20146e-07	-1.92413e-07	-2.68911e-07	-3.40567e-07	-3.98485e-07	-4.45291e-07	-4.96415e-07	-5.71419e-07	-6.87867e-07	-8.56111e-07	-1.06773e-06	-1.28382e-06	-1.45158e-06	-1.54842e-06	-1.58619e-06	-1.57825e-06	-1.53299e-06	-1.45729e-06	-1.35473e-06	-1.2271e-06	-1.07461e-06	-8.94795e-07	-6.99506e-07	-5.22211e-07	-3.91348e-07
-12.6	-2.86182e-11	-1.22954e-10	-2.63297e-10	-4.14777e-10	-5.25351e-10	-5.24444e-10	-3.23877e-10	1.75028e-10	1.06706e-09	2.4179e-09	4.22343e-09	6.35818e-09	8.50846e-09	1.01086e-08	1.02861e-08	7.84412e-09	1.29734e-09	-1.10198e-08	-3.07694e-08	-5.93756e-08	-9.77341e-08	-1.45932e-07	-2.02974e-07	-2.66597e-07	-3.33149e-07	-3.97787e-07	-4.54439e-07	-4.94313e-07	-5.11852e-07	-5.163e-07	-5.28641e-07	-5.69768e-07	-6.55301e-07	-7.92917e-07	-9.73764e-07	-1.16388e-06	-1.31942e-06	-1.42142e-06	-1.47659e-06	-1.49268e-06	-1.47484e-06	-1.42768e-06	-1.35338e-06	-1.25278e-06	-1.12582e-06	-9.69766e-07	-7.92891e-07	-6.25433e-07	-4.98097e-07
-12.8	1.36628e-10	6.26913e-10	1.50537e-09	2.82097e-09	4.62882e-09	6.97379e-09	9.87093e-09	1.32752e-08	1.70421e-08	2.08786e-08	2.42862e-08	2.65101e-08	2.65001e-08	2.29133e-08	1.41739e-08	-1.38202e-09	-2.52787e-08	-5.86113e-08	-1.01751e-07	-1.54146e-07	-2.14245e-07	-2.79519e-07	-3.46443e-07	-4.10482e-07	-4.66169e-07	-5.0772e-07	-5.30068e-07	-5.28533e-07	-5.02981e-07	-4.65996e-07	-4.38934e-07	-4.4076e-07	-4.83755e-07	-5.72907e-07	-7.0132e-07	-8.45867e-07	-9.77702e-07	-1.0815e-06	-1.15472e-06	-1.19658e-06	-1.20754e-06	-1.18918e-06	-1.14275e-06	-1.06943e-06	-9.71249e-07	-8.49866e-07	-7.12485e-07	-5.80642e-07	-4.79207e-07
-13	2.97984e-10	1.35994e-09	3.2377e-09	5.99968e-09	9.71352e-09	1.44138e-08	2.00662e-08	2.65162e-08	3.34268e-08	4.02071e-08	4.59385e-08	4.93214e-08	4.86567e-08	4.1907e-08	2.68614e-08	1.4411e-09	-3.58666e-08	-8.55025e-08	-1.46396e-07	-2.1584e-07	-2.89703e-07	-3.62846e-07	-4.29477e-07	-4.83174e-07	-5.16979e-07	-5.24584e-07	-5.02587e-07	-4.51554e-07	-3.77407e-07	-2.94646e-07	-2.22704e-07	-1.77503e-07	-1.6863e-07	-2.00541e-07	-2.71262e-07	-3.69572e-07	-4.78382e-07	-5.82735e-07	-6.7167e-07	-7.36962e-07	-7.74036e-07	-7.8145e-07	-7.59885e-07	-7.11715e-07	-6.41673e-07	-5.56418e-07	-4.64999e-07	-3.8159e-07	-3.21518e-07
-13.2	4.59044e-10	2.09307e-09	4.9763e-09	9.2063e-09	1.48792e-08	2.20437e-08	3.06511e-08	4.04859e-08	5.10821e-08	6.16292e-08	7.0879e-08	7.70836e-08	7.79847e-08	7.09175e-08	5.30646e-08	2.19153e-08	-2.40805e-08	-8.47285e-08	-1.57479e-07	-2.3729e-07	-3.17158e-07	-3.89645e-07	-4.47977e-07	-4.85161e-07	-4.92993e-07	-4.63961e-07	-3.95623e-07	-2.92917e-07	-1.66932e-07	-3.38619e-08	8.82227e-08	1.84845e-07	2.46628e-07	2.67503e-07	2.44989e-07	1.833e-07	9.38722e-08	-8.3556e-09	-1.07771e-07	-1.90298e-07	-2.46624e-07	-2.73076e-07	-2.70323e-07	-2.42458e-07	-1.96976e-07	-1.43809e-07	-9.35834e-08	-5.66668e-08	-4.10762e-08
-13.4	6.22034e-10	2.83677e-09	6.74757e-09	1.24936e-08	2.02199e-08	3.00193e-08	4.18717e-08	5.55588e-08	7.05606e-08	8.59392e-08	1.00223e-07	1.11323e-07	1.16522e-07	1.12587e-07	9.60947e-08	6.4013e-08	1.45783e-08	-5.15812e-08	-1.30507e-07	-2.14401e-07	-2.93085e-07	-3.5799e-07	-4.0361e-07	-4.24135e-07	-4.10292e-07	-3.51947e-07	-2.45756e-07	-9.97188e-08	7.08227e-08	2.48136e-07	4.14694e-07	5.56081e-07	6.61791e-07	7.24309e-07	7.39316e-07	7.07892e-07	6.37134e-07	5.38997e-07	4.31611e-07	3.36297e-07	2.68864e-07	2.35225e-07	2.32902e-07	2.53244e-07	2.83579e-07	3.11267e-07	3.26812e-07	3.23705e-07	2.98772e-07
-13.6	7.87517e-10	3.59382e-09	8.55862e-09	1.58764e-08	2.57627e-08	3.83874e-08	5.3805e-08	7.18575e-08	9.20524e-08	1.13425e-07	1.34395e-07	1.52658e-07	1.65142e-07	1.68119e-07	1.57541e-07	1.29686e-07	8.22523e-08	1.58375e-08	-6.46069e-08	-1.48554e-07	-2.23053e-07	-2.79553e-07	-3.14661e-07	-3.24162e-07	-2.98239e-07	-2.24012e-07	-9.59286e-08	7.63532e-08	2.73962e-07	4.77995e-07	6.71537e-07	8.40844e-07	9.75531e-07	1.06772e-06	1.11191e-06	1.10603e-06	1.05049e-06	9.51618e-07	8.32067e-07	7.24732e-07	6.54002e-07	6.28074e-07	6.41476e-07	6.77653e-07	7.13186e-07	7.28829e-07	7.17875e-07	6.80927e-07	6.20364e-07
-13.8	9.54337e-10	4.35883e-09	1.03963e-08	1.93292e-08	3.14646e-08	4.70804e-08	6.63509e-08	8.92393e-08	1.15362e-07	1.4383e-07	1.73074e-07	2.00703e-07	2.23417e-07	2.3707e-07	2.36975e-07	2.18518e-07	1.78401e-07	1.16292e-07	3.67592e-08	-4.80569e-08	-1.22691e-07	-1.77845e-07	-2.1097e-07	-2.1899e-07	-1.92574e-07	-1.17755e-07	1.30577e-08	1.90112e-07	3.92476e-07	6.01072e-07	8.0016e-07	9.77158e-07	1.1228e-06	1.22952e-06	1.29099e-06	1.30197e-06	1.25493e-06	1.15161e-06	1.02236e-06	9.11196e-07	8.47866e-07	8.41397e-07	8.84781e-07	9.5552e-07	1.01759e-06	1.03951e-06	1.01475e-06	9.5332e-07	8.64744e-07
-14	1.11972e-09	5.11883e-09	1.22284e-08	2.27894e-08	3.7217e-08	5.59234e-08	7.92411e-08	1.07309e-07	1.39925e-07	1.76369e-07	2.152e-07	2.5407e-07	2.8958e-07	3.17273e-07	3.3184e-07	3.27605e-07	2.99786e-07	2.45919e-07	1.68012e-07	7.81222e-08	-5.178e-09	-6.96303e-08	-1.11832e-07	-1.29711e-07	-1.15801e-07	-5.71985e-08	5.48289e-08	2.125e-07	3.95551e-07	5.8572e-07	7.68579e-07	9.32562e-07	1.06947e-06	1.17259e-06	1.23616e-06	1.25364e-06	1.21352e-06	1.1169e-06	9.98333e-07	9.03845e-07	8.62118e-07	8.81739e-07	9.56569e-07	1.0631e-06	1.15786e-06	1.19763e-06	1.1723e-06	1.09879e-06	9.93106e-07
-14.2	1.27956e-09	5.85464e-09	1.40075e-08	2.61635e-08	4.2857e-08	6.46528e-08	9.20691e-08	1.25461e-07	1.64866e-07	2.0981e-07	2.59078e-07	3.10486e-07	3.60668e-07	4.04981e-07	4.37577e-07	4.51687e-07	4.40744e-07	3.99355e-07	3.25123e-07	2.27718e-07	1.28614e-07	4.49544e-08	-1.74273e-08	-5.73772e-08	-7.04485e-08	-4.65335e-08	2.35778e-08	1.36506e-07	2.7624e-07	4.26007e-07	5.71947e-07	7.02964e-07	8.11516e-07	8.92317e-07	9.41768e-07	9.56132e-07	9.28029e-07	8.60765e-07	7.83155e-07	7.30998e-07	7.263e-07	7.76594e-07	8.7796e-07	1.00942e-06	1.12739e-06	1.185e-06	1.16892e-06	1.09676e-06	9.86685e-07
-14.4	1.42888e-09	6.54295e-09	1.56757e-08	2.93379e-08	4.81866e-08	7.29465e-08	1.04336e-07	1.42949e-07	1.891e-07	2.42613e-07	3.02573e-07	3.67054e-07	4.32848e-07	4.95265e-07	5.48076e-07	5.83583e-07	5.93487e-07	5.69708e-07	5.05129e-07	4.0405e-07	2.87714e-07	1.78196e-07	8.53787e-08	1.04128e-08	-4.53614e-08	-7.50044e-08	-6.85125e-08	-2.30566e-08	5.18324e-08	1.41394e-07	2.31734e-07	3.1168e-07	3.73979e-07	4.15183e-07	4.35297e-07	4.36814e-07	4.22796e-07	4.01059e-07	3.87768e-07	3.99407e-07	4.46148e-07	5.32669e-07	6.57052e-07	8.02627e-07	9.31983e-07	1.00397e-06	1.00506e-06	9.47461e-07	8.46081e-07
-14.6	1.56239e-09	7.15899e-09	1.71714e-08	3.21914e-08	5.29941e-08	8.04602e-08	1.15507e-07	1.58973e-07	2.11458e-07	2.73113e-07	3.43363e-07	4.2061e-07	5.01897e-07	5.82632e-07	6.56411e-07	7.1492e-07	7.48493e-07	7.4727e-07	7.01086e-07	6.07204e-07	4.80788e-07	3.45112e-07	2.14612e-07	9.24427e-08	-2.12307e-08	-1.20778e-07	-1.94053e-07	-2.3213e-07	-2.38565e-07	-2.25512e-07	-2.06339e-07	-1.92478e-07	-1.91062e-07	-2.03396e-07	-2.24992e-07	-2.46691e-07	-2.5529e-07	-2.36529e-07	-1.8377e-07	-1.00717e-07	6.66544e-09	1.36209e-07	2.86052e-07	4.44538e-07	5.84258e-07	6.74454e-07	7.01956e-07	6.70697e-07	5.8988e-07
-14.8	1.67505e-09	7.67917e-09	1.84359e-08	3.46087e-08	5.7078e-08	8.68664e-08	1.25074e-07	1.72769e-07	2.30829e-07	2.99724e-07	3.79234e-07	4.6812e-07	5.63752e-07	6.61757e-07	7.55757e-07	8.37197e-07	8.95573e-07	9.19827e-07	8.98916e-07	8.2499e-07	7.03023e-07	5.50288e-07	3.82664e-07	2.06977e-07	2.60117e-08	-1.52265e-07	-3.12543e-07	-4.41905e-07	-5.39311e-07	-6.12965e-07	-6.74711e-07	-7.3651e-07	-8.05669e-07	-8.81239e-07	-9.53473e-07	-1.00712e-06	-1.02406e-06	-9.86663e-07	-8.90351e-07	-7.49608e-07	-5.8457e-07	-4.07587e-07	-2.23952e-07	-4.20994e-08	1.19446e-07	2.38466e-07	3.01409e-07	3.05491e-07	2.54878e-07
-15	1.76258e-09	8.08347e-09	1.94195e-08	3.64923e-08	6.02687e-08	9.18893e-08	1.32611e-07	1.837e-07	2.46281e-07	3.21118e-07	4.08332e-07	5.0705e-07	6.1501e-07	7.28158e-07	8.40318e-07	9.43023e-07	1.02552e-06	1.07576e-06	1.08223e-06	1.03523e-06	9.31416e-07	7.77431e-07	5.84628e-07	3.62158e-07	1.18017e-07	-1.35053e-07	-3.78986e-07	-5.98411e-07	-7.86948e-07	-9.46688e-07	-1.08772e-06	-1.22474e-06	-1.36776e-06	-1.51369e-06	-1.64493e-06	-1.7375e-06	-1.77144e-06	-1.73327e-06	-1.62064e-06	-1.44897e-06	-1.2432e-06	-1.02342e-06	-8.01166e-07	-5.86254e-07	-3.93239e-07	-2.39157e-07	-1.36724e-07	-9.21273e-08	-1.05482e-07
-15.2	1.82191e-09	8.35749e-09	2.00868e-08	3.77726e-08	6.24446e-08	9.53322e-08	1.37812e-07	1.9131e-07	2.57152e-07	3.36357e-07	4.29352e-07	5.35618e-07	6.53285e-07	7.78699e-07	9.06051e-07	1.02716e-06	1.13153e-06	1.20672e-06	1.24013e-06	1.22088e-06	1.14154e-06	1.00044e-06	8.01749e-07	5.53247e-07	2.66028e-07	-4.39953e-08	-3.57058e-07	-6.54191e-07	-9.20101e-07	-1.14812e-06	-1.34851e-06	-1.54462e-06	-1.75542e-06	-1.97818e-06	-2.18312e-06	-2.3282e-06	-2.38615e-06	-2.35247e-06	-2.23486e-06	-2.05067e-06	-1.82423e-06	-1.57788e-06	-1.32792e-06	-1.08696e-06	-8.67655e-07	-6.82352e-07	-5.40915e-07	-4.5199e-07	-4.21579e-07
-15.4	1.85139e-09	8.49364e-09	2.04189e-08	3.8413e-08	6.35428e-08	9.70933e-08	1.40521e-07	1.95365e-07	2.63104e-07	3.4496e-07	4.41624e-07	5.52911e-07	6.77351e-07	8.11761e-07	9.50846e-07	1.08694e-06	1.21003e-06	1.30801e-06	1.36779e-06	1.37695e-06	1.3256e-06	1.20778e-06	1.02247e-06	7.73982e-07	4.72025e-07	1.31917e-07	-2.26033e-07	-5.77636e-07	-8.95442e-07	-1.16313e-06	-1.39415e-06	-1.6241e-06	-1.88457e-06	-2.17878e-06	-2.46785e-06	-2.68443e-06	-2.78062e-06	-2.75716e-06	-2.63842e-06	-2.44992e-06	-2.21783e-06	-1.96496e-06	-1.70802e-06	-1.45883e-06	-1.2266e-06	-1.01746e-06	-8.37745e-07	-7.01502e-07	-6.24349e-07
-15.6	1.85095e-09	8.49159e-09	2.04152e-08	3.84121e-08	6.3561e-08	9.7169e-08	1.40733e-07	1.95856e-07	2.6412e-07	3.469e-07	4.45105e-07	5.58857e-07	6.87093e-07	8.27155e-07	9.74389e-07	1.12186e-06	1.2603e-06	1.37836e-06	1.4634e-06	1.50244e-06	1.48399e-06	1.39953e-06	1.24466e-06	1.01996e-06	7.31332e-07	3.90752e-07	1.6963e-08	-3.62471e-07	-7.09252e-07	-9.98243e-07	-1.24419e-06	-1.48992e-06	-1.77615e-06	-2.11557e-06	-2.47135e-06	-2.75886e-06	-2.90297e-06	-2.89909e-06	-2.78773e-06	-2.6052e-06	-2.38062e-06	-2.13716e-06	-1.88968e-06	-1.64699e-06	-1.41372e-06	-1.18865e-06	-9.76451e-07	-8.00459e-07	-6.86028e-07
-15.8	1.82198e-09	8.35783e-09	2.00916e-08	3.78015e-08	6.25534e-08	9.56462e-08	1.38578e-07	1.92975e-07	2.60473e-07	3.42549e-07	4.40291e-07	5.54096e-07	6.83309e-07	8.25837e-07	9.7777e-07	1.13309e-06	1.28359e-06	1.41899e-06	1.52754e-06	1.59687e-06	1.61512e-06	1.5724e-06	1.46189e-06	1.28068e-06	1.0302e-06	7.17563e-07	3.56695e-07	-2.74082e-08	-3.91485e-07	-7.00845e-07	-9.63371e-07	-1.2196e-06	-1.51278e-06	-1.86336e-06	-2.24393e-06	-2.56946e-06	-2.74912e-06	-2.76793e-06	-2.6731e-06	-2.50816e-06	-2.30322e-06	-2.08059e-06	-1.85299e-06	-1.62664e-06	-1.40231e-06	-1.17393e-06	-9.47713e-07	-7.54512e-07	-6.23483e-07
-16	1.76711e-09	8.10473e-09	1.94788e-08	3.66405e-08	6.06219e-08	9.26868e-08	1.34303e-07	1.87078e-07	2.5266e-07	3.32588e-07	4.28086e-07	5.39794e-07	6.67456e-07	8.0956e-07	9.63005e-07	1.12282e-06	1.28205e-06	1.43181e-06	1.56171e-06	1.66048e-06	1.71686e-06	1.72065e-06	1.6636e-06	1.54009e-06	1.34728e-06	1.08674e-06	7.65136e-07	3.98148e-07	2.55845e-08	-3.08019e-07	-5.94681e-07	-8.63517e-07	-1.15381e-06	-1.48901e-06	-1.85125e-06	-2.16791e-06	-2.35388e-06	-2.3901e-06	-2.31885e-06	-2.18132e-06	-2.00543e-06	-1.81118e-06	-1.60942e-06	-1.40499e-06	-1.19789e-06	-9.8293e-07	-7.68838e-07	-5.86261e-07	-4.60624e-07
-16.2	1.68999e-09	7.74913e-09	1.86181e-08	3.50088e-08	5.79028e-08	8.85066e-08	1.2823e-07	1.78631e-07	2.41336e-07	3.17904e-07	4.09657e-07	5.17448e-07	6.41389e-07	7.80543e-07	9.32631e-07	1.09378e-06	1.25838e-06	1.41914e-06	1.56728e-06	1.69307e-06	1.78639e-06	1.83747e-06	1.83753e-06	1.77922e-06	1.65642e-06	1.46563e-06	1.20651e-06	8.82789e-07	5.21688e-07	1.71471e-07	-1.40221e-07	-4.23415e-07	-7.0687e-07	-1.01186e-06	-1.3279e-06	-1.60162e-06	-1.77003e-06	-1.8183e-06	-1.77578e-06	-1.67289e-06	-1.53225e-06	-1.37047e-06	-1.19697e-06	-1.01658e-06	-8.31584e-07	-6.42502e-07	-4.60129e-07	-3.08278e-07	-2.03577e-07
-16.4	1.59484e-09	7.3107e-09	1.75575e-08	3.29992e-08	5.45536e-08	8.33533e-08	1.20729e-07	1.68166e-07	2.27236e-07	2.99488e-07	3.86304e-07	4.88709e-07	6.07143e-07	7.41204e-07	8.894e-07	1.04893e-06	1.21553e-06	1.3835e-06	1.54582e-06	1.69444e-06	1.82072e-06	1.91584e-06	1.97121e-06	1.97869e-06	1.93024e-06	1.81864e-06	1.63895e-06	1.38666e-06	1.07209e-06	7.34237e-07	4.13653e-07	1.22577e-07	-1.5117e-07	-4.22335e-07	-6.86444e-07	-9.11577e-07	-1.06032e-06	-1.12251e-06	-1.11232e-06	-1.04775e-06	-9.4508e-07	-8.17134e-07	-6.72232e-07	-5.1596e-07	-3.53543e-07	-1.91771e-07	-4.37927e-08	7.35405e-08	1.52841e-07
-16.6	1.48618e-09	6.81034e-09	1.63481e-08	3.07093e-08	5.07395e-08	7.74856e-08	1.12185e-07	1.5623e-07	2.11116e-07	2.78351e-07	3.59342e-07	4.55244e-07	5.66769e-07	6.93983e-07	8.36099e-07	9.91287e-07	1.15655e-06	1.32769e-06	1.49934e-06	1.66519e-06	1.81815e-06	1.95063e-06	2.05475e-06	2.12233e-06	2.14466e-06	2.11255e-06	2.01837e-06	1.85555e-06	1.62304e-06	1.34148e-06	1.04786e-06	7.69046e-07	5.10485e-07	2.66851e-07	3.91891e-08	-1.56721e-07	-3.00185e-07	-3.81709e-07	-4.04617e-07	-3.78079e-07	-3.1269e-07	-2.17783e-07	-1.00738e-07	3.2058e-08	1.73441e-07	3.1354e-07	4.37935e-07	5.32651e-07	5.94366e-07
-16.8	1.3685e-09	6.26878e-09	1.50403e-08	2.82355e-08	4.66224e-08	7.11555e-08	1.02968e-07	1.4335e-07	1.93698e-07	2.55458e-07	3.30028e-07	4.18642e-07	5.22222e-07	6.41215e-07	7.75428e-07	9.23866e-07	1.08462e-06	1.25482e-06	1.43059e-06	1.60718e-06	1.77903e-06	1.93985e-06	2.08269e-06	2.19986e-06	2.28285e-06	2.32203e-06	2.30806e-06	2.2342e-06	2.09696e-06	1.90303e-06	1.67403e-06	1.4352e-06	1.20148e-06	9.77138e-07	7.65821e-07	5.78301e-07	4.29062e-07	3.27468e-07	2.74912e-07	2.67588e-07	2.994e-07	3.63729e-07	4.54168e-07	5.63956e-07	6.84949e-07	8.06937e-07	9.1695e-07	1.00228e-06	1.0579e-06
-17	1.24599e-09	5.70539e-09	1.36811e-08	2.5667e-08	4.2352e-08	6.45949e-08	9.34215e-08	1.30006e-07	1.75641e-07	2.31685e-07	2.99496e-07	3.80343e-07	4.75287e-07	5.85061e-07	7.09934e-07	8.49583e-07	1.00299e-06	1.16836e-06	1.34309e-06	1.52375e-06	1.70614e-06	1.88517e-06	2.05492e-06	2.20845e-06	2.33772e-06	2.43373e-06	2.48657e-06	2.48822e-06	2.4346e-06	2.3271e-06	2.17493e-06	1.99305e-06	1.7956e-06	1.59286e-06	1.39439e-06	1.21225e-06	1.05882e-06	9.42758e-07	8.67853e-07	8.33925e-07	8.37987e-07	8.75466e-07	9.40919e-07	1.02785e-06	1.12793e-06	1.23116e-06	1.32649e-06	1.40324e-06	1.45436e-06
-17.2	1.12239e-09	5.13742e-09	1.23121e-08	2.30828e-08	3.80599e-08	5.80069e-08	8.38404e-08	1.16618e-07	1.57515e-07	2.07789e-07	2.68734e-07	3.41603e-07	4.27536e-07	5.27453e-07	6.41955e-07	7.71219e-07	9.14897e-07	1.07204e-06	1.24103e-06	1.41953e-06	1.6044e-06	1.79165e-06	1.9763e-06	2.15224e-06	2.31213e-06	2.44756e-06	2.54927e-06	2.60849e-06	2.61911e-06	2.57947e-06	2.49297e-06	2.36738e-06	2.21309e-06	2.04151e-06	1.86481e-06	1.69566e-06	1.54571e-06	1.42404e-06	1.33627e-06	1.28444e-06	1.26758e-06	1.28276e-06	1.32551e-06	1.38989e-06	1.4682e-06	1.55114e-06	1.62858e-06	1.6912e-06	1.73183e-06
-17.4	1.0009e-09	4.57946e-09	1.09684e-08	2.0549e-08	3.3856e-08	5.15603e-08	7.44714e-08	1.03529e-07	1.39789e-07	1.84399e-07	2.38558e-07	3.03477e-07	3.80306e-07	4.70069e-07	5.73576e-07	6.91341e-07	8.23493e-07	9.69692e-07	1.12905e-06	1.30002e-06	1.48036e-06	1.66692e-06	1.85555e-06	2.04095e-06	2.21656e-06	2.37462e-06	2.50662e-06	2.60419e-06	2.66013e-06	2.6703e-06	2.63467e-06	2.55728e-06	2.44558e-06	2.30958e-06	2.16089e-06	2.01166e-06	1.87334e-06	1.75531e-06	1.66399e-06	1.6026e-06	1.57165e-06	1.56945e-06	1.59249e-06	1.63561e-06	1.69205e-06	1.75376e-06	1.8118e-06	1.85773e-06	1.88485e-06
-17.6	8.84063e-10	4.04321e-09	9.67819e-09	1.81184e-08	2.98275e-08	4.53886e-08	6.55083e-08	9.10122e-08	1.22835e-07	1.62006e-07	2.0962e-07	2.66808e-07	3.34687e-07	4.14307e-07	5.06585e-07	6.12234e-07	7.31685e-07	8.65004e-07	1.0118e-06	1.17112e-06	1.34134e-06	1.52e-06	1.70365e-06	1.88774e-06	2.06648e-06	2.23294e-06	2.37937e-06	2.4979e-06	2.5815e-06	2.62504e-06	2.62659e-06	2.58774e-06	2.51357e-06	2.41213e-06	2.29355e-06	2.16873e-06	2.04826e-06	1.94097e-06	1.85338e-06	1.78937e-06	1.75036e-06	1.73563e-06	1.74257e-06	1.76693e-06	1.80305e-06	1.84412e-06	1.8828e-06	1.91194e-06	1.92575e-06
-17.8	7.73817e-10	3.53752e-09	8.46249e-09	1.58306e-08	2.60394e-08	3.95907e-08	5.70943e-08	7.92668e-08	1.06925e-07	1.40978e-07	1.82407e-07	2.32241e-07	2.91526e-07	3.61282e-07	4.4245e-07	5.35832e-07	6.42024e-07	7.61333e-07	8.93687e-07	1.03852e-06	1.19467e-06	1.36019e-06	1.53224e-06	1.70692e-06	1.87922e-06	2.04308e-06	2.19164e-06	2.31781e-06	2.41502e-06	2.47816e-06	2.50452e-06	2.4943e-06	2.45084e-06	2.38025e-06	2.29077e-06	2.19157e-06	2.09173e-06	1.9992e-06	1.92013e-06	1.85853e-06	1.81633e-06	1.79346e-06	1.78816e-06	1.79713e-06	1.81582e-06	1.83876e-06	1.86008e-06	1.87414e-06	1.87628e-06
-18	6.71514e-10	3.06854e-09	7.33598e-09	1.37126e-08	2.25362e-08	3.42337e-08	4.93262e-08	6.84282e-08	9.22448e-08	1.21566e-07	1.57254e-07	2.00227e-07	2.51435e-07	3.11824e-07	3.82301e-07	4.63676e-07	5.56606e-07	6.61518e-07	7.78521e-07	9.07303e-07	1.04701e-06	1.19609e-06	1.35221e-06	1.51208e-06	1.67143e-06	1.82507e-06	1.96711e-06	2.09138e-06	2.19208e-06	2.2645e-06	2.30577e-06	2.31538e-06	2.2954e-06	2.25031e-06	2.18646e-06	2.11119e-06	2.03199e-06	1.95561e-06	1.88751e-06	1.83151e-06	1.78967e-06	1.7624e-06	1.74861e-06	1.74589e-06	1.7508e-06	1.75913e-06	1.76642e-06	1.76837e-06	1.76146e-06
-18.2	5.77987e-10	2.64003e-09	6.30751e-09	1.17808e-08	1.93441e-08	2.93572e-08	4.22605e-08	5.85749e-08	7.89013e-08	1.03917e-07	1.34367e-07	1.71052e-07	2.14812e-07	2.66497e-07	3.26937e-07	3.96898e-07	4.77027e-07	5.67785e-07	6.69369e-07	7.81615e-07	9.03883e-07	1.03495e-06	1.17287e-06	1.31492e-06	1.45751e-06	1.59632e-06	1.72638e-06	1.84253e-06	1.93982e-06	2.01415e-06	2.06281e-06	2.08495e-06	2.08178e-06	2.05643e-06	2.01365e-06	1.95909e-06	1.89868e-06	1.83794e-06	1.78148e-06	1.73268e-06	1.69357e-06	1.66482e-06	1.64587e-06	1.6351e-06	1.63001e-06	1.62755e-06	1.62445e-06	1.6176e-06	1.60445e-06
-18.4	4.93622e-10	2.25372e-09	5.38105e-09	1.00423e-08	1.64742e-08	2.49772e-08	3.59194e-08	4.97379e-08	6.69383e-08	8.80928e-08	1.13835e-07	1.44851e-07	1.81864e-07	2.25617e-07	2.76842e-07	3.36228e-07	4.04367e-07	4.81705e-07	5.68462e-07	6.64556e-07	7.695e-07	8.82308e-07	1.0014e-06	1.12452e-06	1.24874e-06	1.37049e-06	1.48572e-06	1.59017e-06	1.67978e-06	1.7511e-06	1.80174e-06	1.83072e-06	1.83866e-06	1.8277e-06	1.80125e-06	1.76355e-06	1.71913e-06	1.67236e-06	1.62698e-06	1.58586e-06	1.55084e-06	1.52272e-06	1.50135e-06	1.4857e-06	1.4741e-06	1.46442e-06	1.45438e-06	1.44183e-06	1.42501e-06
-18.6	4.18448e-10	1.90967e-09	4.55659e-09	8.4966e-09	1.39252e-08	2.10908e-08	3.02983e-08	4.19101e-08	5.63467e-08	7.40854e-08	9.56565e-08	1.21637e-07	1.52638e-07	1.89292e-07	2.32226e-07	2.82033e-07	3.39234e-07	4.04223e-07	4.77214e-07	5.58163e-07	6.46692e-07	7.42008e-07	8.42828e-07	9.4733e-07	1.05314e-06	1.15737e-06	1.25679e-06	1.34796e-06	1.42762e-06	1.49294e-06	1.54191e-06	1.57354e-06	1.58808e-06	1.58693e-06	1.57247e-06	1.54779e-06	1.51628e-06	1.48128e-06	1.44574e-06	1.412e-06	1.38167e-06	1.35559e-06	1.33384e-06	1.31589e-06	1.30066e-06	1.28678e-06	1.27272e-06	1.25707e-06	1.23865e-06
-18.8	3.5221e-10	1.60667e-09	3.83106e-09	7.13766e-09	1.16865e-08	1.76811e-08	2.53714e-08	3.50549e-08	4.70774e-08	6.18317e-08	7.97556e-08	1.01326e-07	1.27051e-07	1.57455e-07	1.93063e-07	2.34371e-07	2.81816e-07	3.35734e-07	3.9631e-07	4.63517e-07	5.37056e-07	6.1629e-07	7.0019e-07	7.87297e-07	8.75718e-07	9.63172e-07	1.04709e-06	1.12478e-06	1.19365e-06	1.25144e-06	1.29649e-06	1.3279e-06	1.34566e-06	1.35065e-06	1.34452e-06	1.32943e-06	1.30788e-06	1.28235e-06	1.25512e-06	1.22804e-06	1.20248e-06	1.17922e-06	1.15852e-06	1.14015e-06	1.12352e-06	1.10777e-06	1.09196e-06	1.07519e-06	1.05674e-06
-19	2.94443e-10	1.34257e-09	3.19914e-09	5.95518e-09	9.74059e-09	1.47205e-08	2.1098e-08	2.91148e-08	3.9052e-08	5.12294e-08	6.60031e-08	8.37621e-08	1.0492e-07	1.29906e-07	1.59147e-07	1.93049e-07	2.31968e-07	2.76178e-07	3.2583e-07	3.80901e-07	4.41153e-07	5.06077e-07	5.74853e-07	6.46329e-07	7.19019e-07	7.91139e-07	8.6069e-07	9.2558e-07	9.83786e-07	1.03353e-06	1.07347e-06	1.10282e-06	1.12144e-06	1.12985e-06	1.12912e-06	1.12079e-06	1.10662e-06	1.08844e-06	1.06796e-06	1.04664e-06	1.02557e-06	1.00547e-06	9.86676e-07	9.69177e-07	9.52686e-07	9.36737e-07	9.20783e-07	9.04301e-07	8.86881e-07
-19.2	2.44544e-10	1.11455e-09	2.65401e-09	4.93607e-09	8.06531e-09	1.21746e-08	1.74274e-08	2.40182e-08	3.21731e-08	4.21494e-08	5.42334e-08	6.87375e-08	8.59943e-08	1.06347e-07	1.30139e-07	1.57693e-07	1.89292e-07	2.25154e-07	2.65393e-07	3.0999e-07	3.58751e-07	4.11272e-07	4.66907e-07	5.24757e-07	5.83668e-07	6.42263e-07	6.99005e-07	7.52289e-07	8.00558e-07	8.42432e-07	8.76837e-07	9.03109e-07	9.21044e-07	9.30919e-07	9.33435e-07	9.29626e-07	9.20736e-07	9.08082e-07	8.92931e-07	8.76391e-07	8.59348e-07	8.42422e-07	8.2597e-07	8.10106e-07	7.9475e-07	7.79688e-07	7.64642e-07	7.49341e-07	7.33579e-07
-19.4	2.01826e-10	9.19451e-10	2.18793e-09	4.06559e-09	6.63593e-09	1.0005e-08	1.43031e-08	1.96854e-08	2.6332e-08	3.44474e-08	4.42592e-08	5.60153e-08	6.99789e-08	8.64214e-08	1.05612e-07	1.27805e-07	1.53219e-07	1.82022e-07	2.143e-07	2.50031e-07	2.89058e-07	3.31063e-07	3.75543e-07	4.218e-07	4.68949e-07	5.1594e-07	5.61603e-07	6.04719e-07	6.441e-07	6.78687e-07	7.07637e-07	7.30396e-07	7.46745e-07	7.56806e-07	7.61018e-07	7.60069e-07	7.54821e-07	7.46208e-07	7.35156e-07	7.225e-07	7.08935e-07	6.94984e-07	6.80992e-07	6.67136e-07	6.53459e-07	6.39906e-07	6.26371e-07	6.12743e-07	5.98944e-07
-19.6	1.65561e-10	7.53906e-10	1.79275e-09	3.32826e-09	5.42658e-09	8.17165e-09	1.16665e-08	1.60338e-08	2.14154e-08	2.79725e-08	3.58841e-08	4.53443e-08	5.65589e-08	6.97393e-08	8.50941e-08	1.02819e-07	1.23081e-07	1.46006e-07	1.71656e-07	2.00007e-07	2.30935e-07	2.64187e-07	2.99376e-07	3.35968e-07	3.73288e-07	4.10543e-07	4.4685e-07	4.81291e-07	5.1297e-07	5.41079e-07	5.64964e-07	5.84174e-07	5.98495e-07	6.07961e-07	6.12832e-07	6.13561e-07	6.10731e-07	6.05002e-07	5.97039e-07	5.87465e-07	5.76818e-07	5.65527e-07	5.53906e-07	5.42154e-07	5.30378e-07	5.18615e-07	5.06861e-07	4.95104e-07	4.83341e-07
-19.8	1.35015e-10	6.14533e-10	1.46031e-09	2.70861e-09	4.41143e-09	6.63469e-09	9.45921e-09	1.2981e-08	1.7311e-08	2.25749e-08	2.8912e-08	3.64727e-08	4.5416e-08	5.59044e-08	6.80974e-08	8.21432e-08	9.8168e-08	1.16263e-07	1.36472e-07	1.58771e-07	1.8306e-07	2.09142e-07	2.36721e-07	2.65389e-07	2.9464e-07	3.23875e-07	3.52437e-07	3.79637e-07	4.04804e-07	4.27328e-07	4.46705e-07	4.62575e-07	4.74745e-07	4.83197e-07	4.88077e-07	4.89677e-07	4.88388e-07	4.84668e-07	4.78992e-07	4.71821e-07	4.63565e-07	4.5457e-07	4.45107e-07	4.35373e-07	4.25502e-07	4.15577e-07	4.05651e-07	3.95762e-07	3.85952e-07
-20	1.09473e-10	4.98056e-10	1.1827e-09	2.1917e-09	3.56561e-09	5.35579e-09	7.62514e-09	1.04482e-08	1.3911e-08	1.81107e-08	2.31544e-08	2.91578e-08	3.62421e-08	4.4531e-08	5.41449e-08	6.51946e-08	7.77733e-08	9.19471e-08	1.07744e-07	1.25143e-07	1.44062e-07	1.64352e-07	1.85783e-07	2.0805e-07	2.30772e-07	2.53506e-07	2.7576e-07	2.97024e-07	3.16797e-07	3.34623e-07	3.50116e-07	3.62992e-07	3.73085e-07	3.80352e-07	3.8487e-07	3.86818e-07	3.8646e-07	3.84109e-07	3.80102e-07	3.74776e-07	3.68442e-07	3.61373e-07	3.53797e-07	3.45892e-07	3.37797e-07	3.29611e-07	3.21415e-07	3.1327e-07	3.05238e-07
-20.2	8.8264e-11	4.01389e-10	9.525e-10	1.76349e-09	2.86578e-09	4.29909e-09	6.112e-09	8.36193e-09	1.1115e-08	1.44456e-08	1.84356e-08	2.31727e-08	2.87489e-08	3.5257e-08	4.27869e-08	5.14204e-08	6.12255e-08	7.2249e-08	8.45083e-08	9.7984e-08	1.12611e-07	1.28274e-07	1.44801e-07	1.61961e-07	1.79471e-07	1.97002e-07	2.14192e-07	2.30663e-07	2.46046e-07	2.59997e-07	2.72227e-07	2.82514e-07	2.90718e-07	2.96789e-07	3.0076e-07	3.02742e-07	3.02905e-07	3.01465e-07	2.9866e-07	2.94734e-07	2.8992e-07	2.84431e-07	2.78452e-07	2.72139e-07	2.6562e-07	2.58996e-07	2.52354e-07	2.45763e-07	2.39291e-07
-20.4	7.07689e-11	3.21691e-10	7.62856e-10	1.41109e-09	2.29056e-09	3.43177e-09	4.87195e-09	6.65499e-09	8.83131e-09	1.14574e-08	1.45953e-08	1.8311e-08	2.26734e-08	2.77517e-08	3.36121e-08	4.03146e-08	4.79079e-08	5.64244e-08	6.58745e-08	7.62408e-08	8.74721e-08	9.94797e-08	1.12134e-07	1.25263e-07	1.38658e-07	1.52075e-07	1.65249e-07	1.77902e-07	1.8976e-07	2.00571e-07	2.10116e-07	2.18224e-07	2.24782e-07	2.29738e-07	2.33103e-07	2.3494e-07	2.35363e-07	2.34516e-07	2.32567e-07	2.2969e-07	2.26061e-07	2.21844e-07	2.17185e-07	2.12215e-07	2.07046e-07	2.01772e-07	1.96473e-07	1.9122e-07	1.86076e-07
-20.6	5.64278e-11	2.56393e-10	6.07596e-10	1.12288e-09	1.82071e-09	2.72434e-09	3.86209e-09	5.26728e-09	6.97803e-09	9.03696e-09	1.14905e-08	1.43882e-08	1.7781e-08	2.172e-08	2.62536e-08	3.14252e-08	3.72693e-08	4.3808e-08	5.10468e-08	5.89704e-08	6.75389e-08	7.66846e-08	8.63103e-08	9.62891e-08	1.06466e-07	1.16664e-07	1.26686e-07	1.36331e-07	1.45398e-07	1.53699e-07	1.61072e-07	1.67387e-07	1.72553e-07	1.76523e-07	1.79295e-07	1.80906e-07	1.81426e-07	1.80954e-07	1.79608e-07	1.77513e-07	1.74798e-07	1.71587e-07	1.67997e-07	1.64133e-07	1.60089e-07	1.55947e-07	1.51778e-07	1.47646e-07	1.43607e-07
-20.8	4.47409e-11	2.03207e-10	4.81235e-10	8.88563e-10	1.4392e-09	2.15075e-09	3.04459e-09	4.14584e-09	5.48311e-09	7.08829e-09	8.99596e-09	1.12428e-08	1.38663e-08	1.69039e-08	2.03907e-08	2.43575e-08	2.88287e-08	3.3819e-08	3.93307e-08	4.53506e-08	5.18479e-08	5.87713e-08	6.60483e-08	7.35853e-08	8.12686e-08	8.8968e-08	9.65415e-08	1.03841e-07	1.1072e-07	1.17041e-07	1.22684e-07	1.27549e-07	1.31567e-07	1.34697e-07	1.3693e-07	1.38286e-07	1.38811e-07	1.3857e-07	1.37645e-07	1.36127e-07	1.34109e-07	1.31685e-07	1.28946e-07	1.25975e-07	1.22848e-07	1.19634e-07	1.16394e-07	1.13181e-07	1.10044e-07
-21	3.52709e-11	1.6013e-10	3.78971e-10	6.99125e-10	1.13115e-09	1.68827e-09	2.38653e-09	3.24469e-09	4.28411e-09	5.52845e-09	7.00326e-09	8.73548e-09	1.07526e-08	1.30816e-08	1.57478e-08	1.87729e-08	2.21739e-08	2.59603e-08	3.01324e-08	3.46794e-08	3.95773e-08	4.47876e-08	5.02564e-08	5.59149e-08	6.168e-08	6.74571e-08	7.31428e-08	7.86297e-08	8.38114e-08	8.85872e-08	9.2868e-08	9.65803e-08	9.96695e-08	1.02103e-07	1.03869e-07	1.04978e-07	1.05458e-07	1.05353e-07	1.04721e-07	1.03625e-07	1.02134e-07	1.00319e-07	9.82477e-08	9.59856e-08	9.35933e-08	9.11265e-08	8.8635e-08	8.61634e-08	8.37511e-08
-21.2	2.76377e-11	1.25425e-10	2.96647e-10	5.46783e-10	8.83732e-10	1.31736e-09	1.85962e-09	2.52444e-09	3.32762e-09	4.28659e-09	5.42011e-09	6.74782e-09	8.28964e-09	1.0065e-08	1.20918e-08	1.43854e-08	1.69572e-08	1.98135e-08	2.29533e-08	2.63679e-08	3.00387e-08	3.39369e-08	3.80229e-08	4.2246e-08	4.6546e-08	5.08541e-08	5.50956e-08	5.91929e-08	6.30686e-08	6.66499e-08	6.98711e-08	7.26777e-08	7.50283e-08	7.68965e-08	7.82713e-08	7.91567e-08	7.95707e-08	7.95429e-08	7.91122e-08	7.83246e-08	7.72298e-08	7.58799e-08	7.43266e-08	7.26199e-08	7.08073e-08	6.89326e-08	6.70357e-08	6.51526e-08	6.33147e-08
-21.4	2.15161e-11	9.7607e-11	2.30711e-10	4.24893e-10	6.86018e-10	1.0214e-09	1.43986e-09	1.95169e-09	2.56846e-09	3.30294e-09	4.16879e-09	5.18021e-09	6.35152e-09	7.69656e-09	9.22798e-09	1.09564e-08	1.28897e-08	1.50313e-08	1.73802e-08	1.99291e-08	2.2664e-08	2.55633e-08	2.85979e-08	3.1731e-08	3.49187e-08	3.81115e-08	4.12556e-08	4.42949e-08	4.71739e-08	4.98396e-08	5.22442e-08	5.43475e-08	5.61186e-08	5.75366e-08	5.85919e-08	5.92854e-08	5.96281e-08	5.96399e-08	5.93476e-08	5.87838e-08	5.79844e-08	5.69875e-08	5.58319e-08	5.45554e-08	5.31943e-08	5.17828e-08	5.03521e-08	4.89304e-08	4.75427e-08
-21.6	1.6631e-11	7.5418e-11	1.78157e-10	3.2784e-10	5.28788e-10	7.86377e-10	1.10709e-09	1.49842e-09	1.96884e-09	2.52758e-09	3.18453e-09	3.94987e-09	4.83383e-09	5.84619e-09	6.99578e-09	8.28992e-09	9.73372e-09	1.13294e-08	1.30754e-08	1.49661e-08	1.69908e-08	1.91337e-08	2.13733e-08	2.3683e-08	2.60311e-08	2.83821e-08	3.06972e-08	3.29364e-08	3.50597e-08	3.7029e-08	3.88097e-08	4.03724e-08	4.1694e-08	4.27587e-08	4.35583e-08	4.40923e-08	4.43675e-08	4.43969e-08	4.41992e-08	4.37972e-08	4.32168e-08	4.24859e-08	4.16328e-08	4.06861e-08	3.96732e-08	3.86201e-08	3.75508e-08	3.64872e-08	3.54484e-08
-21.8	1.27512e-11	5.78027e-11	1.36466e-10	2.50925e-10	4.04336e-10	6.00618e-10	8.44483e-10	1.14138e-09	1.49741e-09	1.91924e-09	2.41393e-09	2.98874e-09	3.65089e-09	4.40725e-09	5.26393e-09	6.22588e-09	7.29645e-09	8.47683e-09	9.7656e-09	1.11583e-08	1.26468e-08	1.42196e-08	1.58611e-08	1.7552e-08	1.92696e-08	2.09884e-08	2.26809e-08	2.43184e-08	2.58724e-08	2.73157e-08	2.86233e-08	2.97739e-08	3.07506e-08	3.15415e-08	3.21399e-08	3.25448e-08	3.27602e-08	3.27948e-08	3.26615e-08	3.23762e-08	3.19575e-08	3.14255e-08	3.08009e-08	3.01049e-08	2.93579e-08	2.85794e-08	2.77877e-08	2.69992e-08	2.62288e-08
-22	9.6838e-12	4.38828e-11	1.03545e-10	1.90249e-10	3.06279e-10	4.54467e-10	6.38204e-10	8.61409e-10	1.12845e-09	1.44408e-09	1.81331e-09	2.24126e-09	2.73298e-09	3.29324e-09	3.92623e-09	4.63527e-09	5.4225e-09	6.28851e-09	7.23201e-09	8.24951e-09	9.33511e-09	1.04802e-08	1.16737e-08	1.29017e-08	1.4148e-08	1.53945e-08	1.66216e-08	1.78092e-08	1.89368e-08	1.99852e-08	2.09366e-08	2.17756e-08	2.249e-08	2.30709e-08	2.35132e-08	2.38156e-08	2.39806e-08	2.40139e-08	2.39243e-08	2.3723e-08	2.34231e-08	2.3039e-08	2.25858e-08	2.20789e-08	2.15333e-08	2.09635e-08	2.03831e-08	1.98045e-08	1.92387e-08
-22.2	7.26995e-12	3.29336e-11	7.76686e-11	1.42604e-10	2.29378e-10	3.40007e-10	4.7691e-10	6.42871e-10	8.40992e-10	1.07462e-09	1.34726e-09	1.66251e-09	2.02386e-09	2.43457e-09	2.89749e-09	3.41482e-09	3.9879e-09	4.61694e-09	5.30086e-09	6.037e-09	6.82101e-09	7.64672e-09	8.50609e-09	9.3893e-09	1.02849e-08	1.11801e-08	1.20612e-08	1.29139e-08	1.37239e-08	1.44776e-08	1.51625e-08	1.57676e-08	1.62841e-08	1.67055e-08	1.7028e-08	1.72505e-08	1.73743e-08	1.74032e-08	1.73433e-08	1.72022e-08	1.69893e-08	1.67147e-08	1.63892e-08	1.6024e-08	1.56299e-08	1.52175e-08	1.47969e-08	1.4377e-08	1.39661e-08
-22.4	5.37987e-12	2.43641e-11	5.74307e-11	1.05376e-10	1.69358e-10	2.50796e-10	3.51391e-10	4.73096e-10	6.18082e-10	7.88678e-10	9.87319e-10	1.21647e-09	1.47853e-09	1.77571e-09	2.10991e-09	2.48255e-09	2.89446e-09	3.34567e-09	3.83527e-09	4.3613e-09	4.92059e-09	5.50873e-09	6.12004e-09	6.74761e-09	7.38343e-09	8.01858e-09	8.64348e-09	9.24821e-09	9.82285e-09	1.03579e-08	1.08445e-08	1.12751e-08	1.16434e-08	1.19448e-08	1.21764e-08	1.23373e-08	1.24283e-08	1.24518e-08	1.2412e-08	1.23141e-08	1.21646e-08	1.19707e-08	1.17398e-08	1.14801e-08	1.11992e-08	1.09048e-08	1.0604e-08	1.03035e-08	1.00091e-08
-22.6	3.90817e-12	1.76942e-11	4.16893e-11	7.6445e-11	1.22766e-10	1.81637e-10	2.54233e-10	3.41902e-10	4.46135e-10	5.68529e-10	7.10746e-10	8.74457e-10	1.06128e-09	1.27268e-09	1.5099e-09	1.77387e-09	2.06507e-09	2.38343e-09	2.72825e-09	3.09809e-09	3.49068e-09	3.90295e-09	4.33091e-09	4.76978e-09	5.21404e-09	5.65755e-09	6.09373e-09	6.51578e-09	6.91689e-09	7.29052e-09	7.63063e-09	7.93194e-09	8.19008e-09	8.40183e-09	8.56514e-09	8.67923e-09	8.74455e-09	8.76275e-09	8.73653e-09	8.66954e-09	8.56613e-09	8.43125e-09	8.2702e-09	8.08849e-09	7.89162e-09	7.68496e-09	7.47357e-09	7.26213e-09	7.05485e-09
-22.8	2.76979e-12	1.2537e-11	2.95262e-11	5.41106e-11	8.68363e-11	1.28372e-10	1.79513e-10	2.41166e-10	3.14335e-10	4.00093e-10	4.99548e-10	6.1381e-10	7.43943e-10	8.90906e-10	1.0555e-09	1.2383e-09	1.43958e-09	1.65925e-09	1.89677e-09	2.15111e-09	2.42072e-09	2.70345e-09	2.9966e-09	3.29693e-09	3.60069e-09	3.90374e-09	4.20167e-09	4.48989e-09	4.76382e-09	5.01907e-09	5.25157e-09	5.45774e-09	5.63461e-09	5.77997e-09	5.8924e-09	5.97131e-09	6.01695e-09	6.03039e-09	6.0134e-09	5.96841e-09	5.89833e-09	5.80652e-09	5.69659e-09	5.57227e-09	5.43736e-09	5.29554e-09	5.1503e-09	5.0049e-09	4.86224e-09
-23	1.89713e-12	8.58504e-12	2.0211e-11	3.70203e-11	5.9372e-11	8.77056e-11	1.22543e-10	1.64478e-10	2.14164e-10	2.723e-10	3.39605e-10	4.16795e-10	5.04548e-10	6.03474e-10	7.14074e-10	8.36694e-10	9.71486e-10	1.11835e-09	1.27691e-09	1.44647e-09	1.62595e-09	1.81394e-09	2.00865e-09	2.20795e-09	2.40936e-09	2.61019e-09	2.80754e-09	2.99841e-09	3.17983e-09	3.34891e-09	3.50298e-09	3.63971e-09	3.75714e-09	3.8538e-09	3.92872e-09	3.98152e-09	4.01231e-09	4.02176e-09	4.01101e-09	3.98163e-09	3.93553e-09	3.87491e-09	3.80214e-09	3.7197e-09	3.63009e-09	3.53578e-09	3.43911e-09	3.34224e-09	3.24712e-09
-23.2	1.23685e-12	5.59591e-12	1.31695e-11	2.41117e-11	3.8648e-11	5.70539e-11	7.96572e-11	1.06829e-10	1.38978e-10	1.7654e-10	2.19959e-10	2.69677e-10	3.2611e-10	3.89629e-10	4.60534e-10	5.39027e-10	6.25186e-10	7.18929e-10	8.2e-10	9.2794e-10	1.04207e-09	1.16148e-09	1.28504e-09	1.4114e-09	1.53902e-09	1.6662e-09	1.79113e-09	1.91192e-09	2.02673e-09	2.13374e-09	2.23129e-09	2.31791e-09	2.39236e-09	2.45372e-09	2.50138e-09	2.53505e-09	2.55482e-09	2.56108e-09	2.55454e-09	2.53617e-09	2.50717e-09	2.46889e-09	2.42286e-09	2.37063e-09	2.3138e-09	2.25391e-09	2.19247e-09	2.13085e-09	2.07031e-09
-23.4	7.47714e-13	3.38215e-12	7.95725e-12	1.45633e-11	2.33324e-11	3.44249e-11	4.80325e-11	6.43728e-11	8.36834e-11	1.06216e-10	1.3223e-10	1.61977e-10	1.95699e-10	2.33604e-10	2.75862e-10	3.22583e-10	3.73801e-10	4.29462e-10	4.89406e-10	5.53354e-10	6.20903e-10	6.91514e-10	7.64518e-10	8.39124e-10	9.14427e-10	9.89435e-10	1.06309e-09	1.13429e-09	1.20195e-09	1.26503e-09	1.32254e-09	1.37363e-09	1.41758e-09	1.45382e-09	1.48201e-09	1.50199e-09	1.51377e-09	1.51759e-09	1.51386e-09	1.50314e-09	1.48612e-09	1.46361e-09	1.43649e-09	1.40568e-09	1.37212e-09	1.33673e-09	1.30039e-09	1.26393e-09	1.22808e-09
-23.6	3.98481e-13	1.80216e-12	4.23904e-12	7.75594e-12	1.24213e-11	1.83187e-11	2.55467e-11	3.42183e-11	4.44565e-11	5.63918e-11	7.01561e-11	8.58797e-11	1.03685e-10	1.23678e-10	1.45944e-10	1.70536e-10	1.97468e-10	2.26709e-10	2.5817e-10	2.91705e-10	3.27099e-10	3.64072e-10	4.02271e-10	4.41287e-10	4.80647e-10	5.19838e-10	5.58307e-10	5.95493e-10	6.30826e-10	6.63767e-10	6.93803e-10	7.20496e-10	7.43463e-10	7.62427e-10	7.77187e-10	7.87666e-10	7.93868e-10	7.95918e-10	7.94015e-10	7.88459e-10	7.79603e-10	7.67872e-10	7.53712e-10	7.37619e-10	7.20068e-10	7.01554e-10	6.82527e-10	6.63428e-10	6.44635e-10
-23.8	1.66395e-13	7.5252e-13	1.76975e-12	3.23714e-12	5.18278e-12	7.64096e-12	1.0652e-11	1.42619e-11	1.85212e-11	2.34828e-11	2.92006e-11	3.57271e-11	4.3112e-11	5.1398e-11	6.06189e-11	7.07956e-11	8.19326e-11	9.40155e-11	1.07008e-10	1.20847e-10	1.35445e-10	1.50686e-10	1.66426e-10	1.82494e-10	1.98699e-10	2.14829e-10	2.30659e-10	2.45959e-10	2.60494e-10	2.74046e-10	2.86405e-10	2.9739e-10	3.06846e-10	3.14655e-10	3.2074e-10	3.25063e-10	3.2763e-10	3.28487e-10	3.27719e-10	3.25444e-10	3.2181e-10	3.1699e-10	3.11168e-10	3.04545e-10	2.9732e-10	2.89693e-10	2.81851e-10	2.73975e-10	2.66226e-10
-24	3.6403e-14	1.64628e-13	3.87151e-13	7.08019e-13	1.13341e-12	1.67055e-12	2.32845e-12	3.11666e-12	4.0464e-12	5.12884e-12	6.37605e-12	7.79856e-12	9.4079e-12	1.12121e-11	1.32198e-11	1.54336e-11	1.78563e-11	2.04825e-11	2.33063e-11	2.63117e-11	2.94825e-11	3.27899e-11	3.62068e-11	3.96918e-11	4.32081e-11	4.67046e-11	5.01389e-11	5.34545e-11	5.66076e-11	5.95436e-11	6.22253e-11	6.46046e-11	6.66579e-11	6.83497e-11	6.96736e-11	7.06097e-11	7.11709e-11	7.13552e-11	7.11936e-11	7.06987e-11	6.99158e-11	6.88678e-11	6.76096e-11	6.61699e-11	6.46067e-11	6.29479e-11	6.12503e-11	5.95371e-11	5.78582e-11
[truncated: 132 more columns]

## Sheet: Fig3b_neg1p7fs
0	-18	-17.8	-17.6	-17.4	-17.2	-17	-16.8	-16.6	-16.4	-16.2	-16	-15.8	-15.6	-15.4	-15.2	-15	-14.8	-14.6	-14.4	-14.2	-14	-13.8	-13.6	-13.4	-13.2	-13	-12.8	-12.6	-12.4	-12.2	-12	-11.8	-11.6	-11.4	-11.2	-11	-10.8	-10.6	-10.4	-10.2	-10	-9.8	-9.6	-9.4	-9.2	-9	-8.8	-8.6	-8.4
24	1.71411e-13	7.79741e-13	1.8522e-12	3.43609e-12	5.60195e-12	8.44292e-12	1.20781e-11	1.66552e-11	2.23542e-11	2.93901e-11	3.80169e-11	4.85308e-11	6.1273e-11	7.66322e-11	9.50453e-11	1.16997e-10	1.43016e-10	1.73672e-10	2.09564e-10	2.51309e-10	2.99526e-10	3.54815e-10	4.1773e-10	4.88753e-10	5.68258e-10	6.56484e-10	7.53492e-10	8.59141e-10	9.73057e-10	1.09461e-09	1.22293e-09	1.35685e-09	1.49501e-09	1.63582e-09	1.77754e-09	1.91835e-09	2.05643e-09	2.19003e-09	2.31757e-09	2.43775e-09	2.5496e-09	2.65257e-09	2.74656e-09	2.83195e-09	2.90959e-09	2.98077e-09	3.04718e-09	3.11078e-09	3.17374e-09
23.8	7.74135e-13	3.52178e-12	8.36668e-12	1.5524e-11	2.53145e-11	3.8162e-11	5.46086e-11	7.53277e-11	1.01139e-10	1.33023e-10	1.72141e-10	2.19844e-10	2.77696e-10	3.47474e-10	4.31183e-10	5.31045e-10	6.49494e-10	7.89147e-10	9.52767e-10	1.1432e-09	1.36332e-09	1.61589e-09	1.90351e-09	2.22841e-09	2.59236e-09	2.9965e-09	3.44115e-09	3.9257e-09	4.44847e-09	5.00661e-09	5.59607e-09	6.2116e-09	6.84682e-09	7.49443e-09	8.14638e-09	8.79424e-09	9.42953e-09	1.00441e-08	1.06307e-08	1.11831e-08	1.16968e-08	1.21692e-08	1.25998e-08	1.29903e-08	1.33446e-08	1.36686e-08	1.39701e-08	1.42581e-08	1.45427e-08
23.6	1.81692e-12	8.26678e-12	1.96433e-11	3.64575e-11	5.94708e-11	8.96905e-11	1.28406e-10	1.7722e-10	2.38086e-10	3.13346e-10	4.05772e-10	5.18603e-10	6.55582e-10	8.20982e-10	1.01962e-09	1.25687e-09	1.53859e-09	1.87113e-09	2.2612e-09	2.71573e-09	3.24172e-09	3.84597e-09	4.53485e-09	5.31393e-09	6.18764e-09	7.15887e-09	8.2286e-09	9.39552e-09	1.06557e-08	1.20024e-08	1.34258e-08	1.49133e-08	1.64493e-08	1.80162e-08	1.95942e-08	2.11626e-08	2.27005e-08	2.41881e-08	2.5607e-08	2.69422e-08	2.81823e-08	2.93207e-08	3.03558e-08	3.12915e-08	3.21372e-08	3.29074e-08	3.36206e-08	3.42992e-08	3.49676e-08
23.4	3.31511e-12	1.50859e-11	3.58567e-11	6.65746e-11	1.08652e-10	1.63957e-10	2.34886e-10	3.24422e-10	4.36207e-10	5.74612e-10	7.44822e-10	9.52911e-10	1.20591e-09	1.51187e-09	1.87989e-09	2.32013e-09	2.84373e-09	3.46279e-09	4.19011e-09	5.03901e-09	6.02296e-09	7.15517e-09	8.44802e-09	9.91248e-09	1.15574e-08	1.33887e-08	1.54087e-08	1.76153e-08	2.00015e-08	2.25547e-08	2.52566e-08	2.80829e-08	3.10042e-08	3.39862e-08	3.6991e-08	3.99786e-08	4.29082e-08	4.57408e-08	4.8441e-08	5.09787e-08	5.33315e-08	5.54856e-08	5.74377e-08	5.91947e-08	6.07742e-08	6.22036e-08	6.35187e-08	6.47621e-08	6.59812e-08
23.2	5.29266e-12	2.40901e-11	5.72783e-11	1.06399e-10	1.73753e-10	2.62388e-10	3.76217e-10	5.20124e-10	7.00077e-10	9.23263e-10	1.19822e-09	1.53499e-09	1.94522e-09	2.44227e-09	3.04133e-09	3.75936e-09	4.61511e-09	5.62892e-09	6.82249e-09	8.21845e-09	9.83983e-09	1.17093e-08	1.38485e-08	1.62764e-08	1.90089e-08	2.20569e-08	2.54253e-08	2.91115e-08	3.31045e-08	3.73837e-08	4.19187e-08	4.6669e-08	5.15844e-08	5.66067e-08	6.16708e-08	6.67078e-08	7.16474e-08	7.64217e-08	8.09687e-08	8.52356e-08	8.91825e-08	9.27846e-08	9.60346e-08	9.89433e-08	1.0154e-07	1.0387e-07	1.05995e-07	1.07988e-07	1.09929e-07
23	7.77973e-12	3.54192e-11	8.42504e-11	1.56593e-10	2.55909e-10	3.86794e-10	5.55159e-10	7.68393e-10	1.03556e-09	1.36758e-09	1.7775e-09	2.28066e-09	2.89497e-09	3.64104e-09	4.54232e-09	5.6252e-09	6.91891e-09	8.45533e-09	1.02686e-08	1.23947e-08	1.48701e-08	1.77314e-08	2.10134e-08	2.47475e-08	2.896e-08	3.36697e-08	3.88861e-08	4.46071e-08	5.08168e-08	5.74844e-08	6.45631e-08	7.19894e-08	7.96846e-08	8.75559e-08	9.54994e-08	1.03404e-07	1.11157e-07	1.18647e-07	1.25772e-07	1.32447e-07	1.38605e-07	1.44203e-07	1.49227e-07	1.53692e-07	1.57643e-07	1.61152e-07	1.64316e-07	1.67251e-07	1.70084e-07
22.8	1.08135e-11	4.92454e-11	1.17195e-10	2.17973e-10	3.56522e-10	5.39416e-10	7.7513e-10	1.07429e-09	1.44994e-09	1.91789e-09	2.49705e-09	3.20978e-09	4.08221e-09	5.14461e-09	6.43154e-09	7.98207e-09	9.83966e-09	1.2052e-08	1.46705e-08	1.77493e-08	2.13444e-08	2.55118e-08	3.03054e-08	3.57745e-08	4.19611e-08	4.88966e-08	5.65982e-08	6.50656e-08	7.42783e-08	8.41923e-08	9.47389e-08	1.05824e-07	1.17329e-07	1.29112e-07	1.41015e-07	1.52868e-07	1.64493e-07	1.75719e-07	1.86387e-07	1.9636e-07	2.0553e-07	2.1383e-07	2.21233e-07	2.27758e-07	2.33472e-07	2.38482e-07	2.42935e-07	2.47007e-07	2.50895e-07
22.6	1.44377e-11	6.57721e-11	1.56612e-10	2.91506e-10	4.77252e-10	7.22915e-10	1.0402e-09	1.44384e-09	1.95196e-09	2.58662e-09	3.37429e-09	4.34638e-09	5.53983e-09	6.9975e-09	8.76869e-09	1.09093e-08	1.3482e-08	1.65557e-08	2.02053e-08	2.45105e-08	2.95537e-08	3.54184e-08	4.21858e-08	4.99312e-08	5.87199e-08	6.8602e-08	7.96078e-08	9.1742e-08	1.04979e-07	1.1926e-07	1.34488e-07	1.50526e-07	1.67201e-07	1.84306e-07	2.01605e-07	2.18841e-07	2.35749e-07	2.5207e-07	2.67559e-07	2.82006e-07	2.95245e-07	3.07166e-07	3.17723e-07	3.26941e-07	3.34912e-07	3.41794e-07	3.47803e-07	3.532e-07	3.58276e-07
22.4	1.87022e-11	8.52302e-11	2.03067e-10	3.78292e-10	6.19999e-10	9.40344e-10	1.35507e-09	1.88403e-09	2.55177e-09	3.38826e-09	4.42958e-09	5.71881e-09	7.30674e-09	9.2527e-09	1.16252e-08	1.45024e-08	1.79723e-08	2.21327e-08	2.709e-08	3.29585e-08	3.98575e-08	4.79086e-08	5.72316e-08	6.79389e-08	8.01299e-08	9.38834e-08	1.0925e-07	1.26245e-07	1.4484e-07	1.64957e-07	1.86462e-07	2.09164e-07	2.32816e-07	2.57118e-07	2.81726e-07	3.06265e-07	3.30342e-07	3.53571e-07	3.75587e-07	3.96071e-07	4.1477e-07	4.31514e-07	4.46226e-07	4.58931e-07	4.6976e-07	4.78937e-07	4.86775e-07	4.93653e-07	4.99998e-07
22.2	2.36617e-11	1.07874e-10	2.57188e-10	4.79553e-10	7.86876e-10	1.19511e-09	1.72499e-09	2.40272e-09	3.26087e-09	4.3393e-09	5.68629e-09	7.35968e-09	9.42805e-09	1.19719e-08	1.50848e-08	1.8874e-08	2.3461e-08	2.89817e-08	3.55852e-08	4.34325e-08	5.26934e-08	6.35425e-08	7.61534e-08	9.06916e-08	1.07306e-07	1.26117e-07	1.47209e-07	1.70615e-07	1.96307e-07	2.24185e-07	2.54071e-07	2.85701e-07	3.18728e-07	3.52725e-07	3.87198e-07	4.21606e-07	4.55375e-07	4.87939e-07	5.18758e-07	5.47359e-07	5.7336e-07	5.96499e-07	6.16653e-07	6.33846e-07	6.48254e-07	6.60198e-07	6.70122e-07	6.78571e-07	6.8616e-07
22	2.93746e-11	1.33976e-10	3.19645e-10	5.96601e-10	9.80162e-10	1.49092e-09	2.1557e-09	3.00856e-09	4.09196e-09	5.45812e-09	7.17057e-09	9.3058e-09	1.1955e-08	1.52258e-08	1.9244e-08	2.41546e-08	3.01234e-08	3.73363e-08	4.59995e-08	5.6337e-08	6.85872e-08	8.29974e-08	9.98163e-08	1.19284e-07	1.41621e-07	1.6701e-07	1.95585e-07	2.27411e-07	2.62467e-07	3.0063e-07	3.41666e-07	3.85215e-07	4.30797e-07	4.77813e-07	5.25562e-07	5.73266e-07	6.20103e-07	6.65244e-07	7.07905e-07	7.47387e-07	7.83121e-07	8.14713e-07	8.41964e-07	8.64895e-07	8.83745e-07	8.9896e-07	9.11172e-07	9.21155e-07	9.29789e-07
21.8	3.5901e-11	1.63817e-10	3.91136e-10	7.30804e-10	1.20225e-09	1.83167e-09	2.65331e-09	3.7108e-09	5.05875e-09	6.76469e-09	8.91109e-09	1.15978e-08	1.49447e-08	1.90937e-08	2.42119e-08	3.04935e-08	3.81612e-08	4.74675e-08	5.86936e-08	7.21482e-08	8.81621e-08	1.07082e-07	1.29261e-07	1.55044e-07	1.84752e-07	2.1866e-07	2.56977e-07	2.99819e-07	3.47185e-07	3.9893e-07	4.5475e-07	5.14163e-07	5.7651e-07	6.40959e-07	7.06522e-07	7.72096e-07	8.36503e-07	8.98551e-07	9.571e-07	1.01113e-06	1.0598e-06	1.10253e-06	1.139e-06	1.16922e-06	1.19352e-06	1.21251e-06	1.22709e-06	1.23835e-06	1.24755e-06
21.6	4.33008e-11	1.97676e-10	4.72357e-10	8.8354e-10	1.45557e-09	2.22136e-09	3.22412e-09	4.51907e-09	6.17569e-09	8.28022e-09	1.09386e-08	1.42798e-08	1.84594e-08	2.36629e-08	3.01101e-08	3.80578e-08	4.78029e-08	5.96843e-08	7.40827e-08	9.14186e-08	1.12148e-07	1.36752e-07	1.65726e-07	1.99562e-07	2.38723e-07	2.83618e-07	3.34568e-07	3.91769e-07	4.55259e-07	5.24876e-07	6.00234e-07	6.80695e-07	7.65362e-07	8.53086e-07	9.42489e-07	1.03201e-06	1.11998e-06	1.2047e-06	1.28451e-06	1.35793e-06	1.42376e-06	1.48109e-06	1.52948e-06	1.5689e-06	1.59979e-06	1.623e-06	1.6398e-06	1.65174e-06	1.66056e-06
21.4	5.16304e-11	2.3582e-10	5.63975e-10	1.05614e-09	1.74248e-09	2.66394e-09	3.87442e-09	5.44313e-09	7.4575e-09	1.00266e-08	1.32853e-08	1.73983e-08	2.25657e-08	2.90279e-08	3.70709e-08	4.70317e-08	5.93025e-08	7.43342e-08	9.26373e-08	1.14781e-07	1.41386e-07	1.73118e-07	2.10666e-07	2.54723e-07	3.05954e-07	3.64956e-07	4.32217e-07	5.08059e-07	5.92587e-07	6.85637e-07	7.86725e-07	8.95017e-07	1.0093e-06	1.12801e-06	1.24922e-06	1.37075e-06	1.49023e-06	1.60524e-06	1.71341e-06	1.81262e-06	1.90109e-06	1.97754e-06	2.04125e-06	2.09217e-06	2.13089e-06	2.15862e-06	2.1771e-06	2.18853e-06	2.19538e-06
21.2	6.09398e-11	2.78485e-10	6.66588e-10	1.24981e-09	2.06517e-09	3.1631e-09	4.6102e-09	6.49238e-09	8.91868e-09	1.20258e-08	1.59836e-08	2.10009e-08	2.73329e-08	3.5288e-08	4.52355e-08	5.76139e-08	7.2937e-08	9.17998e-08	1.14882e-07	1.42947e-07	1.76836e-07	2.17457e-07	2.65765e-07	3.22729e-07	3.89294e-07	4.66326e-07	5.54553e-07	6.54487e-07	7.6635e-07	8.89998e-07	1.02484e-06	1.1698e-06	1.32325e-06	1.48304e-06	1.64654e-06	1.8107e-06	1.97219e-06	2.12756e-06	2.27345e-06	2.40681e-06	2.52507e-06	2.62637e-06	2.70966e-06	2.77481e-06	2.82264e-06	2.85482e-06	2.87382e-06	2.8827e-06	2.88494e-06
21	7.12684e-11	3.25859e-10	7.80684e-10	1.46556e-09	2.42551e-09	3.72207e-09	5.43683e-09	7.67549e-09	1.05728e-08	1.42987e-08	1.90652e-08	2.51351e-08	3.28308e-08	4.25447e-08	5.47504e-08	7.00134e-08	8.90015e-08	1.12494e-07	1.41389e-07	1.76702e-07	2.19565e-07	2.7121e-07	3.32946e-07	4.06119e-07	4.9206e-07	5.92015e-07	7.07054e-07	8.37975e-07	9.85191e-07	1.14861e-06	1.32755e-06	1.5206e-06	1.72562e-06	1.93971e-06	2.15923e-06	2.37995e-06	2.59721e-06	2.80615e-06	3.00199e-06	3.18038e-06	3.33765e-06	3.47109e-06	3.57918e-06	3.66171e-06	3.71979e-06	3.75577e-06	3.7731e-06	3.7761e-06	3.76963e-06
20.8	8.26407e-11	3.78064e-10	9.06588e-10	1.70409e-09	2.82486e-09	4.34335e-09	6.35866e-09	8.99971e-09	1.24317e-08	1.6864e-08	2.25594e-08	2.98454e-08	3.91265e-08	5.08982e-08	6.57624e-08	8.44431e-08	1.07802e-07	1.36852e-07	1.72768e-07	2.16896e-07	2.70743e-07	3.3597e-07	4.14358e-07	5.07763e-07	6.18044e-07	7.46972e-07	8.9611e-07	1.06667e-06	1.25937e-06	1.47423e-06	1.71047e-06	1.96632e-06	2.23895e-06	2.52445e-06	2.81785e-06	3.1133e-06	3.40429e-06	3.68399e-06	3.94568e-06	4.18316e-06	4.39119e-06	4.56591e-06	4.70513e-06	4.80851e-06	4.87759e-06	4.91568e-06	4.92765e-06	4.91952e-06	4.8981e-06
20.6	9.50615e-11	4.3513e-10	1.04441e-09	1.96571e-09	3.26395e-09	5.02844e-09	7.37856e-09	1.04703e-08	1.45045e-08	1.9737e-08	2.6491e-08	3.51714e-08	4.62814e-08	6.0442e-08	7.84121e-08	1.01111e-07	1.29643e-07	1.65313e-07	2.09651e-07	2.64419e-07	3.31615e-07	4.13459e-07	5.12356e-07	6.30842e-07	7.71497e-07	9.36813e-07	1.12904e-06	1.35001e-06	1.60087e-06	1.88188e-06	2.19219e-06	2.52959e-06	2.89038e-06	3.26933e-06	3.65967e-06	4.05335e-06	4.44133e-06	4.81406e-06	5.16208e-06	5.47662e-06	5.75027e-06	5.97756e-06	6.15536e-06	6.28318e-06	6.36319e-06	6.40008e-06	6.40067e-06	6.37341e-06	6.32778e-06
20.4	1.08511e-10	4.96975e-10	1.19398e-09	2.25021e-09	3.74261e-09	5.77748e-09	8.49744e-09	1.20897e-08	1.67964e-08	2.29278e-08	3.0878e-08	4.11436e-08	5.4346e-08	7.12566e-08	9.28252e-08	1.20211e-07	1.54814e-07	1.98306e-07	2.52661e-07	3.20173e-07	4.03465e-07	5.05479e-07	6.29441e-07	7.78791e-07	9.57069e-07	1.16776e-06	1.41407e-06	1.69868e-06	2.02343e-06	2.38897e-06	2.79443e-06	3.23709e-06	3.71217e-06	4.21269e-06	4.7295e-06	5.25158e-06	5.7664e-06	6.26069e-06	6.72117e-06	7.13553e-06	7.49334e-06	7.78688e-06	8.01178e-06	8.16736e-06	8.25674e-06	8.28655e-06	8.26638e-06	8.20807e-06	8.12481e-06
20.2	1.2294e-10	5.63379e-10	1.35482e-09	2.55673e-09	4.25961e-09	6.58894e-09	9.71369e-09	1.38567e-08	1.93076e-08	2.64396e-08	3.57292e-08	4.77806e-08	6.33548e-08	8.34026e-08	1.09103e-07	1.41904e-07	1.83569e-07	2.36222e-07	3.02387e-07	3.85026e-07	4.87555e-07	6.13846e-07	7.68184e-07	9.55194e-07	1.1797e-06	1.44651e-06	1.76016e-06	2.12454e-06	2.54247e-06	3.01522e-06	3.54202e-06	4.11962e-06	4.74186e-06	5.3995e-06	6.08026e-06	6.76906e-06	7.44869e-06	8.10072e-06	8.70666e-06	9.2493e-06	9.71403e-06	1.00901e-05	1.03713e-05	1.0557e-05	1.06517e-05	1.06647e-05	1.06095e-05	1.05028e-05	1.03628e-05
20	1.38263e-10	6.33964e-10	1.52603e-09	2.88367e-09	4.81247e-09	7.45928e-09	1.10227e-08	1.57657e-08	2.2032e-08	3.02666e-08	4.1041e-08	5.50843e-08	7.33204e-08	9.69112e-08	1.27307e-07	1.66305e-07	2.16105e-07	2.7938e-07	3.59333e-07	4.59755e-07	5.85058e-07	7.40288e-07	9.31093e-07	1.16363e-06	1.44441e-06	1.78002e-06	2.17679e-06	2.64027e-06	3.17472e-06	3.78235e-06	4.46271e-06	5.21193e-06	6.02221e-06	6.88142e-06	7.7731e-06	8.6768e-06	9.56896e-06	1.04241e-05	1.12167e-05	1.19226e-05	1.25217e-05	1.29989e-05	1.3346e-05	1.35621e-05	1.36539e-05	1.36346e-05	1.35235e-05	1.33435e-05	1.312e-05
19.8	1.54359e-10	7.08172e-10	1.70629e-09	3.22861e-09	5.39724e-09	8.38265e-09	1.24163e-08	1.78059e-08	2.49559e-08	3.43923e-08	4.67949e-08	6.30357e-08	8.42268e-08	1.11776e-07	1.47452e-07	1.93462e-07	2.5253e-07	3.27989e-07	4.23867e-07	5.44971e-07	6.96947e-07	8.86313e-07	1.12044e-06	1.40746e-06	1.75606e-06	2.17517e-06	2.67352e-06	3.25896e-06	3.93772e-06	4.7135e-06	5.58639e-06	6.552e-06	7.60049e-06	8.71607e-06	9.87686e-06	1.10553e-05	1.22192e-05	1.33336e-05	1.43632e-05	1.52749e-05	1.60406e-05	1.66397e-05	1.70611e-05	1.73043e-05	1.73788e-05	1.73038e-05	1.71062e-05	1.68181e-05	1.64743e-05
19.6	1.71063e-10	7.85254e-10	1.89381e-09	3.58817e-09	6.00838e-09	9.35062e-09	1.38823e-08	1.99605e-08	2.80568e-08	3.87877e-08	5.29543e-08	7.15907e-08	9.60229e-08	1.27941e-07	1.69483e-07	2.23335e-07	2.92837e-07	3.82106e-07	4.96159e-07	6.41033e-07	8.23882e-07	1.05305e-06	1.33805e-06	1.68951e-06	2.11891e-06	2.63824e-06	3.25937e-06	3.99326e-06	4.84892e-06	5.8321e-06	6.94398e-06	8.17968e-06	9.52701e-06	1.09656e-05	1.24664e-05	1.39926e-05	1.55006e-05	1.69427e-05	1.82703e-05	1.9438e-05	2.04072e-05	2.115e-05	2.16516e-05	2.19121e-05	2.19459e-05	2.17803e-05	2.14531e-05	2.10088e-05	2.04951e-05
19.4	1.88168e-10	8.64257e-10	2.0863e-09	3.95803e-09	6.63866e-09	1.0352e-08	1.54042e-08	2.22061e-08	3.13024e-08	4.34094e-08	5.94623e-08	8.06756e-08	1.08616e-07	1.45294e-07	1.93268e-07	2.55773e-07	3.36866e-07	4.41582e-07	5.76107e-07	7.47944e-07	9.66066e-07	1.24103e-06	1.58501e-06	2.01172e-06	2.53619e-06	3.17429e-06	3.94202e-06	4.85443e-06	5.92428e-06	7.16034e-06	8.56544e-06	1.01345e-05	1.18526e-05	1.36936e-05	1.56196e-05	1.75814e-05	1.95204e-05	2.13718e-05	2.30695e-05	2.45513e-05	2.57647e-05	2.66721e-05	2.72544e-05	2.7513e-05	2.74694e-05	2.71629e-05	2.66461e-05	2.59807e-05	2.52316e-05
19.2	2.05424e-10	9.44028e-10	2.28096e-09	4.33286e-09	7.27911e-09	1.13728e-08	1.69612e-08	2.45125e-08	3.46504e-08	4.81987e-08	6.62394e-08	9.01847e-08	1.21868e-07	1.63655e-07	2.18577e-07	2.90494e-07	3.84277e-07	5.06021e-07	6.63269e-07	8.65247e-07	1.12308e-06	1.44999e-06	1.86135e-06	2.3747e-06	3.00943e-06	3.78633e-06	4.72665e-06	5.8508e-06	7.17656e-06	8.71684e-06	1.0477e-05	1.24522e-05	1.46245e-05	1.69608e-05	1.94118e-05	2.19126e-05	2.43847e-05	2.67409e-05	2.88917e-05	3.07527e-05	3.2253e-05	3.33424e-05	3.39967e-05	3.42202e-05	3.40447e-05	3.35263e-05	3.27387e-05	3.17663e-05	3.06969e-05
19	2.22539e-10	1.02323e-09	2.47452e-09	4.7064e-09	7.91911e-09	1.23961e-08	1.85278e-08	2.68426e-08	3.80475e-08	5.30812e-08	7.31825e-08	9.99773e-08	1.35588e-07	1.82771e-07	2.45078e-07	3.27065e-07	4.34517e-07	5.74727e-07	7.5679e-07	9.91918e-07	1.29375e-06	1.67863e-06	2.16575e-06	2.77723e-06	3.53783e-06	4.47438e-06	5.61473e-06	6.98614e-06	8.61297e-06	1.05137e-05	1.26976e-05	1.51604e-05	1.78811e-05	2.08183e-05	2.39086e-05	2.70669e-05	3.01891e-05	3.31588e-05	3.58555e-05	3.81657e-05	3.99945e-05	4.12757e-05	4.19792e-05	4.21144e-05	4.17286e-05	4.09013e-05	3.9735e-05	3.83448e-05	3.68482e-05
18.8	2.39187e-10	1.10034e-09	2.66331e-09	5.07154e-09	8.5465e-09	1.34026e-08	2.00745e-08	2.91527e-08	4.14308e-08	5.79672e-08	8.01656e-08	1.09878e-07	1.49536e-07	2.02313e-07	2.72328e-07	3.64892e-07	4.868e-07	6.46673e-07	8.55344e-07	1.12627e-06	1.47596e-06	1.92435e-06	2.49512e-06	3.21578e-06	4.11746e-06	5.23437e-06	6.60247e-06	8.25757e-06	1.02325e-05	1.25531e-05	1.52338e-05	1.82724e-05	2.16445e-05	2.5299e-05	2.91552e-05	3.31026e-05	3.70047e-05	4.07072e-05	4.40494e-05	4.68801e-05	4.90733e-05	5.05427e-05	5.12522e-05	5.12197e-05	5.05148e-05	4.92497e-05	4.75656e-05	4.56185e-05	4.35636e-05
18.6	2.55014e-10	1.17373e-09	2.8433e-09	5.4205e-09	9.14789e-09	1.43708e-08	2.15683e-08	3.13936e-08	4.4728e-08	6.27524e-08	8.70404e-08	1.19678e-07	1.6342e-07	2.21878e-07	2.99771e-07	4.03218e-07	5.40098e-07	7.20478e-07	9.57092e-07	1.26588e-06	1.66656e-06	2.18313e-06	2.84436e-06	3.68398e-06	4.74062e-06	6.05715e-06	7.67932e-06	9.6534e-06	1.20227e-05	1.48226e-05	1.80749e-05	2.17802e-05	2.59113e-05	3.04058e-05	3.51623e-05	4.00392e-05	4.48591e-05	4.94192e-05	5.35081e-05	5.69258e-05	5.95071e-05	6.11411e-05	6.17858e-05	6.14729e-05	6.03035e-05	5.84346e-05	5.60594e-05	5.33861e-05	5.06183e-05
18.4	2.69648e-10	1.24167e-09	3.01023e-09	5.74503e-09	9.70901e-09	1.52776e-08	2.29734e-08	3.35112e-08	4.78596e-08	6.73215e-08	9.36408e-08	1.29141e-07	1.76903e-07	2.40992e-07	3.26745e-07	4.41123e-07	5.93146e-07	7.94407e-07	1.05968e-06	1.40758e-06	1.8613e-06	2.44934e-06	3.2061e-06	4.17234e-06	5.39519e-06	6.92754e-06	8.82657e-06	1.1151e-05	1.39569e-05	1.72917e-05	2.11864e-05	2.56466e-05	3.06422e-05	3.60989e-05	4.18905e-05	4.78377e-05	5.37128e-05	5.92529e-05	6.41821e-05	6.82398e-05	7.12119e-05	7.29582e-05	7.34322e-05	7.26868e-05	7.0867e-05	6.81895e-05	6.49152e-05	6.13191e-05	5.76635e-05
18.2	2.82713e-10	1.3024e-09	3.15981e-09	6.03668e-09	1.02152e-08	1.60992e-08	2.42526e-08	3.54493e-08	5.07416e-08	7.15506e-08	9.97868e-08	1.38006e-07	1.89614e-07	2.59127e-07	3.52502e-07	4.77553e-07	6.44464e-07	8.66404e-07	1.16025e-06	1.54744e-06	2.05486e-06	2.71576e-06	3.57068e-06	4.66802e-06	6.0643e-06	7.82366e-06	1.00163e-05	1.27152e-05	1.59916e-05	1.99073e-05	2.4505e-05	2.97971e-05	3.57518e-05	4.22813e-05	4.92315e-05	5.63781e-05	6.34325e-05	7.00583e-05	7.59007e-05	8.06249e-05	8.39579e-05	8.57266e-05	8.58828e-05	8.45105e-05	8.18137e-05	7.80874e-05	7.36781e-05	6.8943e-05	6.42146e-05
18	2.93841e-10	1.35422e-09	3.28779e-09	6.28718e-09	1.06519e-08	1.68119e-08	2.53687e-08	3.71508e-08	5.32883e-08	7.53131e-08	1.05292e-07	1.46003e-07	2.01161e-07	2.75715e-07	3.76229e-07	5.11351e-07	6.92413e-07	9.3415e-07	1.25557e-06	1.68094e-06	2.24091e-06	2.97371e-06	3.92622e-06	5.15492e-06	6.72639e-06	8.71689e-06	1.12108e-05	1.42973e-05	1.80646e-05	2.2591e-05	2.79337e-05	3.41136e-05	4.10984e-05	4.87861e-05	5.69906e-05	6.54358e-05	7.37609e-05	8.1542e-05	8.83301e-05	9.37026e-05	9.73194e-05	9.8973e-05	9.86196e-05	9.6387e-05	9.25558e-05	8.75187e-05	8.17265e-05	7.56341e-05	6.96543e-05
17.8	3.02693e-10	1.39554e-09	3.39022e-09	6.48873e-09	1.10056e-08	1.73931e-08	2.6286e-08	3.85607e-08	5.54165e-08	7.84842e-08	1.09972e-07	1.52859e-07	2.11145e-07	2.9018e-07	3.97089e-07	5.41308e-07	7.35254e-07	9.95161e-07	1.34208e-06	1.80305e-06	2.41244e-06	3.21334e-06	4.25904e-06	5.61422e-06	7.35571e-06	9.57238e-06	1.23636e-05	1.58356e-05	2.0095e-05	2.52388e-05	3.13403e-05	3.84308e-05	4.64785e-05	5.53662e-05	6.48727e-05	7.46623e-05	8.4291e-05	9.32331e-05	0.000100931	0.000106864	0.00011062	0.000111964	0.000110866	0.000107516	0.000102286	9.56833e-05	8.8279e-05	8.06382e-05	7.32618e-05
17.6	3.08969e-10	1.42496e-09	3.46364e-09	6.63445e-09	1.12639e-08	1.78226e-08	2.69723e-08	3.9629e-08	5.70495e-08	8.09483e-08	1.13654e-07	1.58317e-07	2.19185e-07	3.0196e-07	4.14261e-07	5.66224e-07	7.71246e-07	1.04692e-06	1.41617e-06	1.90859e-06	2.562e-06	3.42413e-06	4.55434e-06	6.02517e-06	7.92348e-06	1.03505e-05	1.34206e-05	1.72572e-05	2.19861e-05	2.77234e-05	3.45597e-05	4.2538e-05	5.1627e-05	6.16937e-05	7.24774e-05	8.35757e-05	9.445e-05	0.000104459	0.000112925	0.000119224	0.000122881	0.000123649	0.000121542	0.000116824	0.000109971	0.000101609	9.24306e-05	8.31214e-05	7.42722e-05
17.4	3.12429e-10	1.44134e-09	3.5052e-09	6.71869e-09	1.14169e-08	1.80837e-08	2.74004e-08	4.03129e-08	5.81215e-08	8.26048e-08	1.16185e-07	1.62149e-07	2.2494e-07	3.10545e-07	4.2699e-07	5.84987e-07	7.98751e-07	1.08702e-06	1.47433e-06	1.99246e-06	2.68227e-06	3.59554e-06	4.79704e-06	6.36642e-06	8.39962e-06	1.10093e-05	1.43238e-05	1.84827e-05	2.363e-05	2.99006e-05	3.74019e-05	4.61879e-05	5.62277e-05	6.73698e-05	7.93101e-05	9.1571e-05	0.000103507	0.000114349	0.000123282	0.000129586	0.000132757	0.000132594	0.0001292	0.000122934	0.000114361	0.000104194	9.32301e-05	8.22613e-05	7.19739e-05
17.2	3.12904e-10	1.4439e-09	3.5129e-09	6.73741e-09	1.14573e-08	1.81637e-08	2.75501e-08	4.058e-08	5.85815e-08	8.33746e-08	1.17444e-07	1.64168e-07	2.28128e-07	3.15511e-07	4.34636e-07	5.9664e-07	8.16346e-07	1.11336e-06	1.51344e-06	2.05009e-06	2.76653e-06	3.71779e-06	4.97301e-06	6.61762e-06	8.75508e-06	1.15076e-05	1.50152e-05	1.94317e-05	2.49163e-05	3.16204e-05	3.96657e-05	4.91152e-05	5.99353e-05	7.19534e-05	8.48156e-05	9.79598e-05	0.000110619	0.000121866	0.000130747	0.000136478	0.000138608	0.000137072	0.000132143	0.000124295	0.000114119	0.000102337	8.97972e-05	7.73736e-05	6.58402e-05
17	3.10308e-10	1.43221e-09	3.48568e-09	6.68841e-09	1.13808e-08	1.80556e-08	2.74091e-08	4.04103e-08	5.83971e-08	8.32058e-08	1.17348e-07	1.64246e-07	2.2855e-07	3.16551e-07	4.36729e-07	6.00463e-07	8.22936e-07	1.12428e-06	1.53102e-06	2.07777e-06	2.80927e-06	3.78273e-06	5.07025e-06	6.76126e-06	8.96449e-06	1.1809e-05	1.54431e-05	2.00307e-05	2.57426e-05	3.27415e-05	4.1159e-05	5.10623e-05	6.24111e-05	7.50061e-05	8.84376e-05	0.000102048	0.000114918	0.000125943	0.000134044	0.000138397	0.000138651	0.000135095	0.000128429	0.000119282	0.000108053	9.52133e-05	8.15641e-05	6.80924e-05	5.56755e-05
16.8	3.04646e-10	1.4063e-09	3.42352e-09	6.57151e-09	1.11871e-08	1.7758e-08	2.69744e-08	3.97977e-08	5.75566e-08	8.20778e-08	1.15862e-07	1.62323e-07	2.26104e-07	3.13498e-07	4.33002e-07	5.96033e-07	8.17854e-07	1.11875e-06	1.52546e-06	2.07299e-06	2.80669e-06	3.78461e-06	5.08015e-06	6.7845e-06	9.00886e-06	1.18855e-05	1.55669e-05	2.02218e-05	2.60264e-05	3.31484e-05	4.17224e-05	5.18132e-05	6.33673e-05	7.61537e-05	8.97005e-05	0.000103241	0.000115682	0.000125741	0.000132154	0.00013392	0.00013099	0.000124552	0.000116109	0.000106392	9.52595e-05	8.24754e-05	6.85304e-05	5.45856e-05	4.17666e-05
16.6	2.96015e-10	1.3666e-09	3.32747e-09	6.3887e-09	1.08792e-08	1.72756e-08	2.62526e-08	3.87509e-08	5.60714e-08	8.00039e-08	1.13001e-07	1.58412e-07	2.20799e-07	3.06349e-07	4.23423e-07	5.83266e-07	8.00929e-07	1.09642e-06	1.49618e-06	2.0348e-06	2.75716e-06	3.7208e-06	4.99848e-06	6.68073e-06	8.87797e-06	1.17216e-05	1.53632e-05	1.99702e-05	2.57171e-05	3.27685e-05	4.12535e-05	5.12266e-05	6.2615e-05	7.5152e-05	8.83031e-05	0.000101183	0.00011254	0.000120893	0.000124579	0.000122468	0.00011541	0.000105909	9.61073e-05	8.65571e-05	7.64619e-05	6.47688e-05	5.14262e-05	3.76665e-05	2.4966e-05
16.4	2.84605e-10	1.314e-09	3.19965e-09	6.14401e-09	1.0464e-08	1.66192e-08	2.52601e-08	3.72938e-08	5.39753e-08	7.70315e-08	1.08829e-07	1.52603e-07	2.12757e-07	2.95266e-07	4.08207e-07	5.62446e-07	7.72524e-07	1.05778e-06	1.44375e-06	1.96387e-06	2.66148e-06	3.59216e-06	4.82611e-06	6.45063e-06	8.57203e-06	1.13166e-05	1.48296e-05	1.92707e-05	2.48049e-05	3.15853e-05	3.97266e-05	4.92651e-05	6.01036e-05	7.19403e-05	8.4186e-05	9.58623e-05	0.000105603	0.000111682	0.000112034	0.000105861	9.53039e-05	8.3781e-05	7.33818e-05	6.42054e-05	5.50288e-05	4.43948e-05	3.19029e-05	1.87516e-05	6.62574e-06
16.2	2.70689e-10	1.24974e-09	3.04315e-09	5.84343e-09	9.9519e-09	1.58054e-08	2.40221e-08	3.54641e-08	5.13237e-08	7.32409e-08	1.03463e-07	1.4506e-07	2.02208e-07	2.80575e-07	3.87813e-07	5.34212e-07	7.33531e-07	1.00405e-06	1.36989e-06	1.86257e-06	2.52293e-06	3.40318e-06	4.56916e-06	6.1025e-06	8.10227e-06	1.06856e-05	1.39862e-05	1.815e-05	2.3325e-05	2.9645e-05	3.72025e-05	4.60091e-05	5.59413e-05	6.66692e-05	7.75719e-05	8.76308e-05	9.54442e-05	9.91374e-05	9.65702e-05	8.76113e-05	7.53035e-05	6.31548e-05	5.27387e-05	4.37022e-05	3.46723e-05	2.42477e-05	1.2135e-05	-3.79262e-07	-1.16249e-05
16	2.54613e-10	1.17544e-09	2.86193e-09	5.49461e-09	9.35601e-09	1.48554e-08	2.25719e-08	3.33121e-08	4.81911e-08	6.87411e-08	9.706e-08	1.3601e-07	1.89482e-07	2.62747e-07	3.62915e-07	4.99528e-07	6.85324e-07	9.37195e-07	1.27737e-06	1.73485e-06	2.34705e-06	3.16168e-06	4.23864e-06	5.65181e-06	7.49029e-06	9.85858e-06	1.28747e-05	1.66655e-05	2.13562e-05	2.7055e-05	3.38263e-05	4.16539e-05	5.03896e-05	5.96882e-05	6.89304e-05	7.71292e-05	8.29573e-05	8.46462e-05	8.03438e-05	7.03968e-05	5.79548e-05	4.60825e-05	3.583e-05	2.65803e-05	1.70113e-05	6.04883e-06	-6.14797e-06	-1.80536e-05	-2.81951e-05
15.8	2.36781e-10	1.09298e-09	2.6606e-09	5.10657e-09	8.69198e-09	1.37948e-08	2.09489e-08	3.08977e-08	4.46669e-08	6.36641e-08	8.98137e-08	1.25736e-07	1.74987e-07	2.42373e-07	3.34364e-07	4.59618e-07	6.29664e-07	8.5974e-07	1.16983e-06	1.58589e-06	2.14128e-06	2.87827e-06	3.84961e-06	5.11989e-06	6.76623e-06	8.878e-06	1.15545e-05	1.48997e-05	1.90128e-05	2.39721e-05	2.98114e-05	3.64866e-05	4.38304e-05	5.14976e-05	5.89045e-05	6.51615e-05	6.91197e-05	6.93553e-05	6.44874e-05	5.49317e-05	4.33036e-05	3.20483e-05	2.18813e-05	1.21461e-05	1.74733e-06	-9.89276e-06	-2.20487e-05	-3.30518e-05	-4.18274e-05
15.6	2.17635e-10	1.00441e-09	2.44422e-09	4.68919e-09	7.97703e-09	1.26514e-08	1.9197e-08	2.82877e-08	4.08511e-08	5.81582e-08	8.19417e-08	1.14556e-07	1.59186e-07	2.20126e-07	3.03134e-07	4.15893e-07	5.68587e-07	7.74622e-07	1.05149e-06	1.42177e-06	1.91431e-06	2.56539e-06	3.41987e-06	4.53205e-06	5.96596e-06	7.79442e-06	1.00965e-05	1.29518e-05	1.64317e-05	2.05842e-05	2.54131e-05	3.08493e-05	3.67137e-05	4.26763e-05	4.82139e-05	5.25753e-05	5.48382e-05	5.39992e-05	4.91756e-05	4.06324e-05	3.01627e-05	1.95587e-05	9.36822e-06	-9.00052e-07	-1.19293e-05	-2.37024e-05	-3.50806e-05	-4.46115e-05	-5.17642e-05
15.4	1.97636e-10	9.11885e-10	2.21811e-09	4.25284e-09	7.22919e-09	1.14547e-08	1.73623e-08	2.55523e-08	3.68493e-08	5.23795e-08	7.3674e-08	1.02806e-07	1.4257e-07	1.96718e-07	2.70262e-07	3.69853e-07	5.04264e-07	6.84972e-07	9.26854e-07	1.24898e-06	1.67547e-06	2.23638e-06	2.9684e-06	3.9153e-06	5.12767e-06	6.66165e-06	8.57593e-06	1.09263e-05	1.37572e-05	1.70883e-05	2.08968e-05	2.50943e-05	2.94985e-05	3.38049e-05	3.75643e-05	4.0174e-05	4.09314e-05	3.91731e-05	3.44227e-05	2.68298e-05	1.74366e-05	7.42347e-06	-2.73592e-06	-1.32133e-05	-2.41571e-05	-3.50532e-05	-4.47559e-05	-5.23651e-05	-5.77904e-05
15.2	1.77247e-10	8.17545e-10	1.98754e-09	3.80787e-09	6.4665e-09	1.02341e-08	1.54907e-08	2.27618e-08	3.27667e-08	4.64845e-08	6.5241e-08	9.08233e-08	1.2563e-07	1.72865e-07	2.36782e-07	3.22995e-07	4.38855e-07	5.93907e-07	8.00414e-07	1.07394e-06	1.43395e-06	1.90435e-06	2.51386e-06	3.29601e-06	4.28853e-06	5.53169e-06	7.0652e-06	8.92303e-06	1.11255e-05	1.36683e-05	1.65077e-05	1.95428e-05	2.25961e-05	2.53962e-05	2.75689e-05	2.8649e-05	2.81224e-05	2.55485e-05	2.06926e-05	1.36791e-05	5.08789e-06	-4.34277e-06	-1.41518e-05	-2.41544e-05	-3.40541e-05	-4.31806e-05	-5.07548e-05	-5.63996e-05	-6.01828e-05
15	1.56909e-10	7.23449e-10	1.75761e-09	3.36418e-09	5.70617e-09	9.01763e-09	1.36262e-08	1.99832e-08	2.87039e-08	4.06221e-08	5.68611e-08	7.89275e-08	1.08831e-07	1.49239e-07	2.03669e-07	2.76724e-07	3.74383e-07	5.04329e-07	6.76324e-07	9.02594e-07	1.19819e-06	1.58127e-06	2.07313e-06	2.69789e-06	3.4816e-06	4.45037e-06	5.62729e-06	7.02766e-06	8.65217e-06	1.04778e-05	1.24464e-05	1.44522e-05	1.63293e-05	1.78431e-05	1.86911e-05	1.85214e-05	1.69735e-05	1.3759e-05	8.76122e-06	2.10525e-06	-5.83086e-06	-1.45295e-05	-2.35103e-05	-3.23583e-05	-4.06077e-05	-4.77297e-05	-5.33199e-05	-5.7243e-05	-5.95703e-05
14.8	1.37028e-10	6.31481e-10	1.53294e-09	2.93084e-09	4.96399e-09	7.83101e-09	1.18089e-08	1.72775e-08	2.4752e-08	3.49268e-08	4.87319e-08	6.74059e-08	9.25896e-08	1.26443e-07	1.71787e-07	2.32282e-07	3.12623e-07	4.1877e-07	5.58179e-07	7.40029e-07	9.75382e-07	1.27722e-06	1.66028e-06	2.14044e-06	2.73372e-06	3.45427e-06	4.31157e-06	5.30611e-06	6.42381e-06	7.62881e-06	8.85528e-06	9.99902e-06	1.09107e-05	1.13935e-05	1.12097e-05	1.00999e-05	7.82021e-06	4.19568e-06	-8.16292e-07	-7.08334e-06	-1.43012e-05	-2.20459e-05	-2.98507e-05	-3.72559e-05	-4.38286e-05	-4.92077e-05	-5.31717e-05	-5.56625e-05	-5.67546e-05
14.6	1.17959e-10	5.43294e-10	1.3176e-09	2.51577e-09	4.25369e-09	6.69653e-09	1.00735e-08	1.46973e-08	2.09895e-08	2.95142e-08	4.10214e-08	5.65018e-08	7.72557e-08	1.04977e-07	1.41855e-07	1.90689e-07	2.55022e-07	3.39271e-07	4.4885e-07	5.9026e-07	7.71094e-07	9.99907e-07	1.28586e-06	1.63801e-06	2.06417e-06	2.56905e-06	3.15165e-06	3.80167e-06	4.49506e-06	5.18865e-06	5.81459e-06	6.2754e-06	6.44133e-06	6.15211e-06	5.22592e-06	3.47818e-06	7.51188e-07	-3.04757e-06	-7.90589e-06	-1.36805e-05	-2.00996e-05	-2.6796e-05	-3.33572e-05	-3.9377e-05	-4.45005e-05	-4.84653e-05	-5.11287e-05	-5.24681e-05	-5.25456e-05
14.4	9.99974e-11	4.6026e-10	1.11497e-09	2.12552e-09	3.5866e-09	5.63249e-09	8.44849e-09	1.22856e-08	1.74798e-08	2.44768e-08	3.38635e-08	4.64074e-08	6.31037e-08	8.52319e-08	1.1442e-07	1.52716e-07	2.02656e-07	2.67325e-07	3.50396e-07	4.56107e-07	5.8916e-07	7.54471e-07	9.56713e-07	1.19956e-06	1.48451e-06	1.80925e-06	2.16537e-06	2.53549e-06	2.88983e-06	3.1825e-06	3.34803e-06	3.29903e-06	2.92625e-06	2.10267e-06	6.93266e-07	-1.42839e-06	-4.35685e-06	-8.12756e-06	-1.26917e-05	-1.79016e-05	-2.35124e-05	-2.92077e-05	-3.46389e-05	-3.94695e-05	-4.34152e-05	-4.62747e-05	-4.79406e-05	-4.83891e-05	-4.76418e-05
14.2	8.33737e-11	3.83446e-10	9.27663e-10	1.76517e-09	2.97145e-09	4.6529e-09	6.9553e-09	1.00745e-08	1.427e-08	1.98826e-08	2.73557e-08	3.72605e-08	5.03269e-08	6.7476e-08	8.98555e-08	1.18872e-07	1.56217e-07	2.03868e-07	2.64062e-07	3.39204e-07	4.31686e-07	5.43577e-07	6.76113e-07	8.2894e-07	9.99042e-07	1.17928e-06	1.35652e-06	1.50943e-06	1.60594e-06	1.60088e-06	1.43408e-06	1.02985e-06	2.98655e-07	-8.57765e-07	-2.53704e-06	-4.82217e-06	-7.76367e-06	-1.13604e-05	-1.55435e-05	-2.01685e-05	-2.502e-05	-2.98312e-05	-3.4314e-05	-3.81939e-05	-4.12394e-05	-4.32815e-05	-4.4217e-05	-4.39942e-05	-4.25889e-05
14	6.82505e-11	3.13602e-10	7.57506e-10	1.43822e-09	2.41423e-09	3.7673e-09	5.60848e-09	8.08532e-09	1.1391e-08	1.57755e-08	2.15585e-08	2.91447e-08	3.90389e-08	5.18618e-08	6.8362e-08	8.94201e-08	1.16039e-07	1.49309e-07	1.90333e-07	2.40092e-07	2.99223e-07	3.67675e-07	4.44203e-07	5.25659e-07	6.06039e-07	6.75256e-07	7.17659e-07	7.10368e-07	6.21574e-07	4.09108e-07	1.96988e-08	-6.10466e-07	-1.5532e-06	-2.88311e-06	-4.66924e-06	-6.96375e-06	-9.7885e-06	-1.31217e-05	-1.68879e-05	-2.09538e-05	-2.51345e-05	-2.92079e-05	-3.29376e-05	-3.60966e-05	-3.84881e-05	-3.9956e-05	-4.03846e-05	-3.96878e-05	-3.77912e-05
13.8	5.47249e-11	2.51175e-10	6.05579e-10	1.14673e-09	1.91837e-09	2.98102e-09	4.41588e-09	6.32929e-09	8.85809e-09	1.21757e-08	1.64988e-08	2.20935e-08	2.92802e-08	3.84354e-08	4.99869e-08	6.43978e-08	8.21336e-08	1.03601e-07	1.29046e-07	1.58398e-07	1.91028e-07	2.2541e-07	2.5864e-07	2.85805e-07	2.99169e-07	2.87176e-07	2.33319e-07	1.1494e-07	-9.7859e-08	-4.4295e-07	-9.66193e-07	-1.72029e-06	-2.762e-06	-4.14729e-06	-5.92438e-06	-8.12476e-06	-1.07534e-05	-1.37793e-05	-1.71295e-05	-2.06874e-05	-2.42974e-05	-2.77765e-05	-3.09298e-05	-3.3566e-05	-3.551e-05	-3.66086e-05	-3.67281e-05	-3.57481e-05	-3.35496e-05
13.6	4.28332e-11	1.96329e-10	4.72261e-10	8.91377e-10	1.48491e-09	2.29548e-09	3.37925e-09	4.80825e-09	6.67273e-09	9.08344e-09	1.21732e-08	1.60968e-08	2.10282e-08	2.71519e-08	3.46473e-08	4.36594e-08	5.42508e-08	6.63267e-08	7.9521e-08	9.30304e-08	1.0538e-07	1.14099e-07	1.15295e-07	1.03109e-07	6.90349e-08	1.14779e-09	-1.16749e-07	-3.05947e-07	-5.9348e-07	-1.0124e-06	-1.60138e-06	-2.40335e-06	-3.4628e-06	-4.82164e-06	-6.51355e-06	-8.55709e-06	-1.09486e-05	-1.36558e-05	-1.66137e-05	-1.97241e-05	-2.28593e-05	-2.58697e-05	-2.8594e-05	-3.08683e-05	-3.25333e-05	-3.34358e-05	-3.34271e-05	-3.23589e-05	-3.00788e-05
13.4	3.25584e-11	1.48979e-10	3.57322e-10	6.71646e-10	1.11283e-09	1.70875e-09	2.49513e-09	3.51615e-09	4.82461e-09	6.48139e-09	8.55332e-09	1.11087e-08	1.42089e-08	1.78938e-08	2.21584e-08	2.69161e-08	3.19438e-08	3.68002e-08	4.07104e-08	4.24043e-08	3.98968e-08	3.01983e-08	8.94342e-09	-3.00664e-08	-9.54037e-08	-1.98615e-07	-3.54838e-07	-5.83343e-07	-9.07892e-07	-1.35673e-06	-1.96199e-06	-2.75837e-06	-3.78074e-06	-5.06074e-06	-6.62234e-06	-8.47677e-06	-1.06173e-05	-1.30148e-05	-1.56151e-05	-1.83387e-05	-2.10831e-05	-2.37278e-05	-2.61396e-05	-2.81783e-05	-2.96989e-05	-3.05517e-05	-3.05806e-05	-2.9622e-05	-2.75055e-05
13.2	2.38389e-11	1.08833e-10	2.6002e-10	4.86037e-10	7.99412e-10	1.21619e-09	1.75585e-09	2.44063e-09	3.29418e-09	4.33896e-09	5.5917e-09	7.05602e-09	8.71064e-09	1.04912e-08	1.22629e-08	1.37811e-08	1.46332e-08	1.41587e-08	1.13378e-08	4.64194e-09	-8.16301e-09	-3.02689e-08	-6.61382e-08	-1.21877e-07	-2.05662e-07	-3.28192e-07	-5.03126e-07	-7.47434e-07	-1.08156e-06	-1.52927e-06	-2.11705e-06	-2.87286e-06	-3.82421e-06	-4.99544e-06	-6.40437e-06	-8.05856e-06	-9.95157e-06	-1.20599e-05	-1.43411e-05	-1.67334e-05	-1.9157e-05	-2.15168e-05	-2.37052e-05	-2.56039e-05	-2.70847e-05	-2.80082e-05	-2.82219e-05	-2.75618e-05	-2.58566e-05
13	1.65777e-11	7.54369e-11	1.79221e-10	3.32289e-10	5.40615e-10	8.11051e-10	1.15054e-09	1.56464e-09	2.05508e-09	2.61588e-09	3.22739e-09	3.84714e-09	4.39635e-09	4.74014e-09	4.65914e-09	3.80937e-09	1.66658e-09	-2.54978e-09	-9.97831e-09	-2.22492e-08	-4.16551e-08	-7.13651e-08	-1.15682e-07	-1.80342e-07	-2.72844e-07	-4.0279e-07	-5.82186e-07	-8.25668e-07	-1.15056e-06	-1.57665e-06	-2.12565e-06	-2.82018e-06	-3.6822e-06	-4.73098e-06	-5.9806e-06	-7.43729e-06	-9.09673e-06	-1.0942e-05	-1.2942e-05	-1.50512e-05	-1.72103e-05	-1.93468e-05	-2.13768e-05	-2.32047e-05	-2.47227e-05	-2.58088e-05	-2.63261e-05	-2.61252e-05	-2.50504e-05
12.8	1.06527e-11	4.8219e-11	1.13504e-10	2.07596e-10	3.31495e-10	4.85146e-10	6.66203e-10	8.68018e-10	1.07658e-09	1.26592e-09	1.39139e-09	1.37982e-09	1.11544e-09	4.20044e-10	-9.74845e-10	-3.46608e-09	-7.63062e-09	-1.42944e-08	-2.46227e-08	-4.02357e-08	-6.33535e-08	-9.69737e-08	-1.4508e-07	-2.12878e-07	-3.07049e-07	-4.36002e-07	-6.10085e-07	-8.41725e-07	-1.14543e-06	-1.53758e-06	-2.03597e-06	-2.659e-06	-3.4245e-06	-4.34825e-06	-5.44219e-06	-6.71251e-06	-8.15784e-06	-9.76774e-06	-1.15217e-05	-1.33887e-05	-1.53273e-05	-1.72858e-05	-1.92027e-05	-2.10056e-05	-2.26104e-05	-2.39193e-05	-2.48204e-05	-2.51911e-05	-2.4904e-05
12.6	5.92554e-12	2.6534e-11	6.12696e-11	1.08818e-10	1.66553e-10	2.29456e-10	2.88612e-10	3.28922e-10	3.25745e-10	2.40029e-10	1.13554e-11	-4.51896e-10	-1.2863e-09	-2.69239e-09	-4.96058e-09	-8.50611e-09	-1.39154e-08	-2.20068e-08	-3.39085e-08	-5.11563e-08	-7.58151e-08	-1.10622e-07	-1.59156e-07	-2.2602e-07	-3.17036e-07	-4.39431e-07	-6.01989e-07	-8.15139e-07	-1.09094e-06	-1.44291e-06	-1.88565e-06	-2.43427e-06	-3.10355e-06	-3.90685e-06	-4.85491e-06	-5.95455e-06	-7.20748e-06	-8.60926e-06	-1.01486e-05	-1.18072e-05	-1.35592e-05	-1.53717e-05	-1.7204e-05	-1.90072e-05	-2.07226e-05	-2.22805e-05	-2.36001e-05	-2.45917e-05	-2.51648e-05
12.4	2.2499e-12	9.7009e-12	2.08382e-11	3.26681e-11	4.0062e-11	3.46407e-11	3.15324e-12	-7.49037e-11	-2.30703e-10	-5.10921e-10	-9.84516e-10	-1.75211e-09	-2.95886e-09	-4.81195e-09	-7.604e-09	-1.17441e-08	-1.77984e-08	-2.65421e-08	-3.90256e-08	-5.66562e-08	-8.12967e-08	-1.15382e-07	-1.62052e-07	-2.25295e-07	-3.10097e-07	-4.22579e-07	-5.70113e-07	-7.61378e-07	-1.00635e-06	-1.31617e-06	-1.70288e-06	-2.17903e-06	-2.75708e-06	-3.4487e-06	-4.26398e-06	-5.2106e-06	-6.29307e-06	-7.51214e-06	-8.86442e-06	-1.03421e-05	-1.19331e-05	-1.36207e-05	-1.53835e-05	-1.71947e-05	-1.90209e-05	-2.08216e-05	-2.25483e-05	-2.41467e-05	-2.55614e-05
12.2	-5.21422e-13	-2.96428e-12	-9.47428e-12	-2.41348e-11	-5.36674e-11	-1.08523e-10	-2.04513e-10	-3.65154e-10	-6.24962e-10	-1.03406e-09	-1.66449e-09	-2.6189e-09	-4.04216e-09	-6.13701e-09	-9.18468e-09	-1.35718e-08	-1.98251e-08	-2.86554e-08	-4.10125e-08	-5.81522e-08	-8.17165e-08	-1.13826e-07	-1.57187e-07	-2.15198e-07	-2.92073e-07	-3.92939e-07	-5.23926e-07	-6.92219e-07	-9.06046e-07	-1.1746e-06	-1.50788e-06	-1.91641e-06	-2.41089e-06	-3.00175e-06	-3.69869e-06	-4.51019e-06	-5.44315e-06	-6.50255e-06	-7.6914e-06	-9.01069e-06	-1.04595e-05	-1.20351e-05	-1.37328e-05	-1.55457e-05	-1.74638e-05	-1.94735e-05	-2.1557e-05	-2.36922e-05	-2.58548e-05
12	-2.53083e-12	-1.21223e-11	-3.12903e-11	-6.47408e-11	-1.20074e-10	-2.08807e-10	-3.47948e-10	-5.62203e-10	-8.87051e-10	-1.37297e-09	-2.0912e-09	-3.14144e-09	-4.66224e-09	-6.84453e-09	-9.94948e-09	-1.43314e-08	-2.04669e-08	-2.89913e-08	-4.07443e-08	-5.68234e-08	-7.86492e-08	-1.08039e-07	-1.47289e-07	-1.99262e-07	-2.67477e-07	-3.56195e-07	-4.70483e-07	-6.16264e-07	-8.00323e-07	-1.03027e-06	-1.31444e-06	-1.66177e-06	-2.08157e-06	-2.58331e-06	-3.17639e-06	-3.86993e-06	-4.67264e-06	-5.59281e-06	-6.63843e-06	-7.81738e-06	-9.13774e-06	-1.06081e-05	-1.22376e-05	-1.40362e-05	-1.60137e-05	-1.81797e-05	-2.05421e-05	-2.31064e-05	-2.58737e-05
11.8	-3.91176e-12	-1.83914e-11	-4.61237e-11	-9.20796e-11	-1.64193e-10	-2.74294e-10	-4.39571e-10	-6.84593e-10	-1.0441e-09	-1.56677e-09	-2.32034e-09	-3.39837e-09	-4.92917e-09	-7.08751e-09	-1.01096e-08	-1.43124e-08	-2.01179e-08	-2.80827e-08	-3.89352e-08	-5.36192e-08	-7.33452e-08	-9.96492e-08	-1.34458e-07	-1.80157e-07	-2.39664e-07	-3.16494e-07	-4.14818e-07	-5.39512e-07	-6.96171e-07	-8.91116e-07	-1.13135e-06	-1.42452e-06	-1.77882e-06	-2.20291e-06	-2.70588e-06	-3.29725e-06	-3.98701e-06	-4.78583e-06	-5.70537e-06	-6.75864e-06	-7.96055e-06	-9.32837e-06	-1.08821e-05	-1.26447e-05	-1.46418e-05	-1.69013e-05	-1.94514e-05	-2.23188e-05	-2.55246e-05
11.6	-4.78559e-12	-2.23333e-11	-5.53471e-11	-1.08799e-10	-1.90558e-10	-3.12223e-10	-4.90442e-10	-7.48729e-10	-1.11992e-09	-1.64951e-09	-2.40005e-09	-3.45701e-09	-4.93637e-09	-6.99447e-09	-9.84059e-09	-1.37529e-08	-1.90981e-08	-2.63563e-08	-3.61499e-08	-4.92794e-08	-6.67638e-08	-8.98872e-08	-1.20251e-07	-1.59828e-07	-2.11021e-07	-2.76717e-07	-3.60342e-07	-4.65905e-07	-5.98032e-07	-7.61989e-07	-9.63698e-07	-1.20974e-06	-1.50738e-06	-1.86456e-06	-2.29003e-06	-2.79341e-06	-3.38548e-06	-4.07847e-06	-4.88649e-06	-5.82613e-06	-6.9171e-06	-8.18284e-06	-9.65116e-06	-1.13545e-05	-1.33301e-05	-1.56188e-05	-1.82638e-05	-2.13073e-05	-2.47855e-05
11.4	-5.26011e-12	-2.44457e-11	-6.01738e-11	-1.1723e-10	-2.03144e-10	-3.28909e-10	-5.10157e-10	-7.68751e-10	-1.13492e-09	-1.65013e-09	-2.37085e-09	-3.37353e-09	-4.76093e-09	-6.67039e-09	-9.28417e-09	-1.28425e-08	-1.76597e-08	-2.41439e-08	-3.28207e-08	-4.43613e-08	-5.96149e-08	-7.9646e-08	-1.05775e-07	-1.39624e-07	-1.83162e-07	-2.38755e-07	-3.09211e-07	-3.97829e-07	-5.0844e-07	-6.45452e-07	-8.13893e-07	-1.01947e-06	-1.26862e-06	-1.56864e-06	-1.92784e-06	-2.35574e-06	-2.86343e-06	-3.46397e-06	-4.17292e-06	-5.00908e-06	-5.99513e-06	-7.15849e-06	-8.53197e-06	-1.01543e-05	-1.207e-05	-1.43288e-05	-1.69838e-05	-2.00878e-05	-2.36881e-05
11.2	-5.42863e-12	-2.51593e-11	-6.16509e-11	-1.19381e-10	-2.05357e-10	-3.29734e-10	-5.06842e-10	-7.5655e-10	-1.1061e-09	-1.59256e-09	-2.26597e-09	-3.1935e-09	-4.46478e-09	-6.19862e-09	-8.55151e-09	-1.17282e-08	-1.59948e-08	-2.16945e-08	-2.92664e-08	-3.92684e-08	-5.24023e-08	-6.95442e-08	-9.17771e-08	-1.20428e-07	-1.57105e-07	-2.03744e-07	-2.62646e-07	-3.36528e-07	-4.28573e-07	-5.42481e-07	-6.82538e-07	-8.53699e-07	-1.0617e-06	-1.31319e-06	-1.61598e-06	-1.97928e-06	-2.4141e-06	-2.93375e-06	-3.5544e-06	-4.29587e-06	-5.18234e-06	-6.24329e-06	-7.51419e-06	-9.03709e-06	-1.08607e-05	-1.30396e-05	-1.56329e-05	-1.87001e-05	-2.22967e-05
11	-5.37021e-12	-2.48381e-11	-6.0661e-11	-1.16935e-10	-2.00042e-10	-3.19174e-10	-4.87209e-10	-7.21881e-10	-1.04732e-09	-1.49611e-09	-2.11192e-09	-2.95296e-09	-4.0963e-09	-5.64343e-09	-7.72713e-09	-1.052e-08	-1.4245e-08	-1.9188e-08	-2.57129e-08	-3.42796e-08	-4.54645e-08	-5.99846e-08	-7.87241e-08	-1.02765e-07	-1.33419e-07	-1.72267e-07	-2.21196e-07	-2.82449e-07	-3.58673e-07	-4.52986e-07	-5.69052e-07	-7.11179e-07	-8.84458e-07	-1.09493e-06	-1.34983e-06	-1.65791e-06	-2.0298e-06	-2.47858e-06	-3.02036e-06	-3.67505e-06	-4.46715e-06	-5.42664e-06	-6.58976e-06	-7.99963e-06	-9.70636e-06	-1.17666e-05	-1.4242e-05	-1.7196e-05	-2.06896e-05
10.8	-5.15021e-12	-2.37829e-11	-5.79318e-11	-1.11276e-10	-1.89527e-10	-3.00863e-10	-4.56677e-10	-6.72552e-10	-9.69558e-10	-1.37595e-09	-1.92934e-09	-2.67955e-09	-3.6921e-09	-5.05277e-09	-6.87306e-09	-9.29714e-09	-1.25102e-08	-1.67485e-08	-2.23114e-08	-2.95759e-08	-3.90129e-08	-5.12065e-08	-6.68763e-08	-8.69023e-08	-1.12354e-07	-1.44521e-07	-1.84953e-07	-2.35505e-07	-2.98384e-07	-3.76221e-07	-4.72152e-07	-5.89925e-07	-7.34043e-07	-9.09951e-07	-1.12428e-06	-1.38518e-06	-1.7027e-06	-2.08933e-06	-2.56062e-06	-3.13587e-06	-3.83898e-06	-4.69928e-06	-5.75233e-06	-7.04057e-06	-8.61353e-06	-1.05276e-05	-1.28445e-05	-1.56295e-05	-1.89466e-05
10.6	-4.82157e-12	-2.22365e-11	-5.40488e-11	-1.03513e-10	-1.75667e-10	-2.77683e-10	-4.19504e-10	-6.14649e-10	-8.81288e-10	-1.24364e-09	-1.73375e-09	-2.3938e-09	-3.27897e-09	-4.46106e-09	-6.03294e-09	-8.11406e-09	-1.08571e-08	-1.44561e-08	-1.9156e-08	-2.52641e-08	-3.31635e-08	-4.33287e-08	-5.63438e-08	-7.2924e-08	-9.39394e-08	-1.20445e-07	-1.53714e-07	-1.9528e-07	-2.4699e-07	-3.11066e-07	-3.90193e-07	-4.87624e-07	-6.07327e-07	-7.54169e-07	-9.34159e-07	-1.15477e-06	-1.42531e-06	-1.75745e-06	-2.16579e-06	-2.66857e-06	-3.2884e-06	-4.05315e-06	-4.99667e-06	-6.15947e-06	-7.58907e-06	-9.33985e-06	-1.14722e-05	-1.40506e-05	-1.71406e-05
10.4	-4.42607e-12	-2.03904e-11	-4.94724e-11	-9.45146e-11	-1.59903e-10	-2.51856e-10	-3.78949e-10	-5.52781e-10	-7.88857e-10	-1.10772e-09	-1.53643e-09	-2.11038e-09	-2.87564e-09	-3.89184e-09	-5.23577e-09	-7.00573e-09	-9.32687e-09	-1.23576e-08	-1.62975e-08	-2.1396e-08	-2.79639e-08	-3.63856e-08	-4.71347e-08	-6.07916e-08	-7.80649e-08	-9.98172e-08	-1.27096e-07	-1.61173e-07	-2.03593e-07	-2.56235e-07	-3.21394e-07	-4.01889e-07	-5.01195e-07	-6.23628e-07	-7.74572e-07	-9.6078e-07	-1.19074e-06	-1.47514e-06	-1.82741e-06	-2.26439e-06	-2.80701e-06	-3.48111e-06	-4.31815e-06	-5.3559e-06	-6.63887e-06	-8.21833e-06	-1.01518e-05	-1.25018e-05	-1.53336e-05
10.2	-3.99585e-12	-1.83915e-11	-4.45542e-11	-8.49393e-11	-1.43325e-10	-2.25046e-10	-3.37424e-10	-4.90319e-10	-6.96839e-10	-9.7427e-10	-1.34525e-09	-1.83926e-09	-2.49449e-09	-3.36014e-09	-4.49928e-09	-5.99237e-09	-7.94146e-09	-1.04754e-08	-1.37559e-08	-1.79852e-08	-2.34145e-08	-3.03549e-08	-3.919e-08	-5.03907e-08	-6.45343e-08	-8.23267e-08	-1.04631e-07	-1.32501e-07	-1.67231e-07	-2.10409e-07	-2.63994e-07	-3.30417e-07	-4.12708e-07	-5.14661e-07	-6.41051e-07	-7.97903e-07	-9.92837e-07	-1.23548e-06	-1.53799e-06	-1.9156e-06	-2.38734e-06	-2.97668e-06	-3.71233e-06	-4.62882e-06	-5.76703e-06	-7.17439e-06	-8.90468e-06	-1.10172e-05	-1.35751e-05
10	-3.5549e-12	-1.63492e-11	-3.9555e-11	-7.52731e-11	-1.26728e-10	-1.98455e-10	-2.96653e-10	-4.29631e-10	-6.08387e-10	-8.47351e-10	-1.16534e-09	-1.58674e-09	-2.143e-09	-2.87449e-09	-3.83275e-09	-5.0833e-09	-6.70904e-09	-8.81432e-09	-1.153e-08	-1.50193e-08	-1.94852e-08	-2.51792e-08	-3.24115e-08	-4.15647e-08	-5.3109e-08	-6.76225e-08	-8.58165e-08	-1.08567e-07	-1.36955e-07	-1.72322e-07	-2.16337e-07	-2.71089e-07	-3.392e-07	-4.2398e-07	-5.29622e-07	-6.61441e-07	-8.26187e-07	-1.03242e-06	-1.29094e-06	-1.61537e-06	-2.02269e-06	-2.53391e-06	-3.17477e-06	-3.97634e-06	-4.97557e-06	-6.21563e-06	-7.7459e-06	-9.62156e-06	-1.19026e-05
9.8	-3.1205e-12	-1.4342e-11	-3.4661e-11	-6.58598e-11	-1.10668e-10	-1.72912e-10	-2.578e-10	-3.72285e-10	-5.25528e-10	-7.29501e-10	-9.99742e-10	-1.35631e-09	-1.82497e-09	-2.43868e-09	-3.23936e-09	-4.28018e-09	-5.62822e-09	-7.36777e-09	-9.6044e-09	-1.24698e-08	-1.61276e-08	-2.07809e-08	-2.66809e-08	-3.4138e-08	-4.35357e-08	-5.53479e-08	-7.01607e-08	-8.87012e-08	-1.11874e-07	-1.4081e-07	-1.76924e-07	-2.22004e-07	-2.78307e-07	-3.48697e-07	-4.36821e-07	-5.47319e-07	-6.861e-07	-8.60672e-07	-1.08054e-06	-1.35767e-06	-1.70703e-06	-2.14717e-06	-2.70086e-06	-3.39564e-06	-4.26447e-06	-5.34604e-06	-6.68503e-06	-8.33194e-06	-1.03426e-05
9.6	-2.70453e-12	-1.24236e-11	-2.99982e-11	-5.69298e-11	-9.55131e-11	-1.48953e-10	-2.21599e-10	-3.19231e-10	-4.49436e-10	-6.22088e-10	-8.49953e-10	-1.14945e-09	-1.54159e-09	-2.05315e-09	-2.71813e-09	-3.5795e-09	-4.69141e-09	-6.12179e-09	-7.95565e-09	-1.0299e-08	-1.32839e-08	-1.70741e-08	-2.1873e-08	-2.79327e-08	-3.55659e-08	-4.51611e-08	-5.72015e-08	-7.22906e-08	-9.11837e-08	-1.14831e-07	-1.44431e-07	-1.81503e-07	-2.27978e-07	-2.86318e-07	-3.59666e-07	-4.52034e-07	-5.68542e-07	-7.15703e-07	-9.01774e-07	-1.13716e-06	-1.4349e-06	-1.81116e-06	-2.28583e-06	-2.88306e-06	-3.63185e-06	-4.56644e-06	-5.7267e-06	-7.15816e-06	-8.91174e-06
9.4	-2.31461e-12	-1.06283e-11	-2.56463e-11	-4.86256e-11	-8.14836e-11	-1.2689e-10	-1.88453e-10	-2.70955e-10	-3.80647e-10	-5.25631e-10	-7.16348e-10	-9.66177e-10	-1.29219e-09	-1.71607e-09	-2.26529e-09	-2.97451e-09	-3.88731e-09	-5.05836e-09	-6.556e-09	-8.46557e-09	-1.08933e-08	-1.39716e-08	-1.7865e-08	-2.27781e-08	-2.89662e-08	-3.67477e-08	-4.65208e-08	-5.87857e-08	-7.41721e-08	-9.34762e-08	-1.17708e-07	-1.48155e-07	-1.86458e-07	-2.34716e-07	-2.95618e-07	-3.72603e-07	-4.70063e-07	-5.93594e-07	-7.50297e-07	-9.49129e-07	-1.20131e-06	-1.52081e-06	-1.92479e-06	-2.43422e-06	-3.07431e-06	-3.87503e-06	-4.87151e-06	-6.1042e-06	-7.61886e-06
9.2	-1.95513e-12	-8.9755e-12	-2.16493e-11	-4.10234e-11	-6.86913e-11	-1.06865e-10	-1.58526e-10	-2.2761e-10	-3.19244e-10	-4.40051e-10	-5.98536e-10	-8.0556e-10	-1.07494e-09	-1.42421e-09	-1.87548e-09	-2.45666e-09	-3.20276e-09	-4.15769e-09	-5.37638e-09	-6.92741e-09	-8.89638e-09	-1.139e-08	-1.45416e-08	-1.85174e-08	-2.35255e-08	-2.98267e-08	-3.77493e-08	-4.77069e-08	-6.02233e-08	-7.59641e-08	-9.5777e-08	-1.20746e-07	-1.52258e-07	-1.92091e-07	-2.42529e-07	-3.06493e-07	-3.87721e-07	-4.9098e-07	-6.22317e-07	-7.89372e-07	-1.00172e-06	-1.2713e-06	-1.6128e-06	-2.04423e-06	-2.5873e-06	-3.26798e-06	-4.11684e-06	-5.16939e-06	-6.46617e-06
9	-1.62807e-12	-7.4737e-12	-1.80252e-11	-3.41506e-11	-5.71683e-11	-8.89038e-11	-1.3181e-10	-1.89112e-10	-2.65002e-10	-3.64872e-10	-4.95627e-10	-6.66061e-10	-8.8733e-10	-1.17355e-09	-1.54251e-09	-2.01662e-09	-2.62398e-09	-3.39982e-09	-4.38822e-09	-5.6443e-09	-7.23697e-09	-9.25236e-09	-1.17983e-08	-1.50098e-08	-1.90566e-08	-2.41522e-08	-3.05666e-08	-3.86415e-08	-4.88115e-08	-6.16308e-08	-7.78079e-08	-9.82511e-08	-1.24126e-07	-1.56931e-07	-1.98587e-07	-2.51563e-07	-3.19013e-07	-4.04964e-07	-5.14527e-07	-6.54162e-07	-8.31977e-07	-1.05808e-06	-1.34495e-06	-1.7079e-06	-2.16549e-06	-2.73996e-06	-3.45769e-06	-4.3495e-06	-5.45082e-06
8.8	-1.33367e-12	-6.12351e-12	-1.47735e-11	-2.80006e-11	-4.68917e-11	-7.29479e-11	-1.0818e-10	-1.55225e-10	-2.17495e-10	-2.99372e-10	-4.06445e-10	-5.45812e-10	-7.26463e-10	-9.59742e-10	-1.25994e-09	-1.645e-09	-2.13747e-09	-2.76558e-09	-3.5647e-09	-4.57909e-09	-5.86419e-09	-7.48951e-09	-9.54224e-09	-1.21321e-08	-1.53972e-08	-1.95124e-08	-2.46993e-08	-3.12395e-08	-3.94926e-08	-4.99184e-08	-6.31067e-08	-7.9815e-08	-1.01017e-07	-1.27967e-07	-1.62274e-07	-2.06005e-07	-2.61808e-07	-3.33057e-07	-4.24042e-07	-5.40185e-07	-6.88297e-07	-8.76874e-07	-1.11644e-06	-1.41992e-06	-1.80303e-06	-2.28468e-06	-2.88742e-06	-3.63771e-06	-4.56624e-06
8.6	-1.07103e-12	-4.92025e-12	-1.18809e-11	-2.25437e-11	-3.78021e-11	-5.8887e-11	-8.74425e-11	-1.25618e-10	-1.76188e-10	-2.42699e-10	-3.29668e-10	-4.42815e-10	-5.89365e-10	-7.78424e-10	-1.02144e-09	-1.3328e-09	-1.73055e-09	-2.23729e-09	-2.88137e-09	-3.69835e-09	-4.73281e-09	-6.0408e-09	-7.69283e-09	-9.77788e-09	-1.24085e-08	-1.57274e-08	-1.99161e-08	-2.52064e-08	-3.18948e-08	-4.03614e-08	-5.10951e-08	-6.47245e-08	-8.20595e-08	-1.04143e-07	-1.32314e-07	-1.68297e-07	-2.14294e-07	-2.73119e-07	-3.48347e-07	-4.44499e-07	-5.67257e-07	-7.23722e-07	-9.22698e-07	-1.17502e-06	-1.4939e-06	-1.89531e-06	-2.39834e-06	-3.02555e-06	-3.80325e-06
8.4	-8.38437e-13	-3.85581e-12	-9.32649e-12	-1.77363e-11	-2.98181e-11	-4.65793e-11	-6.9362e-11	-9.99149e-11	-1.40488e-10	-1.9395e-10	-2.63943e-10	-3.55068e-10	-4.73127e-10	-6.25416e-10	-8.21102e-10	-1.07169e-09	-1.39162e-09	-1.79898e-09	-2.31649e-09	-2.97267e-09	-3.80337e-09	-4.85376e-09	-6.18083e-09	-7.85668e-09	-9.97281e-09	-1.26456e-08	-1.60236e-08	-2.02968e-08	-2.5709e-08	-3.25734e-08	-4.12933e-08	-5.23884e-08	-6.65284e-08	-8.45761e-08	-1.07642e-07	-1.37151e-07	-1.7493e-07	-2.23309e-07	-2.85249e-07	-3.64499e-07	-4.65772e-07	-5.94963e-07	-7.59394e-07	-9.68093e-07	-1.2321e-06	-1.5648e-06	-1.98227e-06	-2.50357e-06	-3.1511e-06
8.2	-6.33785e-13	-2.92014e-12	-7.08477e-12	-1.35269e-11	-2.2847e-11	-3.58689e-11	-5.36866e-11	-7.77215e-11	-1.09796e-10	-1.52229e-10	-2.07952e-10	-2.80663e-10	-3.75013e-10	-4.96845e-10	-6.5349e-10	-8.54146e-10	-1.11035e-09	-1.43658e-09	-1.85102e-09	-2.37653e-09	-3.04194e-09	-3.88361e-09	-4.94754e-09	-6.29213e-09	-7.99164e-09	-1.01408e-08	-1.28608e-08	-1.63071e-08	-2.06794e-08	-2.62349e-08	-3.3305e-08	-4.23174e-08	-5.38234e-08	-6.85337e-08	-8.73628e-08	-1.11485e-07	-1.42406e-07	-1.82045e-07	-2.32843e-07	-2.9789e-07	-3.81075e-07	-4.87268e-07	-6.22524e-07	-7.94324e-07	-1.01184e-06	-1.28623e-06	-1.63093e-06	-2.06198e-06	-2.59827e-06
8	-4.54726e-13	-2.10226e-12	-5.12834e-12	-9.86114e-12	-1.67926e-11	-2.65963e-11	-4.0164e-11	-5.86508e-11	-8.35328e-11	-1.16681e-10	-1.60457e-10	-2.17828e-10	-2.92522e-10	-3.89214e-10	-5.13761e-10	-6.73511e-10	-8.7768e-10	-1.13784e-09	-1.46854e-09	-1.88811e-09	-2.41967e-09	-3.09249e-09	-3.94368e-09	-5.02042e-09	-6.38291e-09	-8.10809e-09	-1.02946e-08	-1.30693e-08	-1.65952e-08	-2.10828e-08	-2.68034e-08	-3.41075e-08	-4.34469e-08	-5.54045e-08	-7.07301e-08	-9.0387e-08	-1.15609e-07	-1.47971e-07	-1.89475e-07	-2.42656e-07	-3.10709e-07	-3.97636e-07	-5.08421e-07	-6.49235e-07	-8.27659e-07	-1.05294e-06	-1.33627e-06	-1.69103e-06	-2.13313e-06
7.8	-2.98884e-13	-1.39104e-12	-3.42957e-12	-6.68471e-12	-1.15598e-11	-1.86064e-11	-2.8552e-11	-4.23358e-11	-6.11538e-11	-8.6517e-11	-1.20326e-10	-1.64963e-10	-2.23415e-10	-2.99419e-10	-3.97654e-10	-5.23987e-10	-6.85772e-10	-8.92255e-10	-1.15507e-09	-1.48888e-09	-1.91225e-09	-2.4487e-09	-3.12809e-09	-3.98854e-09	-5.07871e-09	-6.46098e-09	-8.21546e-09	-1.04452e-08	-1.32832e-08	-1.69008e-08	-2.15195e-08	-2.74252e-08	-3.49869e-08	-4.46805e-08	-5.71184e-08	-7.30872e-08	-9.35941e-08	-1.19925e-07	-1.53716e-07	-1.97039e-07	-2.52505e-07	-3.2339e-07	-4.1378e-07	-5.28742e-07	-6.74515e-07	-8.58734e-07	-1.09066e-06	-1.38144e-06	-1.74437e-06
7.6	-1.63927e-13	-7.75683e-13	-1.96186e-12	-3.94564e-12	-7.05861e-12	-1.17533e-11	-1.86246e-11	-2.84376e-11	-4.21627e-11	-6.10213e-11	-8.65443e-11	-1.20646e-10	-1.65717e-10	-2.24747e-10	-3.01474e-10	-4.00575e-10	-5.27921e-10	-6.90891e-10	-8.98777e-10	-1.16332e-09	-1.49937e-09	-1.92582e-09	-2.46669e-09	-3.15268e-09	-4.02308e-09	-5.12833e-09	-6.5333e-09	-8.3216e-09	-1.06011e-08	-1.35111e-08	-1.72317e-08	-2.19954e-08	-2.81024e-08	-3.59396e-08	-4.60055e-08	-5.89396e-08	-7.55614e-08	-9.69172e-08	-1.24338e-07	-1.5951e-07	-2.04562e-07	-2.62164e-07	-3.35653e-07	-4.29175e-07	-5.47845e-07	-6.97941e-07	-8.87104e-07	-1.12457e-06	-1.4214e-06
7.4	-4.76734e-14	-2.46011e-13	-7.00191e-13	-1.59546e-12	-3.20539e-12	-5.9028e-12	-1.01759e-11	-1.66498e-11	-2.61138e-11	-3.95575e-11	-5.82158e-11	-8.36279e-11	-1.17711e-10	-1.62855e-10	-2.22045e-10	-2.99013e-10	-3.98441e-10	-5.26212e-10	-6.89746e-10	-8.98421e-10	-1.16413e-09	-1.502e-09	-1.93133e-09	-2.47679e-09	-3.17005e-09	-4.05179e-09	-5.17443e-09	-6.60557e-09	-8.43254e-09	-1.07682e-08	-1.37584e-08	-1.75916e-08	-2.25112e-08	-2.8831e-08	-3.69547e-08	-4.74012e-08	-6.08345e-08	-7.81031e-08	-1.00286e-07	-1.28753e-07	-1.6523e-07	-2.11889e-07	-2.71446e-07	-3.47282e-07	-4.43576e-07	-5.65472e-07	-7.19254e-07	-9.12547e-07	-1.15453e-06
7.2	5.19103e-14	2.0736e-13	3.78375e-13	4.10201e-13	7.58187e-14	-9.33605e-13	-3.02084e-12	-6.69883e-12	-1.26124e-11	-2.15655e-11	-3.45572e-11	-5.28273e-11	-7.7915e-11	-1.11733e-10	-1.56666e-10	-2.15691e-10	-2.9254e-10	-3.91903e-10	-5.19696e-10	-6.83405e-10	-8.92534e-10	-1.15919e-09	-1.49883e-09	-1.93128e-09	-2.48197e-09	-3.18365e-09	-4.07857e-09	-5.22124e-09	-6.68216e-09	-8.55245e-09	-1.095e-08	-1.4027e-08	-1.79802e-08	-2.30632e-08	-2.96023e-08	-3.80167e-08	-4.88432e-08	-6.27676e-08	-8.06625e-08	-1.03635e-07	-1.33085e-07	-1.70771e-07	-2.18897e-07	-2.80212e-07	-3.58122e-07	-4.5683e-07	-5.81484e-07	-7.38361e-07	-9.35051e-07
7	1.36668e-13	5.92974e-13	1.2947e-12	2.11142e-12	2.85339e-12	3.26278e-12	3.00514e-12	1.65672e-12	-1.31181e-12	-6.55695e-12	-1.48898e-11	-2.73121e-11	-4.50618e-11	-6.96726e-11	-1.0305e-10	-1.4757e-10	-2.06206e-10	-2.82696e-10	-3.81751e-10	-5.09342e-10	-6.73051e-10	-8.82551e-10	-1.15021e-09	-1.49191e-09	-1.92804e-09	-2.48491e-09	-3.19647e-09	-4.10659e-09	-5.27199e-09	-6.76609e-09	-8.68382e-09	-1.11479e-08	-1.43168e-08	-1.83949e-08	-2.36451e-08	-3.04053e-08	-3.91083e-08	-5.03066e-08	-6.47044e-08	-8.3195e-08	-1.06908e-07	-1.37266e-07	-1.76054e-07	-2.25499e-07	-2.8837e-07	-3.68091e-07	-4.68871e-07	-5.95859e-07	-7.55312e-07
6.8	2.08275e-13	9.18552e-13	2.06753e-12	3.54416e-12	5.1883e-12	6.78272e-12	8.04711e-12	8.62877e-12	8.08987e-12	5.89126e-12	1.37083e-12	-6.28381e-12	-1.80718e-11	-3.52249e-11	-5.92685e-11	-9.20995e-11	-1.36088e-10	-1.9421e-10	-2.70217e-10	-3.68861e-10	-4.96187e-10	-6.59909e-10	-8.69906e-10	-1.13886e-09	-1.48312e-09	-1.92374e-09	-2.48795e-09	-3.21095e-09	-4.13831e-09	-5.32897e-09	-6.85924e-09	-8.82774e-09	-1.13618e-08	-1.46258e-08	-1.88311e-08	-2.42492e-08	-3.12281e-08	-4.02123e-08	-5.17683e-08	-6.66153e-08	-8.56635e-08	-1.1006e-07	-1.41247e-07	-1.81026e-07	-2.31641e-07	-2.95876e-07	-3.77162e-07	-4.79711e-07	-6.08667e-07
6.6	2.68237e-13	1.19104e-12	2.71373e-12	4.74055e-12	7.13482e-12	9.71138e-12	1.22329e-11	1.44026e-11	1.58554e-11	1.61448e-11	1.4727e-11	1.09392e-11	3.97211e-12	-7.16708e-12	-2.37016e-11	-4.71479e-11	-7.93953e-11	-1.22813e-10	-1.80385e-10	-2.55892e-10	-3.54143e-10	-4.81282e-10	-6.45182e-10	-8.55967e-10	-1.12668e-09	-1.47417e-09	-1.92021e-09	-2.49299e-09	-3.229e-09	-4.17551e-09	-5.39365e-09	-6.96253e-09	-8.98427e-09	-1.15906e-08	-1.49511e-08	-1.92837e-08	-2.48674e-08	-3.20592e-08	-4.13137e-08	-5.32087e-08	-6.84762e-08	-8.80397e-08	-1.13061e-07	-1.44994e-07	-1.85656e-07	-2.37302e-07	-3.02723e-07	-3.85357e-07	-4.89419e-07
6.4	3.17918e-13	1.41668e-12	3.2484e-12	5.72934e-12	8.74126e-12	1.21243e-11	1.56748e-11	1.91405e-11	2.22132e-11	2.45199e-11	2.56099e-11	2.49392e-11	2.1848e-11	1.55335e-11	5.01145e-12	-1.0932e-11	-3.38049e-11	-6.54927e-11	-1.08369e-10	-1.65436e-10	-2.40517e-10	-3.38495e-10	-4.65634e-10	-6.29996e-10	-8.41979e-10	-1.11502e-09	-1.4665e-09	-1.91895e-09	-2.50153e-09	-3.25203e-09	-4.21938e-09	-5.46684e-09	-7.07616e-09	-9.15277e-09	-1.18324e-08	-1.52895e-08	-1.97476e-08	-2.54925e-08	-3.28886e-08	-4.23994e-08	-5.46121e-08	-7.02688e-08	-9.03037e-08	-1.15889e-07	-1.4849e-07	-1.89933e-07	-2.42481e-07	-3.08934e-07	-3.92734e-07
6.2	3.58548e-13	1.60115e-12	3.68523e-12	6.5364e-12	1.00509e-11	1.40887e-11	1.84726e-11	2.2985e-11	2.73627e-11	3.12904e-11	3.43911e-11	3.62139e-11	3.6218e-11	3.37499e-11	2.8015e-11	1.8039e-11	2.61716e-12	-1.97525e-11	-5.09556e-11	-9.33771e-11	-1.50049e-10	-2.24849e-10	-3.22751e-10	-4.50163e-10	-6.15354e-10	-8.29022e-10	-1.10502e-09	-1.4613e-09	-1.92114e-09	-2.51468e-09	-3.281e-09	-4.2706e-09	-5.5488e-09	-7.19981e-09	-9.3321e-09	-1.20851e-08	-1.56374e-08	-2.02177e-08	-2.61175e-08	-3.37077e-08	-4.3459e-08	-5.59663e-08	-7.19798e-08	-9.24421e-08	-1.18534e-07	-1.51728e-07	-1.93859e-07	-2.47198e-07	-3.14551e-07
6	3.91268e-13	1.74966e-12	4.03669e-12	7.18528e-12	1.11029e-11	1.56649e-11	2.07148e-11	2.60622e-11	3.14792e-11	3.66955e-11	4.13921e-11	4.51919e-11	4.76471e-11	4.82228e-11	4.6274e-11	4.10162e-11	3.14846e-11	1.64823e-11	-5.4895e-12	-3.63222e-11	-7.842e-11	-1.34855e-10	-2.09571e-10	-3.0765e-10	-4.3566e-10	-6.02098e-10	-8.17981e-10	-1.09759e-09	-1.45947e-09	-1.92762e-09	-2.53318e-09	-3.31643e-09	-4.32943e-09	-5.63935e-09	-7.33273e-09	-9.52079e-09	-1.23462e-08	-1.59913e-08	-2.06892e-08	-2.67364e-08	-3.4509e-08	-4.44837e-08	-5.72615e-08	-7.35991e-08	-9.44457e-08	-1.20989e-07	-1.54708e-07	-1.97444e-07	-2.51477e-07
5.8	4.17132e-13	1.86702e-12	4.31437e-12	7.69766e-12	1.19331e-11	1.69079e-11	2.24817e-11	2.84853e-11	3.47183e-11	4.09458e-11	4.68942e-11	5.22441e-11	5.66216e-11	5.95847e-11	6.06069e-11	5.90533e-11	5.41498e-11	4.49406e-11	3.02346e-11	8.53206e-12	-2.20703e-11	-6.40037e-11	-1.20389e-10	-1.95252e-10	-2.93794e-10	-4.22756e-10	-5.9088e-10	-8.09515e-10	-1.09339e-09	-1.4616e-09	-1.93891e-09	-2.55738e-09	-3.35847e-09	-4.39567e-09	-5.7379e-09	-7.47378e-09	-9.71699e-09	-1.2613e-08	-1.63477e-08	-2.11576e-08	-2.73432e-08	-3.52854e-08	-4.54653e-08	-5.84891e-08	-7.51184e-08	-9.63078e-08	-1.2325e-07	-1.57432e-07	-2.00703e-07
5.6	4.37149e-13	1.95783e-12	4.52916e-12	8.09391e-12	1.25749e-11	1.78685e-11	2.38469e-11	3.03573e-11	3.72205e-11	4.42295e-11	5.11461e-11	5.76964e-11	6.3564e-11	6.83808e-11	7.17134e-11	7.30453e-11	7.17527e-11	6.70714e-11	5.80536e-11	4.35111e-11	2.19381e-11	-8.58591e-12	-5.05275e-11	-1.07067e-10	-1.82319e-10	-2.81619e-10	-4.11893e-10	-5.82139e-10	-8.04039e-10	-1.09276e-09	-1.46798e-09	-1.95517e-09	-2.58728e-09	-3.40686e-09	-4.46873e-09	-5.8434e-09	-7.62135e-09	-9.91842e-09	-1.28826e-08	-1.67024e-08	-2.16175e-08	-2.79319e-08	-3.60298e-08	-4.6396e-08	-5.96408e-08	-7.653e-08	-9.80229e-08	-1.25318e-07	-1.5991e-07
5.4	4.52289e-13	2.02652e-12	4.69159e-12	8.39352e-12	1.30602e-11	1.85949e-11	2.48795e-11	3.17736e-11	3.91149e-11	4.67177e-11	5.43717e-11	6.18384e-11	6.8847e-11	7.5087e-11	8.01986e-11	8.37588e-11	8.52627e-11	8.40973e-11	7.95082e-11	7.05532e-11	5.60434e-11	3.44627e-11	3.86661e-12	-3.82539e-11	-9.51465e-11	-1.71027e-10	-2.71371e-10	-4.033e-10	-5.76068e-10	-8.017e-10	-1.0958e-09	-1.47858e-09	-1.9762e-09	-2.62245e-09	-3.46088e-09	-4.54752e-09	-5.95427e-09	-7.77326e-09	-1.01222e-08	-1.31511e-08	-1.70508e-08	-2.20634e-08	-2.84955e-08	-3.67343e-08	-4.72674e-08	-6.07083e-08	-7.78268e-08	-9.95869e-08	-1.27194e-07
5.2	4.63518e-13	2.07745e-12	4.81202e-12	8.61563e-12	1.34199e-11	1.91335e-11	2.56454e-11	3.28249e-11	4.05225e-11	4.85693e-11	5.67764e-11	6.49332e-11	7.28045e-11	8.01252e-11	8.65934e-11	9.186e-11	9.55136e-11	9.70614e-11	9.59014e-11	9.12872e-11	8.22799e-11	6.76859e-11	4.59741e-11	1.51703e-11	-2.72843e-11	-8.47121e-11	-1.61436e-10	-2.63081e-10	-3.96965e-10	-5.72603e-10	-8.02351e-10	-1.10223e-09	-1.49298e-09	-2.00139e-09	-2.66202e-09	-3.51932e-09	-4.63038e-09	-6.06834e-09	-7.92668e-09	-1.03246e-08	-1.34139e-08	-1.73872e-08	-2.24886e-08	-2.90266e-08	-3.73906e-08	-4.80709e-08	-6.16839e-08	-7.90035e-08	-1.01e-07
5	4.71813e-13	2.11506e-12	4.90092e-12	8.77947e-12	1.36851e-11	1.95304e-11	2.62095e-11	3.35994e-11	4.15599e-11	4.99352e-11	5.85532e-11	6.72247e-11	7.57425e-11	8.38772e-11	9.13724e-11	9.7937e-11	1.03234e-10	1.06865e-10	1.08349e-10	1.07095e-10	1.02361e-10	9.32099e-11	7.84393e-11	5.64985e-11	2.53778e-11	-1.75368e-11	-7.56486e-11	-1.53393e-10	-2.56544e-10	-3.92621e-10	-5.71392e-10	-8.05533e-10	-1.11146e-09	-1.51039e-09	-2.02971e-09	-2.70463e-09	-3.58042e-09	-4.71507e-09	-6.18272e-09	-8.078e-09	-1.05213e-08	-1.36658e-08	-1.77054e-08	-2.28857e-08	-2.95169e-08	-3.79903e-08	-4.87987e-08	-6.25617e-08	-8.00586e-08
4.8	4.78194e-13	2.14397e-12	4.9691e-12	8.90485e-12	1.38875e-11	1.98323e-11	2.66373e-11	3.41848e-11	4.23422e-11	5.0963e-11	5.98881e-11	6.89452e-11	7.79486e-11	8.66968e-11	9.49693e-11	1.02521e-10	1.09073e-10	1.14302e-10	1.17822e-10	1.19164e-10	1.17746e-10	1.12831e-10	1.03477e-10	8.84712e-11	6.62385e-11	3.47294e-11	-8.72981e-12	-6.76268e-11	-1.46511e-10	-2.51309e-10	-3.8973e-10	-5.71787e-10	-8.10455e-10	-1.12251e-09	-1.52962e-09	-2.05965e-09	-2.74842e-09	-3.64185e-09	-4.79868e-09	-6.29387e-09	-8.22289e-09	-1.07071e-08	-1.39006e-08	-1.79984e-08	-2.32473e-08	-2.99589e-08	-3.85264e-08	-4.94455e-08	-6.33407e-08
4.6	4.83745e-13	2.16905e-12	5.02804e-12	9.01263e-12	1.40602e-11	2.00879e-11	2.69964e-11	3.46716e-11	4.29861e-11	5.18008e-11	6.0966e-11	7.03224e-11	7.97008e-11	8.89216e-11	9.77922e-11	1.06103e-10	1.13622e-10	1.20085e-10	1.25181e-10	1.28538e-10	1.29698e-10	1.28085e-10	1.22964e-10	1.1339e-10	9.81318e-11	7.55884e-11	4.36667e-11	-3.69156e-13	-6.00922e-11	-1.40165e-10	-2.46659e-10	-3.87467e-10	-5.72826e-10	-8.15982e-10	-1.13404e-09	-1.54902e-09	-2.08924e-09	-2.79099e-09	-3.70072e-09	-4.87774e-09	-6.39762e-09	-8.35647e-09	-1.08763e-08	-1.4112e-08	-1.82594e-08	-2.35664e-08	-3.03462e-08	-3.89945e-08	-5.00112e-08
4.4	4.89648e-13	2.19564e-12	5.09019e-12	9.12541e-12	1.42393e-11	2.03496e-11	2.73587e-11	3.51548e-11	4.36139e-11	5.26018e-11	6.1976e-11	7.15864e-11	8.12766e-11	9.08835e-11	1.00236e-10	1.09154e-10	1.17439e-10	1.24875e-10	1.3121e-10	1.3615e-10	1.39335e-10	1.40315e-10	1.3852e-10	1.33216e-10	1.23447e-10	1.07967e-10	8.51449e-11	5.28418e-11	8.25993e-12	-5.22574e-11	-1.3348e-10	-2.41616e-10	-3.84723e-10	-5.73238e-10	-8.20641e-10	-1.14431e-09	-1.56657e-09	-2.11607e-09	-2.8295e-09	-3.75367e-09	-4.9483e-09	-6.4894e-09	-8.47354e-09	-1.10233e-08	-1.42939e-08	-1.84824e-08	-2.38379e-08	-3.06757e-08	-3.93953e-08
4.2	4.97217e-13	2.22965e-12	5.16933e-12	9.26815e-12	1.44639e-11	2.06746e-11	2.78027e-11	3.57374e-11	4.43568e-11	5.35295e-11	6.31174e-11	7.29773e-11	8.29618e-11	9.29202e-11	1.02698e-10	1.12136e-10	1.21065e-10	1.29304e-10	1.36649e-10	1.42866e-10	1.47673e-10	1.50721e-10	1.51569e-10	1.49653e-10	1.44233e-10	1.34347e-10	1.18729e-10	9.57142e-11	6.31227e-11	1.80957e-11	-4.31015e-11	-1.25337e-10	-2.34939e-10	-3.80109e-10	-5.7145e-10	-8.22636e-10	-1.15125e-09	-1.57987e-09	-2.13739e-09	-2.86073e-09	-3.79699e-09	-5.00617e-09	-6.56456e-09	-8.56905e-09	-1.11427e-08	-1.44415e-08	-1.86635e-08	-2.40598e-08	-3.09491e-08
4	5.0794e-13	2.27777e-12	5.28108e-12	9.46903e-12	1.47786e-11	2.11269e-11	2.84158e-11	3.65339e-11	4.53595e-11	5.47625e-11	6.46071e-11	7.47537e-11	8.50611e-11	9.53872e-11	1.0559e-10	1.15525e-10	1.25046e-10	1.33999e-10	1.42218e-10	1.49515e-10	1.5567e-10	1.60414e-10	1.63409e-10	1.64223e-10	1.62292e-10	1.56876e-10	1.46999e-10	1.31376e-10	1.08316e-10	7.5594e-11	3.02986e-11	-3.13741e-11	-1.14377e-10	-2.25137e-10	-3.71973e-10	-5.65619e-10	-8.19892e-10	-1.15253e-09	-1.58627e-09	-2.15015e-09	-2.88128e-09	-3.82691e-09	-5.04722e-09	-6.61871e-09	-8.63866e-09	-1.12306e-08	-1.45517e-08	-1.88016e-08	-2.42345e-08
3.8	5.23531e-13	2.34772e-12	5.44338e-12	9.76038e-12	1.52342e-11	2.178e-11	2.92976e-11	3.7674e-11	4.67858e-11	5.6502e-11	6.66867e-11	7.72018e-11	8.7909e-11	9.86713e-11	1.09354e-10	1.19826e-10	1.29955e-10	1.39609e-10	1.48649e-10	1.56925e-10	1.64265e-10	1.70462e-10	1.75262e-10	1.78336e-10	1.79258e-10	1.77466e-10	1.72217e-10	1.62524e-10	1.47086e-10	1.24182e-10	9.15554e-11	4.62465e-11	-1.56044e-11	-9.90163e-11	-2.10493e-10	-3.58437e-10	-5.53674e-10	-8.10114e-10	-1.14559e-09	-1.58292e-09	-2.15124e-09	-2.88775e-09	-3.83979e-09	-5.06771e-09	-6.64827e-09	-8.67923e-09	-1.12851e-08	-1.46244e-08	-1.88999e-08
3.6	5.46002e-13	2.44852e-12	5.67722e-12	1.018e-11	1.589e-11	2.27193e-11	3.05642e-11	3.93082e-11	4.88245e-11	5.89789e-11	6.96331e-11	8.06475e-11	9.18836e-11	1.03206e-10	1.14485e-10	1.25595e-10	1.36415e-10	1.46829e-10	1.56718e-10	1.6596e-10	1.7442e-10	1.81942e-10	1.88333e-10	1.93351e-10	1.96677e-10	1.9789e-10	1.96432e-10	1.91556e-10	1.82267e-10	1.67249e-10	1.44761e-10	1.12518e-10	6.75257e-11	5.88486e-12	-7.74698e-11	-1.89092e-10	-3.37435e-10	-5.33373e-10	-7.90863e-10	-1.12778e-09	-1.56697e-09	-2.13763e-09	-2.87698e-09	-3.83249e-09	-5.06471e-09	-6.65084e-09	-8.68944e-09	-1.13064e-08	-1.4663e-08
3.4	5.77744e-13	2.59091e-12	6.00755e-12	1.07729e-11	1.68164e-11	2.40458e-11	3.23524e-11	4.16139e-11	5.16978e-11	6.24642e-11	7.37697e-11	8.54699e-11	9.7423e-11	1.09492e-10	1.21547e-10	1.33464e-10	1.4513e-10	1.56436e-10	1.6728e-10	1.77559e-10	1.87166e-10	1.95984e-10	2.03869e-10	2.10645e-10	2.1608e-10	2.19866e-10	2.21589e-10	2.20693e-10	2.16429e-10	2.078e-10	1.93479e-10	1.71713e-10	1.40199e-10	9.59225e-11	3.49609e-11	-4.7774e-11	-1.58857e-10	-3.06761e-10	-5.02372e-10	-7.59652e-10	-1.09648e-09	-1.53571e-09	-2.10654e-09	-2.84629e-09	-3.80261e-09	-5.03641e-09	-6.62564e-09	-8.67016e-09	-1.12982e-08
3.2	6.21636e-13	2.78782e-12	6.46441e-12	1.15928e-11	1.8098e-11	2.58812e-11	3.48265e-11	4.48037e-11	5.56715e-11	6.72816e-11	7.94817e-11	9.21195e-11	1.05046e-10	1.18118e-10	1.31201e-10	1.44171e-10	1.56913e-10	1.69324e-10	1.8131e-10	1.92781e-10	2.03653e-10	2.13833e-10	2.2322e-10	2.31686e-10	2.39068e-10	2.45147e-10	2.49626e-10	2.52098e-10	2.52012e-10	2.48625e-10	2.40938e-10	2.27621e-10	2.0692e-10	1.76524e-10	1.33414e-10	7.3665e-11	-7.81252e-12	-1.17589e-10	-2.64126e-10	-4.58294e-10	-7.14034e-10	-1.04921e-09	-1.48667e-09	-2.05569e-09	-2.79371e-09	-3.74875e-09	-4.98236e-09	-6.57368e-09	-8.6246e-09
3	6.81186e-13	3.05498e-12	7.08434e-12	1.27057e-11	1.98376e-11	2.8373e-11	3.8186e-11	4.91354e-11	6.1068e-11	7.38228e-11	8.7235e-11	1.0114e-10	1.15377e-10	1.29791e-10	1.44241e-10	1.58593e-10	1.7273e-10	1.86547e-10	1.99952e-10	2.12863e-10	2.25207e-10	2.36913e-10	2.47908e-10	2.58103e-10	2.67389e-10	2.75617e-10	2.8258e-10	2.87994e-10	2.91464e-10	2.92447e-10	2.90207e-10	2.83754e-10	2.71764e-10	2.52488e-10	2.23624e-10	1.82166e-10	1.24201e-10	4.46618e-11	-6.29973e-11	-2.07205e-10	-3.98797e-10	-6.51687e-10	-9.83725e-10	-1.41781e-09	-1.98334e-09	-2.71809e-09	-3.67062e-09	-4.90359e-09	-6.49788e-09
2.8	7.607e-13	3.41174e-12	7.91226e-12	1.41921e-11	2.21616e-11	3.17025e-11	4.26758e-11	5.49255e-11	6.82821e-11	8.25677e-11	9.75997e-11	1.13196e-10	1.29178e-10	1.45376e-10	1.61631e-10	1.778e-10	1.93753e-10	2.09378e-10	2.2458e-10	2.39278e-10	2.53405e-10	2.66902e-10	2.79714e-10	2.91784e-10	3.03042e-10	3.13393e-10	3.22706e-10	3.3079e-10	3.37375e-10	3.42081e-10	3.44379e-10	3.43549e-10	3.38613e-10	3.28265e-10	3.10773e-10	2.83859e-10	2.4454e-10	1.88937e-10	1.12017e-10	7.27871e-12	-1.33665e-10	-3.21614e-10	-5.70466e-10	-8.98104e-10	-1.32755e-09	-1.88846e-09	-2.61914e-09	-3.56909e-09	-4.80249e-09
2.6	8.65504e-13	3.88201e-12	9.00373e-12	1.61521e-11	2.52264e-11	3.6094e-11	4.85989e-11	6.25654e-11	7.78027e-11	9.41097e-11	1.1128e-10	1.29108e-10	1.4739e-10	1.65934e-10	1.8456e-10	2.03103e-10	2.21418e-10	2.39377e-10	2.56875e-10	2.73825e-10	2.90159e-10	3.05823e-10	3.20773e-10	3.34973e-10	3.48383e-10	3.6095e-10	3.72599e-10	3.83218e-10	3.92634e-10	4.00597e-10	4.06746e-10	4.10574e-10	4.11381e-10	4.08213e-10	3.99792e-10	3.84414e-10	3.59836e-10	3.23115e-10	2.70415e-10	1.96752e-10	9.56709e-11	-4.11739e-11	-2.24563e-10	-4.68419e-10	-7.90726e-10	-1.21474e-09	-1.7706e-09	-2.49737e-09	-3.44592e-09
2.4	1.00224e-12	4.4956e-12	1.0428e-11	1.871e-11	2.92268e-11	4.18273e-11	5.63331e-11	7.25431e-11	9.02384e-11	1.09188e-10	1.29154e-10	1.49898e-10	1.71185e-10	1.9279e-10	2.14504e-10	2.36134e-10	2.57507e-10	2.78476e-10	2.98915e-10	3.18724e-10	3.37826e-10	3.56164e-10	3.737e-10	3.90407e-10	4.06267e-10	4.21259e-10	4.35352e-10	4.48494e-10	4.60593e-10	4.71503e-10	4.80996e-10	4.88739e-10	4.94252e-10	4.96864e-10	4.95656e-10	4.89385e-10	4.7639e-10	4.54471e-10	4.20736e-10	3.714e-10	3.01531e-10	2.04717e-10	7.26348e-11	-1.05513e-10	-3.43736e-10	-6.60223e-10	-1.07863e-09	-1.62976e-09	-2.35385e-09
2.2	1.17923e-12	5.28986e-12	1.22718e-11	2.20217e-11	3.44069e-11	4.92525e-11	6.63513e-11	8.54696e-11	1.06352e-10	1.28729e-10	1.52321e-10	1.76847e-10	2.0203e-10	2.27603e-10	2.53315e-10	2.78934e-10	3.04253e-10	3.29091e-10	3.53296e-10	3.76744e-10	3.99341e-10	4.21019e-10	4.41735e-10	4.61468e-10	4.80209e-10	4.97963e-10	5.14732e-10	5.3051e-10	5.45272e-10	5.58953e-10	5.71436e-10	5.82528e-10	5.91926e-10	5.99188e-10	6.03683e-10	6.04534e-10	6.00543e-10	5.90102e-10	5.71063e-10	5.40591e-10	4.94954e-10	4.29266e-10	3.37142e-10	2.1025e-10	3.77212e-11	-1.94626e-10	-5.05314e-10	-9.18572e-10	-1.46615e-09
2	1.40693e-12	6.31176e-12	1.46442e-11	2.62833e-11	4.10737e-11	5.881e-11	7.92487e-11	1.02114e-10	1.27104e-10	1.53899e-10	1.82165e-10	2.11568e-10	2.41773e-10	2.72459e-10	3.0332e-10	3.34074e-10	3.64464e-10	3.94264e-10	4.23285e-10	4.51368e-10	4.78391e-10	5.04267e-10	5.28941e-10	5.52385e-10	5.74598e-10	5.95596e-10	6.15407e-10	6.34063e-10	6.5159e-10	6.67994e-10	6.83247e-10	6.97269e-10	7.09907e-10	7.209e-10	7.29852e-10	7.36179e-10	7.39058e-10	7.37348e-10	7.29497e-10	7.13418e-10	6.86332e-10	6.44558e-10	5.8324e-10	4.95994e-10	3.74434e-10	2.07553e-10	-1.91061e-11	-3.2454e-10	-7.33748e-10
1.8	1.69855e-12	7.62054e-12	1.76829e-11	3.17421e-11	4.96145e-11	7.1056e-11	9.57765e-11	1.23447e-10	1.53706e-10	1.86169e-10	2.20435e-10	2.56096e-10	2.92749e-10	3.29997e-10	3.67465e-10	4.04802e-10	4.41688e-10	4.77838e-10	5.13008e-10	5.46992e-10	5.79631e-10	6.10806e-10	6.40438e-10	6.68488e-10	6.94949e-10	7.19845e-10	7.43222e-10	7.6514e-10	7.85669e-10	8.04871e-10	8.22796e-10	8.3946e-10	8.54829e-10	8.68799e-10	8.81163e-10	8.91579e-10	8.99524e-10	9.04236e-10	9.04637e-10	8.99239e-10	8.8602e-10	8.62252e-10	8.24294e-10	7.67301e-10	6.84854e-10	5.6846e-10	4.06892e-10	1.85313e-10	-1.15894e-10
1.6	2.07075e-12	9.2911e-12	2.15618e-11	3.87111e-11	6.05195e-11	8.6694e-11	1.16886e-10	1.50698e-10	1.87694e-10	2.27406e-10	2.69346e-10	3.13015e-10	3.57916e-10	4.03561e-10	4.49482e-10	4.95239e-10	5.40427e-10	5.84686e-10	6.27697e-10	6.69194e-10	7.08962e-10	7.46839e-10	7.82712e-10	8.16518e-10	8.4824e-10	8.77899e-10	9.05551e-10	9.31282e-10	9.55194e-10	9.77403e-10	9.98022e-10	1.01715e-09	1.03486e-09	1.05118e-09	1.06606e-09	1.07936e-09	1.09081e-09	1.09995e-09	1.10609e-09	1.10823e-09	1.10494e-09	1.09426e-09	1.07352e-09	1.0391e-09	9.86135e-10	9.08133e-10	7.96434e-10	6.39515e-10	4.22052e-10
1.4	2.54468e-12	1.14183e-11	2.65014e-11	4.7587e-11	7.44101e-11	1.06616e-10	1.43783e-10	1.85427e-10	2.31015e-10	2.79976e-10	3.3171e-10	3.85602e-10	4.41034e-10	4.974e-10	5.54114e-10	6.10619e-10	6.66403e-10	7.21001e-10	7.74003e-10	8.2506e-10	8.73883e-10	9.20251e-10	9.64003e-10	1.00504e-09	1.04333e-09	1.07887e-09	1.11174e-09	1.14203e-09	1.16988e-09	1.19545e-09	1.21891e-09	1.24043e-09	1.2602e-09	1.27833e-09	1.29494e-09	1.31006e-09	1.32361e-09	1.3354e-09	1.34506e-09	1.35198e-09	1.35523e-09	1.35346e-09	1.34478e-09	1.32653e-09	1.29512e-09	1.24563e-09	1.17147e-09	1.06374e-09	9.1055e-10
1.2	3.14718e-12	1.41228e-11	3.2782e-11	5.88735e-11	9.20756e-11	1.31957e-10	1.78e-10	2.29615e-10	2.86148e-10	3.46892e-10	4.11107e-10	4.78029e-10	5.46889e-10	6.16926e-10	6.874e-10	7.57611e-10	8.26901e-10	8.94675e-10	9.604e-10	1.02362e-09	1.08395e-09	1.14108e-09	1.1948e-09	1.24496e-09	1.29148e-09	1.33436e-09	1.37366e-09	1.40951e-09	1.44205e-09	1.4715e-09	1.49808e-09	1.52205e-09	1.54366e-09	1.56316e-09	1.58078e-09	1.5967e-09	1.61105e-09	1.62384e-09	1.63499e-09	1.6442e-09	1.65096e-09	1.65443e-09	1.65334e-09	1.64583e-09	1.62931e-09	1.60015e-09	1.55339e-09	1.48225e-09	1.37759e-09
1	3.91236e-12	1.75576e-11	4.07594e-11	7.3211e-11	1.1452e-10	1.64157e-10	2.21488e-10	2.85787e-10	3.56245e-10	4.31987e-10	5.12094e-10	5.95612e-10	6.81578e-10	7.69033e-10	8.57044e-10	9.44718e-10	1.03122e-09	1.11577e-09	1.1977e-09	1.27639e-09	1.35134e-09	1.42214e-09	1.48849e-09	1.55017e-09	1.60706e-09	1.65914e-09	1.70646e-09	1.74915e-09	1.78739e-09	1.82144e-09	1.85158e-09	1.87815e-09	1.90149e-09	1.92195e-09	1.9399e-09	1.95565e-09	1.96951e-09	1.98171e-09	1.99238e-09	2.00153e-09	2.00898e-09	2.01433e-09	2.01683e-09	2.01528e-09	2.0079e-09	1.9921e-09	1.96426e-09	1.9193e-09	1.85028e-09
0.8	4.88363e-12	2.19179e-11	5.0887e-11	9.14151e-11	1.43021e-10	2.05054e-10	2.76733e-10	3.57158e-10	4.45327e-10	5.40153e-10	6.40487e-10	7.45135e-10	8.52885e-10	9.62527e-10	1.07288e-09	1.1828e-09	1.29122e-09	1.39715e-09	1.4997e-09	1.59808e-09	1.69163e-09	1.7798e-09	1.86216e-09	1.93843e-09	2.00843e-09	2.07208e-09	2.12944e-09	2.18064e-09	2.22589e-09	2.2655e-09	2.29983e-09	2.32929e-09	2.35431e-09	2.37537e-09	2.39296e-09	2.40756e-09	2.41962e-09	2.42957e-09	2.43778e-09	2.44451e-09	2.44991e-09	2.45392e-09	2.45625e-09	2.45627e-09	2.45287e-09	2.44434e-09	2.42811e-09	2.40053e-09	2.35642e-09
0.6	6.11628e-12	2.74518e-11	6.3742e-11	1.14525e-10	1.79208e-10	2.5699e-10	3.46902e-10	4.47829e-10	5.58525e-10	6.77633e-10	8.03711e-10	9.35262e-10	1.07076e-09	1.20866e-09	1.34748e-09	1.48575e-09	1.6221e-09	1.75526e-09	1.88408e-09	2.00752e-09	2.12473e-09	2.23497e-09	2.33768e-09	2.43245e-09	2.51902e-09	2.59729e-09	2.66727e-09	2.72911e-09	2.78308e-09	2.82952e-09	2.86887e-09	2.90164e-09	2.92839e-09	2.94971e-09	2.96623e-09	2.9786e-09	2.98745e-09	2.9934e-09	2.99704e-09	2.99889e-09	2.99937e-09	2.9988e-09	2.99727e-09	2.99463e-09	2.99037e-09	2.9835e-09	2.97237e-09	2.95446e-09	2.92607e-09
0.4	7.68079e-12	3.44761e-11	8.00607e-11	1.43865e-10	2.2516e-10	3.22952e-10	4.36042e-10	5.63042e-10	7.02395e-10	8.52403e-10	1.01126e-09	1.17707e-09	1.34791e-09	1.52183e-09	1.69693e-09	1.87133e-09	2.04329e-09	2.21115e-09	2.37344e-09	2.52881e-09	2.67613e-09	2.81444e-09	2.943e-09	3.06126e-09	3.16884e-09	3.26559e-09	3.3515e-09	3.42673e-09	3.49158e-09	3.54648e-09	3.59196e-09	3.62865e-09	3.65723e-09	3.67847e-09	3.69315e-09	3.70209e-09	3.70613e-09	3.70611e-09	3.70283e-09	3.69709e-09	3.68959e-09	3.68097e-09	3.67172e-09	3.66212e-09	3.65219e-09	3.64158e-09	3.62944e-09	3.6142e-09	3.59339e-09
0.2	9.66707e-12	4.33947e-11	1.00783e-10	1.81128e-10	2.8353e-10	4.06759e-10	5.49322e-10	7.09489e-10	8.85315e-10	1.07467e-09	1.27528e-09	1.48475e-09	1.70064e-09	1.92049e-09	2.14184e-09	2.36233e-09	2.57969e-09	2.79181e-09	2.99676e-09	3.19282e-09	3.3785e-09	3.55256e-09	3.714e-09	3.86208e-09	3.99632e-09	4.11647e-09	4.22251e-09	4.3146e-09	4.39311e-09	4.45856e-09	4.5116e-09	4.55301e-09	4.58363e-09	4.60442e-09	4.61637e-09	4.6205e-09	4.61788e-09	4.60959e-09	4.59669e-09	4.58026e-09	4.5613e-09	4.54078e-09	4.51957e-09	4.49839e-09	4.47777e-09	4.45793e-09	4.43871e-09	4.41942e-09	4.39863e-09
0	1.21898e-11	5.4723e-11	1.27107e-10	2.28473e-10	3.57709e-10	5.13286e-10	6.93348e-10	8.95735e-10	1.11801e-09	1.35749e-09	1.61131e-09	1.87646e-09	2.14982e-09	2.42825e-09	2.70864e-09	2.98794e-09	3.26326e-09	3.53185e-09	3.79124e-09	4.03919e-09	4.27377e-09	4.49334e-09	4.69662e-09	4.88263e-09	5.05071e-09	5.20053e-09	5.33203e-09	5.44541e-09	5.5411e-09	5.61976e-09	5.68218e-09	5.72934e-09	5.76231e-09	5.78225e-09	5.7904e-09	5.78807e-09	5.77657e-09	5.75727e-09	5.73154e-09	5.70074e-09	5.66625e-09	5.62937e-09	5.59138e-09	5.55343e-09	5.51656e-09	5.48156e-09	5.44894e-09	5.41877e-09	5.39057e-09
-0.2	1.53957e-11	6.91198e-11	1.60565e-10	2.8866e-10	4.52028e-10	6.4877e-10	8.76574e-10	1.13274e-09	1.4142e-09	1.7176e-09	2.03931e-09	2.37549e-09	2.72222e-09	3.07547e-09	3.43125e-09	3.78568e-09	4.13501e-09	4.47573e-09	4.80462e-09	5.11879e-09	5.41573e-09	5.69332e-09	5.94988e-09	6.18413e-09	6.39521e-09	6.58266e-09	6.7464e-09	6.88666e-09	7.004e-09	7.09922e-09	7.17334e-09	7.22757e-09	7.26326e-09	7.28187e-09	7.28495e-09	7.27411e-09	7.25103e-09	7.21738e-09	7.1749e-09	7.12533e-09	7.0704e-09	7.01184e-09	6.95136e-09	6.8906e-09	6.83111e-09	6.77427e-09	6.72124e-09	6.67286e-09	6.62952e-09
-0.4	1.94717e-11	8.74261e-11	2.03116e-10	3.65218e-10	5.72028e-10	8.2119e-10	1.10982e-09	1.43453e-09	1.79149e-09	2.17645e-09	2.58482e-09	3.01174e-09	3.4522e-09	3.90107e-09	4.35325e-09	4.80372e-09	5.24767e-09	5.68058e-09	6.09828e-09	6.49703e-09	6.87356e-09	7.22515e-09	7.54959e-09	7.84522e-09	8.11095e-09	8.34615e-09	8.55072e-09	8.72496e-09	8.86957e-09	8.98559e-09	9.07431e-09	9.13726e-09	9.17615e-09	9.19283e-09	9.18922e-09	9.16737e-09	9.12932e-09	9.07721e-09	9.01317e-09	8.93938e-09	8.85802e-09	8.77131e-09	8.68144e-09	8.5906e-09	8.50091e-09	8.41438e-09	8.33289e-09	8.25802e-09	8.19104e-09
-0.6	2.4657e-11	1.10717e-10	2.57262e-10	4.62658e-10	7.24799e-10	1.04076e-09	1.40694e-09	1.8191e-09	2.27242e-09	2.76154e-09	3.28065e-09	3.82358e-09	4.38392e-09	4.95512e-09	5.53063e-09	6.10401e-09	6.66904e-09	7.21989e-09	7.75117e-09	8.25802e-09	8.73623e-09	9.18224e-09	9.59321e-09	9.96701e-09	1.03022e-08	1.0598e-08	1.08543e-08	1.10714e-08	1.12504e-08	1.13925e-08	1.14995e-08	1.15732e-08	1.16159e-08	1.16298e-08	1.16175e-08	1.15814e-08	1.15242e-08	1.14485e-08	1.13569e-08	1.12521e-08	1.11369e-08	1.10141e-08	1.08863e-08	1.07565e-08	1.06274e-08	1.05017e-08	1.03822e-08	1.02711e-08	1.01707e-08
-0.8	3.12574e-11	1.40367e-10	3.26203e-10	5.86751e-10	9.19414e-10	1.32055e-09	1.78568e-09	2.3095e-09	2.88593e-09	3.5082e-09	4.16895e-09	4.86032e-09	5.57414e-09	6.302e-09	7.03548e-09	7.76629e-09	8.48642e-09	9.1883e-09	9.86495e-09	1.05101e-08	1.11183e-08	1.16848e-08	1.22062e-08	1.26795e-08	1.3103e-08	1.34757e-08	1.37975e-08	1.40689e-08	1.42911e-08	1.4466e-08	1.45956e-08	1.46826e-08	1.47297e-08	1.47398e-08	1.47162e-08	1.46619e-08	1.45802e-08	1.44744e-08	1.43477e-08	1.42035e-08	1.40453e-08	1.38763e-08	1.37001e-08	1.35203e-08	1.33404e-08	1.31639e-08	1.29945e-08	1.28355e-08	1.269e-08
-1	3.96636e-11	1.78133e-10	4.14032e-10	7.44883e-10	1.16748e-09	1.67732e-09	2.26881e-09	2.93529e-09	3.66913e-09	4.46176e-09	5.30384e-09	6.18537e-09	7.09586e-09	8.02454e-09	8.96059e-09	9.89327e-09	1.08122e-08	1.17077e-08	1.25706e-08	1.33928e-08	1.41672e-08	1.48879e-08	1.555e-08	1.61502e-08	1.66859e-08	1.71562e-08	1.75609e-08	1.79007e-08	1.81773e-08	1.83932e-08	1.85511e-08	1.86543e-08	1.87065e-08	1.87114e-08	1.86731e-08	1.85954e-08	1.84825e-08	1.83384e-08	1.81672e-08	1.79731e-08	1.77601e-08	1.75325e-08	1.72947e-08	1.70511e-08	1.68061e-08	1.65645e-08	1.63306e-08	1.61091e-08	1.59042e-08
-1.2	5.03748e-11	2.26262e-10	5.25983e-10	9.46498e-10	1.48387e-09	2.13252e-09	2.88546e-09	3.73439e-09	4.66967e-09	5.68048e-09	6.75493e-09	7.88027e-09	9.04306e-09	1.02295e-08	1.14255e-08	1.26173e-08	1.37915e-08	1.49353e-08	1.60371e-08	1.70861e-08	1.80733e-08	1.89909e-08	1.98328e-08	2.05945e-08	2.12731e-08	2.18672e-08	2.23766e-08	2.28027e-08	2.31477e-08	2.34147e-08	2.36076e-08	2.37307e-08	2.37887e-08	2.37864e-08	2.3729e-08	2.36214e-08	2.34687e-08	2.3276e-08	2.30484e-08	2.27909e-08	2.25086e-08	2.22068e-08	2.18907e-08	2.1566e-08	2.12382e-08	2.0913e-08	2.05965e-08	2.02943e-08	2.00122e-08
-1.4	6.40291e-11	2.87624e-10	6.68746e-10	1.20368e-09	1.88761e-09	2.71362e-09	3.67304e-09	4.75545e-09	5.94873e-09	7.23919e-09	8.61171e-09	1.005e-08	1.15367e-08	1.30542e-08	1.45843e-08	1.61091e-08	1.76112e-08	1.9074e-08	2.04823e-08	2.18223e-08	2.3082e-08	2.42516e-08	2.5323e-08	2.62906e-08	2.71507e-08	2.79016e-08	2.85436e-08	2.90783e-08	2.9509e-08	2.98398e-08	3.00759e-08	3.0223e-08	3.02873e-08	3.02751e-08	3.01928e-08	3.00468e-08	2.98435e-08	2.95892e-08	2.92901e-08	2.89525e-08	2.85825e-08	2.81867e-08	2.77715e-08	2.73438e-08	2.69106e-08	2.64791e-08	2.60567e-08	2.5651e-08	2.52692e-08
-1.6	8.14415e-11	3.65885e-10	8.50875e-10	1.53189e-09	2.40305e-09	3.45582e-09	4.67944e-09	6.06087e-09	7.58487e-09	9.23408e-09	1.09893e-08	1.28296e-08	1.47328e-08	1.6676e-08	1.86358e-08	2.0589e-08	2.25127e-08	2.43856e-08	2.61877e-08	2.7901e-08	2.95101e-08	3.1002e-08	3.23666e-08	3.35966e-08	3.46874e-08	3.56371e-08	3.64464e-08	3.71176e-08	3.76554e-08	3.80655e-08	3.83547e-08	3.85307e-08	3.86016e-08	3.85755e-08	3.84608e-08	3.82656e-08	3.79979e-08	3.76654e-08	3.72759e-08	3.6837e-08	3.63563e-08	3.58417e-08	3.53011e-08	3.4743e-08	3.41759e-08	3.3609e-08	3.30516e-08	3.25132e-08	3.20033e-08
-1.8	1.03652e-10	4.6573e-10	1.08329e-09	1.95087e-09	3.06133e-09	4.40417e-09	5.96606e-09	7.7307e-09	9.67893e-09	1.17888e-08	1.40357e-08	1.63929e-08	1.88321e-08	2.13234e-08	2.38365e-08	2.63411e-08	2.88077e-08	3.12082e-08	3.35166e-08	3.57095e-08	3.77667e-08	3.96713e-08	4.14104e-08	4.29747e-08	4.43586e-08	4.556e-08	4.65801e-08	4.74227e-08	4.8094e-08	4.86021e-08	4.89562e-08	4.91665e-08	4.92437e-08	4.91984e-08	4.90414e-08	4.87831e-08	4.84333e-08	4.80018e-08	4.74981e-08	4.69314e-08	4.6311e-08	4.56463e-08	4.49473e-08	4.4224e-08	4.34872e-08	4.27482e-08	4.20187e-08	4.13106e-08	4.06364e-08
-2	1.31987e-10	5.93132e-10	1.37995e-09	2.48587e-09	3.90227e-09	5.61633e-09	7.61153e-09	9.86757e-09	1.23603e-08	1.5062e-08	1.79413e-08	2.0964e-08	2.40933e-08	2.72908e-08	3.0517e-08	3.37325e-08	3.68987e-08	3.99788e-08	4.29387e-08	4.57479e-08	4.838e-08	5.08133e-08	5.30309e-08	5.5021e-08	5.6777e-08	5.82967e-08	5.95822e-08	6.06393e-08	6.14766e-08	6.21053e-08	6.2538e-08	6.27884e-08	6.28707e-08	6.27987e-08	6.25864e-08	6.22469e-08	6.17928e-08	6.1236e-08	6.05881e-08	5.98602e-08	5.90638e-08	5.82101e-08	5.7311e-08	5.63789e-08	5.54271e-08	5.44695e-08	5.35208e-08	5.25962e-08	5.17113e-08
-2.2	1.68137e-10	7.55705e-10	1.75863e-09	3.16907e-09	4.97673e-09	7.16599e-09	9.7165e-09	1.2603e-08	1.57952e-08	1.92578e-08	2.2951e-08	2.68309e-08	3.08499e-08	3.49582e-08	3.91044e-08	4.32371e-08	4.73055e-08	5.12616e-08	5.50606e-08	5.86625e-08	6.20327e-08	6.51431e-08	6.7972e-08	7.05045e-08	7.27326e-08	7.46542e-08	7.62731e-08	7.75977e-08	7.86406e-08	7.94169e-08	7.99441e-08	8.02405e-08	8.03249e-08	8.02159e-08	7.99311e-08	7.94874e-08	7.89005e-08	7.81852e-08	7.73555e-08	7.6425e-08	7.54071e-08	7.43154e-08	7.31642e-08	7.19686e-08	7.07447e-08	6.95097e-08	6.82821e-08	6.70811e-08	6.59266e-08
-2.4	2.14253e-10	9.63139e-10	2.24197e-09	4.04152e-09	6.3496e-09	9.1473e-09	1.24097e-08	1.61053e-08	2.01963e-08	2.46379e-08	2.93795e-08	3.43643e-08	3.95312e-08	4.48152e-08	5.01495e-08	5.54664e-08	6.06996e-08	6.57858e-08	7.06661e-08	7.52881e-08	7.96064e-08	8.35843e-08	8.7194e-08	9.04168e-08	9.32431e-08	9.56714e-08	9.7708e-08	9.93655e-08	1.00661e-07	1.01617e-07	1.02256e-07	1.02604e-07	1.02685e-07	1.02525e-07	1.02145e-07	1.01567e-07	1.00812e-07	9.98962e-08	9.8838e-08	9.76529e-08	9.6357e-08	9.49664e-08	9.34981e-08	9.19702e-08	9.04024e-08	8.8816e-08	8.72339e-08	8.56804e-08	8.41809e-08
-2.6	2.73064e-10	1.22775e-09	2.85877e-09	5.15545e-09	8.10354e-09	1.16803e-08	1.58554e-08	2.05899e-08	2.58363e-08	3.15381e-08	3.76306e-08	4.40409e-08	5.06898e-08	5.74928e-08	6.43624e-08	7.12099e-08	7.79479e-08	8.44931e-08	9.07679e-08	9.67031e-08	1.02239e-07	1.07329e-07	1.11936e-07	1.16036e-07	1.19619e-07	1.22685e-07	1.25244e-07	1.27313e-07	1.28919e-07	1.30091e-07	1.30861e-07	1.31264e-07	1.31333e-07	1.311e-07	1.30595e-07	1.29845e-07	1.28876e-07	1.27708e-07	1.26363e-07	1.24859e-07	1.23215e-07	1.2145e-07	1.19584e-07	1.17638e-07	1.15636e-07	1.13605e-07	1.11573e-07	1.0957e-07	1.0763e-07
-2.8	3.48031e-10	1.56514e-09	3.64557e-09	6.5772e-09	1.03437e-08	1.4918e-08	2.02632e-08	2.63317e-08	3.30638e-08	4.03884e-08	4.82227e-08	5.6473e-08	6.50366e-08	7.38034e-08	8.26585e-08	9.14855e-08	1.00169e-07	1.08599e-07	1.16673e-07	1.243e-07	1.31401e-07	1.37914e-07	1.43793e-07	1.49009e-07	1.53549e-07	1.57415e-07	1.60623e-07	1.632e-07	1.65182e-07	1.66611e-07	1.67531e-07	1.67989e-07	1.68031e-07	1.67697e-07	1.67028e-07	1.66058e-07	1.64817e-07	1.63333e-07	1.61629e-07	1.59727e-07	1.57648e-07	1.55415e-07	1.5305e-07	1.50579e-07	1.48031e-07	1.45438e-07	1.42835e-07	1.40261e-07	1.37757e-07
-3	4.43531e-10	1.99506e-09	4.64862e-09	8.39082e-09	1.32033e-08	1.90545e-08	2.59e-08	3.36812e-08	4.23241e-08	5.17388e-08	6.18196e-08	7.2446e-08	8.34846e-08	9.47916e-08	1.06216e-07	1.17605e-07	1.28806e-07	1.39672e-07	1.50068e-07	1.59873e-07	1.68985e-07	1.77322e-07	1.84824e-07	1.91454e-07	1.972e-07	2.02066e-07	2.06079e-07	2.09278e-07	2.11713e-07	2.13443e-07	2.14531e-07	2.15039e-07	2.15029e-07	2.14556e-07	2.1367e-07	2.12417e-07	2.10833e-07	2.08951e-07	2.06799e-07	2.04402e-07	2.01783e-07	1.98967e-07	1.95981e-07	1.92853e-07	1.89618e-07	1.86316e-07	1.8299e-07	1.7969e-07	1.76467e-07
-3.2	5.65078e-10	2.54242e-09	5.92631e-09	1.07026e-08	1.68514e-08	2.43362e-08	3.31043e-08	4.30844e-08	5.41844e-08	6.62913e-08	7.92702e-08	9.29659e-08	1.07205e-07	1.218e-07	1.36551e-07	1.51257e-07	1.65715e-07	1.79731e-07	1.93126e-07	2.05739e-07	2.17434e-07	2.28104e-07	2.37672e-07	2.46095e-07	2.53356e-07	2.5947e-07	2.64475e-07	2.68428e-07	2.71402e-07	2.73479e-07	2.74746e-07	2.75289e-07	2.75189e-07	2.74522e-07	2.73352e-07	2.71735e-07	2.69719e-07	2.67341e-07	2.64633e-07	2.61622e-07	2.58334e-07	2.54795e-07	2.51035e-07	2.47087e-07	2.42993e-07	2.38799e-07	2.3456e-07	2.30337e-07	2.26198e-07
-3.4	7.19598e-10	3.23851e-09	7.55208e-09	1.36463e-08	2.15007e-08	3.10743e-08	4.23051e-08	5.51068e-08	6.9366e-08	8.49403e-08	1.01658e-07	1.19319e-07	1.37698e-07	1.56548e-07	1.75609e-07	1.94611e-07	2.13286e-07	2.31377e-07	2.48644e-07	2.64872e-07	2.79884e-07	2.93538e-07	3.05736e-07	3.16423e-07	3.25585e-07	3.33246e-07	3.39465e-07	3.44325e-07	3.47931e-07	3.50398e-07	3.51845e-07	3.5239e-07	3.52144e-07	3.51206e-07	3.49662e-07	3.47581e-07	3.4502e-07	3.42025e-07	3.3863e-07	3.34863e-07	3.30751e-07	3.2632e-07	3.21602e-07	3.16635e-07	3.11466e-07	3.06152e-07	3.00762e-07	2.95372e-07	2.90067e-07
-3.6	9.15756e-10	4.12252e-09	9.618e-09	1.73899e-08	2.74191e-08	3.96608e-08	5.40436e-08	7.04641e-08	8.87829e-08	1.08822e-07	1.30361e-07	1.53145e-07	1.76878e-07	2.01239e-07	2.25881e-07	2.50449e-07	2.74586e-07	2.97947e-07	3.20213e-07	3.41098e-07	3.60367e-07	3.77833e-07	3.9337e-07	4.06911e-07	4.18446e-07	4.28016e-07	4.35709e-07	4.41647e-07	4.45978e-07	4.48865e-07	4.50473e-07	4.50964e-07	4.50487e-07	4.49174e-07	4.47137e-07	4.44463e-07	4.41221e-07	4.37463e-07	4.33223e-07	4.28531e-07	4.23409e-07	4.17883e-07	4.11985e-07	4.05755e-07	3.99249e-07	3.92535e-07	3.85696e-07	3.7883e-07	3.72045e-07
-3.8	1.16434e-09	5.24326e-09	1.22389e-08	2.21432e-08	3.49417e-08	5.05875e-08	6.90002e-08	9.00576e-08	1.1359e-07	1.39373e-07	1.6713e-07	1.96529e-07	2.27188e-07	2.58682e-07	2.90555e-07	3.22334e-07	3.53542e-07	3.83719e-07	4.12437e-07	4.39317e-07	4.64042e-07	4.86371e-07	5.0614e-07	5.23268e-07	5.37752e-07	5.49661e-07	5.59126e-07	5.66324e-07	5.71465e-07	5.74779e-07	5.76495e-07	5.76836e-07	5.76004e-07	5.74174e-07	5.71488e-07	5.68059e-07	5.63969e-07	5.59271e-07	5.54003e-07	5.48186e-07	5.41837e-07	5.34976e-07	5.27632e-07	5.19848e-07	5.11684e-07	5.03223e-07	4.94567e-07	4.8584e-07	4.77179e-07
-4	1.47871e-09	6.66124e-09	1.55572e-08	2.81672e-08	4.44858e-08	6.44681e-08	8.80264e-08	1.15018e-07	1.45238e-07	1.78408e-07	2.14176e-07	2.52114e-07	2.91725e-07	3.32452e-07	3.73689e-07	4.14806e-07	4.55168e-07	4.94156e-07	5.31199e-07	5.65788e-07	5.97503e-07	6.26023e-07	6.51141e-07	6.72758e-07	6.90887e-07	7.05638e-07	7.17205e-07	7.25845e-07	7.31857e-07	7.35563e-07	7.37283e-07	7.37322e-07	7.35953e-07	7.33408e-07	7.29873e-07	7.25486e-07	7.20343e-07	7.14502e-07	7.0799e-07	7.00818e-07	6.92991e-07	6.84516e-07	6.75413e-07	6.65723e-07	6.55514e-07	6.44883e-07	6.33956e-07	6.22888e-07	6.11857e-07
-4.2	1.87531e-09	8.45097e-09	1.97488e-08	3.57842e-08	5.65684e-08	8.20649e-08	1.12182e-07	1.46759e-07	1.85547e-07	2.28204e-07	2.74283e-07	3.23235e-07	3.74411e-07	4.27078e-07	4.80436e-07	5.33642e-07	5.85846e-07	6.3622e-07	6.83993e-07	7.28485e-07	7.69136e-07	8.05523e-07	8.37379e-07	8.6459e-07	8.87194e-07	9.05363e-07	9.19384e-07	9.29627e-07	9.36519e-07	9.4051e-07	9.42047e-07	9.41548e-07	9.39381e-07	9.35855e-07	9.31209e-07	9.25614e-07	9.19177e-07	9.11953e-07	9.03955e-07	8.95172e-07	8.85583e-07	8.75173e-07	8.63946e-07	8.51937e-07	8.39217e-07	8.25902e-07	8.12145e-07	7.98143e-07	7.84123e-07
-4.4	2.37422e-09	1.07036e-08	2.50289e-08	4.53897e-08	7.18256e-08	1.04318e-07	1.42779e-07	1.8703e-07	2.36779e-07	2.91602e-07	3.50937e-07	4.14077e-07	4.8018e-07	5.48278e-07	6.1731e-07	6.86153e-07	7.53666e-07	8.18735e-07	8.80324e-07	9.3752e-07	9.89574e-07	1.03593e-06	1.07624e-06	1.11038e-06	1.13844e-06	1.16066e-06	1.17749e-06	1.18944e-06	1.19713e-06	1.20118e-06	1.20223e-06	1.20084e-06	1.1975e-06	1.19263e-06	1.18654e-06	1.17943e-06	1.17141e-06	1.16254e-06	1.15279e-06	1.14212e-06	1.13046e-06	1.11775e-06	1.10399e-06	1.08918e-06	1.07339e-06	1.05677e-06	1.03951e-06	1.02184e-06	1.00406e-06
-4.6	2.99975e-09	1.35296e-08	3.1659e-08	5.74655e-08	9.10337e-08	1.32379e-07	1.81429e-07	2.37994e-07	3.01733e-07	3.7213e-07	4.48478e-07	5.29871e-07	6.1521e-07	7.03225e-07	7.92505e-07	8.81551e-07	9.68829e-07	1.05284e-06	1.13219e-06	1.20566e-06	1.27223e-06	1.33117e-06	1.38205e-06	1.42472e-06	1.45934e-06	1.48631e-06	1.50623e-06	1.5199e-06	1.52814e-06	1.53187e-06	1.53193e-06	1.52912e-06	1.52409e-06	1.5174e-06	1.50943e-06	1.50043e-06	1.49052e-06	1.47972e-06	1.46794e-06	1.45509e-06	1.44103e-06	1.42565e-06	1.40888e-06	1.39071e-06	1.37121e-06	1.35054e-06	1.32893e-06	1.3067e-06	1.28422e-06
-4.8	3.7811e-09	1.70617e-08	3.99537e-08	7.25927e-08	1.15132e-07	1.67645e-07	2.30094e-07	3.0229e-07	3.83844e-07	4.74133e-07	5.72271e-07	6.77099e-07	7.87189e-07	9.00868e-07	1.01626e-06	1.13137e-06	1.24413e-06	1.35252e-06	1.45467e-06	1.54891e-06	1.6339e-06	1.70868e-06	1.77269e-06	1.82578e-06	1.86821e-06	1.90059e-06	1.92381e-06	1.93899e-06	1.94732e-06	1.95006e-06	1.94839e-06	1.94338e-06	1.93595e-06	1.92679e-06	1.91641e-06	1.90509e-06	1.89293e-06	1.8799e-06	1.86584e-06	1.85054e-06	1.83376e-06	1.8153e-06	1.79502e-06	1.77287e-06	1.74891e-06	1.7233e-06	1.69636e-06	1.66847e-06	1.64012e-06
-5	4.75287e-09	2.14575e-08	5.02877e-08	9.14649e-08	1.45247e-07	2.11797e-07	2.91144e-07	3.83119e-07	4.87293e-07	6.02919e-07	7.28896e-07	8.63743e-07	1.00561e-06	1.15229e-06	1.3013e-06	1.44996e-06	1.5955e-06	1.7352e-06	1.86652e-06	1.98723e-06	2.09553e-06	2.19013e-06	2.27034e-06	2.33602e-06	2.38761e-06	2.42599e-06	2.45249e-06	2.46867e-06	2.47624e-06	2.47694e-06	2.47242e-06	2.46413e-06	2.4533e-06	2.44084e-06	2.42737e-06	2.41323e-06	2.39847e-06	2.38296e-06	2.3664e-06	2.34844e-06	2.32867e-06	2.30675e-06	2.28244e-06	2.25561e-06	2.22631e-06	2.19473e-06	2.16125e-06	2.12638e-06	2.09074e-06
-5.2	5.9556e-09	2.6902e-08	6.31014e-08	1.149e-07	1.82708e-07	2.6683e-07	3.67404e-07	4.84317e-07	6.17111e-07	7.64906e-07	9.2634e-07	1.09953e-06	1.28208e-06	1.47109e-06	1.66326e-06	1.85502e-06	2.04263e-06	2.22244e-06	2.39099e-06	2.5453e-06	2.68294e-06	2.80224e-06	2.90229e-06	2.98301e-06	3.04508e-06	3.08986e-06	3.11922e-06	3.1354e-06	3.14081e-06	3.13788e-06	3.12887e-06	3.11577e-06	3.10019e-06	3.08335e-06	3.06599e-06	3.04848e-06	3.03079e-06	3.01262e-06	2.99349e-06	2.97276e-06	2.94983e-06	2.92414e-06	2.89528e-06	2.86304e-06	2.82741e-06	2.78865e-06	2.7472e-06	2.70374e-06	2.65909e-06
-5.4	7.43598e-09	3.36085e-08	7.89043e-08	1.43848e-07	2.2907e-07	3.35084e-07	4.62204e-07	6.10423e-07	7.79283e-07	9.67766e-07	1.1742e-06	1.3962e-06	1.63066e-06	1.8738e-06	2.12123e-06	2.36817e-06	2.60962e-06	2.84061e-06	3.05653e-06	3.25331e-06	3.42773e-06	3.57756e-06	3.70168e-06	3.80009e-06	3.87388e-06	3.92502e-06	3.95622e-06	3.97065e-06	3.97171e-06	3.96277e-06	3.94692e-06	3.92688e-06	3.90478e-06	3.88218e-06	3.85998e-06	3.83854e-06	3.8177e-06	3.79688e-06	3.77528e-06	3.75192e-06	3.72584e-06	3.69619e-06	3.66233e-06	3.6239e-06	3.58085e-06	3.53348e-06	3.48238e-06	3.42842e-06	3.37267e-06
-5.6	9.24687e-09	4.1819e-08	9.82763e-08	1.79394e-07	2.86114e-07	4.19255e-07	5.79402e-07	7.66728e-07	9.80825e-07	1.22054e-06	1.48384e-06	1.76773e-06	2.06819e-06	2.38027e-06	2.69818e-06	3.01553e-06	3.3256e-06	3.62171e-06	3.8976e-06	4.14782e-06	4.36804e-06	4.55534e-06	4.70831e-06	4.82715e-06	4.9135e-06	4.97026e-06	5.00133e-06	5.01118e-06	5.00457e-06	4.98615e-06	4.96019e-06	4.93031e-06	4.89935e-06	4.86927e-06	4.84117e-06	4.81531e-06	4.79129e-06	4.76814e-06	4.74455e-06	4.71903e-06	4.69012e-06	4.65655e-06	4.61736e-06	4.57198e-06	4.52031e-06	4.46272e-06	4.39997e-06	4.33321e-06	4.26388e-06
-5.8	1.14468e-08	5.1802e-08	1.21862e-07	2.22751e-07	3.55842e-07	5.22393e-07	7.23385e-07	9.59288e-07	1.22982e-06	1.53371e-06	1.86852e-06	2.23049e-06	2.61447e-06	3.01399e-06	3.42141e-06	3.82821e-06	4.22537e-06	4.60391e-06	4.95538e-06	5.27245e-06	5.54932e-06	5.78214e-06	5.96923e-06	6.11104e-06	6.21009e-06	6.27062e-06	6.29815e-06	6.29902e-06	6.27984e-06	6.24704e-06	6.20641e-06	6.16282e-06	6.11997e-06	6.08036e-06	6.04521e-06	6.01465e-06	5.98782e-06	5.96315e-06	5.93861e-06	5.91196e-06	5.88103e-06	5.84395e-06	5.7993e-06	5.74627e-06	5.68468e-06	5.61498e-06	5.53824e-06	5.45598e-06	5.37008e-06
-6	1.40986e-08	6.38469e-08	1.50362e-07	2.75239e-07	4.40449e-07	6.47862e-07	8.99034e-07	1.19489e-06	1.53538e-06	1.91918e-06	2.3434e-06	2.80334e-06	3.29244e-06	3.80228e-06	4.32279e-06	4.84263e-06	5.34976e-06	5.83209e-06	6.27824e-06	6.67835e-06	7.02469e-06	7.31224e-06	7.53892e-06	7.70572e-06	7.81639e-06	7.87707e-06	7.8956e-06	7.88089e-06	7.84211e-06	7.78807e-06	7.72661e-06	7.66421e-06	7.60569e-06	7.55412e-06	7.51085e-06	7.47566e-06	7.44703e-06	7.42247e-06	7.39889e-06	7.37297e-06	7.34154e-06	7.30189e-06	7.252e-06	7.19072e-06	7.1178e-06	7.03387e-06	6.94038e-06	6.83939e-06	6.73342e-06
-6.2	1.72676e-08	7.82555e-08	1.84506e-07	3.38252e-07	5.42266e-07	7.99264e-07	1.11161e-06	1.48091e-06	1.90752e-06	2.39014e-06	2.92539e-06	3.50748e-06	4.12806e-06	4.77622e-06	5.43875e-06	6.10062e-06	6.74574e-06	7.35791e-06	7.92185e-06	8.42431e-06	8.85502e-06	9.2074e-06	9.47903e-06	9.67167e-06	9.79091e-06	9.84556e-06	9.84673e-06	9.80683e-06	9.73855e-06	9.65388e-06	9.56338e-06	9.47561e-06	9.39676e-06	9.33056e-06	9.27836e-06	9.23934e-06	9.21094e-06	9.18933e-06	9.16987e-06	9.14773e-06	9.11834e-06	9.07784e-06	9.02341e-06	8.95346e-06	8.8677e-06	8.76706e-06	8.65356e-06	8.53004e-06	8.39989e-06
-6.4	2.10186e-08	9.53274e-08	2.25028e-07	4.13193e-07	6.63665e-07	9.80305e-07	1.3666e-06	1.82512e-06	2.35688e-06	2.96073e-06	3.6328e-06	4.36603e-06	5.14987e-06	5.97024e-06	6.80987e-06	7.64891e-06	8.46596e-06	9.23936e-06	9.94863e-06	1.05761e-05	1.1108e-05	1.15359e-05	1.18571e-05	1.20744e-05	1.21961e-05	1.22349e-05	1.22063e-05	1.21276e-05	1.20162e-05	1.18883e-05	1.17581e-05	1.16367e-05	1.1532e-05	1.14484e-05	1.1387e-05	1.13461e-05	1.13216e-05	1.13075e-05	1.12972e-05	1.12835e-05	1.12601e-05	1.12216e-05	1.11639e-05	1.10851e-05	1.09849e-05	1.08646e-05	1.07273e-05	1.05767e-05	1.04176e-05
-6.6	2.5411e-08	1.15341e-07	2.72613e-07	5.01394e-07	8.06925e-07	1.19459e-06	1.66941e-06	2.23529e-06	2.89422e-06	3.64546e-06	4.48468e-06	5.40332e-06	6.38814e-06	7.42112e-06	8.47978e-06	9.53802e-06	1.05675e-05	1.15393e-05	1.24262e-05	1.32045e-05	1.38562e-05	1.43703e-05	1.47437e-05	1.49814e-05	1.50952e-05	1.51032e-05	1.50271e-05	1.48907e-05	1.47178e-05	1.45302e-05	1.43465e-05	1.41813e-05	1.40445e-05	1.39409e-05	1.38713e-05	1.38323e-05	1.38175e-05	1.38181e-05	1.38244e-05	1.38264e-05	1.38148e-05	1.37823e-05	1.37237e-05	1.36361e-05	1.35195e-05	1.33762e-05	1.32103e-05	1.30274e-05	1.28336e-05
-6.8	3.04939e-08	1.38526e-07	3.27838e-07	6.03994e-07	9.74039e-07	1.44535e-06	2.02496e-06	2.71864e-06	3.52979e-06	4.45836e-06	5.49967e-06	6.64349e-06	7.87335e-06	9.16629e-06	1.04933e-05	1.18201e-05	1.31094e-05	1.4323e-05	1.54245e-05	1.63826e-05	1.71735e-05	1.77833e-05	1.82087e-05	1.84573e-05	1.85467e-05	1.8502e-05	1.83536e-05	1.8134e-05	1.78754e-05	1.76068e-05	1.73527e-05	1.71317e-05	1.69558e-05	1.68306e-05	1.67555e-05	1.6725e-05	1.6729e-05	1.6755e-05	1.67888e-05	1.68165e-05	1.68252e-05	1.68047e-05	1.67482e-05	1.66521e-05	1.65171e-05	1.63464e-05	1.61464e-05	1.59247e-05	1.56898e-05
-7	3.62981e-08	1.65034e-07	3.91094e-07	7.218e-07	1.16648e-06	1.73504e-06	2.43718e-06	3.28114e-06	4.2723e-06	5.4117e-06	6.69452e-06	8.1087e-06	9.63392e-06	1.12412e-05	1.28931e-05	1.45454e-05	1.61491e-05	1.76536e-05	1.9011e-05	2.01799e-05	2.11294e-05	2.18415e-05	2.23134e-05	2.25568e-05	2.25968e-05	2.24687e-05	2.22142e-05	2.18777e-05	2.15021e-05	2.1126e-05	2.07809e-05	2.04903e-05	2.02686e-05	2.01215e-05	2.00467e-05	2.00349e-05	2.00714e-05	2.01381e-05	2.0215e-05	2.02824e-05	2.03229e-05	2.03226e-05	2.02724e-05	2.01686e-05	2.00122e-05	1.98089e-05	1.95677e-05	1.92995e-05	1.90162e-05
-7.2	4.28292e-08	1.94897e-07	4.62494e-07	8.55106e-07	1.38488e-06	2.06495e-06	2.90835e-06	3.92656e-06	5.12765e-06	6.51434e-06	8.08192e-06	9.8164e-06	1.1693e-05	1.36753e-05	1.57158e-05	1.77573e-05	1.9736e-05	2.15857e-05	2.32435e-05	2.4655e-05	2.57801e-05	2.65963e-05	2.71016e-05	2.73139e-05	2.72686e-05	2.70148e-05	2.66096e-05	2.61127e-05	2.55811e-05	2.50651e-05	2.4605e-05	2.42298e-05	2.39564e-05	2.37901e-05	2.37254e-05	2.3748e-05	2.38366e-05	2.39654e-05	2.41065e-05	2.42328e-05	2.43204e-05	2.43511e-05	2.43129e-05	2.42017e-05	2.40204e-05	2.37776e-05	2.34865e-05	2.31627e-05	2.28223e-05
-7.4	5.00576e-08	2.27991e-07	5.41773e-07	1.0035e-06	1.62876e-06	2.4346e-06	3.43828e-06	4.65537e-06	6.09748e-06	7.76968e-06	9.66785e-06	1.1776e-05	1.40642e-05	1.64874e-05	1.89854e-05	2.14852e-05	2.39041e-05	2.61565e-05	2.81601e-05	2.98444e-05	3.11573e-05	3.20713e-05	3.25862e-05	3.27285e-05	3.25481e-05	3.21126e-05	3.14992e-05	3.07876e-05	3.00526e-05	2.93587e-05	2.87567e-05	2.82817e-05	2.7953e-05	2.77741e-05	2.77352e-05	2.78149e-05	2.79826e-05	2.82024e-05	2.8436e-05	2.86463e-05	2.88012e-05	2.88764e-05	2.88571e-05	2.8739e-05	2.85276e-05	2.82364e-05	2.78846e-05	2.74941e-05	2.7087e-05
-7.6	5.79109e-08	2.63991e-07	6.2819e-07	1.16569e-06	1.89613e-06	2.84128e-06	4.02353e-06	5.46351e-06	7.17733e-06	9.17331e-06	1.14484e-05	1.39847e-05	1.67466e-05	1.96787e-05	2.27058e-05	2.57352e-05	2.86615e-05	3.1374e-05	3.37667e-05	3.57483e-05	3.72527e-05	3.82463e-05	3.87323e-05	3.87494e-05	3.83674e-05	3.7678e-05	3.6785e-05	3.5793e-05	3.47989e-05	3.38845e-05	3.31123e-05	3.2524e-05	3.21401e-05	3.19614e-05	3.19716e-05	3.21393e-05	3.24223e-05	3.2771e-05	3.31334e-05	3.34597e-05	3.37071e-05	3.38438e-05	3.38514e-05	3.37261e-05	3.34777e-05	3.31266e-05	3.27007e-05	3.22304e-05	3.17456e-05
-7.8	6.6266e-08	3.02343e-07	7.20435e-07	1.33926e-06	2.18317e-06	3.27945e-06	4.65651e-06	6.34112e-06	8.35495e-06	1.07105e-05	1.34064e-05	1.64231e-05	1.97187e-05	2.32259e-05	2.68518e-05	3.04801e-05	3.39774e-05	3.72027e-05	4.00202e-05	4.23135e-05	4.39994e-05	4.50378e-05	4.54375e-05	4.52546e-05	4.45848e-05	4.35522e-05	4.22937e-05	4.09454e-05	3.96305e-05	3.84505e-05	3.74808e-05	3.67693e-05	3.63366e-05	3.61788e-05	3.62701e-05	3.65668e-05	3.7011e-05	3.75363e-05	3.80729e-05	3.85546e-05	3.89252e-05	3.91433e-05	3.91868e-05	3.90532e-05	3.87586e-05	3.83334e-05	3.7817e-05	3.72517e-05	3.66777e-05
-8	7.49445e-08	3.4223e-07	8.16571e-07	1.52064e-06	2.48405e-06	3.74036e-06	5.32488e-06	7.27153e-06	9.60857e-06	1.23536e-05	1.55079e-05	1.90504e-05	2.29324e-05	2.70732e-05	3.13592e-05	3.56467e-05	3.97685e-05	4.35471e-05	4.68108e-05	4.94132e-05	5.12506e-05	5.22771e-05	5.25101e-05	5.20294e-05	5.09655e-05	4.94832e-05	4.77612e-05	4.59733e-05	4.42732e-05	4.27842e-05	4.15948e-05	4.07573e-05	4.02908e-05	4.01838e-05	4.03984e-05	4.0875e-05	4.15366e-05	4.22954e-05	4.306e-05	4.37437e-05	4.42731e-05	4.45957e-05	4.46847e-05	4.45406e-05	4.41884e-05	4.36721e-05	4.30466e-05	4.23697e-05	4.16946e-05
-8.2	8.37118e-08	3.82579e-07	9.14014e-07	1.70495e-06	2.79076e-06	4.2118e-06	6.01108e-06	8.23048e-06	1.09058e-05	1.40607e-05	1.76998e-05	2.18007e-05	2.63075e-05	3.11247e-05	3.61156e-05	4.11041e-05	4.58841e-05	5.02349e-05	5.39428e-05	5.68258e-05	5.87578e-05	5.96875e-05	5.96467e-05	5.87467e-05	5.71629e-05	5.5111e-05	5.28204e-05	5.05087e-05	4.83634e-05	4.65302e-05	4.51087e-05	4.41539e-05	4.36795e-05	4.36636e-05	4.40533e-05	4.47694e-05	4.57123e-05	4.6769e-05	4.78216e-05	4.87587e-05	4.94864e-05	4.99386e-05	5.00836e-05	4.99261e-05	4.95034e-05	4.88773e-05	4.81232e-05	4.73181e-05	4.65313e-05
-8.4	9.2282e-08	4.22072e-07	1.00958e-06	1.88617e-06	3.0932e-06	4.67823e-06	6.69238e-06	9.18609e-06	1.22034e-05	1.57746e-05	1.99079e-05	2.45804e-05	2.97282e-05	3.52398e-05	4.09525e-05	4.66542e-05	5.20943e-05	5.70026e-05	6.11171e-05	6.4216e-05	6.61497e-05	6.68647e-05	6.64139e-05	6.49507e-05	6.2707e-05	5.99604e-05	5.6999e-05	5.40893e-05	5.14536e-05	4.92579e-05	4.76096e-05	4.65614e-05	4.61182e-05	4.62437e-05	4.68669e-05	4.78867e-05	4.91778e-05	5.05984e-05	5.20003e-05	5.32433e-05	5.42096e-05	5.4817e-05	5.50288e-05	5.48557e-05	5.43506e-05	5.3598e-05	5.2698e-05	5.17513e-05	5.08461e-05
-8.6	1.00329e-07	4.592e-07	1.09959e-06	2.05729e-06	3.37958e-06	5.12122e-06	7.34155e-06	1.00996e-05	1.34478e-05	1.74234e-05	2.20385e-05	2.72689e-05	3.30429e-05	3.92316e-05	4.56436e-05	5.20275e-05	5.80831e-05	6.34856e-05	6.79197e-05	7.11215e-05	7.29191e-05	7.32631e-05	7.22384e-05	7.00524e-05	6.70056e-05	6.34484e-05	5.97333e-05	5.61772e-05	5.30348e-05	5.04872e-05	4.8643e-05	4.7546e-05	4.71867e-05	4.75112e-05	4.8428e-05	4.98125e-05	5.15123e-05	5.33546e-05	5.5159e-05	5.67534e-05	5.79939e-05	5.87806e-05	5.90711e-05	5.88839e-05	5.82905e-05	5.74016e-05	5.63466e-05	5.52534e-05	5.42309e-05
-8.8	1.07504e-07	4.92348e-07	1.18011e-06	2.21069e-06	3.63697e-06	5.52046e-06	7.9282e-06	1.09274e-05	1.45782e-05	1.89244e-05	2.39813e-05	2.97233e-05	3.60693e-05	4.28718e-05	4.99092e-05	5.68873e-05	6.34526e-05	6.92216e-05	7.38236e-05	7.69528e-05	7.8422e-05	7.81975e-05	7.64132e-05	7.33423e-05	6.93656e-05	6.49141e-05	6.04046e-05	5.62006e-05	5.25822e-05	4.97359e-05	4.77609e-05	4.66839e-05	4.64747e-05	4.70581e-05	4.83213e-05	5.01164e-05	5.22648e-05	5.45639e-05	5.68005e-05	5.87717e-05	6.03094e-05	6.12938e-05	6.16768e-05	6.14864e-05	6.08125e-05	5.97938e-05	5.8592e-05	5.73633e-05	5.62385e-05
-9	1.1346e-07	5.19901e-07	1.24715e-06	2.3387e-06	3.85224e-06	5.85511e-06	8.4209e-06	1.16237e-05	1.55303e-05	2.01891e-05	2.56176e-05	3.17867e-05	3.86053e-05	4.59053e-05	5.34327e-05	6.08482e-05	6.77425e-05	7.36714e-05	7.82099e-05	8.10148e-05	8.18978e-05	8.08641e-05	7.81176e-05	7.4022e-05	6.90422e-05	6.36789e-05	5.84069e-05	5.36246e-05	4.96263e-05	4.65895e-05	4.45909e-05	4.36291e-05	4.36465e-05	4.45441e-05	4.6188e-05	4.841e-05	5.10084e-05	5.37557e-05	5.64089e-05	5.87416e-05	6.05668e-05	6.17562e-05	6.22557e-05	6.20925e-05	6.13723e-05	6.02588e-05	5.89465e-05	5.76195e-05	5.6428e-05
-9.2	1.1788e-07	5.40378e-07	1.29708e-06	2.43421e-06	4.01315e-06	6.10558e-06	8.7899e-06	1.2145e-05	1.62418e-05	2.11312e-05	2.68301e-05	3.33037e-05	4.04481e-05	4.80727e-05	5.58893e-05	6.35113e-05	7.04719e-05	7.62657e-05	8.04102e-05	8.25411e-05	8.25015e-05	8.03794e-05	7.6485e-05	7.12838e-05	6.53171e-05	5.91355e-05	5.32433e-05	4.80515e-05	4.3849e-05	4.07932e-05	3.89232e-05	3.81974e-05	3.85239e-05	3.97781e-05	4.18074e-05	4.44281e-05	4.74188e-05	5.05297e-05	5.35062e-05	5.61169e-05	5.81764e-05	5.95583e-05	6.02036e-05	6.01318e-05	5.94462e-05	5.83225e-05	5.69774e-05	5.56248e-05	5.443e-05
-9.4	1.20506e-07	5.5257e-07	1.32688e-06	2.49137e-06	4.10955e-06	6.25553e-06	9.01014e-06	1.24543e-05	1.66598e-05	2.16766e-05	2.75172e-05	3.41378e-05	4.14185e-05	4.91434e-05	5.6988e-05	6.45173e-05	7.12051e-05	7.64756e-05	7.98005e-05	8.083e-05	7.94809e-05	7.59746e-05	7.07891e-05	6.45107e-05	5.77122e-05	5.09329e-05	4.46739e-05	3.93412e-05	3.5196e-05	3.23526e-05	3.08031e-05	3.04542e-05	3.11726e-05	3.28069e-05	3.51893e-05	3.81223e-05	4.13726e-05	4.46862e-05	4.78097e-05	5.05272e-05	5.26953e-05	5.4227e-05	5.50576e-05	5.51676e-05	5.46356e-05	5.36367e-05	5.23932e-05	5.1129e-05	5.00258e-05
-9.6	1.21164e-07	5.55666e-07	1.33455e-06	2.50618e-06	4.13449e-06	6.29372e-06	9.0643e-06	1.25258e-05	1.6747e-05	2.17728e-05	2.76068e-05	3.41921e-05	4.13887e-05	4.89531e-05	5.65228e-05	6.3614e-05	6.96329e-05	7.39397e-05	7.5986e-05	7.54281e-05	7.22715e-05	6.70162e-05	6.04707e-05	5.33532e-05	4.61316e-05	3.91743e-05	3.29097e-05	2.77596e-05	2.39782e-05	2.16209e-05	2.06087e-05	2.07869e-05	2.19745e-05	2.39927e-05	2.66594e-05	2.97722e-05	3.31013e-05	3.63812e-05	3.93412e-05	4.18273e-05	4.38505e-05	4.54537e-05	4.6565e-05	4.70361e-05	4.68304e-05	4.61131e-05	4.51348e-05	4.41165e-05	4.3229e-05
-9.8	1.19786e-07	5.4934e-07	1.31926e-06	2.47704e-06	4.08511e-06	6.21547e-06	8.94512e-06	1.23487e-05	1.6488e-05	2.13979e-05	2.70691e-05	3.34269e-05	4.03083e-05	4.74399e-05	5.44217e-05	6.07214e-05	6.56807e-05	6.86191e-05	6.89343e-05	6.62274e-05	6.07532e-05	5.35676e-05	4.58696e-05	3.83608e-05	3.12379e-05	2.45888e-05	1.87175e-05	1.40752e-05	1.09492e-05	9.34273e-06	9.0827e-06	9.93285e-06	1.16573e-05	1.40479e-05	1.69144e-05	2.00634e-05	2.32641e-05	2.62053e-05	2.86147e-05	3.04903e-05	3.20777e-05	3.35908e-05	3.49848e-05	3.59732e-05	3.63049e-05	3.60446e-05	3.54867e-05	3.48761e-05	3.43476e-05
-10	1.16417e-07	5.33803e-07	1.28152e-06	2.4049e-06	3.9631e-06	6.02347e-06	8.65675e-06	1.19292e-05	1.58919e-05	2.05658e-05	2.59244e-05	3.18721e-05	3.82209e-05	4.46687e-05	5.07827e-05	5.59865e-05	5.95846e-05	6.08643e-05	5.91117e-05	5.39914e-05	4.63211e-05	3.77342e-05	2.94936e-05	2.20044e-05	1.51555e-05	8.87916e-06	3.4919e-06	-4.72658e-07	-2.72919e-06	-3.37544e-06	-2.70655e-06	-1.0625e-06	1.25392e-06	4.00357e-06	6.9957e-06	1.00549e-05	1.29547e-05	1.53777e-05	1.71233e-05	1.8336e-05	1.93798e-05	2.0545e-05	2.18638e-05	2.30877e-05	2.38771e-05	2.41411e-05	2.41146e-05	2.4042e-05	2.40043e-05
-10.2	1.11214e-07	5.09783e-07	1.22314e-06	2.29331e-06	3.77457e-06	5.72767e-06	8.21466e-06	1.12908e-05	1.49931e-05	1.93261e-05	2.42436e-05	2.96276e-05	3.52664e-05	4.08335e-05	4.58731e-05	4.97871e-05	5.18784e-05	5.14183e-05	4.76644e-05	4.06094e-05	3.1678e-05	2.26839e-05	1.45507e-05	7.26813e-06	5.09732e-07	-5.75327e-06	-1.09595e-05	-1.43387e-05	-1.56444e-05	-1.52025e-05	-1.34909e-05	-1.09704e-05	-8.0224e-06	-4.91953e-06	-1.85163e-06	1.03632e-06	3.58153e-06	5.55732e-06	6.84706e-06	7.60889e-06	8.14887e-06	8.72017e-06	9.42922e-06	1.0221e-05	1.09417e-05	1.15076e-05	1.2008e-05	1.25471e-05	1.30958e-05
-10.4	1.04428e-07	4.78453e-07	1.14702e-06	2.14796e-06	3.52947e-06	5.34424e-06	7.64398e-06	1.04711e-05	1.38472e-05	1.77591e-05	2.21405e-05	2.6853e-05	3.16652e-05	3.62355e-05	4.01014e-05	4.26739e-05	4.32971e-05	4.12956e-05	3.60796e-05	2.80496e-05	1.89114e-05	1.02548e-05	2.55489e-06	-4.51422e-06	-1.13634e-05	-1.78726e-05	-2.31274e-05	-2.60306e-05	-2.63773e-05	-2.47996e-05	-2.2003e-05	-1.85739e-05	-1.49755e-05	-1.15207e-05	-8.40548e-06	-5.73449e-06	-3.55312e-06	-1.94565e-06	-9.78569e-07	-5.70787e-07	-5.43951e-07	-7.29027e-07	-9.87005e-07	-1.16593e-06	-1.07734e-06	-5.72527e-07	3.38969e-07	1.49662e-06	2.67658e-06
-10.6	9.63779e-08	4.41306e-07	1.05686e-06	1.97611e-06	3.24046e-06	4.89373e-06	6.97656e-06	9.518e-06	1.25243e-05	1.59652e-05	1.9757e-05	2.37449e-05	2.76859e-05	3.12358e-05	3.39452e-05	3.52664e-05	3.4624e-05	3.1482e-05	2.55078e-05	1.7345e-05	8.61599e-06	5.49513e-07	-6.7026e-06	-1.36042e-05	-2.0522e-05	-2.71275e-05	-3.21967e-05	-3.44383e-05	-3.37616e-05	-3.10569e-05	-2.72034e-05	-2.28907e-05	-1.86555e-05	-1.48607e-05	-1.17245e-05	-9.33048e-06	-7.62619e-06	-6.55061e-06	-6.09304e-06	-6.2165e-06	-6.84696e-06	-7.89953e-06	-9.2304e-06	-1.05199e-05	-1.12428e-05	-1.09634e-05	-9.7392e-06	-8.00563e-06	-6.20366e-06
-10.8	8.74174e-08	3.99995e-07	9.56763e-07	1.78579e-06	2.92147e-06	4.39869e-06	6.24723e-06	8.48353e-06	1.11e-05	1.40521e-05	1.72431e-05	2.05092e-05	2.36055e-05	2.61991e-05	2.78728e-05	2.81442e-05	2.65405e-05	2.26991e-05	1.65219e-05	8.68532e-06	5.34419e-07	-7.0049e-06	-1.39146e-05	-2.06263e-05	-2.73442e-05	-3.35023e-05	-3.77331e-05	-3.88698e-05	-3.70582e-05	-3.32869e-05	-2.84734e-05	-2.33646e-05	-1.85577e-05	-1.447e-05	-1.13606e-05	-9.33297e-06	-8.31023e-06	-8.11641e-06	-8.58851e-06	-9.61978e-06	-1.11631e-05	-1.31818e-05	-1.55155e-05	-1.77022e-05	-1.89847e-05	-1.8791e-05	-1.72675e-05	-1.50317e-05	-1.26684e-05
-11	7.78997e-08	3.56168e-07	8.50793e-07	1.58494e-06	2.58622e-06	3.88118e-06	5.48977e-06	7.41762e-06	9.64612e-06	1.21206e-05	1.47377e-05	1.73324e-05	1.96691e-05	2.14392e-05	2.22719e-05	2.17623e-05	1.95415e-05	1.53903e-05	9.3584e-06	2.02823e-06	-5.5714e-06	-1.27035e-05	-1.93085e-05	-2.56384e-05	-3.16544e-05	-3.66201e-05	-3.93119e-05	-3.89924e-05	-3.60332e-05	-3.13292e-05	-2.57269e-05	-1.99875e-05	-1.47452e-05	-1.04709e-05	-7.4746e-06	-5.90121e-06	-5.70644e-06	-6.6668e-06	-8.45302e-06	-1.07788e-05	-1.35015e-05	-1.65442e-05	-1.96826e-05	-2.23501e-05	-2.37464e-05	-2.34034e-05	-2.15895e-05	-1.89598e-05	-1.61425e-05
-11.2	6.8145e-08	3.11315e-07	7.42618e-07	1.38065e-06	2.24691e-06	3.36058e-06	4.7335e-06	6.36297e-06	8.22292e-06	1.02538e-05	1.23518e-05	1.43596e-05	1.60604e-05	1.71803e-05	1.74035e-05	1.64045e-05	1.39083e-05	9.78858e-06	4.15822e-06	-2.5282e-06	-9.52169e-06	-1.61913e-05	-2.23183e-05	-2.78809e-05	-3.26167e-05	-3.58205e-05	-3.66824e-05	-3.49385e-05	-3.10143e-05	-2.56098e-05	-1.94783e-05	-1.33649e-05	-7.91176e-06	-3.62299e-06	-8.55451e-07	2.047e-07	-4.28637e-07	-2.53264e-06	-5.69046e-06	-9.43188e-06	-1.34134e-05	-1.73991e-05	-2.10544e-05	-2.38024e-05	-2.50119e-05	-2.44513e-05	-2.24429e-05	-1.95667e-05	-1.64424e-05
-11.4	5.84157e-08	2.66653e-07	6.35207e-07	1.17863e-06	1.91315e-06	2.85197e-06	4.00074e-06	5.35126e-06	6.87388e-06	8.50908e-06	1.01591e-05	1.16813e-05	1.28856e-05	1.35398e-05	1.33861e-05	1.21738e-05	9.70851e-06	5.92354e-06	9.46615e-07	-4.86979e-06	-1.09846e-05	-1.68511e-05	-2.20969e-05	-2.64605e-05	-2.95872e-05	-3.09872e-05	-3.02809e-05	-2.74666e-05	-2.28858e-05	-1.70917e-05	-1.07891e-05	-4.6827e-06	6.48306e-07	4.73158e-06	7.17034e-06	7.71632e-06	6.36986e-06	3.37637e-06	-8.17227e-07	-5.64772e-06	-1.0591e-05	-1.52164e-05	-1.90923e-05	-2.17328e-05	-2.27515e-05	-2.20904e-05	-2.0028e-05	-1.70523e-05	-1.37824e-05
-11.6	4.89013e-08	2.23053e-07	5.30661e-07	9.82839e-07	1.59147e-06	2.36523e-06	3.30558e-06	4.40153e-06	5.6234e-06	6.91615e-06	8.19317e-06	9.33205e-06	1.01745e-05	1.05328e-05	1.02069e-05	9.01251e-06	6.82199e-06	3.61196e-06	-4.90637e-07	-5.1976e-06	-1.00945e-05	-1.47225e-05	-1.86694e-05	-2.1589e-05	-2.31639e-05	-2.31167e-05	-2.1314e-05	-1.7832e-05	-1.29548e-05	-7.22054e-06	-1.30795e-06	4.23161e-06	9.03381e-06	1.27427e-05	1.48947e-05	1.50837e-05	1.32512e-05	9.71453e-06	4.98647e-06	-3.34123e-07	-5.65311e-06	-1.04489e-05	-1.42724e-05	-1.67502e-05	-1.76584e-05	-1.69936e-05	-1.49667e-05	-1.20331e-05	-8.83763e-06
-11.8	3.97141e-08	1.81024e-07	4.30173e-07	7.95416e-07	1.28523e-06	1.90502e-06	2.65388e-06	3.52034e-06	4.4776e-06	5.47849e-06	6.45119e-06	7.29692e-06	7.89129e-06	8.09145e-06	7.7509e-06	6.74311e-06	4.99274e-06	2.50905e-06	-5.86071e-07	-4.05187e-06	-7.55498e-06	-1.07216e-05	-1.31941e-05	-1.46695e-05	-1.49156e-05	-1.37911e-05	-1.12858e-05	-7.53379e-06	-2.8798e-06	2.10275e-06	6.89906e-06	1.12934e-05	1.52328e-05	1.8507e-05	2.05675e-05	2.07497e-05	1.88146e-05	1.51443e-05	1.03753e-05	5.14214e-06	3.32628e-08	-4.45301e-06	-7.92458e-06	-1.01038e-05	-1.08543e-05	-1.01902e-05	-8.30872e-06	-5.68293e-06	-2.91865e-06
-12	3.0895e-08	1.40739e-07	3.34097e-07	6.1687e-07	9.94884e-07	1.47133e-06	2.04428e-06	2.70356e-06	3.42726e-06	4.17826e-06	4.90161e-06	5.52353e-06	5.95361e-06	6.09139e-06	5.83856e-06	5.11717e-06	3.89222e-06	2.1946e-06	1.37595e-07	-2.08162e-06	-4.20068e-06	-5.92979e-06	-6.99616e-06	-7.18218e-06	-6.35079e-06	-4.469e-06	-1.63091e-06	1.91228e-06	5.70223e-06	9.26517e-06	1.24466e-05	1.5405e-05	1.83204e-05	2.10881e-05	2.3132e-05	2.35783e-05	2.19408e-05	1.85789e-05	1.42435e-05	9.59399e-06	5.17192e-06	1.40366e-06	-1.40883e-06	-3.08292e-06	-3.56186e-06	-2.9172e-06	-1.39619e-06	5.64284e-07	2.55338e-06
-12.2	2.24269e-08	1.021e-07	2.42121e-07	4.46399e-07	7.18639e-07	1.06052e-06	1.46998e-06	1.93917e-06	2.45213e-06	2.98283e-06	3.49374e-06	3.93598e-06	4.25155e-06	4.37886e-06	4.26185e-06	3.86274e-06	3.17703e-06	2.24774e-06	1.17431e-06	1.10975e-07	-7.48574e-07	-1.19928e-06	-1.05965e-06	-2.05315e-07	1.40369e-06	3.7001e-06	6.48332e-06	9.36042e-06	1.18354e-05	1.3704e-05	1.52089e-05	1.67552e-05	1.86089e-05	2.07089e-05	2.25276e-05	2.3168e-05	2.20067e-05	1.93069e-05	1.58221e-05	1.21766e-05	8.82517e-06	6.09819e-06	4.19688e-06	3.20595e-06	3.09004e-06	3.67175e-06	4.65004e-06	5.73896e-06	6.8243e-06
-12.4	1.42536e-08	6.48287e-08	1.53486e-07	2.82342e-07	4.5325e-07	6.66694e-07	9.20842e-07	1.21044e-06	1.52571e-06	1.8516e-06	2.16749e-06	2.44803e-06	2.6653e-06	2.79284e-06	2.81152e-06	2.71711e-06	2.52826e-06	2.29334e-06	2.0932e-06	2.03733e-06	2.25123e-06	2.85546e-06	3.93926e-06	5.53342e-06	7.58502e-06	9.94066e-06	1.23192e-05	1.42536e-05	1.53227e-05	1.56124e-05	1.56418e-05	1.59161e-05	1.6689e-05	1.79035e-05	1.91312e-05	1.96419e-05	1.88964e-05	1.70687e-05	1.47538e-05	1.2434e-05	1.04353e-05	8.97372e-06	8.14714e-06	7.94672e-06	8.24985e-06	8.78298e-06	9.23287e-06	9.50757e-06	9.77203e-06
-12.6	6.30081e-09	2.85621e-08	6.72341e-08	1.22674e-07	1.94884e-07	2.83103e-07	3.85548e-07	4.99226e-07	6.19936e-07	7.426e-07	8.6206e-07	9.7446e-07	1.07925e-06	1.18175e-06	1.29588e-06	1.44675e-06	1.67207e-06	2.02185e-06	2.5555e-06	3.3357e-06	4.41822e-06	5.8382e-06	7.59237e-06	9.62002e-06	1.17844e-05	1.3868e-05	1.55674e-05	1.64609e-05	1.62631e-05	1.52381e-05	1.4019e-05	1.31193e-05	1.27523e-05	1.28694e-05	1.3194e-05	1.32974e-05	1.28818e-05	1.20465e-05	1.1108e-05	1.03173e-05	9.83717e-06	9.75482e-06	1.00658e-05	1.06787e-05	1.14154e-05	1.19773e-05	1.20829e-05	1.17746e-05	1.13986e-05
-12.8	-1.50274e-09	-7.04574e-09	-1.75426e-08	-3.45203e-08	-6.00504e-08	-9.653e-08	-1.46305e-07	-2.11013e-07	-2.90578e-07	-3.81792e-07	-4.76522e-07	-5.5965e-07	-6.07091e-07	-5.84418e-07	-4.46838e-07	-1.41368e-07	3.88173e-07	1.19336e-06	2.31153e-06	3.75653e-06	5.51193e-06	7.52569e-06	9.70289e-06	1.18963e-05	1.38983e-05	1.54507e-05	1.62771e-05	1.609e-05	1.47631e-05	1.26219e-05	1.02824e-05	8.22486e-06	6.6475e-06	5.56687e-06	4.92483e-06	4.63438e-06	4.61897e-06	4.85872e-06	5.37306e-06	6.17149e-06	7.24042e-06	8.53024e-06	9.93696e-06	1.13004e-05	1.242e-05	1.30497e-05	1.29882e-05	1.2334e-05	1.14904e-05
-13	-9.20697e-09	-4.2239e-08	-1.01492e-07	-1.90617e-07	-3.1417e-07	-4.76825e-07	-6.82448e-07	-9.32671e-07	-1.22494e-06	-1.55003e-06	-1.88921e-06	-2.21126e-06	-2.47017e-06	-2.60439e-06	-2.53887e-06	-2.19148e-06	-1.48446e-06	-3.60889e-07	1.19653e-06	3.15177e-06	5.41273e-06	7.83799e-06	1.02464e-05	1.24173e-05	1.40874e-05	1.49744e-05	1.48426e-05	1.35528e-05	1.11379e-05	7.94073e-06	4.50922e-06	1.29411e-06	-1.45791e-06	-3.58897e-06	-4.92349e-06	-5.31672e-06	-4.77838e-06	-3.46482e-06	-1.56874e-06	7.19464e-07	3.21356e-06	5.73222e-06	8.08245e-06	1.00501e-05	1.14282e-05	1.20513e-05	1.1839e-05	1.09282e-05	9.69762e-06
-13.2	-1.68261e-08	-7.70927e-08	-1.84836e-07	-3.46139e-07	-5.68558e-07	-8.59852e-07	-1.22658e-06	-1.67198e-06	-2.19318e-06	-2.77761e-06	-3.39897e-06	-4.01313e-06	-4.55491e-06	-4.93713e-06	-5.05385e-06	-4.7901e-06	-4.03926e-06	-2.73075e-06	-8.62028e-07	1.48022e-06	4.11742e-06	6.81255e-06	9.31972e-06	1.13849e-05	1.2712e-05	1.29878e-05	1.19933e-05	9.69934e-06	6.27276e-06	2.0837e-06	-2.3636e-06	-6.6047e-06	-1.02854e-05	-1.30912e-05	-1.47119e-05	-1.49504e-05	-1.38401e-05	-1.15956e-05	-8.52478e-06	-4.99873e-06	-1.37345e-06	2.07053e-06	5.09393e-06	7.45143e-06	8.92446e-06	9.40405e-06	8.92562e-06	7.68753e-06	6.04575e-06
-13.4	-2.43299e-08	-1.11472e-07	-2.67264e-07	-5.00546e-07	-8.22419e-07	-1.24457e-06	-1.77748e-06	-2.42775e-06	-3.19444e-06	-4.06448e-06	-5.00728e-06	-5.96919e-06	-6.86874e-06	-7.59453e-06	-8.00832e-06	-7.95636e-06	-7.2917e-06	-5.91742e-06	-3.83261e-06	-1.17463e-06	1.76424e-06	4.63789e-06	7.17297e-06	9.1464e-06	1.02731e-05	1.01971e-05	8.66062e-06	5.68262e-06	1.53277e-06	-3.3725e-06	-8.53259e-06	-1.34488e-05	-1.76734e-05	-2.08045e-05	-2.2505e-05	-2.25866e-05	-2.10554e-05	-1.80893e-05	-1.41016e-05	-9.69614e-06	-5.4004e-06	-1.51965e-06	1.75846e-06	4.21595e-06	5.61568e-06	5.85125e-06	5.02459e-06	3.39765e-06	1.3362e-06
-13.6	-3.16409e-08	-1.4502e-07	-3.47911e-07	-6.52186e-07	-1.07297e-06	-1.62665e-06	-2.32877e-06	-3.19092e-06	-4.21629e-06	-5.39406e-06	-6.69264e-06	-8.05232e-06	-9.37841e-06	-1.0537e-05	-1.13562e-05	-1.16358e-05	-1.11754e-05	-9.83074e-06	-7.56803e-06	-4.57218e-06	-1.29604e-06	1.78076e-06	4.38186e-06	6.36175e-06	7.49998e-06	7.42632e-06	5.80779e-06	2.63595e-06	-1.76278e-06	-6.92424e-06	-1.2336e-05	-1.74858e-05	-2.18999e-05	-2.51557e-05	-2.69092e-05	-2.69439e-05	-2.5161e-05	-2.16743e-05	-1.70778e-05	-1.22538e-05	-7.84264e-06	-4.08282e-06	-1.03556e-06	1.17083e-06	2.30982e-06	2.24684e-06	1.0901e-06	-8.68685e-07	-3.2526e-06
-13.8	-3.8639e-08	-1.77175e-07	-4.25395e-07	-7.9838e-07	-1.31561e-06	-1.99873e-06	-2.86928e-06	-3.94513e-06	-5.23546e-06	-6.73415e-06	-8.4116e-06	-1.02054e-05	-1.20109e-05	-1.36741e-05	-1.49889e-05	-1.57028e-05	-1.55493e-05	-1.43035e-05	-1.18442e-05	-8.40339e-06	-4.64715e-06	-1.21554e-06	1.61444e-06	3.78827e-06	5.18655e-06	5.47879e-06	4.26571e-06	1.44193e-06	-2.68163e-06	-7.61797e-06	-1.28482e-05	-1.78613e-05	-2.21921e-05	-2.54246e-05	-2.72124e-05	-2.72973e-05	-2.54588e-05	-2.17884e-05	-1.70853e-05	-1.24071e-05	-8.3808e-06	-5.14174e-06	-2.64851e-06	-9.47327e-07	-2.21621e-07	-6.11484e-07	-2.02917e-06	-4.19774e-06	-6.75571e-06
-14	-4.51706e-08	-2.07222e-07	-4.97944e-07	-9.35657e-07	-1.54432e-06	-2.35111e-06	-3.38407e-06	-4.66823e-06	-6.22007e-06	-8.04e-06	-1.01029e-05	-1.23466e-05	-1.46601e-05	-1.68723e-05	-1.87453e-05	-1.99731e-05	-2.02156e-05	-1.91374e-05	-1.64842e-05	-1.25178e-05	-8.129e-06	-4.13415e-06	-8.29175e-07	1.81286e-06	3.78657e-06	4.83728e-06	4.51835e-06	2.57245e-06	-7.86575e-07	-5.07727e-06	-9.77672e-06	-1.43758e-05	-1.84202e-05	-2.15119e-05	-2.33225e-05	-2.35816e-05	-2.20196e-05	-1.87441e-05	-1.46102e-05	-1.06314e-05	-7.33159e-06	-4.78066e-06	-2.91219e-06	-1.7502e-06	-1.4466e-06	-2.1232e-06	-3.70429e-06	-5.94845e-06	-8.53307e-06
-14.2	-5.10643e-08	-2.34358e-07	-5.63564e-07	-1.0601e-06	-1.75227e-06	-2.67272e-06	-3.85603e-06	-5.33469e-06	-7.13308e-06	-9.25925e-06	-1.16942e-05	-1.43786e-05	-1.71983e-05	-1.99698e-05	-2.24288e-05	-2.42224e-05	-2.49407e-05	-2.41411e-05	-2.14227e-05	-1.70019e-05	-1.1914e-05	-7.15262e-06	-3.08015e-06	3.77173e-07	3.31644e-06	5.55824e-06	6.60204e-06	6.0013e-06	3.81688e-06	5.04977e-07	-3.40237e-06	-7.39287e-06	-1.10161e-05	-1.38974e-05	-1.57454e-05	-1.63354e-05	-1.54615e-05	-1.32258e-05	-1.02984e-05	-7.45043e-06	-5.07734e-06	-3.24214e-06	-1.92048e-06	-1.17106e-06	-1.15436e-06	-1.98785e-06	-3.60443e-06	-5.79318e-06	-8.2724e-06
-14.4	-5.61481e-08	-2.57777e-07	-6.20251e-07	-1.16778e-06	-1.93258e-06	-2.95235e-06	-4.2678e-06	-5.91852e-06	-7.9367e-06	-1.03383e-05	-1.31112e-05	-1.62008e-05	-1.94932e-05	-2.27974e-05	-2.58314e-05	-2.82096e-05	-2.94692e-05	-2.91016e-05	-2.65941e-05	-2.19995e-05	-1.63084e-05	-1.06448e-05	-5.50381e-06	-8.37084e-07	3.50115e-06	7.35524e-06	1.01339e-05	1.12066e-05	1.04935e-05	8.40929e-06	5.48165e-06	2.22729e-06	-9.00868e-07	-3.55102e-06	-5.47784e-06	-6.53399e-06	-6.63848e-06	-5.86321e-06	-4.54742e-06	-3.10436e-06	-1.77953e-06	-6.54963e-07	2.17407e-07	7.07558e-07	6.08602e-07	-2.21381e-07	-1.73373e-06	-3.7416e-06	-5.99752e-06
-14.6	-6.02679e-08	-2.76757e-07	-6.66213e-07	-1.25514e-06	-2.07907e-06	-3.17994e-06	-4.60376e-06	-6.39633e-06	-8.59687e-06	-1.12287e-05	-1.42869e-05	-1.77226e-05	-2.14247e-05	-2.52007e-05	-2.8761e-05	-3.17044e-05	-3.35386e-05	-3.37362e-05	-3.17542e-05	-2.74243e-05	-2.14506e-05	-1.49268e-05	-8.50686e-06	-2.27592e-06	3.84163e-06	9.60713e-06	1.4306e-05	1.72016e-05	1.8136e-05	1.74492e-05	1.56273e-05	1.31858e-05	1.05813e-05	8.14702e-06	6.08597e-06	4.49019e-06	3.35711e-06	2.63796e-06	2.28407e-06	2.24643e-06	2.46855e-06	2.87617e-06	3.34359e-06	3.65649e-06	3.54732e-06	2.8414e-06	1.55982e-06	-1.4547e-07	-2.06715e-06
-14.8	-6.3304e-08	-2.90738e-07	-7.00054e-07	-1.31946e-06	-2.18696e-06	-3.34771e-06	-4.85181e-06	-6.75002e-06	-9.08727e-06	-1.18933e-05	-1.51697e-05	-1.88741e-05	-2.29007e-05	-2.70608e-05	-3.10662e-05	-3.45175e-05	-3.69157e-05	-3.77326e-05	-3.64629e-05	-3.27964e-05	-2.70256e-05	-1.99653e-05	-1.23288e-05	-4.41862e-06	3.61287e-06	1.13298e-05	1.79173e-05	2.26409e-05	2.52894e-05	2.60706e-05	2.53998e-05	2.37926e-05	2.17128e-05	1.94783e-05	1.72521e-05	1.51055e-05	1.30525e-05	1.10993e-05	9.35613e-06	8.01597e-06	7.20669e-06	6.91125e-06	6.97045e-06	7.11245e-06	7.03401e-06	6.53919e-06	5.6027e-06	4.31247e-06	2.82362e-06
-15	-6.51837e-08	-2.99379e-07	-7.20929e-07	-1.35907e-06	-2.25332e-06	-3.45092e-06	-5.00465e-06	-6.96867e-06	-9.39211e-06	-1.23097e-05	-1.57289e-05	-1.96139e-05	-2.38666e-05	-2.83066e-05	-3.26552e-05	-3.65278e-05	-3.944e-05	-4.08633e-05	-4.03217e-05	-3.74753e-05	-3.23101e-05	-2.52389e-05	-1.68439e-05	-7.60373e-06	2.0331e-06	1.14089e-05	1.96683e-05	2.60997e-05	3.03688e-05	3.24963e-05	3.28454e-05	3.19936e-05	3.04503e-05	2.84903e-05	2.61872e-05	2.3575e-05	2.07544e-05	1.78744e-05	1.51525e-05	1.28769e-05	1.12742e-05	1.03937e-05	1.00963e-05	1.01122e-05	1.01412e-05	9.96195e-06	9.47053e-06	8.66993e-06	7.67031e-06
-15.2	-6.5888e-08	-3.02592e-07	-7.28619e-07	-1.37354e-06	-2.27741e-06	-3.48834e-06	-5.06035e-06	-7.04941e-06	-9.50722e-06	-1.24721e-05	-1.59565e-05	-1.99315e-05	-2.43084e-05	-2.89197e-05	-3.35032e-05	-3.76964e-05	-4.10462e-05	-4.30391e-05	-4.31935e-05	-4.11532e-05	-3.67678e-05	-3.01632e-05	-2.17086e-05	-1.19102e-05	-1.39143e-06	9.06456e-06	1.85832e-05	2.6383e-05	3.18862e-05	3.49088e-05	3.58716e-05	3.5555e-05	3.45822e-05	3.31423e-05	3.10975e-05	2.83258e-05	2.49917e-05	2.14617e-05	1.81118e-05	1.52819e-05	1.32221e-05	1.20133e-05	1.15547e-05	1.161e-05	1.18892e-05	1.2125e-05	1.2111e-05	1.17733e-05	1.12197e-05
-15.4	-6.5453e-08	-3.00546e-07	-7.23543e-07	-1.36367e-06	-2.26064e-06	-3.46221e-06	-5.02232e-06	-6.99724e-06	-9.43972e-06	-1.23904e-05	-1.5866e-05	-1.98447e-05	-2.4249e-05	-2.89279e-05	-3.36425e-05	-3.806e-05	-4.17628e-05	-4.4275e-05	-4.51225e-05	-4.39161e-05	-4.04314e-05	-3.46551e-05	-2.68014e-05	-1.72977e-05	-6.76016e-06	4.02774e-06	1.41752e-05	2.27524e-05	2.88835e-05	3.22411e-05	3.34126e-05	3.34131e-05	3.29638e-05	3.21861e-05	3.07292e-05	2.82251e-05	2.47847e-05	2.09686e-05	1.7349e-05	1.43282e-05	1.21595e-05	1.09288e-05	1.05558e-05	1.08307e-05	1.14698e-05	1.21512e-05	1.25696e-05	1.26071e-05	1.24136e-05
-15.6	-6.39651e-08	-2.93644e-07	-7.06695e-07	-1.33142e-06	-2.20632e-06	-3.37785e-06	-4.89862e-06	-6.82393e-06	-9.2063e-06	-1.20876e-05	-1.54882e-05	-1.93938e-05	-2.37395e-05	-2.83939e-05	-3.31465e-05	-3.77007e-05	-4.16816e-05	-4.46589e-05	-4.61935e-05	-4.58918e-05	-4.34815e-05	-3.88654e-05	-3.21507e-05	-2.36554e-05	-1.3894e-05	-3.5665e-06	6.46967e-06	1.51923e-05	2.15168e-05	2.50293e-05	2.63853e-05	2.6647e-05	2.65311e-05	2.6155e-05	2.51381e-05	2.30066e-05	1.97824e-05	1.60904e-05	1.26175e-05	9.79235e-06	7.84594e-06	6.8517e-06	6.74073e-06	7.33315e-06	8.36775e-06	9.50003e-06	1.0369e-05	1.08295e-05	1.10371e-05
-15.8	-6.15518e-08	-2.8248e-07	-6.79538e-07	-1.2796e-06	-2.11932e-06	-3.24296e-06	-4.70087e-06	-6.54633e-06	-8.83062e-06	-1.1596e-05	-1.48661e-05	-1.86341e-05	-2.28489e-05	-2.74012e-05	-3.21118e-05	-3.67262e-05	-4.09189e-05	-4.43124e-05	-4.65116e-05	-4.71507e-05	-4.59461e-05	-4.27503e-05	-3.75848e-05	-3.06547e-05	-2.23419e-05	-1.32112e-05	-3.99195e-06	4.38245e-06	1.07944e-05	1.46763e-05	1.64713e-05	1.70475e-05	1.7026e-05	1.65612e-05	1.54247e-05	1.33213e-05	1.03523e-05	7.09987e-06	4.16219e-06	1.88716e-06	4.42579e-07	-1.27762e-07	1.2149e-07	1.05765e-06	2.48105e-06	4.10971e-06	5.59582e-06	6.71559e-06	7.50895e-06
-16	-5.837e-08	-2.67785e-07	-6.43859e-07	-1.21168e-06	-2.00551e-06	-3.06683e-06	-4.443e-06	-6.18448e-06	-8.34057e-06	-1.09533e-05	-1.4049e-05	-1.76284e-05	-2.16546e-05	-2.60413e-05	-3.06427e-05	-3.52487e-05	-3.95874e-05	-4.33395e-05	-4.61642e-05	-4.77357e-05	-4.77861e-05	-4.61467e-05	-4.27795e-05	-3.77922e-05	-3.14317e-05	-2.40997e-05	-1.63195e-05	-8.74432e-06	-2.33677e-06	2.09912e-06	4.53543e-06	5.46363e-06	5.34568e-06	4.38721e-06	2.62023e-06	1.58597e-07	-2.60889e-06	-5.19247e-06	-7.28616e-06	-8.74122e-06	-9.48807e-06	-9.52275e-06	-8.88013e-06	-7.62985e-06	-5.86858e-06	-3.7214e-06	-1.45416e-06	5.68342e-07	2.14679e-06
-16.2	-5.45929e-08	-2.5036e-07	-6.01624e-07	-1.13143e-06	-1.87131e-06	-2.85952e-06	-4.13994e-06	-5.75969e-06	-7.76552e-06	-1.01987e-05	-1.30878e-05	-1.64408e-05	-2.02346e-05	-2.44055e-05	-2.8841e-05	-3.33752e-05	-3.77904e-05	-4.18274e-05	-4.52048e-05	-4.76465e-05	-4.89145e-05	-4.88402e-05	-4.73506e-05	-4.44811e-05	-4.03648e-05	-3.52443e-05	-2.94354e-05	-2.32491e-05	-1.73136e-05	-1.25643e-05	-9.57879e-06	-8.3666e-06	-8.68905e-06	-1.02778e-05	-1.27637e-05	-1.55319e-05	-1.79007e-05	-1.95713e-05	-2.06097e-05	-2.10879e-05	-2.10399e-05	-2.05004e-05	-1.94816e-05	-1.79858e-05	-1.6002e-05	-1.34722e-05	-1.05066e-05	-7.56559e-06	-5.13216e-06
-16.4	-5.03973e-08	-2.31023e-07	-5.54824e-07	-1.04266e-06	-1.72313e-06	-2.63104e-06	-3.80648e-06	-5.29292e-06	-7.13417e-06	-9.3702e-06	-1.20315e-05	-1.51321e-05	-1.86618e-05	-2.25782e-05	-2.67999e-05	-3.12026e-05	-3.56201e-05	-3.98515e-05	-4.36747e-05	-4.68668e-05	-4.9228e-05	-5.06052e-05	-5.09109e-05	-5.01334e-05	-4.83242e-05	-4.55973e-05	-4.21207e-05	-3.79798e-05	-3.34068e-05	-2.9165e-05	-2.61692e-05	-2.49244e-05	-2.54593e-05	-2.74339e-05	-3.01302e-05	-3.25654e-05	-3.40378e-05	-3.45571e-05	-3.44524e-05	-3.39246e-05	-3.30862e-05	-3.19977e-05	-3.06523e-05	-2.89946e-05	-2.69413e-05	-2.43269e-05	-2.10789e-05	-1.75811e-05	-1.44894e-05
-16.6	-4.59528e-08	-2.10559e-07	-5.05361e-07	-9.48989e-07	-1.56704e-06	-2.39079e-06	-3.45642e-06	-4.80356e-06	-6.47282e-06	-8.50251e-06	-1.09241e-05	-1.3757e-05	-1.70019e-05	-2.06351e-05	-2.46029e-05	-2.88182e-05	-3.31613e-05	-3.74839e-05	-4.16193e-05	-4.53967e-05	-4.86572e-05	-5.12715e-05	-5.31525e-05	-5.42622e-05	-5.46018e-05	-5.41981e-05	-5.31195e-05	-5.13941e-05	-4.90265e-05	-4.6393e-05	-4.42979e-05	-4.34636e-05	-4.4114e-05	-4.58716e-05	-4.78613e-05	-4.91346e-05	-4.92985e-05	-4.86057e-05	-4.74241e-05	-4.59873e-05	-4.44535e-05	-4.28914e-05	-4.12839e-05	-3.95385e-05	-3.75333e-05	-3.51027e-05	-3.20889e-05	-2.86669e-05	-2.54129e-05
-16.8	-4.14136e-08	-1.89677e-07	-4.54952e-07	-8.5367e-07	-1.40848e-06	-2.14712e-06	-3.10193e-06	-4.3086e-06	-5.8044e-06	-7.62556e-06	-9.80387e-06	-1.23625e-05	-1.53112e-05	-1.86417e-05	-2.23235e-05	-2.63012e-05	-3.04942e-05	-3.48e-05	-3.91005e-05	-4.32711e-05	-4.71927e-05	-5.07622e-05	-5.39009e-05	-5.65585e-05	-5.87083e-05	-6.03279e-05	-6.14058e-05	-6.19533e-05	-6.19575e-05	-6.15179e-05	-6.10343e-05	-6.10143e-05	-6.16597e-05	-6.26552e-05	-6.33363e-05	-6.31642e-05	-6.20841e-05	-6.03725e-05	-5.83221e-05	-5.61765e-05	-5.41097e-05	-5.2185e-05	-5.03807e-05	-4.8597e-05	-4.66908e-05	-4.45253e-05	-4.19821e-05	-3.9094e-05	-3.61882e-05
-17	-3.69126e-08	-1.68988e-07	-4.05066e-07	-7.59477e-07	-1.25203e-06	-1.90707e-06	-2.75317e-06	-3.82218e-06	-5.14789e-06	-6.76412e-06	-8.70212e-06	-1.09875e-05	-1.36367e-05	-1.66535e-05	-2.00257e-05	-2.37232e-05	-2.76972e-05	-3.18824e-05	-3.62006e-05	-4.05665e-05	-4.48951e-05	-4.91081e-05	-5.31385e-05	-5.69316e-05	-6.04411e-05	-6.36217e-05	-6.64085e-05	-6.8752e-05	-7.06286e-05	-7.20428e-05	-7.30844e-05	-7.39043e-05	-7.45427e-05	-7.48142e-05	-7.4428e-05	-7.32356e-05	-7.13273e-05	-6.89299e-05	-6.63108e-05	-6.37169e-05	-6.13095e-05	-5.91486e-05	-5.7213e-05	-5.54152e-05	-5.36141e-05	-5.16762e-05	-4.95225e-05	-4.71605e-05	-4.47339e-05
-17.2	-3.25582e-08	-1.48988e-07	-3.56897e-07	-6.68647e-07	-1.10138e-06	-1.67626e-06	-2.41824e-06	-3.35547e-06	-4.51823e-06	-5.93761e-06	-7.64364e-06	-9.66302e-06	-1.20166e-05	-1.47166e-05	-1.77646e-05	-2.11494e-05	-2.48467e-05	-2.88196e-05	-3.3021e-05	-3.73966e-05	-4.18887e-05	-4.64399e-05	-5.09942e-05	-5.54962e-05	-5.98876e-05	-6.41011e-05	-6.80491e-05	-7.163e-05	-7.47488e-05	-7.73359e-05	-7.93449e-05	-8.07394e-05	-8.14624e-05	-8.14251e-05	-8.05613e-05	-7.89006e-05	-7.65911e-05	-7.387e-05	-7.10052e-05	-6.8223e-05	-6.5667e-05	-6.33975e-05	-6.13997e-05	-5.95998e-05	-5.78813e-05	-5.6121e-05	-5.42341e-05	-5.22111e-05	-5.01212e-05
-17.4	-2.84341e-08	-1.30059e-07	-3.11355e-07	-5.82878e-07	-9.59314e-07	-1.45887e-06	-2.10315e-06	-2.91672e-06	-3.92644e-06	-5.16045e-06	-6.64691e-06	-8.4124e-06	-1.048e-05	-1.28677e-05	-1.5586e-05	-1.86374e-05	-2.20148e-05	-2.57021e-05	-2.96748e-05	-3.39013e-05	-3.83445e-05	-4.29629e-05	-4.77095e-05	-5.25299e-05	-5.73579e-05	-6.21101e-05	-6.66819e-05	-7.095e-05	-7.47709e-05	-7.80081e-05	-8.05432e-05	-8.22779e-05	-8.31353e-05	-8.30742e-05	-8.21146e-05	-8.03604e-05	-7.80019e-05	-7.52822e-05	-7.2446e-05	-6.96922e-05	-6.71536e-05	-6.48906e-05	-6.28979e-05	-6.11172e-05	-5.94577e-05	-5.78215e-05	-5.61263e-05	-5.43396e-05	-5.24878e-05
-17.6	-2.45998e-08	-1.12472e-07	-2.69083e-07	-5.03359e-07	-8.27764e-07	-1.2578e-06	-1.81199e-06	-2.51157e-06	-3.38003e-06	-4.44248e-06	-5.72474e-06	-7.25223e-06	-9.04873e-06	-1.11349e-05	-1.35272e-05	-1.62364e-05	-1.9267e-05	-2.26169e-05	-2.62769e-05	-3.02312e-05	-3.44569e-05	-3.89237e-05	-4.35917e-05	-4.84084e-05	-5.33042e-05	-5.8188e-05	-6.29448e-05	-6.74365e-05	-7.1508e-05	-7.4997e-05	-7.77567e-05	-7.96679e-05	-8.0654e-05	-8.06986e-05	-7.98584e-05	-7.82637e-05	-7.61095e-05	-7.36159e-05	-7.0997e-05	-6.84295e-05	-6.60343e-05	-6.38719e-05	-6.19466e-05	-6.02183e-05	-5.86185e-05	-5.70706e-05	-5.55096e-05	-5.38983e-05	-5.22405e-05
-17.8	-2.10929e-08	-9.63974e-08	-2.30481e-07	-4.30824e-07	-7.07902e-07	-1.0748e-06	-1.54723e-06	-2.14334e-06	-2.88345e-06	-3.78959e-06	-4.88495e-06	-6.19307e-06	-7.73701e-06	-9.53833e-06	-1.16161e-05	-1.39859e-05	-1.66591e-05	-1.96419e-05	-2.29349e-05	-2.65322e-05	-3.04203e-05	-3.45766e-05	-3.89664e-05	-4.354e-05	-4.82284e-05	-5.294e-05	-5.75588e-05	-6.19458e-05	-6.59462e-05	-6.94011e-05	-7.21647e-05	-7.41213e-05	-7.52035e-05	-7.54062e-05	-7.47931e-05	-7.34896e-05	-7.16677e-05	-6.95186e-05	-6.72255e-05	-6.49409e-05	-6.27726e-05	-6.07794e-05	-5.89744e-05	-5.73341e-05	-5.58112e-05	-5.43496e-05	-5.28996e-05	-5.14309e-05	-4.99399e-05
-18	-1.79326e-08	-8.19195e-08	-1.95744e-07	-3.65617e-07	-6.00265e-07	-9.10627e-07	-1.3099e-06	-1.81343e-06	-2.43856e-06	-3.20435e-06	-4.13118e-06	-5.24025e-06	-6.55299e-06	-8.09029e-06	-9.8718e-06	-1.1915e-05	-1.42346e-05	-1.68411e-05	-1.97407e-05	-2.2933e-05	-2.64104e-05	-3.01551e-05	-3.4137e-05	-3.83102e-05	-4.26095e-05	-4.69481e-05	-5.12166e-05	-5.52858e-05	-5.90133e-05	-6.22549e-05	-6.48794e-05	-6.67853e-05	-6.79158e-05	-6.82693e-05	-6.79024e-05	-6.69223e-05	-6.54717e-05	-6.37085e-05	-6.17841e-05	-5.98267e-05	-5.79298e-05	-5.6149e-05	-5.45039e-05	-5.29849e-05	-5.15629e-05	-5.02005e-05	-4.88634e-05	-4.75298e-05	-4.61957e-05
-18.2	-1.51223e-08	-6.90529e-08	-1.64898e-07	-3.07769e-07	-5.04873e-07	-7.65268e-07	-1.09993e-06	-1.5217e-06	-2.04519e-06	-2.68664e-06	-3.46362e-06	-4.39477e-06	-5.49929e-06	-6.79645e-06	-8.305e-06	-1.00424e-05	-1.20241e-05	-1.42625e-05	-1.67658e-05	-1.95369e-05	-2.2571e-05	-2.5854e-05	-2.93596e-05	-3.30465e-05	-3.68557e-05	-4.07089e-05	-4.45084e-05	-4.81405e-05	-5.14811e-05	-5.44064e-05	-5.68051e-05	-5.8592e-05	-5.97199e-05	-6.01873e-05	-6.00389e-05	-5.93601e-05	-5.82637e-05	-5.68752e-05	-5.53159e-05	-5.36905e-05	-5.20784e-05	-5.05304e-05	-4.907e-05	-4.76982e-05	-4.64004e-05	-4.51546e-05	-4.394e-05	-4.27432e-05	-4.15628e-05
-18.4	-1.26538e-08	-5.77569e-08	-1.37839e-07	-2.5707e-07	-4.21349e-07	-6.3811e-07	-9.16391e-07	-1.26682e-06	-1.70157e-06	-2.23425e-06	-2.87978e-06	-3.65414e-06	-4.57405e-06	-5.65662e-06	-6.9188e-06	-8.37679e-06	-1.00453e-05	-1.19367e-05	-1.40596e-05	-1.64178e-05	-1.90085e-05	-2.18199e-05	-2.48292e-05	-2.80003e-05	-3.12817e-05	-3.46057e-05	-3.78886e-05	-4.10341e-05	-4.39388e-05	-4.65003e-05	-4.86274e-05	-5.02506e-05	-5.1331e-05	-5.18656e-05	-5.18874e-05	-5.14606e-05	-5.06714e-05	-4.96161e-05	-4.83894e-05	-4.7075e-05	-4.57387e-05	-4.44254e-05	-4.31602e-05	-4.19513e-05	-4.07946e-05	-3.96802e-05	-3.85976e-05	-3.75408e-05	-3.65114e-05
-18.6	-1.05097e-08	-4.79509e-08	-1.14366e-07	-2.1313e-07	-3.49029e-07	-5.28109e-07	-7.57742e-07	-1.04663e-06	-1.40478e-06	-1.84347e-06	-2.37513e-06	-3.01319e-06	-3.77186e-06	-4.66582e-06	-5.70983e-06	-6.91815e-06	-8.30394e-06	-9.87836e-06	-1.16495e-05	-1.36212e-05	-1.57914e-05	-1.81501e-05	-2.0678e-05	-2.33444e-05	-2.61057e-05	-2.8905e-05	-3.16732e-05	-3.43315e-05	-3.67959e-05	-3.89843e-05	-4.08239e-05	-4.2259e-05	-4.32576e-05	-4.38152e-05	-4.39544e-05	-4.37218e-05	-4.31809e-05	-4.24041e-05	-4.14635e-05	-4.04245e-05	-3.93405e-05	-3.82503e-05	-3.71787e-05	-3.61377e-05	-3.51307e-05	-3.4156e-05	-3.32106e-05	-3.22942e-05	-3.14106e-05
-18.8	-8.6669e-09	-3.95267e-08	-9.42154e-08	-1.75442e-07	-2.87058e-07	-4.33936e-07	-6.22032e-07	-8.58395e-07	-1.15117e-06	-1.50955e-06	-1.94375e-06	-2.46484e-06	-3.08465e-06	-3.81544e-06	-4.66963e-06	-5.65933e-06	-6.79574e-06	-8.08842e-06	-9.54436e-06	-1.11668e-05	-1.29541e-05	-1.48979e-05	-1.69821e-05	-1.91809e-05	-2.14585e-05	-2.37687e-05	-2.60557e-05	-2.82566e-05	-3.0305e-05	-3.21363e-05	-3.36933e-05	-3.49322e-05	-3.58268e-05	-3.63714e-05	-3.65806e-05	-3.64869e-05	-3.61361e-05	-3.5581e-05	-3.48759e-05	-3.40707e-05	-3.32081e-05	-3.23207e-05	-3.14314e-05	-3.05542e-05	-2.96968e-05	-2.88626e-05	-2.80538e-05	-2.72735e-05	-2.65273e-05
-19	-7.09834e-09	-3.23598e-08	-7.70847e-08	-1.4343e-07	-2.34469e-07	-3.54095e-07	-5.07074e-07	-6.99061e-07	-9.366e-07	-1.22711e-06	-1.57884e-06	-2.0008e-06	-2.5026e-06	-3.09427e-06	-3.78601e-06	-4.58774e-06	-5.50869e-06	-6.5567e-06	-7.73746e-06	-9.05358e-06	-1.05035e-05	-1.20803e-05	-1.37705e-05	-1.55535e-05	-1.74002e-05	-1.9274e-05	-2.11307e-05	-2.29211e-05	-2.45939e-05	-2.60991e-05	-2.73924e-05	-2.84395e-05	-2.92193e-05	-2.97254e-05	-2.99666e-05	-2.9965e-05	-2.97525e-05	-2.93673e-05	-2.88492e-05	-2.8236e-05	-2.75611e-05	-2.68514e-05	-2.61271e-05	-2.54026e-05	-2.46874e-05	-2.39879e-05	-2.33093e-05	-2.26568e-05	-2.20366e-05
-19.2	-5.77539e-09	-2.6318e-08	-6.26533e-08	-1.16485e-07	-1.90246e-07	-2.87021e-07	-4.10588e-07	-5.6544e-07	-7.56779e-07	-9.90516e-07	-1.27324e-06	-1.61213e-06	-2.0149e-06	-2.48959e-06	-3.04435e-06	-3.68715e-06	-4.42535e-06	-5.26517e-06	-6.21107e-06	-7.26496e-06	-8.42539e-06	-9.68664e-06	-1.10379e-05	-1.24625e-05	-1.39376e-05	-1.54346e-05	-1.69192e-05	-1.83538e-05	-1.9699e-05	-2.09166e-05	-2.1973e-05	-2.28414e-05	-2.35049e-05	-2.39572e-05	-2.4203e-05	-2.42566e-05	-2.41402e-05	-2.38806e-05	-2.35068e-05	-2.30471e-05	-2.2527e-05	-2.19684e-05	-2.13885e-05	-2.08008e-05	-2.02154e-05	-1.96399e-05	-1.90808e-05	-1.85443e-05	-1.80367e-05
-19.4	-4.66913e-09	-2.12682e-08	-5.05999e-08	-9.39998e-08	-1.53378e-07	-2.31158e-07	-3.3031e-07	-4.54366e-07	-6.07423e-07	-7.94134e-07	-1.01969e-06	-1.28975e-06	-1.61039e-06	-1.98794e-06	-2.42882e-06	-2.93926e-06	-3.525e-06	-4.19084e-06	-4.94015e-06	-5.77426e-06	-6.69183e-06	-7.68818e-06	-8.75467e-06	-9.87823e-06	-1.10412e-05	-1.22214e-05	-1.33929e-05	-1.4527e-05	-1.5594e-05	-1.65653e-05	-1.74151e-05	-1.81232e-05	-1.86759e-05	-1.90674e-05	-1.92996e-05	-1.93818e-05	-1.93288e-05	-1.91594e-05	-1.88943e-05	-1.85543e-05	-1.8159e-05	-1.77255e-05	-1.72684e-05	-1.67995e-05	-1.63285e-05	-1.58631e-05	-1.54102e-05	-1.49759e-05	-1.45664e-05
-19.6	-3.75155e-09	-1.70816e-08	-4.06139e-08	-7.53874e-08	-1.2289e-07	-1.85011e-07	-2.64064e-07	-3.62803e-07	-4.84419e-07	-6.32539e-07	-8.11199e-07	-1.02481e-06	-1.27809e-06	-1.57594e-06	-1.92333e-06	-2.32504e-06	-2.78546e-06	-3.30821e-06	-3.89575e-06	-4.54897e-06	-5.26665e-06	-6.04499e-06	-6.87721e-06	-7.7532e-06	-8.65941e-06	-9.57905e-06	-1.04926e-05	-1.13785e-05	-1.22146e-05	-1.29795e-05	-1.3654e-05	-1.42225e-05	-1.46743e-05	-1.50043e-05	-1.52127e-05	-1.53052e-05	-1.52917e-05	-1.5185e-05	-1.5e-05	-1.47517e-05	-1.44548e-05	-1.41228e-05	-1.37675e-05	-1.3399e-05	-1.30258e-05	-1.26554e-05	-1.22941e-05	-1.19477e-05	-1.16216e-05
-19.8	-2.99629e-09	-1.36372e-08	-3.2404e-08	-6.00988e-08	-9.78727e-08	-1.47185e-07	-2.09825e-07	-2.87919e-07	-3.83931e-07	-5.00657e-07	-6.41207e-07	-8.08971e-07	-1.00756e-06	-1.24074e-06	-1.51227e-06	-1.82578e-06	-2.18455e-06	-2.59127e-06	-3.0477e-06	-3.55436e-06	-4.11019e-06	-4.71215e-06	-5.35498e-06	-6.03094e-06	-6.72979e-06	-7.43894e-06	-8.14381e-06	-8.82848e-06	-9.47652e-06	-1.0072e-05	-1.06007e-05	-1.10509e-05	-1.14141e-05	-1.1686e-05	-1.18659e-05	-1.19573e-05	-1.19665e-05	-1.19022e-05	-1.1775e-05	-1.15957e-05	-1.13752e-05	-1.11239e-05	-1.08512e-05	-1.05655e-05	-1.0274e-05	-9.98329e-06	-9.69904e-06	-9.4264e-06	-9.17003e-06
-20	-2.37916e-09	-1.08241e-08	-2.57033e-08	-4.76319e-08	-7.74934e-08	-1.16407e-07	-1.65744e-07	-2.27135e-07	-3.02462e-07	-3.93863e-07	-5.03706e-07	-6.3457e-07	-7.89195e-07	-9.70411e-07	-1.18105e-06	-1.42383e-06	-1.70115e-06	-2.01497e-06	-2.36651e-06	-2.75607e-06	-3.18272e-06	-3.64407e-06	-4.13607e-06	-4.65286e-06	-5.1868e-06	-5.72851e-06	-6.26724e-06	-6.79128e-06	-7.28855e-06	-7.74738e-06	-8.15716e-06	-8.50911e-06	-8.79679e-06	-9.01648e-06	-9.16726e-06	-9.25092e-06	-9.27158e-06	-9.23519e-06	-9.14894e-06	-9.02074e-06	-8.85862e-06	-8.67044e-06	-8.46355e-06	-8.24468e-06	-8.01991e-06	-7.79469e-06	-7.5739e-06	-7.36191e-06	-7.16263e-06
-20.2	-1.87838e-09	-8.54235e-09	-2.02722e-08	-3.75362e-08	-6.10076e-08	-9.15383e-08	-1.30172e-07	-1.78146e-07	-2.3689e-07	-3.08019e-07	-3.93324e-07	-4.94743e-07	-6.14331e-07	-7.542e-07	-9.16451e-07	-1.10308e-06	-1.31583e-06	-1.55611e-06	-1.82475e-06	-2.12188e-06	-2.44671e-06	-2.79738e-06	-3.17082e-06	-3.56263e-06	-3.96713e-06	-4.37743e-06	-4.78564e-06	-5.18321e-06	-5.56134e-06	-5.91147e-06	-6.22583e-06	-6.49787e-06	-6.72267e-06	-6.89723e-06	-7.02049e-06	-7.09336e-06	-7.11841e-06	-7.09964e-06	-7.04203e-06	-6.95121e-06	-6.83307e-06	-6.6935e-06	-6.53817e-06	-6.37237e-06	-6.20102e-06	-6.02857e-06	-5.85904e-06	-5.69604e-06	-5.54276e-06
-20.4	-1.47469e-09	-6.70381e-09	-1.58991e-08	-2.94146e-08	-4.77596e-08	-7.1578e-08	-1.01658e-07	-1.38931e-07	-1.84474e-07	-2.39498e-07	-3.05342e-07	-3.83453e-07	-4.75353e-07	-5.82603e-07	-7.06743e-07	-8.49221e-07	-1.0113e-06	-1.19396e-06	-1.39775e-06	-1.62271e-06	-1.86817e-06	-2.13271e-06	-2.414e-06	-2.70878e-06	-3.01287e-06	-3.32123e-06	-3.62811e-06	-3.92731e-06	-4.21243e-06	-4.47728e-06	-4.71617e-06	-4.92424e-06	-5.09781e-06	-5.23446e-06	-5.33319e-06	-5.39438e-06	-5.41961e-06	-5.41155e-06	-5.37362e-06	-5.30982e-06	-5.22443e-06	-5.12181e-06	-5.00628e-06	-4.88195e-06	-4.75268e-06	-4.62202e-06	-4.49321e-06	-4.36916e-06	-4.25242e-06
-20.6	-1.1513e-09	-5.23167e-09	-1.24e-08	-2.2922e-08	-3.71805e-08	-5.56585e-08	-7.89466e-08	-1.07742e-07	-1.42848e-07	-1.85165e-07	-2.35688e-07	-2.95483e-07	-3.65672e-07	-4.47395e-07	-5.41769e-07	-6.49837e-07	-7.72493e-07	-9.10413e-07	-1.06396e-06	-1.2331e-06	-1.41731e-06	-1.61548e-06	-1.82588e-06	-2.0461e-06	-2.27308e-06	-2.50316e-06	-2.73219e-06	-2.95567e-06	-3.16902e-06	-3.36773e-06	-3.54768e-06	-3.70531e-06	-3.83784e-06	-3.94342e-06	-4.02114e-06	-4.07109e-06	-4.09424e-06	-4.09233e-06	-4.06773e-06	-4.02325e-06	-3.96198e-06	-3.88714e-06	-3.80195e-06	-3.70957e-06	-3.61296e-06	-3.51492e-06	-3.418e-06	-3.32447e-06	-3.23635e-06
-20.8	-8.93796e-10	-4.05996e-09	-9.61696e-09	-1.77628e-08	-2.87833e-08	-4.30383e-08	-6.09672e-08	-8.30877e-08	-1.09994e-07	-1.42352e-07	-1.80893e-07	-2.26398e-07	-2.79684e-07	-3.41578e-07	-4.12882e-07	-4.94338e-07	-5.86574e-07	-6.9005e-07	-8.04997e-07	-9.3135e-07	-1.06869e-06	-1.21617e-06	-1.37251e-06	-1.53595e-06	-1.70425e-06	-1.87478e-06	-2.04453e-06	-2.2103e-06	-2.36878e-06	-2.51674e-06	-2.65119e-06	-2.76954e-06	-2.86974e-06	-2.95034e-06	-3.01061e-06	-3.05047e-06	-3.07051e-06	-3.07186e-06	-3.05616e-06	-3.02537e-06	-2.9817e-06	-2.92751e-06	-2.86519e-06	-2.79712e-06	-2.72555e-06	-2.65264e-06	-2.58035e-06	-2.51045e-06	-2.44449e-06
-21	-6.89924e-10	-3.13271e-09	-7.41606e-09	-1.36867e-08	-2.21562e-08	-3.30911e-08	-4.68158e-08	-6.37119e-08	-8.42162e-08	-1.08817e-07	-1.38046e-07	-1.72474e-07	-2.12689e-07	-2.59285e-07	-3.12834e-07	-3.73859e-07	-4.42794e-07	-5.19951e-07	-6.05469e-07	-6.99272e-07	-8.01026e-07	-9.10103e-07	-1.02555e-06	-1.14608e-06	-1.27009e-06	-1.39567e-06	-1.52069e-06	-1.64283e-06	-1.75975e-06	-1.86913e-06	-1.96881e-06	-2.05693e-06	-2.13197e-06	-2.19285e-06	-2.23896e-06	-2.27018e-06	-2.28684e-06	-2.28969e-06	-2.27983e-06	-2.25865e-06	-2.22772e-06	-2.18875e-06	-2.1435e-06	-2.09372e-06	-2.04114e-06	-1.98735e-06	-1.93388e-06	-1.88206e-06	-1.83308e-06
-21.2	-5.29398e-10	-2.40293e-09	-5.68508e-09	-1.04837e-08	-1.69547e-08	-2.52937e-08	-3.57386e-08	-4.85688e-08	-6.41029e-08	-8.26958e-08	-1.04733e-07	-1.30625e-07	-1.60795e-07	-1.95665e-07	-2.35638e-07	-2.8108e-07	-3.3229e-07	-3.89473e-07	-4.52709e-07	-5.21924e-07	-5.96858e-07	-6.77039e-07	-7.6177e-07	-8.50121e-07	-9.40933e-07	-1.03285e-06	-1.12433e-06	-1.21376e-06	-1.29944e-06	-1.37973e-06	-1.4531e-06	-1.51819e-06	-1.5739e-06	-1.61942e-06	-1.65427e-06	-1.67833e-06	-1.69176e-06	-1.69508e-06	-1.68901e-06	-1.67453e-06	-1.65275e-06	-1.6249e-06	-1.59227e-06	-1.55614e-06	-1.51779e-06	-1.47843e-06	-1.43918e-06	-1.40106e-06	-1.36497e-06
-21.4	-4.03667e-10	-1.83158e-09	-4.33082e-09	-7.98014e-09	-1.28934e-08	-1.92135e-08	-2.71135e-08	-3.67963e-08	-4.84927e-08	-6.24587e-08	-7.89719e-08	-9.83252e-08	-1.20819e-07	-1.46753e-07	-1.76409e-07	-2.10039e-07	-2.47847e-07	-2.89966e-07	-3.36439e-07	-3.87199e-07	-4.42044e-07	-5.00625e-07	-5.62435e-07	-6.26802e-07	-6.92897e-07	-7.59751e-07	-8.26283e-07	-8.91332e-07	-9.5371e-07	-1.01225e-06	-1.06586e-06	-1.11356e-06	-1.15457e-06	-1.18829e-06	-1.21434e-06	-1.23261e-06	-1.24319e-06	-1.2464e-06	-1.24275e-06	-1.23291e-06	-1.21766e-06	-1.19788e-06	-1.1745e-06	-1.14847e-06	-1.1207e-06	-1.09211e-06	-1.06352e-06	-1.03569e-06	-1.00929e-06
-21.6	-3.05685e-10	-1.38652e-09	-3.27662e-09	-6.03306e-09	-9.73847e-09	-1.44962e-08	-2.04314e-08	-2.76902e-08	-3.64386e-08	-4.686e-08	-5.91521e-08	-7.35228e-08	-9.01845e-08	-1.09346e-07	-1.31204e-07	-1.55931e-07	-1.83663e-07	-2.14487e-07	-2.48422e-07	-2.85409e-07	-3.25296e-07	-3.67826e-07	-4.1263e-07	-4.59227e-07	-5.07028e-07	-5.55346e-07	-6.03417e-07	-6.50424e-07	-6.9553e-07	-7.3791e-07	-7.76792e-07	-8.11486e-07	-8.4142e-07	-8.66161e-07	-8.85433e-07	-8.99126e-07	-9.0729e-07	-9.10132e-07	-9.07996e-07	-9.01342e-07	-8.90724e-07	-8.76764e-07	-8.60126e-07	-8.41492e-07	-8.2154e-07	-8.00924e-07	-7.80257e-07	-7.60094e-07	-7.40924e-07
-21.8	-2.29701e-10	-1.04153e-09	-2.45999e-09	-4.52613e-09	-7.29941e-09	-1.0854e-08	-1.52797e-08	-2.06809e-08	-2.71759e-08	-3.4895e-08	-4.3978e-08	-5.45713e-08	-6.68234e-08	-8.08794e-08	-9.68744e-08	-1.14926e-07	-1.35124e-07	-1.57523e-07	-1.82129e-07	-2.08894e-07	-2.37702e-07	-2.68366e-07	-3.00621e-07	-3.34124e-07	-3.68457e-07	-4.03138e-07	-4.3763e-07	-4.7136e-07	-5.03741e-07	-5.34195e-07	-5.62179e-07	-5.87205e-07	-6.08868e-07	-6.26853e-07	-6.40958e-07	-6.51092e-07	-6.5728e-07	-6.59654e-07	-6.58447e-07	-6.53975e-07	-6.46625e-07	-6.36835e-07	-6.25077e-07	-6.11839e-07	-5.97608e-07	-5.82859e-07	-5.68034e-07	-5.5354e-07	-5.3973e-07
-22	-1.71058e-10	-7.75374e-10	-1.83041e-09	-3.3654e-09	-5.42274e-09	-8.05524e-09	-1.13266e-08	-1.53109e-08	-2.00916e-08	-2.57605e-08	-3.24156e-08	-4.01589e-08	-4.90934e-08	-5.9319e-08	-7.09278e-08	-8.39985e-08	-9.85904e-08	-1.14737e-07	-1.32437e-07	-1.51652e-07	-1.72295e-07	-1.94232e-07	-2.17272e-07	-2.41173e-07	-2.65643e-07	-2.90343e-07	-3.14897e-07	-3.38908e-07	-3.61967e-07	-3.83671e-07	-4.0364e-07	-4.21534e-07	-4.37064e-07	-4.50009e-07	-4.6022e-07	-4.67626e-07	-4.72238e-07	-4.74141e-07	-4.7349e-07	-4.70504e-07	-4.65449e-07	-4.58632e-07	-4.50386e-07	-4.41056e-07	-4.30989e-07	-4.20525e-07	-4.09982e-07	-3.99652e-07	-3.8979e-07
-22.2	-1.26014e-10	-5.71023e-10	-1.34734e-09	-2.47555e-09	-3.9856e-09	-5.91465e-09	-8.30749e-09	-1.12161e-08	-1.46987e-08	-1.88194e-08	-2.36461e-08	-2.92493e-08	-3.56996e-08	-4.3065e-08	-5.14077e-08	-6.07799e-08	-7.12201e-08	-8.27478e-08	-9.53596e-08	-1.09024e-07	-1.23679e-07	-1.39226e-07	-1.55532e-07	-1.72427e-07	-1.89706e-07	-2.07134e-07	-2.24453e-07	-2.41386e-07	-2.5765e-07	-2.72969e-07	-2.87079e-07	-2.99743e-07	-3.1076e-07	-3.19974e-07	-3.27278e-07	-3.32619e-07	-3.35999e-07	-3.37474e-07	-3.37147e-07	-3.35167e-07	-3.31717e-07	-3.2701e-07	-3.21278e-07	-3.14763e-07	-3.0771e-07	-3.00358e-07	-2.92934e-07	-2.85643e-07	-2.7867e-07
-22.4	-9.15847e-11	-4.14889e-10	-9.78479e-10	-1.79669e-09	-2.89036e-09	-4.28535e-09	-6.01274e-09	-8.1085e-09	-1.06129e-08	-1.357e-08	-1.70263e-08	-2.103e-08	-2.56288e-08	-3.08686e-08	-3.67906e-08	-4.34294e-08	-5.08091e-08	-5.89411e-08	-6.78207e-08	-7.74241e-08	-8.77057e-08	-9.85966e-08	-1.10003e-07	-1.21808e-07	-1.33869e-07	-1.46026e-07	-1.581e-07	-1.69903e-07	-1.81242e-07	-1.91927e-07	-2.01777e-07	-2.1063e-07	-2.18346e-07	-2.24818e-07	-2.29971e-07	-2.33764e-07	-2.36199e-07	-2.37308e-07	-2.37163e-07	-2.35861e-07	-2.3353e-07	-2.30314e-07	-2.26373e-07	-2.21875e-07	-2.1699e-07	-2.11885e-07	-2.06719e-07	-2.01636e-07	-1.96765e-07
-22.6	-6.54085e-11	-2.96228e-10	-6.98323e-10	-1.2815e-09	-2.06007e-09	-3.05169e-09	-4.27762e-09	-5.76235e-09	-7.5333e-09	-9.62023e-09	-1.20546e-08	-1.48687e-08	-1.80944e-08	-2.17622e-08	-2.58991e-08	-3.05273e-08	-3.5662e-08	-4.13094e-08	-4.74648e-08	-5.41104e-08	-6.12141e-08	-6.87277e-08	-7.6587e-08	-8.47111e-08	-9.30042e-08	-1.01357e-07	-1.09648e-07	-1.17752e-07	-1.25537e-07	-1.32876e-07	-1.39646e-07	-1.45738e-07	-1.51057e-07	-1.55529e-07	-1.59102e-07	-1.61748e-07	-1.63465e-07	-1.64276e-07	-1.64226e-07	-1.63381e-07	-1.61826e-07	-1.59659e-07	-1.56988e-07	-1.53927e-07	-1.50595e-07	-1.47104e-07	-1.43564e-07	-1.40074e-07	-1.36724e-07
-22.8	-4.56317e-11	-2.06609e-10	-4.86862e-10	-8.92961e-10	-1.4345e-09	-2.12332e-09	-2.97362e-09	-4.00175e-09	-5.22596e-09	-6.666e-09	-8.34265e-09	-1.02772e-08	-1.24904e-08	-1.50022e-08	-1.78298e-08	-2.09874e-08	-2.44842e-08	-2.83234e-08	-3.25008e-08	-3.70039e-08	-4.18101e-08	-4.68869e-08	-5.21907e-08	-5.76674e-08	-6.32531e-08	-6.88748e-08	-7.44529e-08	-7.9903e-08	-8.5139e-08	-9.00757e-08	-9.46327e-08	-9.87369e-08	-1.02325e-07	-1.05349e-07	-1.07771e-07	-1.09575e-07	-1.10757e-07	-1.1133e-07	-1.11326e-07	-1.10786e-07	-1.09768e-07	-1.08335e-07	-1.0656e-07	-1.04519e-07	-1.02291e-07	-9.99524e-08	-9.75761e-08	-9.523e-08	-9.2974e-08
-23	-3.08112e-11	-1.39474e-10	-3.28543e-10	-6.02289e-10	-9.6696e-10	-1.43025e-09	-2.00137e-09	-2.69093e-09	-3.51071e-09	-4.47344e-09	-5.59247e-09	-6.88138e-09	-8.35348e-09	-1.00212e-08	-1.18955e-08	-1.39849e-08	-1.62949e-08	-1.88271e-08	-2.15783e-08	-2.45395e-08	-2.7696e-08	-3.10259e-08	-3.45009e-08	-3.80857e-08	-4.17388e-08	-4.54131e-08	-4.90571e-08	-5.26166e-08	-5.6036e-08	-5.92605e-08	-6.22383e-08	-6.49222e-08	-6.72717e-08	-6.92544e-08	-7.08474e-08	-7.20382e-08	-7.28246e-08	-7.32152e-08	-7.32287e-08	-7.28927e-08	-7.2243e-08	-7.13214e-08	-7.01746e-08	-6.88524e-08	-6.74053e-08	-6.58834e-08	-6.43346e-08	-6.28031e-08	-6.13282e-08
-23.2	-1.98362e-11	-8.97755e-11	-2.11405e-10	-3.87383e-10	-6.21599e-10	-9.1884e-10	-1.28483e-09	-1.72614e-09	-2.25007e-09	-2.86448e-09	-3.57758e-09	-4.39769e-09	-5.33293e-09	-6.39084e-09	-7.57796e-09	-8.89938e-09	-1.03582e-08	-1.19551e-08	-1.36878e-08	-1.55504e-08	-1.75333e-08	-1.9623e-08	-2.18016e-08	-2.40471e-08	-2.63337e-08	-2.86321e-08	-3.09106e-08	-3.31357e-08	-3.52729e-08	-3.72887e-08	-3.91508e-08	-4.08301e-08	-4.23016e-08	-4.35451e-08	-4.45463e-08	-4.52972e-08	-4.57964e-08	-4.60489e-08	-4.60659e-08	-4.58646e-08	-4.54668e-08	-4.48984e-08	-4.41884e-08	-4.33676e-08	-4.24675e-08	-4.15194e-08	-4.05531e-08	-3.95963e-08	-3.86736e-08
-23.4	-1.18638e-11	-5.3685e-11	-1.26384e-10	-2.31502e-10	-3.71301e-10	-5.4856e-10	-7.66597e-10	-1.02922e-09	-1.34064e-09	-1.70539e-09	-2.1282e-09	-2.61384e-09	-3.16693e-09	-3.79176e-09	-4.49201e-09	-5.27049e-09	-6.12887e-09	-7.06737e-09	-8.08447e-09	-9.17669e-09	-1.03383e-08	-1.15613e-08	-1.28353e-08	-1.41473e-08	-1.54826e-08	-1.68241e-08	-1.81534e-08	-1.94512e-08	-2.06977e-08	-2.18734e-08	-2.29597e-08	-2.39399e-08	-2.47994e-08	-2.55266e-08	-2.6113e-08	-2.65541e-08	-2.68488e-08	-2.69999e-08	-2.7014e-08	-2.69008e-08	-2.66728e-08	-2.6345e-08	-2.59343e-08	-2.54584e-08	-2.49356e-08	-2.43842e-08	-2.38216e-08	-2.32638e-08	-2.27254e-08
-23.6	-6.26904e-12	-2.83641e-11	-6.6759e-11	-1.22248e-10	-1.95999e-10	-2.89443e-10	-4.04292e-10	-5.42502e-10	-7.06241e-10	-8.97833e-10	-1.1197e-09	-1.37427e-09	-1.6639e-09	-1.99075e-09	-2.35668e-09	-2.76308e-09	-3.21075e-09	-3.69974e-09	-4.22919e-09	-4.79725e-09	-5.40092e-09	-6.036e-09	-6.69709e-09	-7.37756e-09	-8.06968e-09	-8.76475e-09	-9.4533e-09	-1.01254e-08	-1.07708e-08	-1.13796e-08	-1.19422e-08	-1.245e-08	-1.28956e-08	-1.32728e-08	-1.35775e-08	-1.38071e-08	-1.39611e-08	-1.4041e-08	-1.40499e-08	-1.3993e-08	-1.38766e-08	-1.37084e-08	-1.34971e-08	-1.32518e-08	-1.2982e-08	-1.26972e-08	-1.24063e-08	-1.21176e-08	-1.18387e-08
-23.8	-2.60176e-12	-1.17703e-11	-2.76984e-11	-5.07098e-11	-8.12802e-11	-1.19993e-10	-1.67545e-10	-2.24734e-10	-2.92439e-10	-3.71604e-10	-4.63211e-10	-5.68243e-10	-6.87649e-10	-8.22301e-10	-9.72936e-10	-1.14011e-09	-1.32412e-09	-1.52498e-09	-1.74231e-09	-1.97534e-09	-2.22284e-09	-2.48307e-09	-2.75382e-09	-3.03239e-09	-3.31561e-09	-3.59995e-09	-3.88156e-09	-4.15638e-09	-4.42029e-09	-4.66921e-09	-4.89929e-09	-5.10701e-09	-5.28933e-09	-5.44379e-09	-5.56864e-09	-5.66288e-09	-5.72627e-09	-5.75938e-09	-5.76353e-09	-5.74073e-09	-5.69362e-09	-5.62531e-09	-5.53931e-09	-5.43937e-09	-5.32936e-09	-5.21309e-09	-5.09426e-09	-4.97629e-09	-4.86222e-09
-24	-5.6713e-13	-2.56549e-12	-6.03658e-12	-1.10502e-11	-1.77087e-11	-2.61382e-11	-3.64885e-11	-4.89315e-11	-6.36565e-11	-8.08666e-11	-1.00772e-10	-1.23585e-10	-1.49508e-10	-1.78727e-10	-2.114e-10	-2.47643e-10	-2.8752e-10	-3.31029e-10	-3.78088e-10	-4.28528e-10	-4.82077e-10	-5.38365e-10	-5.96908e-10	-6.57126e-10	-7.18336e-10	-7.79778e-10	-8.40616e-10	-8.99985e-10	-9.5699e-10	-1.01076e-09	-1.06046e-09	-1.10535e-09	-1.14474e-09	-1.17814e-09	-1.20514e-09	-1.22554e-09	-1.23928e-09	-1.2465e-09	-1.24745e-09	-1.2426e-09	-1.23248e-09	-1.21779e-09	-1.19926e-09	-1.17772e-09	-1.15399e-09	-1.12891e-09	-1.10326e-09	-1.07778e-09	-1.05314e-09
[truncated: 132 more columns]

## Sheet: Fig3b_0p5fs
0	-18	-17.8	-17.6	-17.4	-17.2	-17	-16.8	-16.6	-16.4	-16.2	-16	-15.8	-15.6	-15.4	-15.2	-15	-14.8	-14.6	-14.4	-14.2	-14	-13.8	-13.6	-13.4	-13.2	-13	-12.8	-12.6	-12.4	-12.2	-12	-11.8	-11.6	-11.4	-11.2	-11	-10.8	-10.6	-10.4	-10.2	-10	-9.8	-9.6	-9.4	-9.2	-9	-8.8	-8.6	-8.4
24	5.11476e-15	2.11515e-14	4.18291e-14	5.60662e-14	4.7569e-14	-5.86278e-15	-1.33164e-13	-3.71011e-13	-7.6508e-13	-1.37143e-12	-2.25817e-12	-3.50715e-12	-5.21594e-12	-7.49951e-12	-1.04923e-11	-1.43494e-11	-1.92482e-11	-2.53881e-11	-3.29907e-11	-4.22976e-11	-5.35675e-11	-6.70706e-11	-8.30824e-11	-1.01874e-10	-1.23699e-10	-1.48783e-10	-1.77308e-10	-2.09393e-10	-2.45081e-10	-2.84321e-10	-3.26961e-10	-3.72727e-10	-4.21232e-10	-4.71965e-10	-5.24312e-10	-5.77563e-10	-6.3094e-10	-6.83631e-10	-7.3482e-10	-7.83735e-10	-8.29684e-10	-8.72094e-10	-9.10552e-10	-9.44821e-10	-9.74871e-10	-1.00087e-09	-1.0232e-09	-1.0424e-09	-1.0592e-09
23.8	2.17344e-14	8.92825e-14	1.73961e-13	2.25131e-13	1.68308e-13	-9.80929e-14	-7.06508e-13	-1.82503e-12	-3.66309e-12	-6.47811e-12	-1.0583e-11	-1.63545e-11	-2.42416e-11	-3.47749e-11	-4.85745e-11	-6.63576e-11	-8.89441e-11	-1.17258e-10	-1.52328e-10	-1.95274e-10	-2.47301e-10	-3.09666e-10	-3.83654e-10	-4.7053e-10	-5.71486e-10	-6.8758e-10	-8.19665e-10	-9.6831e-10	-1.13373e-09	-1.3157e-09	-1.51352e-09	-1.72592e-09	-1.95111e-09	-2.18671e-09	-2.42984e-09	-2.67721e-09	-2.92516e-09	-3.16989e-09	-3.4076e-09	-3.63464e-09	-3.84778e-09	-4.04433e-09	-4.22234e-09	-4.3807e-09	-4.51927e-09	-4.63883e-09	-4.74114e-09	-4.82878e-09	-4.90509e-09
23.6	4.54702e-14	1.84226e-13	3.47662e-13	4.14592e-13	2.06564e-13	-5.20029e-13	-2.08318e-12	-4.88702e-12	-9.43588e-12	-1.63507e-11	-2.63876e-11	-4.04582e-11	-5.96518e-11	-8.5257e-11	-1.18783e-10	-1.6198e-10	-2.16849e-10	-2.85655e-10	-3.70917e-10	-4.75394e-10	-6.02049e-10	-7.53992e-10	-9.34401e-10	-1.14642e-09	-1.39301e-09	-1.67683e-09	-2.00003e-09	-2.36406e-09	-2.7695e-09	-3.21585e-09	-3.70141e-09	-4.22312e-09	-4.77653e-09	-5.35579e-09	-5.95377e-09	-6.56226e-09	-7.17221e-09	-7.77413e-09	-8.35851e-09	-8.91628e-09	-9.43933e-09	-9.92095e-09	-1.03562e-08	-1.07424e-08	-1.1079e-08	-1.13681e-08	-1.16141e-08	-1.18232e-08	-1.2004e-08
23.4	6.84502e-14	2.69814e-13	4.7557e-13	4.58563e-13	-1.16245e-13	-1.70676e-12	-4.9118e-12	-1.04938e-11	-1.94062e-11	-3.28256e-11	-5.21883e-11	-7.92301e-11	-1.1603e-10	-1.65054e-10	-2.29198e-10	-3.11827e-10	-4.16803e-10	-5.48503e-10	-7.11816e-10	-9.12105e-10	-1.15515e-09	-1.44704e-09	-1.79402e-09	-2.20227e-09	-2.6777e-09	-3.22557e-09	-3.8502e-09	-4.55459e-09	-5.34e-09	-6.2056e-09	-7.14817e-09	-8.16182e-09	-9.23788e-09	-1.03649e-08	-1.15289e-08	-1.27137e-08	-1.39013e-08	-1.5073e-08	-1.62099e-08	-1.7294e-08	-1.83091e-08	-1.92418e-08	-2.00823e-08	-2.08252e-08	-2.14694e-08	-2.20189e-08	-2.24823e-08	-2.28724e-08	-2.32056e-08
23.2	7.89766e-14	2.92298e-13	4.27813e-13	1.10273e-13	-1.2149e-12	-4.30677e-12	-1.01601e-11	-2.00445e-11	-3.55521e-11	-5.86529e-11	-9.17589e-11	-1.37794e-10	-2.00271e-10	-2.8337e-10	-3.92015e-10	-5.31946e-10	-7.09774e-10	-9.33018e-10	-1.2101e-09	-1.5503e-09	-1.96365e-09	-2.46077e-09	-3.05258e-09	-3.74997e-09	-4.56338e-09	-5.5022e-09	-6.57424e-09	-7.78498e-09	-9.13694e-09	-1.0629e-08	-1.22558e-08	-1.40072e-08	-1.58683e-08	-1.78192e-08	-1.98352e-08	-2.18879e-08	-2.39457e-08	-2.59754e-08	-2.79433e-08	-2.98175e-08	-3.15692e-08	-3.31745e-08	-3.46158e-08	-3.58832e-08	-3.69751e-08	-3.78982e-08	-3.86678e-08	-3.93066e-08	-3.98435e-08
23	6.10001e-14	1.77944e-13	2.6289e-14	-9.68539e-13	-3.65768e-12	-9.20809e-12	-1.91529e-11	-3.54545e-11	-6.05812e-11	-9.75979e-11	-1.50269e-10	-2.23177e-10	-3.21842e-10	-4.52862e-10	-6.24036e-10	-8.44493e-10	-1.12479e-09	-1.47696e-09	-1.91458e-09	-2.45263e-09	-3.1074e-09	-3.89621e-09	-4.83696e-09	-5.94762e-09	-7.24549e-09	-8.74632e-09	-1.04633e-08	-1.2406e-08	-1.45791e-08	-1.69813e-08	-1.96045e-08	-2.24326e-08	-2.54414e-08	-2.85984e-08	-3.18633e-08	-3.51891e-08	-3.85234e-08	-4.1811e-08	-4.49961e-08	-4.80252e-08	-5.08501e-08	-5.34307e-08	-5.57376e-08	-5.7754e-08	-5.94768e-08	-6.09175e-08	-6.2101e-08	-6.30652e-08	-6.38583e-08
22.8	-6.35646e-15	-1.69189e-13	-9.60829e-13	-3.21836e-12	-8.18501e-12	-1.75686e-11	-3.36192e-11	-5.92262e-11	-9.80367e-11	-1.54596e-10	-2.3451e-10	-3.44626e-10	-4.93233e-10	-6.90274e-10	-9.47556e-10	-1.27896e-09	-1.70059e-09	-2.23094e-09	-2.89088e-09	-3.70365e-09	-4.69459e-09	-5.89077e-09	-7.32039e-09	-9.0119e-09	-1.09929e-08	-1.32888e-08	-1.5921e-08	-1.89056e-08	-2.22511e-08	-2.59564e-08	-3.00098e-08	-3.43869e-08	-3.90503e-08	-4.39491e-08	-4.90199e-08	-5.41879e-08	-5.93701e-08	-6.4478e-08	-6.94222e-08	-7.41167e-08	-7.84839e-08	-8.24592e-08	-8.59948e-08	-8.90634e-08	-9.16598e-08	-9.38019e-08	-9.55299e-08	-9.69043e-08	-9.80022e-08
22.6	-1.49332e-13	-8.69699e-13	-2.82508e-12	-7.1936e-12	-1.57298e-11	-3.08491e-11	-5.57435e-11	-9.45269e-11	-1.52412e-10	-2.35922e-10	-3.53134e-10	-5.13962e-10	-7.30459e-10	-1.01715e-09	-1.39136e-09	-1.87355e-09	-2.48761e-09	-3.26105e-09	-4.22513e-09	-5.4148e-09	-6.8684e-09	-8.62714e-09	-1.07342e-08	-1.32335e-08	-1.61678e-08	-1.95772e-08	-2.34958e-08	-2.79498e-08	-3.29538e-08	-3.85085e-08	-4.45972e-08	-5.11845e-08	-5.82139e-08	-6.56082e-08	-7.32699e-08	-8.10838e-08	-8.89207e-08	-9.66429e-08	-1.0411e-07	-1.11189e-07	-1.17755e-07	-1.23709e-07	-1.28973e-07	-1.33506e-07	-1.37297e-07	-1.40376e-07	-1.42805e-07	-1.44677e-07	-1.46114e-07
22.4	-4.00027e-13	-2.07122e-12	-5.92369e-12	-1.35742e-11	-2.74378e-11	-5.08464e-11	-8.82184e-11	-1.4527e-10	-2.29273e-10	-3.49368e-10	-5.16927e-10	-7.4597e-10	-1.05363e-09	-1.46064e-09	-1.99188e-09	-2.67688e-09	-3.55026e-09	-4.65215e-09	-6.02837e-09	-7.73046e-09	-9.8153e-09	-1.23444e-08	-1.53827e-08	-1.89965e-08	-2.32515e-08	-2.82092e-08	-3.39233e-08	-4.04356e-08	-4.77712e-08	-5.5934e-08	-6.49022e-08	-7.46248e-08	-8.50191e-08	-9.59696e-08	-1.0733e-07	-1.18924e-07	-1.30556e-07	-1.42015e-07	-1.53084e-07	-1.63557e-07	-1.73245e-07	-1.81989e-07	-1.89672e-07	-1.96227e-07	-2.0164e-07	-2.05953e-07	-2.09262e-07	-2.11712e-07	-2.13489e-07
22.2	-7.96863e-13	-3.95054e-12	-1.06848e-11	-2.31763e-11	-4.46862e-11	-7.97251e-11	-1.34295e-10	-2.16193e-10	-3.35379e-10	-5.04435e-10	-7.39084e-10	-1.05881e-09	-1.48754e-09	-2.0544e-09	-2.79451e-09	-3.74975e-09	-4.96956e-09	-6.51152e-09	-8.4418e-09	-1.08352e-08	-1.3775e-08	-1.73516e-08	-2.16612e-08	-2.68031e-08	-3.2876e-08	-3.99739e-08	-4.81797e-08	-5.75597e-08	-6.81558e-08	-7.99788e-08	-9.30012e-08	-1.07152e-07	-1.2231e-07	-1.38307e-07	-1.54924e-07	-1.719e-07	-1.88936e-07	-2.05714e-07	-2.21907e-07	-2.37196e-07	-2.51294e-07	-2.63959e-07	-2.7501e-07	-2.84343e-07	-2.91936e-07	-2.97854e-07	-3.02241e-07	-3.0532e-07	-3.07371e-07
22	-1.3849e-12	-6.71516e-12	-1.76114e-11	-3.69601e-11	-6.9099e-11	-1.20044e-10	-1.97828e-10	-3.12931e-10	-4.78802e-10	-7.12508e-10	-1.03549e-09	-1.47444e-09	-2.06235e-09	-2.83954e-09	-3.85494e-09	-5.16725e-09	-6.8461e-09	-8.97314e-09	-1.16427e-08	-1.49623e-08	-1.90521e-08	-2.40437e-08	-3.00783e-08	-3.73025e-08	-4.58638e-08	-5.59037e-08	-6.75495e-08	-8.09049e-08	-9.60389e-08	-1.12975e-07	-1.31681e-07	-1.52058e-07	-1.73936e-07	-1.97067e-07	-2.2113e-07	-2.45737e-07	-2.70444e-07	-2.9477e-07	-3.18223e-07	-3.40322e-07	-3.60631e-07	-3.78782e-07	-3.94501e-07	-4.07628e-07	-4.1813e-07	-4.26102e-07	-4.31766e-07	-4.35455e-07	-4.37594e-07
21.8	-2.21599e-12	-1.06039e-11	-2.72834e-11	-5.60346e-11	-1.02556e-10	-1.74772e-10	-2.83305e-10	-4.4207e-10	-6.69012e-10	-9.87007e-10	-1.42495e-09	-2.01902e-09	-2.81412e-09	-3.86554e-09	-5.24065e-09	-7.02082e-09	-9.30315e-09	-1.22022e-08	-1.58512e-08	-2.0403e-08	-2.60294e-08	-3.29205e-08	-4.12811e-08	-5.13264e-08	-6.32745e-08	-7.73371e-08	-9.37077e-08	-1.12547e-07	-1.33967e-07	-1.58015e-07	-1.84654e-07	-2.13753e-07	-2.45069e-07	-2.78247e-07	-3.12819e-07	-3.48211e-07	-3.83765e-07	-4.18765e-07	-4.52473e-07	-4.84169e-07	-5.13192e-07	-5.38989e-07	-5.61146e-07	-5.79423e-07	-5.93768e-07	-6.04325e-07	-6.11428e-07	-6.15577e-07	-6.17409e-07
21.6	-3.34859e-12	-1.58865e-11	-4.03563e-11	-8.16562e-11	-1.47192e-10	-2.47294e-10	-3.9586e-10	-6.11176e-10	-9.16934e-10	-1.34349e-09	-1.9294e-09	-2.72318e-09	-3.78541e-09	-5.19107e-09	-7.03215e-09	-9.42033e-09	-1.24898e-08	-1.63998e-08	-2.1337e-08	-2.75165e-08	-3.51825e-08	-4.46068e-08	-5.60847e-08	-6.99291e-08	-8.64605e-08	-1.05993e-07	-1.28819e-07	-1.55185e-07	-1.85271e-07	-2.19163e-07	-2.56828e-07	-2.98089e-07	-3.42611e-07	-3.89884e-07	-4.39229e-07	-4.89807e-07	-5.40648e-07	-5.90688e-07	-6.38829e-07	-6.83994e-07	-7.25196e-07	-7.61603e-07	-7.92596e-07	-8.17814e-07	-8.37181e-07	-8.50914e-07	-8.59513e-07	-8.63729e-07	-8.64513e-07
21.4	-4.84733e-12	-2.28612e-11	-5.75566e-11	-1.1522e-10	-2.05387e-10	-3.41393e-10	-5.41254e-10	-8.28776e-10	-1.23495e-09	-1.7997e-09	-2.57397e-09	-3.62226e-09	-5.02556e-09	-6.88472e-09	-9.32415e-09	-1.24959e-08	-1.65839e-08	-2.18076e-08	-2.84263e-08	-3.67409e-08	-4.70953e-08	-5.98754e-08	-7.5504e-08	-9.4433e-08	-1.1713e-07	-1.44058e-07	-1.75655e-07	-2.12296e-07	-2.54268e-07	-3.01721e-07	-3.54636e-07	-4.12785e-07	-4.75701e-07	-5.42665e-07	-6.12696e-07	-6.84571e-07	-7.56868e-07	-8.28018e-07	-8.96391e-07	-9.60385e-07	-1.01853e-06	-1.06959e-06	-1.11263e-06	-1.14713e-06	-1.17297e-06	-1.19049e-06	-1.20042e-06	-1.2039e-06	-1.20233e-06
21.2	-6.78204e-12	-3.18509e-11	-7.96719e-11	-1.58244e-10	-2.79733e-10	-4.61209e-10	-7.25822e-10	-1.10429e-09	-1.63682e-09	-2.37544e-09	-3.38692e-09	-4.75629e-09	-6.59089e-09	-9.02521e-09	-1.22262e-08	-1.63992e-08	-2.17942e-08	-2.87116e-08	-3.75084e-08	-4.86026e-08	-6.2475e-08	-7.96696e-08	-1.00787e-07	-1.26477e-07	-1.57415e-07	-1.94281e-07	-2.37724e-07	-2.88315e-07	-3.46499e-07	-4.12536e-07	-4.86438e-07	-5.67918e-07	-6.56339e-07	-7.50685e-07	-8.49549e-07	-9.51164e-07	-1.05345e-06	-1.1541e-06	-1.2507e-06	-1.3409e-06	-1.4225e-06	-1.49368e-06	-1.55305e-06	-1.59983e-06	-1.63388e-06	-1.65569e-06	-1.66639e-06	-1.66764e-06	-1.66155e-06
21	-9.22632e-12	-4.31961e-11	-1.07535e-10	-2.12334e-10	-3.7299e-10	-6.11169e-10	-9.56369e-10	-1.44791e-09	-2.1375e-09	-3.0924e-09	-4.39942e-09	-6.16968e-09	-8.54435e-09	-1.17013e-08	-1.58629e-08	-2.1304e-08	-2.83619e-08	-3.74446e-08	-4.90403e-08	-6.37248e-08	-8.21659e-08	-1.05125e-07	-1.3345e-07	-1.68065e-07	-2.09944e-07	-2.60077e-07	-3.19419e-07	-3.88831e-07	-4.69001e-07	-5.60358e-07	-6.62985e-07	-7.7653e-07	-9.0013e-07	-1.03236e-06	-1.17122e-06	-1.31416e-06	-1.45816e-06	-1.59983e-06	-1.73564e-06	-1.86211e-06	-1.976e-06	-2.07461e-06	-2.15593e-06	-2.2188e-06	-2.26303e-06	-2.28938e-06	-2.29954e-06	-2.29599e-06	-2.28184e-06
20.8	-1.22555e-11	-5.72455e-11	-1.42e-10	-2.79148e-10	-4.88014e-10	-7.95874e-10	-1.24001e-09	-1.87035e-09	-2.75283e-09	-3.97374e-09	-5.64497e-09	-7.91061e-09	-1.09548e-08	-1.5011e-08	-2.03726e-08	-2.74054e-08	-3.65603e-08	-4.83873e-08	-6.3549e-08	-8.28326e-08	-1.07159e-07	-1.37585e-07	-1.75301e-07	-2.21613e-07	-2.77912e-07	-3.4563e-07	-4.26167e-07	-5.20804e-07	-6.30595e-07	-7.56239e-07	-8.97945e-07	-1.0553e-06	-1.22715e-06	-1.41152e-06	-1.60556e-06	-1.80562e-06	-2.00732e-06	-2.20573e-06	-2.39569e-06	-2.57207e-06	-2.73013e-06	-2.86589e-06	-2.97642e-06	-3.06005e-06	-3.11654e-06	-3.14708e-06	-3.15419e-06	-3.14157e-06	-3.11377e-06
20.6	-1.59437e-11	-7.43438e-11	-1.83914e-10	-3.60333e-10	-6.27658e-10	-1.01995e-09	-1.58395e-09	-2.38252e-09	-3.49911e-09	-5.04344e-09	-7.15862e-09	-1.00299e-08	-1.38956e-08	-1.90595e-08	-2.5906e-08	-3.49173e-08	-4.66919e-08	-6.19653e-08	-8.16296e-08	-1.06753e-07	-1.38595e-07	-1.78614e-07	-2.28464e-07	-2.89981e-07	-3.65138e-07	-4.55988e-07	-5.64568e-07	-6.9277e-07	-8.42193e-07	-1.01395e-06	-1.20847e-06	-1.4253e-06	-1.66292e-06	-1.91859e-06	-2.18832e-06	-2.46687e-06	-2.74792e-06	-3.02435e-06	-3.28861e-06	-3.53321e-06	-3.75123e-06	-3.93687e-06	-4.08586e-06	-4.19584e-06	-4.26653e-06	-4.29978e-06	-4.29938e-06	-4.27078e-06	-4.22071e-06
20.4	-2.03607e-11	-9.48155e-11	-2.34077e-10	-4.57454e-10	-7.94647e-10	-1.28784e-09	-1.99517e-09	-2.99512e-09	-4.39243e-09	-6.32547e-09	-8.97574e-09	-1.25796e-08	-1.74425e-08	-2.39568e-08	-3.26218e-08	-4.40679e-08	-5.90832e-08	-7.86427e-08	-1.03938e-07	-1.36408e-07	-1.7776e-07	-2.2999e-07	-2.95382e-07	-3.76492e-07	-4.76101e-07	-5.97128e-07	-7.4251e-07	-9.15025e-07	-1.11707e-06	-1.35038e-06	-1.61577e-06	-1.91277e-06	-2.23941e-06	-2.59195e-06	-2.96479e-06	-3.35047e-06	-3.73995e-06	-4.12291e-06	-4.48843e-06	-4.82559e-06	-5.12436e-06	-5.37629e-06	-5.57526e-06	-5.71796e-06	-5.80413e-06	-5.83664e-06	-5.82119e-06	-5.76584e-06	-5.68042e-06
20.2	-2.55678e-11	-1.18946e-10	-2.93198e-10	-5.71902e-10	-9.91427e-10	-1.60359e-09	-2.48006e-09	-3.71806e-09	-5.44789e-09	-7.8426e-09	-1.11304e-08	-1.56101e-08	-2.16704e-08	-2.9813e-08	-4.06812e-08	-5.50921e-08	-7.40745e-08	-9.89099e-08	-1.31177e-07	-1.72794e-07	-2.26061e-07	-2.93685e-07	-3.78792e-07	-4.84916e-07	-6.15935e-07	-7.75975e-07	-9.69233e-07	-1.19974e-06	-1.47106e-06	-1.78587e-06	-2.14558e-06	-2.54983e-06	-2.99607e-06	-3.47922e-06	-3.99149e-06	-4.52235e-06	-5.05887e-06	-5.58624e-06	-6.08867e-06	-6.55037e-06	-6.95683e-06	-7.29588e-06	-7.5588e-06	-7.741e-06	-7.8424e-06	-7.86747e-06	-7.82474e-06	-7.72612e-06	-7.58593e-06
20	-3.16129e-11	-1.46961e-10	-3.61837e-10	-7.04794e-10	-1.21999e-09	-1.97052e-09	-3.04401e-09	-4.5598e-09	-6.67862e-09	-9.61501e-09	-1.36533e-08	-1.91681e-08	-2.66492e-08	-3.67331e-08	-5.02405e-08	-6.82213e-08	-9.2006e-08	-1.23264e-07	-1.64068e-07	-2.16956e-07	-2.84992e-07	-3.71817e-07	-4.81675e-07	-6.19404e-07	-7.90373e-07	-1.00035e-06	-1.25529e-06	-1.56098e-06	-1.92266e-06	-2.34441e-06	-2.82856e-06	-3.375e-06	-3.98055e-06	-4.63837e-06	-5.33766e-06	-6.06366e-06	-6.79797e-06	-7.51944e-06	-8.20536e-06	-8.83305e-06	-9.38161e-06	-9.83366e-06	-1.01769e-05	-1.0405e-05	-1.05185e-05	-1.05242e-05	-1.0435e-05	-1.02683e-05	-1.0045e-05
19.8	-3.85257e-11	-1.78999e-10	-4.40352e-10	-8.56859e-10	-1.48166e-09	-2.39093e-09	-3.69082e-09	-5.52657e-09	-8.09462e-09	-1.16585e-08	-1.65695e-08	-2.32924e-08	-3.24391e-08	-4.48092e-08	-6.14404e-08	-8.36685e-08	-1.13198e-07	-1.52185e-07	-2.03321e-07	-2.69931e-07	-3.56065e-07	-4.66571e-07	-6.07153e-07	-7.84374e-07	-1.00559e-06	-1.27881e-06	-1.61236e-06	-2.01451e-06	-2.49285e-06	-3.0535e-06	-3.70023e-06	-4.43344e-06	-5.24922e-06	-6.13846e-06	-7.08634e-06	-8.07224e-06	-9.0702e-06	-1.00501e-05	-1.09796e-05	-1.18261e-05	-1.25599e-05	-1.31563e-05	-1.3598e-05	-1.38768e-05	-1.39941e-05	-1.39606e-05	-1.37955e-05	-1.35244e-05	-1.31773e-05
19.6	-4.63121e-11	-2.15094e-10	-5.28834e-10	-1.02831e-09	-1.7769e-09	-2.86573e-09	-4.42224e-09	-6.62152e-09	-9.70148e-09	-1.39828e-08	-1.9895e-08	-2.80099e-08	-3.90841e-08	-5.41124e-08	-7.43937e-08	-1.01611e-07	-1.37927e-07	-1.86094e-07	-2.49578e-07	-3.32691e-07	-4.40726e-07	-5.80078e-07	-7.58332e-07	-9.84303e-07	-1.26797e-06	-1.62031e-06	-2.05291e-06	-2.5774e-06	-3.20467e-06	-3.94375e-06	-4.80057e-06	-5.77647e-06	-6.86678e-06	-8.05951e-06	-9.33447e-06	-1.0663e-05	-1.20089e-05	-1.33294e-05	-1.45786e-05	-1.57103e-05	-1.66822e-05	-1.74597e-05	-1.80188e-05	-1.83489e-05	-1.84534e-05	-1.8349e-05	-1.80642e-05	-1.76364e-05	-1.71084e-05
19.4	-5.49493e-11	-2.55141e-10	-6.27047e-10	-1.21874e-09	-2.10509e-09	-3.3941e-09	-5.23733e-09	-7.84385e-09	-1.1499e-08	-1.65892e-08	-2.36345e-08	-3.33312e-08	-4.66055e-08	-6.46822e-08	-8.91706e-08	-1.22169e-07	-1.66392e-07	-2.25318e-07	-3.0336e-07	-4.06051e-07	-5.40234e-07	-7.14249e-07	-9.3808e-07	-1.22343e-06	-1.5837e-06	-2.03377e-06	-2.58953e-06	-3.26722e-06	-4.08223e-06	-5.04772e-06	-6.17277e-06	-7.4603e-06	-8.90496e-06	-1.04911e-05	-1.21916e-05	-1.39669e-05	-1.57665e-05	-1.75306e-05	-1.91944e-05	-2.06928e-05	-2.19661e-05	-2.29659e-05	-2.36598e-05	-2.40345e-05	-2.40968e-05	-2.38727e-05	-2.34044e-05	-2.2746e-05	-2.19586e-05
19.2	-6.43808e-11	-2.98883e-10	-7.34372e-10	-1.42698e-09	-2.46432e-09	-3.97316e-09	-6.13197e-09	-9.18793e-09	-1.34798e-08	-1.94685e-08	-2.77775e-08	-3.92454e-08	-5.49942e-08	-7.6516e-08	-1.05783e-07	-1.45382e-07	-1.98683e-07	-2.70033e-07	-3.64987e-07	-4.90561e-07	-6.55505e-07	-8.70569e-07	-1.14874e-06	-1.50537e-06	-1.95824e-06	-2.52727e-06	-3.23404e-06	-4.10086e-06	-5.14927e-06	-6.39812e-06	-7.86103e-06	-9.54343e-06	-1.14395e-05	-1.35292e-05	-1.57761e-05	-1.81265e-05	-2.05106e-05	-2.2845e-05	-2.50391e-05	-2.70016e-05	-2.86494e-05	-2.99156e-05	-3.07566e-05	-3.11565e-05	-3.11283e-05	-3.0712e-05	-2.99696e-05	-2.89791e-05	-2.78264e-05
19	-7.45126e-11	-3.45888e-10	-8.49763e-10	-1.65103e-09	-2.85123e-09	-4.59763e-09	-7.09832e-09	-1.06425e-08	-1.56283e-08	-2.25996e-08	-3.22957e-08	-4.57159e-08	-6.42043e-08	-8.95581e-08	-1.24166e-07	-1.71183e-07	-2.34742e-07	-3.2021e-07	-4.34497e-07	-5.86392e-07	-7.86945e-07	-1.04984e-06	-1.39175e-06	-1.83259e-06	-2.39561e-06	-3.10717e-06	-3.99617e-06	-5.09285e-06	-6.42693e-06	-8.02501e-06	-9.90707e-06	-1.20824e-05	-1.45451e-05	-1.72699e-05	-2.02087e-05	-2.32889e-05	-2.64148e-05	-2.94717e-05	-3.23335e-05	-3.48737e-05	-3.69771e-05	-3.85527e-05	-3.95425e-05	-3.9929e-05	-3.97353e-05	-3.90222e-05	-3.78808e-05	-3.64217e-05	-3.47649e-05
18.8	-8.52107e-11	-3.95536e-10	-9.71709e-10	-1.88801e-09	-3.26088e-09	-5.25969e-09	-8.1245e-09	-1.21902e-08	-1.79194e-08	-2.59471e-08	-3.71401e-08	-5.26759e-08	-7.41458e-08	-1.03689e-07	-1.44167e-07	-1.99376e-07	-2.74323e-07	-3.75557e-07	-5.11559e-07	-6.932e-07	-9.3425e-07	-1.2519e-06	-1.66727e-06	-2.20582e-06	-2.89756e-06	-3.77689e-06	-4.88193e-06	-6.25312e-06	-7.93083e-06	-9.95195e-06	-1.23452e-05	-1.51256e-05	-1.82879e-05	-2.18007e-05	-2.56012e-05	-2.95925e-05	-3.36449e-05	-3.76016e-05	-4.12894e-05	-4.45342e-05	-4.71787e-05	-4.90997e-05	-5.02223e-05	-5.05286e-05	-5.00583e-05	-4.89033e-05	-4.71948e-05	-4.50891e-05	-4.27517e-05
18.6	-9.63004e-11	-4.47019e-10	-1.09823e-09	-2.13408e-09	-3.68671e-09	-5.94884e-09	-9.19441e-09	-1.38069e-08	-2.03181e-08	-2.94608e-08	-4.22396e-08	-6.00255e-08	-8.46801e-08	-1.18719e-07	-1.65524e-07	-2.2961e-07	-3.16964e-07	-4.35467e-07	-5.95392e-07	-8.10001e-07	-1.09621e-06	-1.47532e-06	-1.9737e-06	-2.62342e-06	-3.46265e-06	-4.53557e-06	-5.89174e-06	-7.58435e-06	-9.66736e-06	-1.2191e-05	-1.51958e-05	-1.87048e-05	-2.27145e-05	-2.71868e-05	-3.20407e-05	-3.71484e-05	-4.23361e-05	-4.73918e-05	-5.20803e-05	-5.6165e-05	-5.94331e-05	-6.17206e-05	-6.29324e-05	-6.30537e-05	-6.21502e-05	-6.0358e-05	-5.78648e-05	-5.48883e-05	-5.16529e-05
18.4	-1.07568e-10	-4.99344e-10	-1.2269e-09	-2.38452e-09	-4.12057e-09	-6.6519e-09	-1.02877e-08	-1.54621e-08	-2.27794e-08	-3.30752e-08	-4.75e-08	-6.76304e-08	-9.56173e-08	-1.34381e-07	-1.87867e-07	-2.61371e-07	-3.61956e-07	-4.98974e-07	-6.84695e-07	-9.35062e-07	-1.27056e-06	-1.71716e-06	-2.30728e-06	-3.08072e-06	-4.08521e-06	-5.37663e-06	-7.01826e-06	-9.07895e-06	-1.16295e-05	-1.47372e-05	-1.84576e-05	-2.28248e-05	-2.7839e-05	-3.34545e-05	-3.95684e-05	-4.60144e-05	-5.25626e-05	-5.893e-05	-6.48013e-05	-6.9859e-05	-7.38195e-05	-7.64681e-05	-7.7687e-05	-7.74705e-05	-7.59228e-05	-7.32425e-05	-6.96939e-05	-6.55752e-05	-6.11865e-05
18.2	-1.18764e-10	-5.51354e-10	-1.35487e-09	-2.63379e-09	-4.55285e-09	-7.35333e-09	-1.13802e-08	-1.71192e-08	-2.52487e-08	-3.67102e-08	-5.28048e-08	-7.53226e-08	-1.06716e-07	-1.50331e-07	-2.10707e-07	-2.93971e-07	-4.08335e-07	-5.64736e-07	-7.77608e-07	-1.06582e-06	-1.4538e-06	-1.9727e-06	-2.66176e-06	-3.56947e-06	-4.75456e-06	-6.28642e-06	-8.24446e-06	-1.07161e-05	-1.37925e-05	-1.75617e-05	-2.20985e-05	-2.74515e-05	-3.36264e-05	-4.05698e-05	-4.8153e-05	-5.61622e-05	-6.42977e-05	-7.21871e-05	-7.94138e-05	-8.55587e-05	-9.02504e-05	-9.32138e-05	-9.4308e-05	-9.35447e-05	-9.10843e-05	-8.72099e-05	-8.22867e-05	-7.67154e-05	-7.08897e-05
18	-1.29611e-10	-6.01759e-10	-1.47895e-09	-2.87568e-09	-4.97274e-09	-8.0355e-09	-1.24443e-08	-1.87361e-08	-2.76632e-08	-4.02729e-08	-5.80178e-08	-8.29037e-08	-1.1769e-07	-1.66155e-07	-2.33449e-07	-3.26557e-07	-4.54888e-07	-6.31033e-07	-8.71706e-07	-1.19889e-06	-1.6412e-06	-2.23542e-06	-3.02816e-06	-4.0775e-06	-5.45437e-06	-7.24327e-06	-9.54195e-06	-1.24591e-05	-1.61098e-05	-2.06066e-05	-2.60479e-05	-3.24999e-05	-3.99768e-05	-4.84169e-05	-5.76614e-05	-6.74395e-05	-7.73663e-05	-8.69594e-05	-9.56776e-05	-0.000102978	-0.000108387	-0.00011156	-0.000112338	-0.000110762	-0.00010707	-0.000101654	-9.50063e-05	-8.76539e-05	-8.01012e-05
17.8	-1.39812e-10	-6.49177e-10	-1.59573e-09	-3.1035e-09	-5.36859e-09	-8.67938e-09	-1.34501e-08	-2.0267e-08	-2.99538e-08	-4.36606e-08	-6.29872e-08	-9.01507e-08	-1.28211e-07	-1.81377e-07	-2.55405e-07	-3.58136e-07	-5.0018e-07	-6.95806e-07	-9.64049e-07	-1.33008e-06	-1.82686e-06	-2.497e-06	-3.39487e-06	-4.58871e-06	-6.16247e-06	-8.21703e-06	-1.08702e-05	-1.42542e-05	-1.85107e-05	-2.37806e-05	-3.01891e-05	-3.78242e-05	-4.67101e-05	-5.67766e-05	-6.78301e-05	-7.95321e-05	-9.13954e-05	-0.000102806	-0.000113073	-0.000121513	-0.000127536	-0.000130735	-0.000130939	-0.000128241	-0.000122973	-0.000115662	-0.000106949	-9.75081e-05	-8.7969e-05
17.6	-1.49063e-10	-6.92188e-10	-1.70171e-09	-3.31038e-09	-5.72835e-09	-9.26519e-09	-1.43664e-08	-2.16641e-08	-3.20481e-08	-4.67646e-08	-6.75517e-08	-9.68253e-08	-1.37931e-07	-1.95484e-07	-2.75822e-07	-3.87608e-07	-5.42615e-07	-7.56739e-07	-1.05129e-06	-1.45457e-06	-2.00384e-06	-2.74756e-06	-3.7479e-06	-5.0834e-06	-6.85135e-06	-9.16959e-06	-1.21768e-05	-1.60302e-05	-2.08999e-05	-2.69574e-05	-3.43575e-05	-4.32122e-05	-5.35573e-05	-6.53128e-05	-7.82441e-05	-9.19332e-05	-0.000105771	-0.000118989	-0.000130727	-0.000140146	-0.000146544	-0.000149472	-0.000148783	-0.000144641	-0.000137491	-0.000127996	-0.000116953	-0.000105199	-9.34982e-05
17.4	-1.57064e-10	-7.29398e-10	-1.79343e-09	-3.48952e-09	-6.04012e-09	-9.77339e-09	-1.51624e-08	-2.28795e-08	-3.38735e-08	-4.94757e-08	-7.15481e-08	-1.02685e-07	-1.46489e-07	-2.07944e-07	-2.93918e-07	-4.13825e-07	-5.80507e-07	-8.11367e-07	-1.12982e-06	-1.56713e-06	-2.16459e-06	-2.9762e-06	-4.07159e-06	-5.53922e-06	-7.48935e-06	-1.00564e-05	-1.33997e-05	-1.77014e-05	-2.31604e-05	-2.99793e-05	-3.83431e-05	-4.83887e-05	-6.01627e-05	-7.35722e-05	-8.83338e-05	-0.000103935	-0.000119624	-0.00013445	-0.000147357	-0.000157349	-0.000163658	-0.000165864	-0.000163912	-0.000158069	-0.000148877	-0.000137097	-0.000123655	-0.000109536	-9.56485e-05
17.2	-1.63537e-10	-7.59506e-10	-1.86766e-09	-3.63459e-09	-6.29276e-09	-1.01856e-08	-1.58087e-08	-2.3868e-08	-3.53609e-08	-5.16899e-08	-7.48204e-08	-1.07497e-07	-1.53538e-07	-2.18243e-07	-3.08928e-07	-4.35655e-07	-6.12184e-07	-8.57225e-07	-1.19604e-06	-1.66244e-06	-2.30133e-06	-3.1716e-06	-4.34954e-06	-5.93254e-06	-8.0426e-06	-1.08293e-05	-1.44709e-05	-1.91728e-05	-2.51605e-05	-3.26659e-05	-4.19025e-05	-5.30294e-05	-6.6101e-05	-8.10053e-05	-9.73994e-05	-0.000114657	-0.000131857	-0.000147818	-0.000161267	-0.000171092	-0.000176559	-0.000177411	-0.000173811	-0.000166171	-0.000155052	-0.000141207	-0.000125611	-0.000109355	-9.34859e-05
17	-1.68238e-10	-7.8137e-10	-1.92158e-09	-3.73999e-09	-6.47644e-09	-1.04855e-08	-1.62797e-08	-2.45897e-08	-3.64491e-08	-5.33143e-08	-7.72285e-08	-1.1105e-07	-1.58765e-07	-2.25912e-07	-3.20155e-07	-4.52058e-07	-6.36101e-07	-8.92021e-07	-1.24653e-06	-1.7355e-06	-2.40668e-06	-3.32292e-06	-4.56591e-06	-6.2403e-06	-8.47771e-06	-1.14402e-05	-1.53219e-05	-2.03473e-05	-2.67645e-05	-3.48294e-05	-4.47787e-05	-5.67882e-05	-7.0913e-05	-8.70135e-05	-0.000104673	-0.000123131	-0.000141242	-0.000157554	-0.00017058	-0.00017911	-0.000182517	-0.000181013	-0.000175362	-0.000166215	-0.000153879	-0.000138722	-0.000121604	-0.000103753	-8.63731e-05
16.8	-1.70969e-10	-7.94074e-10	-1.95291e-09	-3.80125e-09	-6.58325e-09	-1.06602e-08	-1.65545e-08	-2.50119e-08	-3.70884e-08	-5.42731e-08	-7.8658e-08	-1.13173e-07	-1.6191e-07	-2.30561e-07	-3.27015e-07	-4.62163e-07	-6.50958e-07	-9.13813e-07	-1.27841e-06	-1.78201e-06	-2.47427e-06	-3.42073e-06	-4.70679e-06	-6.44209e-06	-8.76493e-06	-1.1846e-05	-1.58904e-05	-2.11361e-05	-2.78465e-05	-3.62938e-05	-4.67291e-05	-5.93352e-05	-7.41587e-05	-9.10212e-05	-0.000109419	-0.000128427	-0.000146631	-0.00016229	-0.0001736	-0.000179056	-0.000178405	-0.000173097	-0.000165086	-0.00015529	-0.000143309	-0.000128453	-0.000111015	-9.24013e-05	-7.41921e-05
16.6	-1.71594e-10	-7.96981e-10	-1.96007e-09	-3.81524e-09	-6.6077e-09	-1.07004e-08	-1.66186e-08	-2.5112e-08	-3.72437e-08	-5.4513e-08	-7.9028e-08	-1.13744e-07	-1.62789e-07	-2.31912e-07	-3.2909e-07	-4.6534e-07	-6.55804e-07	-9.21175e-07	-1.28954e-06	-1.79875e-06	-2.4993e-06	-3.45791e-06	-4.76162e-06	-6.52231e-06	-8.88128e-06	-1.20131e-05	-1.61278e-05	-2.1469e-05	-2.83064e-05	-3.69178e-05	-4.75571e-05	-6.04023e-05	-7.54801e-05	-9.25642e-05	-0.000111055	-0.000129841	-0.000147243	-0.000161171	-0.000169197	-0.000169538	-0.00016313	-0.000153338	-0.000143211	-0.000133619	-0.000123338	-0.000110417	-9.41187e-05	-7.57788e-05	-5.75174e-05
16.4	-1.70048e-10	-7.89778e-10	-1.94228e-09	-3.78042e-09	-6.54705e-09	-1.06017e-08	-1.64646e-08	-2.48788e-08	-3.68975e-08	-5.4007e-08	-7.82974e-08	-1.12699e-07	-1.61305e-07	-2.29821e-07	-3.26159e-07	-4.61252e-07	-6.5013e-07	-9.13335e-07	-1.27875e-06	-1.78396e-06	-2.4791e-06	-3.43043e-06	-4.72436e-06	-6.47195e-06	-8.81337e-06	-1.19217e-05	-1.60049e-05	-2.13037e-05	-2.80835e-05	-3.66155e-05	-4.71429e-05	-5.98264e-05	-7.46623e-05	-9.13725e-05	-0.000109266	-0.000127066	-0.000142872	-0.000154164	-0.000157824	-0.000152397	-0.000140646	-0.000127433	-0.000115996	-0.000106766	-9.80123e-05	-8.71211e-05	-7.25309e-05	-5.52173e-05	-3.76153e-05
16.2	-1.66335e-10	-7.72496e-10	-1.89962e-09	-3.69695e-09	-6.40159e-09	-1.03645e-08	-1.60933e-08	-2.43131e-08	-3.60513e-08	-5.27573e-08	-7.64688e-08	-1.10041e-07	-1.57464e-07	-2.2429e-07	-3.18223e-07	-4.49897e-07	-6.33924e-07	-8.90261e-07	-1.24598e-06	-1.73751e-06	-2.41345e-06	-3.33789e-06	-4.59432e-06	-6.28984e-06	-8.55933e-06	-1.15689e-05	-1.55172e-05	-2.06332e-05	-2.71672e-05	-3.53714e-05	-4.54656e-05	-5.75808e-05	-7.16769e-05	-8.74281e-05	-0.000104077	-0.00012025	-0.000133924	-0.000142262	-0.00014187	-0.000132128	-0.000117214	-0.000102396	-9.03969e-05	-8.11252e-05	-7.2696e-05	-6.25246e-05	-4.89398e-05	-3.27144e-05	-1.62337e-05
16	-1.6054e-10	-7.4552e-10	-1.83304e-09	-3.56672e-09	-6.17465e-09	-9.99425e-09	-1.55135e-08	-2.34287e-08	-3.47259e-08	-5.07954e-08	-7.35895e-08	-1.05842e-07	-1.51369e-07	-2.15475e-07	-3.05511e-07	-4.31613e-07	-6.07684e-07	-8.52685e-07	-1.19229e-06	-1.66098e-06	-2.30465e-06	-3.18366e-06	-4.37641e-06	-5.98311e-06	-8.12946e-06	-1.09694e-05	-1.46859e-05	-1.94879e-05	-2.56007e-05	-3.32469e-05	-4.26113e-05	-5.37873e-05	-6.66963e-05	-8.09781e-05	-9.58533e-05	-0.000109948	-0.000121277	-0.000127047	-0.000124119	-0.000112511	-9.67361e-05	-8.16695e-05	-6.94252e-05	-5.95753e-05	-5.03001e-05	-3.94268e-05	-2.57929e-05	-1.03594e-05	4.76121e-06
15.8	-1.52815e-10	-7.09571e-10	-1.74433e-09	-3.39327e-09	-5.87247e-09	-9.50142e-09	-1.47417e-08	-2.22512e-08	-3.29607e-08	-4.81807e-08	-6.97492e-08	-1.00236e-07	-1.43221e-07	-2.03675e-07	-2.8847e-07	-4.07062e-07	-5.72392e-07	-8.02063e-07	-1.11984e-06	-1.55756e-06	-2.1574e-06	-2.97465e-06	-4.08078e-06	-5.56665e-06	-7.54547e-06	-1.01548e-05	-1.35566e-05	-1.79332e-05	-2.34776e-05	-3.03741e-05	-3.87657e-05	-4.87034e-05	-6.00731e-05	-7.24994e-05	-8.52275e-05	-9.69833e-05	-0.000105988	-0.000109873	-0.000106092	-9.47505e-05	-7.97019e-05	-6.50742e-05	-5.25737e-05	-4.17021e-05	-3.08886e-05	-1.85875e-05	-4.45252e-06	1.02191e-05	2.37665e-05
15.6	-1.43379e-10	-6.65671e-10	-1.63605e-09	-3.18161e-09	-5.50392e-09	-8.9006e-09	-1.38012e-08	-2.08169e-08	-3.08113e-08	-4.49978e-08	-6.5075e-08	-9.34127e-08	-1.33305e-07	-1.89315e-07	-2.67731e-07	-3.77184e-07	-5.29446e-07	-7.4047e-07	-1.03172e-06	-1.43179e-06	-1.97841e-06	-2.72076e-06	-3.72198e-06	-5.06174e-06	-6.83841e-06	-9.17023e-06	-1.21944e-05	-1.60625e-05	-2.09306e-05	-2.69405e-05	-3.41899e-05	-4.26877e-05	-5.2291e-05	-6.26274e-05	-7.30051e-05	-8.232e-05	-8.90933e-05	-9.15562e-05	-8.79001e-05	-7.80136e-05	-6.45357e-05	-5.06474e-05	-3.7814e-05	-2.57199e-05	-1.32722e-05	2.76149e-07	1.44774e-05	2.79578e-05	3.96799e-05
15.4	-1.32507e-10	-6.15097e-10	-1.51135e-09	-2.938e-09	-5.07999e-09	-8.21002e-09	-1.27209e-08	-1.91709e-08	-2.83465e-08	-4.13507e-08	-5.97235e-08	-8.56076e-08	-1.21972e-07	-1.72917e-07	-2.44072e-07	-3.43134e-07	-4.80556e-07	-6.7044e-07	-9.31654e-07	-1.2892e-06	-1.77585e-06	-2.43398e-06	-3.31757e-06	-4.49402e-06	-6.04555e-06	-8.06954e-06	-1.06767e-05	-1.39864e-05	-1.81161e-05	-2.31648e-05	-2.91862e-05	-3.61511e-05	-4.38967e-05	-5.20677e-05	-6.0057e-05	-6.69571e-05	-7.16015e-05	-7.27477e-05	-6.92754e-05	-6.09575e-05	-4.92288e-05	-3.6212e-05	-2.31466e-05	-1.00797e-05	3.392e-06	1.72073e-05	3.04981e-05	4.22369e-05	5.19692e-05
15.2	-1.2051e-10	-5.59309e-10	-1.37386e-09	-2.66958e-09	-4.61326e-09	-7.45041e-09	-1.1534e-08	-1.73643e-08	-2.56444e-08	-3.73575e-08	-5.3872e-08	-7.7085e-08	-1.09616e-07	-1.55066e-07	-2.1836e-07	-3.06196e-07	-4.27624e-07	-5.94779e-07	-8.2379e-07	-1.13588e-06	-1.55862e-06	-2.12734e-06	-2.88654e-06	-3.89105e-06	-5.2067e-06	-6.90989e-06	-9.08519e-06	-1.18201e-05	-1.51957e-05	-1.92709e-05	-2.40605e-05	-2.95042e-05	-3.54286e-05	-4.15058e-05	-4.72183e-05	-5.18474e-05	-5.45066e-05	-5.43164e-05	-5.06163e-05	-4.32475e-05	-3.28887e-05	-2.07674e-05	-7.86813e-06	5.37656e-06	1.87026e-05	3.15504e-05	4.31242e-05	5.28701e-05	6.0626e-05
15	-1.07726e-10	-4.99883e-10	-1.22749e-09	-2.38404e-09	-4.11722e-09	-6.64401e-09	-1.02755e-08	-1.54514e-08	-2.27879e-08	-3.31432e-08	-4.77073e-08	-6.81232e-08	-9.66491e-08	-1.36373e-07	-1.91497e-07	-2.677e-07	-3.72605e-07	-5.16358e-07	-7.12334e-07	-9.7797e-07	-1.33569e-06	-1.81386e-06	-2.44771e-06	-3.27991e-06	-4.3606e-06	-5.74635e-06	-7.49736e-06	-9.6723e-06	-1.23195e-05	-1.54638e-05	-1.90881e-05	-2.31102e-05	-2.7355e-05	-3.15286e-05	-3.52003e-05	-3.78092e-05	-3.87045e-05	-3.72609e-05	-3.3055e-05	-2.60168e-05	-1.65207e-05	-5.29543e-06	6.87271e-06	1.93248e-05	3.14517e-05	4.26128e-05	5.22638e-05	6.01037e-05	6.60304e-05
14.8	-9.45015e-11	-4.38428e-10	-1.07622e-09	-2.0892e-09	-3.60562e-09	-5.8134e-09	-8.98121e-09	-1.34875e-08	-1.98605e-08	-2.88328e-08	-4.14158e-08	-5.89984e-08	-8.34792e-08	-1.17439e-07	-1.64365e-07	-2.28937e-07	-3.17385e-07	-4.37926e-07	-6.01282e-07	-8.21267e-07	-1.11541e-06	-1.50554e-06	-2.01827e-06	-2.68505e-06	-3.54179e-06	-4.62732e-06	-5.9805e-06	-7.63523e-06	-9.61277e-06	-1.19108e-05	-1.44891e-05	-1.72523e-05	-2.00319e-05	-2.2571e-05	-2.45183e-05	-2.54425e-05	-2.48742e-05	-2.23836e-05	-1.76934e-05	-1.0784e-05	-1.93288e-06	8.33256e-06	1.93524e-05	3.04475e-05	4.09785e-05	5.03947e-05	5.82963e-05	6.44534e-05	6.87738e-05
14.6	-8.11735e-11	-3.76522e-10	-9.23945e-10	-1.7927e-09	-3.09179e-09	-4.98043e-09	-7.68548e-09	-1.15252e-08	-1.69417e-08	-2.45454e-08	-3.51737e-08	-4.99701e-08	-7.04869e-08	-9.88189e-08	-1.37773e-07	-1.91083e-07	-2.63669e-07	-3.61945e-07	-4.94174e-07	-6.70843e-07	-9.05025e-07	-1.21267e-06	-1.61269e-06	-2.12673e-06	-2.77837e-06	-3.59141e-06	-4.58702e-06	-5.77919e-06	-7.16824e-06	-8.7321e-06	-1.04157e-05	-1.2119e-05	-1.36859e-05	-1.48972e-05	-1.54721e-05	-1.50849e-05	-1.34014e-05	-1.01372e-05	-5.12838e-06	1.60177e-06	9.81335e-06	1.90749e-05	2.88315e-05	3.8488e-05	4.74851e-05	5.53585e-05	6.17729e-05	6.65224e-05	6.9492e-05
14.4	-6.80588e-11	-3.15636e-10	-7.743e-10	-1.50165e-09	-2.5881e-09	-4.16527e-09	-6.41993e-09	-9.6128e-09	-1.41042e-08	-2.03883e-08	-2.91389e-08	-4.12689e-08	-5.80077e-08	-8.09988e-08	-1.12423e-07	-1.55146e-07	-2.12897e-07	-2.90468e-07	-3.93924e-07	-5.30809e-07	-7.10298e-07	-9.43248e-07	-1.24203e-06	-1.62006e-06	-2.09076e-06	-2.66586e-06	-3.35267e-06	-4.15017e-06	-5.04373e-06	-5.99846e-06	-6.95164e-06	-7.80508e-06	-8.41911e-06	-8.61077e-06	-8.15948e-06	-6.82378e-06	-4.37127e-06	-6.20953e-07	4.50885e-06	1.09597e-05	1.85134e-05	2.68079e-05	3.53833e-05	4.37448e-05	5.14243e-05	5.80272e-05	6.32519e-05	6.68801e-05	6.87322e-05
14.2	-5.54397e-11	-2.57081e-10	-6.30514e-10	-1.22233e-09	-2.10547e-09	-3.38564e-09	-5.21214e-09	-7.79214e-09	-1.14101e-08	-1.64531e-08	-2.34448e-08	-3.30879e-08	-4.63189e-08	-6.43752e-08	-8.88772e-08	-1.21923e-07	-1.66194e-07	-2.25069e-07	-3.02718e-07	-4.04177e-07	-5.35343e-07	-7.0285e-07	-9.13734e-07	-1.1748e-06	-1.49155e-06	-1.86649e-06	-2.29676e-06	-2.77086e-06	-3.26448e-06	-3.73571e-06	-4.11991e-06	-4.32523e-06	-4.23013e-06	-3.6848e-06	-2.51853e-06	-5.55033e-07	2.3637e-06	6.34669e-06	1.14216e-05	1.75091e-05	2.44122e-05	3.1828e-05	3.93805e-05	4.66646e-05	5.32892e-05	5.8907e-05	6.32215e-05	6.59704e-05	6.68981e-05
14	-4.3556e-11	-2.0197e-10	-4.95312e-10	-9.60043e-10	-1.65302e-09	-2.65625e-09	-4.08484e-09	-6.09736e-09	-8.90968e-09	-1.28129e-08	-1.81965e-08	-2.55767e-08	-3.56322e-08	-4.92456e-08	-6.75515e-08	-9.1988e-08	-1.24347e-07	-1.66815e-07	-2.21989e-07	-2.92847e-07	-3.82633e-07	-4.94622e-07	-6.31689e-07	-7.95608e-07	-9.8599e-07	-1.19877e-06	-1.42414e-06	-1.64394e-06	-1.82856e-06	-1.93348e-06	-1.89617e-06	-1.63374e-06	-1.04273e-06	-2.16612e-09	1.61879e-06	3.94765e-06	7.0901e-06	1.11079e-05	1.59969e-05	2.16714e-05	2.79582e-05	3.46063e-05	4.13087e-05	4.77312e-05	5.35385e-05	5.84092e-05	6.20337e-05	6.40988e-05	6.42613e-05
13.8	-3.25983e-11	-1.51185e-10	-3.7085e-10	-7.18932e-10	-1.23786e-09	-1.98845e-09	-3.05538e-09	-4.55417e-09	-6.64038e-09	-9.52106e-09	-1.3469e-08	-1.88399e-08	-2.60917e-08	-3.5806e-08	-4.87094e-08	-6.56911e-08	-8.78109e-08	-1.16288e-07	-1.52459e-07	-1.97676e-07	-2.5313e-07	-3.19544e-07	-3.96704e-07	-4.8276e-07	-5.73237e-07	-6.59712e-07	-7.28122e-07	-7.5672e-07	-7.13811e-07	-5.55482e-07	-2.23765e-07	3.54179e-07	1.26505e-06	2.60576e-06	4.47629e-06	6.96892e-06	1.01541e-05	1.40645e-05	1.86807e-05	2.39205e-05	2.96361e-05	3.5621e-05	4.16227e-05	4.73601e-05	5.25356e-05	5.68397e-05	5.99424e-05	6.14787e-05	6.10247e-05
13.6	-2.27056e-11	-1.05366e-10	-2.58684e-10	-5.01975e-10	-8.65026e-10	-1.39016e-09	-2.13561e-09	-3.17978e-09	-4.62645e-09	-6.6111e-09	-9.30807e-09	-1.29382e-08	-1.77763e-08	-2.41565e-08	-3.24736e-08	-4.31755e-08	-5.6741e-08	-7.36339e-08	-9.42195e-08	-1.18625e-07	-1.46522e-07	-1.76798e-07	-2.07083e-07	-2.33094e-07	-2.47757e-07	-2.4009e-07	-1.93847e-07	-8.59735e-08	1.14998e-07	4.50384e-07	9.72277e-07	1.74349e-06	2.836e-06	4.32725e-06	6.29406e-06	8.80401e-06	1.19048e-05	1.56132e-05	1.99046e-05	2.47062e-05	2.98952e-05	3.5302e-05	4.0717e-05	4.5898e-05	5.05736e-05	5.44393e-05	5.71458e-05	5.82845e-05	5.73703e-05
13.4	-1.3966e-11	-6.49158e-11	-1.59778e-10	-3.10984e-10	-5.37506e-10	-8.65914e-10	-1.3321e-09	-1.98322e-09	-2.87987e-09	-4.09825e-09	-5.73186e-09	-7.89206e-09	-1.07063e-08	-1.43118e-08	-1.8843e-08	-2.4406e-08	-3.10373e-08	-3.86348e-08	-4.68518e-08	-5.49379e-08	-6.15073e-08	-6.42124e-08	-5.92978e-08	-4.10096e-08	-8.43402e-10	7.33748e-08	1.98551e-07	3.97466e-07	6.99877e-07	1.14338e-06	1.77377e-06	2.64453e-06	3.81511e-06	5.34765e-06	7.3019e-06	9.72861e-06	1.26616e-05	1.61096e-05	2.00491e-05	2.44196e-05	2.91207e-05	3.40135e-05	3.89219e-05	4.36338e-05	4.78974e-05	5.1413e-05	5.38195e-05	5.4682e-05	5.34828e-05
13.2	-6.41919e-12	-3.00128e-11	-7.45437e-11	-1.46685e-10	-2.56395e-10	-4.172e-10	-6.46579e-10	-9.66169e-10	-1.40157e-09	-1.98137e-09	-2.73484e-09	-3.68728e-09	-4.85175e-09	-6.21499e-09	-7.71483e-09	-9.20461e-09	-1.03993e-08	-1.07952e-08	-9.55427e-09	-5.33925e-09	3.91362e-09	2.13018e-08	5.13596e-08	1.00572e-07	1.78003e-07	2.96038e-07	4.71198e-07	7.24975e-07	1.08457e-06	1.58337e-06	2.26102e-06	3.16267e-06	4.33742e-06	5.8355e-06	7.70428e-06	9.98314e-06	1.26977e-05	1.58538e-05	1.94321e-05	2.33842e-05	2.76299e-05	3.20553e-05	3.65117e-05	4.08114e-05	4.47208e-05	4.79492e-05	5.01358e-05	5.08413e-05	4.95477e-05
13	-6.15226e-14	-6.33372e-13	-2.89598e-12	-8.83953e-12	-2.11277e-11	-4.27872e-11	-7.66004e-11	-1.23999e-10	-1.83142e-10	-2.45727e-10	-2.91826e-10	-2.81747e-10	-1.43479e-10	2.46309e-10	1.09053e-09	2.713e-09	5.61784e-09	1.05736e-08	1.87298e-08	3.17763e-08	5.21562e-08	8.33429e-08	1.30194e-07	1.99384e-07	2.99927e-07	4.43757e-07	6.4635e-07	9.27329e-07	1.31095e-06	1.82636e-06	2.50746e-06	3.39223e-06	4.52128e-06	5.93566e-06	7.67369e-06	9.76718e-06	1.2237e-05	1.50888e-05	1.83085e-05	2.18592e-05	2.56774e-05	2.96707e-05	3.37131e-05	3.76392e-05	4.12348e-05	4.4225e-05	4.62634e-05	4.69281e-05	4.57305e-05
12.8	5.14747e-12	2.34166e-11	5.56672e-11	1.03596e-10	1.70253e-10	2.60773e-10	3.83697e-10	5.53e-10	7.9119e-10	1.13399e-09	1.6373e-09	2.38755e-09	3.51662e-09	5.22358e-09	7.80543e-09	1.17005e-08	1.75488e-08	2.62744e-08	3.91966e-08	5.81779e-08	8.58148e-08	1.25682e-07	1.82635e-07	2.6317e-07	3.75843e-07	5.31731e-07	7.449e-07	1.03284e-06	1.41678e-06	1.92183e-06	2.57677e-06	3.41345e-06	4.46562e-06	5.76717e-06	7.34979e-06	9.24008e-06	1.14563e-05	1.4005e-05	1.68774e-05	2.00466e-05	2.34637e-05	2.70542e-05	3.07123e-05	3.42942e-05	3.76077e-05	4.04017e-05	4.2357e-05	4.30872e-05	4.21546e-05
12.6	9.27786e-12	4.24679e-11	1.01981e-10	1.92304e-10	3.20787e-10	4.98644e-10	7.42763e-10	1.07832e-09	1.54262e-09	2.19064e-09	3.10305e-09	4.39759e-09	6.24515e-09	8.8923e-09	1.26924e-08	1.81486e-08	2.59713e-08	3.7156e-08	5.30854e-08	7.56611e-08	1.07472e-07	1.52004e-07	2.13891e-07	2.99213e-07	4.15834e-07	5.73753e-07	7.85466e-07	1.06628e-06	1.43452e-06	1.9116e-06	2.52183e-06	3.29189e-06	4.24994e-06	5.42428e-06	6.8416e-06	8.52482e-06	1.04906e-05	1.27468e-05	1.52896e-05	1.81005e-05	2.11429e-05	2.43579e-05	2.76584e-05	3.09221e-05	3.3982e-05	3.66167e-05	3.85446e-05	3.94266e-05	3.88884e-05
12.4	1.24218e-11	5.69524e-11	1.37125e-10	2.59432e-10	4.3429e-10	6.77198e-10	1.01083e-09	1.46799e-09	2.09582e-09	2.96177e-09	4.162e-09	5.83306e-09	8.16801e-09	1.14386e-08	1.60252e-08	2.24572e-08	3.14668e-08	4.40589e-08	6.16024e-08	8.59459e-08	1.19562e-07	1.65721e-07	2.28707e-07	3.14049e-07	4.28796e-07	5.8179e-07	7.8394e-07	1.04845e-06	1.39098e-06	1.82965e-06	2.38492e-06	3.07914e-06	3.93591e-06	4.97908e-06	6.23145e-06	7.71319e-06	9.43997e-06	1.14209e-05	1.36562e-05	1.61346e-05	1.88299e-05	2.16969e-05	2.46663e-05	2.76371e-05	3.04694e-05	3.29761e-05	3.4919e-05	3.60132e-05	3.59479e-05
12.2	1.4686e-11	6.73692e-11	1.62337e-10	3.07424e-10	5.15067e-10	8.03538e-10	1.19917e-09	1.73943e-09	2.47726e-09	3.48708e-09	4.87315e-09	6.78095e-09	9.4127e-09	1.30482e-08	1.80729e-08	2.50144e-08	3.45912e-08	4.77745e-08	6.58679e-08	9.0606e-08	1.24277e-07	1.69868e-07	2.31237e-07	3.13307e-07	4.22278e-07	5.65841e-07	7.53391e-07	9.96199e-07	1.30752e-06	1.70263e-06	2.19868e-06	2.81442e-06	3.56969e-06	4.48476e-06	5.57931e-06	6.87133e-06	8.3757e-06	1.01026e-05	1.20556e-05	1.42292e-05	1.66063e-05	1.9154e-05	2.1819e-05	2.45219e-05	2.715e-05	2.95523e-05	3.15357e-05	3.28707e-05	3.33075e-05
12	1.61854e-11	7.42531e-11	1.78942e-10	3.38873e-10	5.67648e-10	8.85076e-10	1.31942e-09	1.91046e-09	2.7137e-09	3.80627e-09	5.29481e-09	7.32626e-09	1.01023e-08	1.38983e-08	1.90888e-08	2.61805e-08	3.58543e-08	4.90194e-08	6.68818e-08	9.10271e-08	1.23523e-07	1.67039e-07	2.24985e-07	3.01669e-07	4.02463e-07	5.33972e-07	7.04202e-07	9.22689e-07	1.20059e-06	1.55072e-06	1.98744e-06	2.52648e-06	3.1846e-06	3.97909e-06	4.9271e-06	6.04481e-06	7.34638e-06	8.84274e-06	1.05401e-05	1.24378e-05	1.45264e-05	1.67837e-05	1.91715e-05	2.16302e-05	2.40741e-05	2.63866e-05	2.84189e-05	2.99934e-05	3.09175e-05
11.8	1.70367e-11	7.81476e-11	1.88276e-10	3.5639e-10	5.96568e-10	9.2918e-10	1.38307e-09	1.99848e-09	2.83107e-09	3.95741e-09	5.48231e-09	7.54876e-09	1.03509e-08	1.41512e-08	1.93029e-08	2.62787e-08	3.57072e-08	4.84197e-08	6.5507e-08	8.83892e-08	1.189e-07	1.59385e-07	2.12813e-07	2.82902e-07	3.74251e-07	4.92478e-07	6.44344e-07	8.37866e-07	1.08239e-06	1.38863e-06	1.76861e-06	2.23554e-06	2.80361e-06	3.48765e-06	4.30266e-06	5.26326e-06	6.38291e-06	7.67302e-06	9.14176e-06	1.07926e-05	1.26221e-05	1.46178e-05	1.67546e-05	1.89913e-05	2.12664e-05	2.34955e-05	2.55695e-05	2.73581e-05	2.87185e-05
11.6	1.73542e-11	7.95822e-11	1.91642e-10	3.62502e-10	6.06189e-10	9.42893e-10	1.40102e-09	2.0199e-09	2.85357e-09	3.9757e-09	5.48634e-09	7.52078e-09	1.02611e-08	1.39513e-08	1.89168e-08	2.5589e-08	3.45368e-08	4.65056e-08	6.24647e-08	8.36656e-08	1.1171e-07	1.48632e-07	1.96983e-07	2.59938e-07	3.41399e-07	4.46103e-07	5.79724e-07	7.48968e-07	9.61639e-07	1.22667e-06	1.55413e-06	1.95512e-06	2.4417e-06	3.02661e-06	3.72304e-06	4.54421e-06	5.50288e-06	6.61068e-06	7.87725e-06	9.30911e-06	1.09082e-05	1.26698e-05	1.45804e-05	1.66146e-05	1.87325e-05	2.08774e-05	2.29749e-05	2.4935e-05	2.66579e-05
11.4	1.72454e-11	7.90556e-11	1.90259e-10	3.59569e-10	6.00572e-10	9.32727e-10	1.38326e-09	1.98967e-09	2.80307e-09	3.89271e-09	5.35193e-09	7.30598e-09	9.92214e-09	1.34228e-08	1.81023e-08	2.43475e-08	3.2665e-08	4.37127e-08	5.83401e-08	7.76354e-08	1.02981e-07	1.3612e-07	1.79227e-07	2.34987e-07	3.06686e-07	3.98292e-07	5.14545e-07	6.61033e-07	8.44252e-07	1.07165e-06	1.35166e-06	1.69362e-06	2.10778e-06	2.60516e-06	3.19736e-06	3.89636e-06	4.71418e-06	5.66245e-06	6.75182e-06	7.99117e-06	9.38655e-06	1.09398e-05	1.26468e-05	1.44956e-05	1.64643e-05	1.85195e-05	2.06156e-05	2.2696e-05	2.46966e-05
11.2	1.68089e-11	7.7023e-11	1.85238e-10	3.49733e-10	5.83378e-10	9.04529e-10	1.33874e-09	1.92102e-09	2.69879e-09	3.73593e-09	5.11793e-09	6.95874e-09	9.40952e-09	1.26698e-08	1.70017e-08	2.27475e-08	3.03519e-08	4.03888e-08	5.35936e-08	7.09027e-08	9.34977e-08	1.22859e-07	1.60823e-07	2.09648e-07	2.72082e-07	3.51436e-07	4.51652e-07	5.77374e-07	7.34004e-07	9.27752e-07	1.16566e-06	1.45564e-06	1.8064e-06	2.22748e-06	2.72912e-06	3.32216e-06	4.01788e-06	4.8277e-06	5.7629e-06	6.83404e-06	8.05033e-06	9.41867e-06	1.09425e-05	1.26207e-05	1.44457e-05	1.6403e-05	1.84702e-05	2.06177e-05	2.28103e-05
11	1.6132e-11	7.38884e-11	1.77565e-10	3.34885e-10	5.57825e-10	8.634e-10	1.2752e-09	1.82535e-09	2.55718e-09	3.52866e-09	4.81698e-09	6.52432e-09	8.78541e-09	1.17769e-08	1.57295e-08	2.09423e-08	2.78015e-08	3.68024e-08	4.8576e-08	6.39203e-08	8.38375e-08	1.09576e-07	1.42676e-07	1.85027e-07	2.38918e-07	3.07099e-07	3.92841e-07	4.99997e-07	6.33055e-07	7.97191e-07	9.98313e-07	1.24309e-06	1.53899e-06	1.89425e-06	2.31794e-06	2.81985e-06	3.41049e-06	4.10097e-06	4.9028e-06	5.82767e-06	6.88702e-06	8.09153e-06	9.45045e-06	1.09707e-05	1.26563e-05	1.45071e-05	1.65188e-05	1.86829e-05	2.09876e-05
10.8	1.52906e-11	7.00007e-11	1.68086e-10	3.16644e-10	5.2666e-10	8.13679e-10	1.19916e-09	1.71222e-09	2.39188e-09	3.29012e-09	4.47573e-09	6.0393e-09	8.09951e-09	1.08111e-08	1.4375e-08	1.905e-08	2.51686e-08	3.31546e-08	4.35447e-08	5.70147e-08	7.44084e-08	9.67725e-08	1.25394e-07	1.61845e-07	2.08025e-07	2.66214e-07	3.39121e-07	4.2994e-07	5.424e-07	6.80818e-07	8.50153e-07	1.05605e-06	1.3049e-06	1.60387e-06	1.96096e-06	2.38501e-06	2.88577e-06	3.47388e-06	4.16084e-06	4.95891e-06	5.88101e-06	6.94045e-06	8.1506e-06	9.52447e-06	1.10742e-05	1.28108e-05	1.47435e-05	1.68799e-05	1.92262e-05
10.6	1.43482e-11	6.56531e-11	1.57511e-10	2.96365e-10	4.92167e-10	7.58948e-10	1.11601e-09	1.58941e-09	2.21394e-09	3.03569e-09	4.11534e-09	5.53237e-09	7.39038e-09	9.82369e-09	1.30056e-08	1.71586e-08	2.25664e-08	2.95891e-08	3.86806e-08	5.04092e-08	6.54823e-08	8.47731e-08	1.09353e-07	1.40524e-07	1.79862e-07	2.29251e-07	2.90935e-07	3.67559e-07	4.62225e-07	5.78537e-07	7.20666e-07	8.93402e-07	1.10222e-06	1.35336e-06	1.65388e-06	2.01176e-06	2.43598e-06	2.93662e-06	3.5249e-06	4.2133e-06	5.0155e-06	5.94647e-06	7.0223e-06	8.26016e-06	9.67803e-06	1.12946e-05	1.3129e-05	1.52008e-05	1.75299e-05
10.4	1.33571e-11	6.10851e-11	1.46419e-10	2.75147e-10	4.5619e-10	7.02086e-10	1.03002e-09	1.4631e-09	2.03203e-09	2.77731e-09	3.75202e-09	5.0253e-09	6.68683e-09	8.85232e-09	1.16703e-08	1.53304e-08	2.00736e-08	2.62038e-08	3.41027e-08	4.42465e-08	5.72251e-08	7.37648e-08	9.4754e-08	1.21271e-07	1.54618e-07	1.96353e-07	2.48332e-07	3.12749e-07	3.92183e-07	4.89653e-07	6.0867e-07	7.53304e-07	9.28263e-07	1.13897e-06	1.39167e-06	1.69353e-06	2.05279e-06	2.47888e-06	2.98259e-06	3.57621e-06	4.27372e-06	5.09088e-06	6.0454e-06	7.157e-06	8.44744e-06	9.94059e-06	1.16624e-05	1.36406e-05	1.59052e-05
10.2	1.23584e-11	5.64861e-11	1.35267e-10	2.53853e-10	4.20171e-10	6.45327e-10	9.44491e-10	1.33798e-09	1.85269e-09	2.52393e-09	3.39776e-09	4.53392e-09	6.00951e-09	7.92357e-09	1.04026e-08	1.36074e-08	1.77413e-08	2.30599e-08	2.98828e-08	3.86071e-08	4.97235e-08	6.38344e-08	8.16749e-08	1.04137e-07	1.32295e-07	1.67437e-07	2.111e-07	2.65104e-07	3.316e-07	4.13115e-07	5.12615e-07	6.33567e-07	7.80018e-07	9.56693e-07	1.1691e-06	1.42368e-06	1.72792e-06	2.09058e-06	2.52187e-06	3.03366e-06	3.63976e-06	4.35611e-06	5.20111e-06	6.19577e-06	7.36403e-06	8.73283e-06	1.03323e-05	1.21959e-05	1.436e-05
10	1.13839e-11	5.20008e-11	1.24402e-10	2.33136e-10	3.85194e-10	5.90341e-10	8.61868e-10	1.21752e-09	1.68068e-09	2.28193e-09	3.06099e-09	4.06916e-09	5.37236e-09	7.05486e-09	9.22388e-09	1.20151e-08	1.55995e-08	2.0191e-08	2.60563e-08	3.35258e-08	4.30064e-08	5.49969e-08	7.01049e-08	8.90667e-08	1.1277e-07	1.4228e-07	1.78869e-07	2.24051e-07	2.7962e-07	3.477e-07	4.30798e-07	5.31872e-07	6.54409e-07	8.02524e-07	9.81079e-07	1.19582e-06	1.45354e-06	1.76229e-06	2.1316e-06	2.57274e-06	3.09903e-06	3.72611e-06	4.47235e-06	5.35914e-06	6.41124e-06	7.6571e-06	9.12911e-06	1.08637e-05	1.29016e-05
9.8	1.04564e-11	4.77343e-11	1.14074e-10	2.13467e-10	3.52037e-10	5.38313e-10	7.83867e-10	1.10409e-09	1.51922e-09	2.05557e-09	2.74722e-09	3.63798e-09	4.78394e-09	6.25648e-09	8.14609e-09	1.05668e-08	1.36619e-08	1.76098e-08	2.26326e-08	2.90045e-08	3.70624e-08	4.72187e-08	5.99753e-08	7.59402e-08	9.58467e-08	1.20576e-07	1.51184e-07	1.88931e-07	2.35317e-07	2.9213e-07	3.61495e-07	4.45938e-07	5.48467e-07	6.72667e-07	8.22819e-07	1.00404e-06	1.22245e-06	1.4854e-06	1.80168e-06	2.18183e-06	2.63845e-06	3.18655e-06	3.84394e-06	4.63165e-06	5.57435e-06	6.70073e-06	8.04387e-06	9.64153e-06	1.15362e-05
9.6	9.59187e-12	4.37585e-11	1.04456e-10	1.95165e-10	3.21219e-10	4.90024e-10	7.11602e-10	9.99239e-10	1.37033e-09	1.84744e-09	2.45964e-09	3.24421e-09	4.24865e-09	5.53322e-09	7.17399e-09	9.26657e-09	1.19305e-08	1.53145e-08	1.9603e-08	2.50231e-08	3.18536e-08	4.04353e-08	5.11825e-08	6.45975e-08	8.12867e-08	1.0198e-07	1.27555e-07	1.59062e-07	1.97761e-07	2.45156e-07	3.03054e-07	3.73615e-07	4.59437e-07	5.6364e-07	6.89988e-07	8.43023e-07	1.02824e-06	1.25228e-06	1.52319e-06	1.85069e-06	2.24653e-06	2.72483e-06	3.3025e-06	3.9997e-06	4.8403e-06	5.85233e-06	7.06843e-06	8.52617e-06	1.02683e-05
9.4	8.8e-12	4.01177e-11	9.56524e-11	1.78421e-10	2.93047e-10	4.4593e-10	6.45702e-10	9.03779e-10	1.23505e-09	1.65877e-09	2.19967e-09	2.88931e-09	3.7678e-09	4.88583e-09	6.30719e-09	8.11178e-09	1.03992e-08	1.32932e-08	1.69465e-08	2.15472e-08	2.7326e-08	3.45641e-08	4.3604e-08	5.48608e-08	6.88367e-08	8.61375e-08	1.07493e-07	1.33782e-07	1.66062e-07	2.05606e-07	2.53948e-07	3.12942e-07	3.84828e-07	4.72326e-07	5.78735e-07	7.08078e-07	8.65252e-07	1.05624e-06	1.28832e-06	1.57039e-06	1.91324e-06	2.32996e-06	2.83633e-06	3.45131e-06	4.19749e-06	5.10161e-06	6.19499e-06	7.51403e-06	9.10042e-06
9.2	8.08579e-12	3.68343e-11	8.77141e-11	1.63329e-10	2.67666e-10	4.06229e-10	5.86424e-10	8.18015e-10	1.1137e-09	1.48984e-09	1.96739e-09	2.57301e-09	3.34044e-09	4.31222e-09	5.5417e-09	7.09553e-09	9.05659e-09	1.15275e-08	1.4635e-08	1.85346e-08	2.34169e-08	2.95145e-08	3.71105e-08	4.65485e-08	5.82447e-08	7.27028e-08	9.05319e-08	1.12468e-07	1.39401e-07	1.7241e-07	2.12802e-07	2.62166e-07	3.22439e-07	3.95984e-07	4.85696e-07	5.9512e-07	7.28608e-07	8.91505e-07	1.09037e-06	1.33324e-06	1.62993e-06	1.99244e-06	2.43529e-06	2.976e-06	3.63561e-06	4.43912e-06	5.41604e-06	6.60079e-06	8.03311e-06
9	7.45045e-12	3.39135e-11	8.06523e-11	1.49903e-10	2.45091e-10	3.70928e-10	5.33742e-10	7.4185e-10	1.00604e-09	1.34018e-09	1.76195e-09	2.29381e-09	2.96408e-09	3.80837e-09	4.87122e-09	6.20812e-09	7.88796e-09	9.99585e-09	1.26367e-08	1.59392e-08	2.0061e-08	2.51944e-08	3.15738e-08	3.94839e-08	4.92706e-08	6.13535e-08	7.62417e-08	9.45534e-08	1.1704e-07	1.44616e-07	1.78398e-07	2.1975e-07	2.70346e-07	3.32241e-07	4.07965e-07	5.00638e-07	6.14111e-07	7.53135e-07	9.23571e-07	1.13264e-06	1.38919e-06	1.70408e-06	2.09053e-06	2.56455e-06	3.14542e-06	3.8562e-06	4.72419e-06	5.78143e-06	7.06506e-06
8.8	6.89248e-12	3.1348e-11	7.44479e-11	1.38104e-10	2.25246e-10	3.39893e-10	4.87426e-10	6.74909e-10	9.11473e-10	1.20882e-09	1.58186e-09	2.04943e-09	2.63526e-09	3.36911e-09	4.28808e-09	5.43835e-09	6.87708e-09	8.67484e-09	1.09185e-08	1.37146e-08	1.71935e-08	2.15145e-08	2.68718e-08	3.3502e-08	4.16928e-08	5.17948e-08	6.42347e-08	7.95328e-08	9.83247e-08	1.21388e-07	1.49677e-07	1.84364e-07	2.26896e-07	2.79059e-07	3.43061e-07	4.21641e-07	5.18192e-07	6.36921e-07	7.83035e-07	9.6297e-07	1.18466e-06	1.45783e-06	1.7944e-06	2.20885e-06	2.71865e-06	3.34479e-06	4.11222e-06	5.05032e-06	6.19328e-06
8.6	6.40839e-12	2.91214e-11	6.90604e-11	1.27853e-10	2.07993e-10	3.12892e-10	4.47114e-10	6.16629e-10	8.29143e-10	1.09451e-09	1.42524e-09	1.83712e-09	2.34999e-09	2.98865e-09	3.78401e-09	4.77441e-09	6.0073e-09	7.54116e-09	9.44791e-09	1.18158e-08	1.47529e-08	1.83911e-08	2.28919e-08	2.84519e-08	3.53114e-08	4.37637e-08	5.41675e-08	6.69618e-08	8.26855e-08	1.02001e-07	1.25725e-07	1.54867e-07	1.90677e-07	2.34705e-07	2.88878e-07	3.55593e-07	4.37833e-07	5.39304e-07	6.64612e-07	8.19462e-07	1.01091e-06	1.24762e-06	1.54025e-06	1.90176e-06	2.34786e-06	2.89744e-06	3.57305e-06	4.40131e-06	5.41336e-06
8.4	5.99344e-12	2.72117e-11	6.44361e-11	1.19044e-10	1.9315e-10	2.89638e-10	4.12359e-10	5.66341e-10	7.58063e-10	9.95794e-10	1.29001e-09	1.6539e-09	2.10402e-09	2.66103e-09	3.35061e-09	4.2046e-09	5.26235e-09	6.57233e-09	8.19415e-09	1.0201e-08	1.26823e-08	1.57479e-08	1.9532e-08	2.41986e-08	2.99486e-08	3.70284e-08	4.574e-08	5.6455e-08	6.96312e-08	8.58341e-08	1.05764e-07	1.30289e-07	1.60491e-07	1.97716e-07	2.43641e-07	3.00361e-07	3.70489e-07	4.57282e-07	5.64794e-07	6.9806e-07	8.63314e-07	1.06824e-06	1.32229e-06	1.63699e-06	2.02633e-06	2.5072e-06	3.09978e-06	3.82797e-06	4.71982e-06
8.2	5.64214e-12	2.55939e-11	6.05136e-11	1.1156e-10	1.80518e-10	2.69811e-10	3.82674e-10	5.23324e-10	6.97187e-10	9.11176e-10	1.17404e-09	1.49678e-09	1.89316e-09	2.38037e-09	2.97974e-09	3.71768e-09	4.62683e-09	5.74738e-09	7.12875e-09	8.83163e-09	1.09304e-08	1.35165e-08	1.67016e-08	2.0623e-08	2.54493e-08	3.13876e-08	3.86933e-08	4.76814e-08	5.87419e-08	7.23583e-08	8.91319e-08	1.09811e-07	1.35332e-07	1.6686e-07	2.05857e-07	2.5415e-07	3.14022e-07	3.88327e-07	4.80621e-07	5.95329e-07	7.37936e-07	9.15216e-07	1.1355e-06	1.40898e-06	1.74805e-06	2.16767e-06	2.68577e-06	3.32367e-06	4.10641e-06
8	5.34878e-12	2.42414e-11	5.72286e-11	1.05279e-10	1.69888e-10	2.53083e-10	3.57564e-10	4.86851e-10	6.45466e-10	8.3917e-10	1.07524e-09	1.36282e-09	1.71336e-09	2.14111e-09	2.66377e-09	3.30324e-09	4.08659e-09	5.04716e-09	6.22595e-09	7.67341e-09	9.45146e-09	1.16362e-08	1.43212e-08	1.76215e-08	2.16787e-08	2.66679e-08	3.28052e-08	4.03586e-08	4.96611e-08	6.11268e-08	7.52728e-08	9.2745e-08	1.14352e-07	1.41107e-07	1.74279e-07	2.15459e-07	2.66642e-07	3.30318e-07	4.096e-07	5.08361e-07	6.31409e-07	7.84687e-07	9.75512e-07	1.21284e-06	1.50758e-06	1.87293e-06	2.32472e-06	2.88181e-06	3.56644e-06
7.8	5.10764e-12	2.31279e-11	5.45178e-11	1.00079e-10	1.61057e-10	2.39134e-10	3.36548e-10	4.56218e-10	6.01897e-10	7.78357e-10	9.91632e-10	1.2493e-09	1.56085e-09	1.93809e-09	2.39568e-09	2.95178e-09	3.62882e-09	4.45448e-09	5.46283e-09	6.69584e-09	8.20515e-09	1.00544e-08	1.23219e-08	1.51044e-08	1.85215e-08	2.27211e-08	2.78871e-08	3.42478e-08	4.20881e-08	5.17637e-08	6.37196e-08	7.85136e-08	9.68457e-08	1.19594e-07	1.47863e-07	1.83036e-07	2.26849e-07	2.81475e-07	3.49629e-07	4.34694e-07	5.40869e-07	6.73349e-07	8.38532e-07	1.04426e-06	1.30009e-06	1.61759e-06	2.01068e-06	2.49596e-06	3.09304e-06
7.6	4.91331e-12	2.22287e-11	5.23208e-11	9.58465e-11	1.53832e-10	2.27661e-10	3.19172e-10	4.3077e-10	5.65543e-10	7.27426e-10	9.21397e-10	1.15371e-09	1.43221e-09	1.76665e-09	2.16916e-09	2.65479e-09	3.24213e-09	3.95417e-09	4.81924e-09	5.87232e-09	7.15657e-09	8.72527e-09	1.06443e-08	1.29952e-08	1.58791e-08	1.94216e-08	2.37794e-08	2.91476e-08	3.57705e-08	4.3954e-08	5.4082e-08	6.66365e-08	8.22238e-08	1.01606e-07	1.2574e-07	1.55832e-07	1.9339e-07	2.40305e-07	2.98943e-07	3.72248e-07	4.63879e-07	5.78362e-07	7.21276e-07	8.99457e-07	1.12125e-06	1.39675e-06	1.73814e-06	2.15996e-06	2.67945e-06
7.4	4.76079e-12	2.15206e-11	5.05821e-11	9.24751e-11	1.48036e-10	2.18387e-10	3.05024e-10	4.09906e-10	5.35554e-10	6.85188e-10	8.6289e-10	1.0738e-09	1.32436e-09	1.62263e-09	1.97862e-09	2.40478e-09	2.91653e-09	3.53294e-09	4.27764e-09	5.17981e-09	6.2756e-09	7.60976e-09	9.2378e-09	1.12287e-08	1.36682e-08	1.66633e-08	2.03478e-08	2.48891e-08	3.04969e-08	3.7435e-08	4.60347e-08	5.67133e-08	6.9996e-08	8.65438e-08	1.07189e-07	1.32976e-07	1.65219e-07	2.0556e-07	2.56055e-07	3.19264e-07	3.98365e-07	4.97294e-07	6.20898e-07	7.75122e-07	9.67219e-07	1.20599e-06	1.50203e-06	1.86805e-06	2.31911e-06
7.2	4.64558e-12	2.09831e-11	4.92521e-11	8.9871e-11	1.4351e-10	2.11065e-10	2.93735e-10	3.93092e-10	5.11172e-10	6.50586e-10	8.14652e-10	1.00757e-09	1.23461e-09	1.50239e-09	1.81917e-09	2.19522e-09	2.64332e-09	3.17933e-09	3.82293e-09	4.59855e-09	5.5365e-09	6.67448e-09	8.05938e-09	9.7497e-09	1.18185e-08	1.4357e-08	1.748e-08	2.1331e-08	2.6091e-08	3.19876e-08	3.93073e-08	4.84115e-08	5.97555e-08	7.39131e-08	9.16064e-08	1.13743e-07	1.41463e-07	1.76194e-07	2.19718e-07	2.74257e-07	3.42568e-07	4.28064e-07	5.34947e-07	6.68372e-07	8.34631e-07	1.04136e-06	1.29776e-06	1.61489e-06	2.00589e-06
7	4.56375e-12	2.05981e-11	4.82871e-11	8.79513e-11	1.40116e-10	2.05479e-10	2.84979e-10	3.79859e-10	4.91736e-10	6.22696e-10	7.75412e-10	9.53278e-10	1.16059e-09	1.40275e-09	1.68654e-09	2.02044e-09	2.41502e-09	2.88346e-09	3.44219e-09	4.11166e-09	4.91737e-09	5.89115e-09	7.07273e-09	8.51187e-09	1.02709e-08	1.24281e-08	1.50818e-08	1.83559e-08	2.24064e-08	2.74301e-08	3.36753e-08	4.14552e-08	5.1165e-08	6.33026e-08	7.84948e-08	9.75299e-08	1.21396e-07	1.51332e-07	1.88884e-07	2.35975e-07	2.94994e-07	3.68894e-07	4.61311e-07	5.76706e-07	7.2052e-07	8.99363e-07	1.12122e-06	1.39565e-06	1.7341e-06
6.8	4.51193e-12	2.03502e-11	4.76497e-11	8.66448e-11	1.37733e-10	2.0144e-10	2.78478e-10	3.69803e-10	4.76671e-10	6.0072e-10	7.44069e-10	9.09434e-10	1.10028e-09	1.32099e-09	1.57711e-09	1.87561e-09	2.22523e-09	2.63693e-09	3.12441e-09	3.70484e-09	4.39971e-09	5.23594e-09	6.24732e-09	7.47626e-09	8.97615e-09	1.08142e-08	1.30751e-08	1.58657e-08	1.93211e-08	2.36117e-08	2.89528e-08	3.56163e-08	4.39451e-08	5.43717e-08	6.74403e-08	8.38347e-08	1.04412e-07	1.30246e-07	1.62675e-07	2.03364e-07	2.54378e-07	3.1827e-07	3.9818e-07	4.97959e-07	6.22306e-07	7.76929e-07	9.68722e-07	1.20597e-06	1.49858e-06
6.6	4.48725e-12	2.02261e-11	4.7308e-11	8.58909e-11	1.36261e-10	1.98789e-10	2.73994e-10	3.62579e-10	4.65488e-10	5.83974e-10	7.19683e-10	8.74752e-10	1.05194e-09	1.25478e-09	1.48777e-09	1.75662e-09	2.06854e-09	2.43261e-09	2.86031e-09	3.36603e-09	3.96792e-09	4.68883e-09	5.55753e-09	6.61032e-09	7.893e-09	9.46344e-09	1.13948e-08	1.37795e-08	1.67345e-08	2.04077e-08	2.49862e-08	3.07059e-08	3.7865e-08	4.68388e-08	5.81e-08	7.22417e-08	9.00074e-08	1.12326e-07	1.40357e-07	1.75538e-07	2.19654e-07	2.74907e-07	3.44006e-07	4.3027e-07	5.37749e-07	6.71361e-07	8.37054e-07	1.04198e-06	1.29469e-06
6.4	4.48734e-12	2.02149e-11	4.72354e-11	8.56389e-11	1.35612e-10	1.97393e-10	2.71325e-10	3.57894e-10	4.57772e-10	5.71881e-10	7.01457e-10	8.48145e-10	1.0141e-09	1.20214e-09	1.41588e-09	1.65996e-09	1.94032e-09	2.26449e-09	2.64203e-09	3.08506e-09	3.60893e-09	4.23304e-09	4.98198e-09	5.88688e-09	6.98716e-09	8.33275e-09	9.98693e-09	1.20299e-08	1.45631e-08	1.7715e-08	2.16483e-08	2.65681e-08	3.27335e-08	4.04708e-08	5.01901e-08	6.24061e-08	7.77629e-08	9.70648e-08	1.21313e-07	1.51752e-07	1.8992e-07	2.37714e-07	2.97469e-07	3.72041e-07	4.64914e-07	5.80321e-07	7.23379e-07	9.0025e-07	1.11831e-06
6.2	4.51018e-12	2.03074e-11	4.74096e-11	8.58464e-11	1.35716e-10	1.97138e-10	2.70303e-10	3.55503e-10	4.53175e-10	5.63951e-10	6.88716e-10	8.28691e-10	9.85523e-10	1.1614e-09	1.35921e-09	1.5827e-09	1.83672e-09	2.12749e-09	2.463e-09	2.85343e-09	3.31177e-09	3.85456e-09	4.50284e-09	5.28336e-09	6.23013e-09	7.38634e-09	8.80685e-09	1.05613e-08	1.27379e-08	1.54484e-08	1.88343e-08	2.30742e-08	2.83933e-08	3.50752e-08	4.34759e-08	5.40418e-08	6.7331e-08	8.40392e-08	1.05032e-07	1.31382e-07	1.64416e-07	2.05769e-07	2.57447e-07	3.21906e-07	4.02139e-07	5.01784e-07	6.25237e-07	7.77794e-07	9.65808e-07
6	4.55416e-12	2.0496e-11	4.78123e-11	8.64784e-11	1.36513e-10	1.97931e-10	2.70785e-10	3.552e-10	4.51403e-10	5.59773e-10	6.80891e-10	8.15613e-10	9.65146e-10	1.13116e-09	1.31589e-09	1.52235e-09	1.75446e-09	2.01735e-09	2.31767e-09	2.66398e-09	3.06728e-09	3.54168e-09	4.10523e-09	4.78096e-09	5.59826e-09	6.59457e-09	7.81755e-09	9.32774e-09	1.1202e-08	1.35376e-08	1.64577e-08	2.01179e-08	2.47141e-08	3.04928e-08	3.7763e-08	4.6912e-08	5.84228e-08	7.28974e-08	9.10829e-08	1.13905e-07	1.42505e-07	1.78291e-07	2.22985e-07	2.78698e-07	3.47998e-07	4.34005e-07	5.40491e-07	6.72003e-07	8.34e-07
5.8	4.6179e-12	2.07744e-11	4.84282e-11	8.75052e-11	1.37954e-10	1.99692e-10	2.72654e-10	3.5681e-10	4.52207e-10	5.58999e-10	6.77502e-10	8.08254e-10	9.52084e-10	1.11021e-09	1.28433e-09	1.47681e-09	1.6908e-09	1.93049e-09	2.20141e-09	2.51074e-09	2.86781e-09	3.28465e-09	3.77677e-09	4.36405e-09	5.07192e-09	5.93291e-09	6.98845e-09	8.29128e-09	9.90837e-09	1.19246e-08	1.44472e-08	1.76118e-08	2.15887e-08	2.65923e-08	3.2891e-08	4.08204e-08	5.07988e-08	6.33463e-08	7.9108e-08	9.88815e-08	1.2365e-07	1.54621e-07	1.93277e-07	2.41426e-07	3.01271e-07	3.75485e-07	4.673e-07	5.80616e-07	7.20114e-07
5.6	4.70022e-12	2.11373e-11	4.92442e-11	8.89019e-11	1.39995e-10	2.02355e-10	2.75806e-10	3.60186e-10	4.55374e-10	5.61331e-10	6.78138e-10	8.06054e-10	9.45581e-10	1.09754e-09	1.26319e-09	1.44431e-09	1.64341e-09	1.8639e-09	2.11032e-09	2.3887e-09	2.70694e-09	3.07533e-09	3.50717e-09	4.01965e-09	4.63484e-09	5.381e-09	6.29423e-09	7.42051e-09	8.81827e-09	1.05615e-08	1.27439e-08	1.54834e-08	1.89284e-08	2.32653e-08	2.8727e-08	3.56044e-08	4.42596e-08	5.51421e-08	6.88083e-08	8.59451e-08	1.07398e-07	1.34206e-07	1.67638e-07	2.09246e-07	2.60916e-07	3.24937e-07	4.04077e-07	5.01674e-07	6.21742e-07
5.4	4.80013e-12	2.15799e-11	5.02488e-11	9.06466e-11	1.42599e-10	2.05861e-10	2.80155e-10	3.65198e-10	4.60723e-10	5.66514e-10	6.82446e-10	8.08533e-10	9.44988e-10	1.0923e-09	1.25131e-09	1.42335e-09	1.61034e-09	1.81502e-09	2.04111e-09	2.29365e-09	2.57931e-09	2.90688e-09	3.28781e-09	3.73696e-09	4.27348e-09	4.92198e-09	5.71393e-09	6.68947e-09	7.8996e-09	9.40895e-09	1.12992e-08	1.36731e-08	1.66601e-08	2.04219e-08	2.51609e-08	3.11292e-08	3.864e-08	4.80815e-08	5.99337e-08	7.47879e-08	9.3371e-08	1.16574e-07	1.45488e-07	1.81439e-07	2.26043e-07	2.81259e-07	3.49454e-07	4.33487e-07	5.36795e-07
5.2	4.91668e-12	2.2098e-11	5.14317e-11	9.27197e-11	1.45734e-10	2.10157e-10	2.85622e-10	3.71733e-10	4.68092e-10	5.74323e-10	6.90117e-10	8.15271e-10	9.49745e-10	1.09373e-09	1.24772e-09	1.41263e-09	1.58991e-09	1.78168e-09	1.991e-09	2.22203e-09	2.4804e-09	2.77361e-09	3.11151e-09	3.50695e-09	3.97658e-09	4.54182e-09	5.23016e-09	6.07664e-09	7.12582e-09	8.43416e-09	1.00729e-08	1.21317e-08	1.47231e-08	1.79879e-08	2.21016e-08	2.72826e-08	3.3802e-08	4.1995e-08	5.22751e-08	6.51514e-08	8.12486e-08	1.01332e-07	1.26334e-07	1.57394e-07	1.95893e-07	2.43506e-07	3.02259e-07	3.74597e-07	4.63463e-07
5	5.04903e-12	2.26877e-11	5.27835e-11	9.51029e-11	1.49368e-10	2.15196e-10	2.92134e-10	3.79687e-10	4.77334e-10	5.84556e-10	7.00877e-10	8.259e-10	9.59358e-10	1.10118e-09	1.25156e-09	1.41105e-09	1.58066e-09	1.76205e-09	1.95762e-09	2.17083e-09	2.40639e-09	2.6707e-09	2.97222e-09	3.32207e-09	3.73471e-09	4.22885e-09	4.82845e-09	5.56416e-09	6.47493e-09	7.61005e-09	9.03174e-09	1.08182e-08	1.30673e-08	1.59015e-08	1.94732e-08	2.39715e-08	2.96308e-08	3.67406e-08	4.56571e-08	5.68184e-08	7.07613e-08	8.81418e-08	1.0976e-07	1.36591e-07	1.69816e-07	2.10868e-07	2.61481e-07	3.23745e-07	4.00181e-07
4.8	5.19632e-12	2.3345e-11	5.42946e-11	9.77784e-11	1.53473e-10	2.20931e-10	2.99625e-10	3.88964e-10	4.88314e-10	5.97028e-10	7.14476e-10	8.40084e-10	9.73386e-10	1.11408e-09	1.26207e-09	1.41762e-09	1.58137e-09	1.7545e-09	1.93894e-09	2.13746e-09	2.35403e-09	2.59407e-09	2.86484e-09	3.17596e-09	3.54001e-09	3.97329e-09	4.49674e-09	5.13716e-09	5.92859e-09	6.91412e-09	8.14805e-09	9.69857e-09	1.16509e-08	1.41116e-08	1.72126e-08	2.1118e-08	2.60303e-08	3.21994e-08	3.99323e-08	4.96058e-08	6.1681e-08	7.67207e-08	9.5411e-08	1.18586e-07	1.47257e-07	1.8265e-07	2.26249e-07	2.79842e-07	3.45591e-07
4.6	5.35771e-12	2.40661e-11	5.59557e-11	1.00729e-10	1.58018e-10	2.27318e-10	3.08028e-10	3.9947e-10	5.00905e-10	6.11565e-10	7.30681e-10	8.57518e-10	9.91428e-10	1.13189e-09	1.27859e-09	1.43149e-09	1.59091e-09	1.75766e-09	1.93318e-09	2.11972e-09	2.32055e-09	2.54024e-09	2.78504e-09	3.06326e-09	3.38581e-09	3.76693e-09	4.22491e-09	4.78317e-09	5.4715e-09	6.32756e-09	7.39876e-09	8.74454e-09	1.04392e-08	1.25751e-08	1.5267e-08	1.86568e-08	2.29198e-08	2.82714e-08	3.49762e-08	4.33585e-08	5.38142e-08	6.68264e-08	8.29829e-08	1.02998e-07	1.27739e-07	1.58254e-07	1.95813e-07	2.4195e-07	2.98518e-07
4.4	5.5323e-12	2.48469e-11	5.77572e-11	1.03936e-10	1.62974e-10	2.34311e-10	3.17279e-10	4.11114e-10	5.14983e-10	6.28002e-10	7.49273e-10	8.77915e-10	1.01311e-09	1.15416e-09	1.30051e-09	1.45189e-09	1.60832e-09	1.77028e-09	1.93881e-09	2.11566e-09	2.30352e-09	2.50624e-09	2.72913e-09	2.97939e-09	3.26649e-09	3.60283e-09	4.00442e-09	4.49174e-09	5.09083e-09	5.83461e-09	6.7645e-09	7.93232e-09	9.40273e-09	1.12561e-08	1.35919e-08	1.65331e-08	2.0231e-08	2.48719e-08	3.06835e-08	3.79449e-08	4.69963e-08	5.82523e-08	7.22171e-08	8.95028e-08	1.10852e-07	1.37164e-07	1.69526e-07	2.09255e-07	2.57942e-07
4.2	5.71916e-12	2.56831e-11	5.96891e-11	1.07381e-10	1.68311e-10	2.41866e-10	3.27312e-10	4.23807e-10	5.30424e-10	6.46175e-10	7.70041e-10	9.01003e-10	1.03809e-09	1.18042e-09	1.32726e-09	1.4781e-09	1.63271e-09	1.79127e-09	1.95446e-09	2.1236e-09	2.30086e-09	2.48946e-09	2.69392e-09	2.92043e-09	3.17722e-09	3.47511e-09	3.82806e-09	4.254e-09	4.77572e-09	5.422e-09	6.22899e-09	7.24192e-09	8.51706e-09	1.01242e-08	1.21498e-08	1.47003e-08	1.79066e-08	2.19292e-08	2.69646e-08	3.32529e-08	4.10866e-08	5.08217e-08	6.28909e-08	7.78193e-08	9.62436e-08	1.18935e-07	1.46828e-07	1.81054e-07	2.2298e-07
4	5.91732e-12	2.65704e-11	6.17407e-11	1.11045e-10	1.73997e-10	2.49934e-10	3.38059e-10	4.37455e-10	5.47107e-10	6.65926e-10	7.92778e-10	9.26517e-10	1.06603e-09	1.21027e-09	1.35833e-09	1.50949e-09	1.66329e-09	1.81964e-09	1.9789e-09	2.14202e-09	2.31072e-09	2.48765e-09	2.67664e-09	2.883e-09	3.11388e-09	3.37869e-09	3.68964e-09	4.06242e-09	4.51696e-09	5.07844e-09	5.77844e-09	6.65638e-09	7.7613e-09	9.1539e-09	1.09091e-08	1.31192e-08	1.58973e-08	1.9382e-08	2.37429e-08	2.91865e-08	3.59644e-08	4.43826e-08	5.48129e-08	6.7706e-08	8.36089e-08	1.03184e-07	1.27235e-07	1.56735e-07	1.92864e-07
3.8	6.12573e-12	2.7504e-11	6.39011e-11	1.14907e-10	1.8e-10	2.58468e-10	3.49453e-10	4.51965e-10	5.64907e-10	6.87093e-10	8.1728e-10	9.542e-10	1.09661e-09	1.2433e-09	1.39322e-09	1.54544e-09	1.6993e-09	1.85447e-09	2.01103e-09	2.16959e-09	2.33146e-09	2.49881e-09	2.67486e-09	2.86416e-09	3.07288e-09	3.30923e-09	3.58389e-09	3.91056e-09	4.3067e-09	4.79434e-09	5.40107e-09	6.16129e-09	7.11771e-09	8.32311e-09	9.84254e-09	1.17559e-08	1.41612e-08	1.7178e-08	2.09526e-08	2.5663e-08	3.15258e-08	3.88042e-08	4.78177e-08	5.89542e-08	7.2684e-08	8.95774e-08	1.10326e-07	1.35771e-07	1.6693e-07
3.6	6.34328e-12	2.84789e-11	6.61585e-11	1.18946e-10	1.86285e-10	2.67415e-10	3.6142e-10	4.67242e-10	5.837e-10	7.09515e-10	8.43342e-10	9.83798e-10	1.12951e-09	1.27913e-09	1.43145e-09	1.58538e-09	1.74006e-09	1.89493e-09	2.04982e-09	2.20507e-09	2.3616e-09	2.52116e-09	2.68643e-09	2.86129e-09	3.05108e-09	3.26294e-09	3.50619e-09	3.79284e-09	4.13817e-09	4.56145e-09	5.0868e-09	5.74427e-09	6.57106e-09	7.6131e-09	8.92686e-09	1.05816e-08	1.26622e-08	1.5272e-08	1.85372e-08	2.26113e-08	2.7681e-08	3.3973e-08	4.17624e-08	5.13832e-08	6.32405e-08	7.78263e-08	9.57379e-08	1.17701e-07	1.446e-07
3.4	6.56881e-12	2.94898e-11	6.85002e-11	1.23139e-10	1.92815e-10	2.76723e-10	3.73888e-10	4.83184e-10	6.03353e-10	7.33026e-10	8.70758e-10	1.01505e-09	1.16442e-09	1.31739e-09	1.47258e-09	1.62876e-09	1.7849e-09	1.94023e-09	2.09435e-09	2.24733e-09	2.3998e-09	2.55309e-09	2.70943e-09	2.87211e-09	3.04573e-09	3.2365e-09	3.45256e-09	3.70443e-09	4.00549e-09	4.37263e-09	4.82694e-09	5.39467e-09	6.10826e-09	7.00768e-09	8.14203e-09	9.5714e-09	1.13692e-08	1.3625e-08	1.64476e-08	1.99698e-08	2.43524e-08	2.9791e-08	3.65228e-08	4.48359e-08	5.50802e-08	6.76805e-08	8.31538e-08	1.02129e-07	1.25375e-07
[truncated: 137 more rows]
[truncated: 132 more columns]

## Sheet: Fig3b_2p0fs
0	-18	-17.8	-17.6	-17.4	-17.2	-17	-16.8	-16.6	-16.4	-16.2	-16	-15.8	-15.6	-15.4	-15.2	-15	-14.8	-14.6	-14.4	-14.2	-14	-13.8	-13.6	-13.4	-13.2	-13	-12.8	-12.6	-12.4	-12.2	-12	-11.8	-11.6	-11.4	-11.2	-11	-10.8	-10.6	-10.4	-10.2	-10	-9.8	-9.6	-9.4	-9.2	-9	-8.8	-8.6	-8.4
[truncated: 241 more rows]
[truncated: 132 more columns]

[truncated: 1 more sheets: Fig3c]
