# Supplementary material for: Tracking electrons at the space-time limit
Source: Nat Photonics. 2026 Jul 3;20(8):961–7. doi: 10.1038/s41566-026-01932-0 (PMC13427632; doi:10.1038/s41566-026-01932-0)
Supplement: Supplementary file 5 — All data of Fig. 4. [file 41566_2026_1932_MOESM5_ESM.xlsx]

## Sheet: Fig4a
Relative tip height (Å)	Theory I_CEO (pA) for 171 pJ	Theory I_CEO (pA) for 93 pJ	Theory I_CEO (pA) for 55 pJ	Relative tip height (Å)	Experiment I_CEO (pA) for 171 pJ	Experiment I_CEO (pA) for 93 pJ	Experiment I_CEO (pA) for 55 pJ	Experiment I_CEO (pA) for 36 pJ
3.7	1.31209	0.2063	0.04426	0	2.95531	1.26593	0.25641	0.0732
5.7	0.79748	0.12292	0.02606	0.05975	2.94643	1.26451	0.2557	0.08644
7.7	0.43375	0.08638	0.01304	0.11951	2.90928	1.2606	0.26213	0.07837
				0.17926	2.88458	1.23073	0.26794	0.07141
				0.23902	2.83688	1.20749	0.24203	0.07413
				0.29877	2.78863	1.18667	0.2249	0.07545
				0.35853	2.75452	1.14595	0.21526	0.074
				0.41828	2.71046	1.13385	0.21371	0.06804
				0.47804	2.67011	1.10856	0.2146	0.05461
				0.53779	2.63613	1.08616	0.20201	0.04915
				0.59755	2.60981	1.05454	0.18882	0.05026
				0.6573	2.57037	1.02557	0.18747	0.04878
				0.71706	2.53358	1.00256	0.1846	0.051
				0.77681	2.49624	0.98411	0.17284	0.04906
				0.83657	2.45679	0.95754	0.16984	0.05003
				0.89632	2.4165	0.92705	0.15676	0.05219
				0.95608	2.37877	0.91899	0.15623	0.04705
				1.01583	2.34907	0.89151	0.15152	0.04
				1.07559	2.31799	0.86747	0.14739	0.03855
				1.13534	2.28606	0.85235	0.14444	0.0378
				1.1951	2.25103	0.82551	0.14956	0.04045
				1.25485	2.22304	0.806	0.14223	0.03659
				1.31461	2.19164	0.78301	0.13813	0.0353
				1.37436	2.16552	0.75892	0.1299	0.03263
				1.43412	2.13839	0.74288	0.12444	0.03694
				1.49387	2.10969	0.72614	0.12187	0.03337
				1.55363	2.08628	0.70452	0.11645	0.03062
				1.61338	2.06438	0.68478	0.10824	0.03116
				1.67314	2.04089	0.67107	0.10642	0.02988
				1.73289	2.01357	0.64981	0.11106	0.02979
				1.79265	1.98744	0.63332	0.10894	0.03071
				1.8524	1.95952	0.62039	0.10099	0.0288
				1.91216	1.93193	0.60534	0.09556	0.03009
				1.97191	1.91257	0.59244	0.09763	0.0311
				2.03167	1.88287	0.5712	0.10337	0.02946
				2.09142	1.85356	0.55753	0.09608	0.03011
				2.15118	1.82991	0.54283	0.09387	0.02926
				2.21093	1.80087	0.53091	0.09229	0.02702
				2.27069	1.78078	0.52263	0.08474	0.02814
				2.33044	1.7508	0.5097	0.07951	0.02794
				2.3902	1.72703	0.496	0.0795	0.02506
				2.44995	1.69765	0.48484	0.08235	0.02495
				2.50971	1.67924	0.46677	0.072	0.02865
				2.56946	1.65414	0.45383	0.06674	0.02938
				2.62922	1.62563	0.44691	0.07014	0.02611
				2.68897	1.60238	0.43758	0.07401	0.02528
				2.74873	1.57962	0.42585	0.07124	0.02202
				2.80848	1.55785	0.4171	0.06869	0.0236
				2.86824	1.53212	0.40419	0.06512	0.02537
				2.92799	1.51492	0.39149	0.06318	0.02654
				2.98775	1.49697	0.38603	0.05983	0.02543
				3.0475	1.46639	0.37656	0.06083	0.02481
				3.10726	1.4465	0.36721	0.05655	0.0256
				3.16701	1.42125	0.35618	0.04682	0.0225
				3.22677	1.39962	0.34933	0.04839	0.02294
				3.28652	1.37698	0.34391	0.05038	0.02363
				3.34628	1.35528	0.33567	0.05027	0.02452
				3.40603	1.33789	0.32312	0.04843	0.02746
				3.46579	1.3202	0.30675	0.04716	0.02398
				3.52554	1.30416	0.30063	0.04792	0.02251
				3.5853	1.28307	0.30029	0.04769	0.0241
				3.64505	1.26605	0.29202	0.04694	0.02492
				3.70481	1.25307	0.28645	0.04793	0.02628
				3.76456	1.23464	0.28025	0.05036	0.02702
				3.82432	1.21074	0.27364	0.04634	0.02493
				3.88407	1.19007	0.26579	0.04339	0.02404
				3.94383	1.1706	0.26045	0.03816	0.02354
				4.00358	1.15002	0.25267	0.03739	0.0255
				4.06334	1.13842	0.25177	0.03909	0.02289
				4.12309	1.12714	0.2428	0.04074	0.02086
				4.18285	1.10992	0.23561	0.03982	0.02451
				4.2426	1.09101	0.22535	0.04694	0.02542
				4.30236	1.07366	0.21854	0.04144	0.02289
				4.36211	1.05589	0.2252	0.03798	0.02712
				4.42187	1.03594	0.22381	0.03901	0.02636
				4.48162	1.02122	0.21058	0.04034	0.02502
				4.54138	1.00559	0.20071	0.03727	0.02311
				4.60113	0.99027	0.19758	0.03353	0.02558
				4.66089	0.97892	0.19523	0.03713	0.02538
				4.72064	0.96045	0.19034	0.03531	0.02495
				4.7804	0.94194	0.1832	0.03358	0.02133
				4.84015	0.92294	0.17886	0.03363	0.02235
				4.89991	0.91535	0.17467	0.03576	0.02139
				4.95966	0.9011	0.17401	0.0326	0.02315
				5.01942	0.88074	0.1701	0.03191	0.02494
				5.07917	0.87141	0.16667	0.02595	0.02745
				5.13893	0.86086	0.16379	0.03104	0.02963
				5.19868	0.84432	0.15647	0.03133	0.02734
				5.25844	0.83541	0.15088	0.0266	0.02246
				5.31819	0.8206	0.15062	0.02662	0.02375
				5.37795	0.80804	0.14983	0.03174	0.02647
				5.4377	0.79327	0.14917	0.02846	0.02267
				5.49746	0.7753	0.13932	0.02549	0.02517
				5.55721	0.76492	0.13614	0.02766	0.0262
				5.61697	0.7547	0.13619	0.02218	0.02335
				5.67672	0.74781	0.13147	0.02574	0.02144
				5.73648	0.7326	0.12451	0.02381	0.02165
				5.79623	0.72529	0.12528	0.02448	0.02394
				5.85599	0.72037	0.12826	0.02665	0.0228
				5.91574	0.70573	0.12713	0.02516	0.01962
				5.9755	0.69375	0.1244	0.0268	0.02438
				6.03525	0.68251	0.12205	0.02752	0.02536
				6.09501	0.67149	0.11723	0.02899	0.02399
				6.15476	0.65818	0.11395	0.02569	0.02598
				6.21452	0.64782	0.11554	0.02634	0.02168
				6.27427	0.63167	0.1115	0.02544	0.02194
				6.33403	0.62401	0.10487	0.02184	0.02018
				6.39378	0.61816	0.10258	0.02546	0.02547
				6.45354	0.60783	0.10683	0.02634	0.02711
				6.51329	0.59366	0.1032	0.02435	0.02604
				6.57305	0.58418	0.09444	0.02556	0.01761
				6.6328	0.57981	0.09733	0.02517	0.02399
				6.69256	0.56858	0.09892	0.0253	0.02573
				6.75231	0.55842	0.09821	0.02318	0.02091
				6.81207	0.55487	0.08787	0.02825	0.01849
				6.87182	0.54641	0.08478	0.02695	0.02321
				6.93158	0.52941	0.08352	0.02229	0.02099
				6.99133	0.52419	0.08557	0.02486	0.02361
				7.05109	0.51184	0.08368	0.02413	0.02181
				7.11084	0.50887	0.0809	0.02378	0.02548
				7.1706	0.50084	0.07705	0.02316	0.02616
				7.23035	0.49293	0.07205	0.02458	0.02239
				7.29011	0.48237	0.068	0.02013	0.02559
				7.34986	0.47706	0.07294	0.02432	0.02612
				7.40962	0.46707	0.07454	0.02307	0.02223
				7.46937	0.45715	0.07456	0.02067	0.02714
				7.52913	0.45378	0.07217	0.02501	0.02731
				7.58888	0.44492	0.07027	0.02951	0.02463
				7.64864	0.43633	0.07228	0.02251	0.02293
				7.70839	0.43584	0.0688	0.02141	0.02439
				7.76815	0.42889	0.06635	0.02802	0.02408
				7.8279	0.42381	0.06742	0.02872	0.02708
				7.88766	0.41403	0.06769	0.02516	0.02314
				7.94741	0.40088	0.06282	0.02588	0.02679
				8.00717	0.39409	0.0618	0.02412	0.02108
				8.06692	0.39069	0.06197	0.02318	0.0237
				8.12668	0.38713	0.06411	0.02355	0.02272
				8.18643	0.38341	0.06105	0.02387	0.02255
				8.24619	0.37799	0.05698	0.02165	0.02521
				8.30594	0.37292	0.05931	0.02151	0.02028
				8.3657	0.36639	0.05547	0.02189	0.02324
				8.42545	0.35827	0.05287	0.02476	0.02718
				8.48521	0.35205	0.05487	0.02377	0.02688
				8.54496	0.35226	0.05924	0.02394	0.02167
				8.60472	0.347	0.05397	0.02426	0.02272
				8.66447	0.33957	0.05022	0.0245	0.02249
				8.72423	0.33662	0.044	0.02494	0.02566
				8.78398	0.32766	0.04853	0.0248	0.0221
				8.84374	0.31851	0.04817	0.02343	0.02846
				8.90349	0.31477	0.05198	0.02264	0.02319
				8.96325	0.3086	0.04693	0.02508	0.02421
				9.023	0.30299	0.04657	0.02735	0.02272
				9.08276	0.29761	0.04502	0.02726	0.02329
				9.14251	0.29048	0.04842	0.02579	0.02443
				9.20227	0.28813	0.04374	0.02573	0.02108
				9.26202	0.28564	0.04597	0.02308	0.02372
				9.32178	0.28167	0.04538	0.0217	0.02112
				9.38153	0.27367	0.03882	0.02561	0.02594
				9.44129	0.27086	0.03774	0.02436	0.02691
				9.50104	0.2651	0.03777	0.0309	0.02262
				9.5608	0.25749	0.04132	0.02589	0.02738
				9.62055	0.25962	0.03845	0.02631	0.02311
				9.68031	0.25762	0.03919	0.02489	0.02427
				9.74006	0.25091	0.04141	0.02226	0.02164
				9.79982	0.24938	0.03373	0.02103	0.02292
				9.85957	0.25019	0.03573	0.02454	0.02527
				9.91933	0.24229	0.03995	0.02759	0.02502
				9.97908	0.2375	0.03599	0.02605	0.0244
				10.0388	0.23564	0.0389	0.02502	0.02062
				10.0986	0.23273	0.03177	0.02695	0.02257
				10.1584	0.22494	0.03363	0.02729	0.02147
				10.2181	0.22142	0.03828	0.02417	0.02105
				10.2779	0.22105	0.03974	0.02329	0.02562
				10.3376	0.21826	0.0361	0.01976	0.02869
				10.3974	0.21288	0.03456	0.02422	0.02745
				10.4571	0.21662	0.03344	0.02524	0.02448
				10.5169	0.21662	0.03371	0.02477	0.02378
				10.5766	0.20472	0.03342	0.02295	0.02485
				10.6364	0.19853	0.02991	0.02129	0.02521
				10.6961	0.20021	0.03365	0.02408	0.0214
				10.7559	0.20285	0.03427	0.02372	0.02031
				10.8156	0.19787	0.0318	0.02367	0.02691
				10.8754	0.19324	0.03718	0.02085	0.02401
				10.9352	0.18775	0.0338	0.02407	0.02785
				10.9949	0.18203	0.03158	0.02657	0.02396
				11.0547	0.17638	0.03084	0.02387	0.02558
				11.1144	0.17564	0.02906	0.02371	0.02391
				11.1742	0.17543	0.03372	0.02253	0.02615
				11.2339	0.17053	0.02587	0.02003	0.02495
				11.2937	0.16948	0.02451	0.02151	0.01908
				11.3535	0.16433	0.03325	0.02256	0.02214
				11.4132	0.16397	0.03623	0.02312	0.02241
				11.473	0.16859	0.03399	0.02473	0.02111
				11.5327	0.16489	0.02883	0.02503	0.0259
				11.5925	0.15635	0.03108	0.02536	0.02476
				11.6522	0.15136	0.03279	0.0212	0.02195
				11.712	0.15345	0.03437	0.02353	0.02589
				11.7717	0.1573	0.03212	0.02338	0.0239
				11.8315	0.15649	0.02981	0.02446	0.02649
				11.8912	0.14962	0.03341	0.02153	0.02547
				11.951	0.15182	0.03178	0.02378	0.02709
				12.0107	0.14927	0.03459	0.01913	0.02702
				12.0705	0.14227	0.03105	0.02492	0.02491
				12.1303	0.13638	0.02519	0.02356	0.02465
				12.19	0.13845	0.02658	0.02608	0.02098
				12.2498	0.14002	0.0334	0.02881	0.02405
				12.3095	0.13745	0.03199	0.02393	0.0239
				12.3693	0.13575	0.02772	0.02229	0.0271
				12.429	0.12675	0.02828	0.02599	0.02764
				12.4888	0.1264	0.02739	0.02555	0.02581
				12.5486	0.13059	0.02381	0.02269	0.02353
				12.6083	0.12798	0.02788	0.02296	0.02067
				12.6681	0.12311	0.02843	0.02186	0.02391
				12.7278	0.11957	0.02954	0.02928	0.02306
				12.7876	0.12219	0.02672	0.02388	0.02347
				12.8473	0.11907	0.02714	0.02299	0.02445
				12.9071	0.1199	0.0283	0.02304	0.0273
				12.9668	0.11797	0.02777	0.02314	0.02922
				13.0266	0.1193	0.02482	0.02745	0.02159
				13.0863	0.11424	0.02493	0.02788	0.02285
				13.1461	0.1117	0.03079	0.02194	0.02539
				13.2058	0.1079	0.02937	0.01923	0.02307
				13.2656	0.10963	0.02852	0.02473	0.02553
				13.3254	0.10931	0.02405	0.02518	0.02687
				13.3851	0.10977	0.02471	0.02288	0.02168
				13.4449	0.11105	0.02607	0.02661	0.02724
				13.5046	0.09971	0.02891	0.02535	0.02324
				13.5644	0.09852	0.02586	0.02346	0.02583
				13.6241	0.09586	0.02199	0.02154	0.02537
				13.6839	0.09841	0.02097	0.02644	0.02616
				13.7436	0.09931	0.02544	0.02737	0.02605
				13.8034	0.10301	0.02276	0.02839	0.02591
				13.8632	0.10496	0.02237	0.02194	0.02272
				13.9229	0.09916	0.02448	0.02462	0.02166
				13.9827	0.10024	0.02672	0.0224	0.01895
				14.0424	0.09188	0.02411	0.02743	0.02148
				14.1022	0.08281	0.02614	0.02018	0.02545
				14.1619	0.08798	0.02807	0.02463	0.02388
				14.2217	0.08498	0.02378	0.02555	0.02914
				14.2814	0.08403	0.02681	0.02453	0.02476
				14.3412	0.0815	0.02521	0.02647	0.02773
				14.4009	0.08602	0.02411	0.02056	0.02471
				14.4607	0.08222	0.02811	0.01927	0.01752
				14.5205	0.08396	0.0261	0.02143	0.01796
				14.5802	0.08098	0.02449	0.02282	0.02221
				14.64	0.08049	0.02633	0.02642	0.02104
				14.6997	0.08199	0.02417	0.0205	0.02686
				14.7595	0.07941	0.02432	0.02581	0.02847
				14.8192	0.07936	0.02435	0.02659	0.02571
				14.879	0.074	0.02219	0.02376	0.02356
				14.9388	0.07519	0.02583	0.02494	0.02231
				14.9985	0.07781	0.02372	0.02133	0.02123
				15.0583	0.07387	0.02098	0.02773	0.02629
				15.118	0.07623	0.02539	0.02261	0.02346
				15.1778	0.07462	0.02851	0.0211	0.02265
				15.2375	0.07562	0.03003	0.02356	0.02629
				15.2973	0.07047	0.03205	0.02589	0.02286
				15.357	0.06812	0.02613	0.02537	0.02569
				15.4168	0.07194	0.02981	0.02603	0.02446
				15.4765	0.0719	0.0233	0.0224	0.02446
				15.5363	0.06909	0.02285	0.02219	0.02332
				15.596	0.06781	0.02247	0.02038	0.02376
				15.6558	0.06717	0.02268	0.02267	0.02448
				15.7156	0.06453	0.024	0.02052	0.02309
				15.7753	0.05946	0.02184	0.02339	0.02373
				15.8351	0.06131	0.02197	0.02044	0.02082
				15.8948	0.06256	0.02289	0.02544	0.01996
				15.9546	0.06442	0.02135	0.02325	0.01822
				16.0143	0.06186	0.02021	0.02235	0.02265
				16.0741	0.06122	0.02227	0.02372	0.02212
				16.1338	0.06221	0.02507	0.02651	0.02226
				16.1936	0.06157	0.02646	0.02566	0.0223
				16.2534	0.06173	0.0287	0.02467	0.02435
				16.3131	0.05808	0.02628	0.0188	0.02311
				16.3729	0.06051	0.02377	0.02631	0.02566
				16.4326	0.06346	0.0274	0.02479	0.02282
				16.4924	0.06007	0.02287	0.02262	0.02746
				16.5521	0.05995	0.02723	0.02815	0.02505
				16.6119	0.0592	0.02735	0.02282	0.02311
				16.6716	0.05565	0.02677	0.02556	0.02647
				16.7314	0.05287	0.02604	0.0233	0.02188
				16.7911	0.05186	0.02429	0.02317	0.0218
				16.8509	0.05113	0.02359	0.02186	0.02291
				16.9107	0.05483	0.02454	0.02435	0.02264
				16.9704	0.0485	0.02375	0.02446	0.02648
				17.0302	0.04543	0.02134	0.0259	0.02586
				17.0899	0.04761	0.0258	0.0254	0.02582
				17.1497	0.05272	0.02948	0.02463	0.02992
				17.2094	0.0531	0.02824	0.02284	0.0234
				17.2692	0.05222	0.02781	0.02226	0.0205
				17.3289	0.05224	0.02372	0.02443	0.02474
				17.3887	0.05121	0.02608	0.02281	0.02421
				17.4485	0.05114	0.0208	0.02653	0.0238
				17.5082	0.04853	0.02167	0.02507	0.02215
				17.568	0.04763	0.02404	0.02284	0.02406
				17.6277	0.05313	0.02659	0.02588	0.02563
				17.6875	0.0492	0.02581	0.02115	0.0265
				17.7472	0.04841	0.02463	0.02283	0.02633
				17.807	0.04979	0.02501	0.02549	0.02494
				17.8667	0.04632	0.02064	0.01935	0.02557
				17.9265	0.04744	0.02253	0.02132	0.02564
				17.9862	0.04715	0.02133	0.01964	0.02304
				18.046	0.04563	0.02136	0.02028	0.02455
				18.1058	0.04435	0.02657	0.02125	0.02702
				18.1655	0.0458	0.02505	0.02114	0.02725
				18.2253	0.05309	0.0239	0.0226	0.0239
				18.285	0.05276	0.02398	0.02173	0.0277
				18.3448	0.04587	0.02444	0.02231	0.02199
				18.4045	0.04271	0.02334	0.02444	0.02249
				18.4643	0.03727	0.02343	0.02636	0.02615
				18.524	0.0397	0.02009	0.02241	0.01883
				18.5838	0.03999	0.02366	0.02573	0.0225
				18.6436	0.0415	0.02484	0.02192	0.02202
				18.7033	0.04098	0.02128	0.02441	0.02376
				18.7631	0.03963	0.02611	0.02483	0.02174
				18.8228	0.0459	0.022	0.02568	0.02446
				18.8826	0.04779	0.02435	0.02535	0.02533
				18.9423	0.04479	0.02788	0.0246	0.02628
				19.0021	0.04265	0.02423	0.02686	0.02185
				19.0618	0.03927	0.02322	0.02363	0.02463
				19.1216	0.03938	0.02234	0.02183	0.024
				19.1813	0.04495	0.02392	0.02338	0.02377
				19.2411	0.04418	0.02639	0.02343	0.02278
				19.3009	0.04438	0.02604	0.02164	0.02471
				19.3606	0.04145	0.02303	0.02726	0.02299
				19.4204	0.03659	0.01843	0.0225	0.02412
				19.4801	0.03419	0.02207	0.02187	0.02551
				19.5399	0.03508	0.02232	0.02102	0.03125
				19.5996	0.03914	0.02495	0.02001	0.02765
				19.6594	0.04093	0.02455	0.02132	0.02466
				19.7191	0.03884	0.02322	0.02577	0.02048
				19.7789	0.0358	0.02468	0.02098	0.0203
				19.8387	0.03761	0.02477	0.02151	0.01909
				19.8984	0.04264	0.02603	0.02348	0.02114
				19.9582	0.0377	0.02247	0.0271	0.0202
				20.0179	0.04067	0.0257	0.02112	0.02147
				20.0777	0.04208	0.02621	0.02498	0.02289
				20.1374	0.03975	0.02501	0.02737	0.02159
				20.1972	0.03589	0.02523	0.02416	0.02666
				20.2569	0.04167	0.02829	0.02043	0.02124
				20.3167	0.04053	0.02471	0.02154	0.02293
				20.3764	0.03618	0.02067	0.02129	0.02091
				20.4362	0.03209	0.02446	0.0229	0.01941
				20.496	0.03757	0.02618	0.02256	0.02116
				20.5557	0.03836	0.02358	0.02319	0.02246
				20.6155	0.03423	0.02554	0.02687	0.02238
				20.6752	0.03026	0.0289	0.02029	0.02533
				20.735	0.03526	0.02629	0.02244	0.0251
				20.7947	0.03526	0.02597	0.0229	0.02623
				20.8545	0.0352	0.02671	0.02332	0.02758
				20.9142	0.03287	0.02568	0.02509	0.02418
				20.974	0.03464	0.03027	0.0284	0.02534
				21.0338	0.03445	0.03025	0.02586	0.02625
				21.0935	0.03336	0.02546	0.02238	0.0192
				21.1533	0.03541	0.02516	0.02353	0.02173
				21.213	0.03875	0.02843	0.02373	0.02647
				21.2728	0.03591	0.02255	0.02471	0.0249
				21.3325	0.03655	0.02284	0.02607	0.02824
				21.3923	0.03207	0.02227	0.02509	0.02414
				21.452	0.03634	0.024	0.02744	0.02479
				21.5118	0.03671	0.02369	0.02725	0.02744
				21.5715	0.03069	0.02299	0.02476	0.02067
				21.6313	0.03102	0.02361	0.01936	0.02411
				21.6911	0.03264	0.02179	0.01959	0.02542
				21.7508	0.03126	0.0261	0.02264	0.0234
				21.8106	0.03161	0.02284	0.02601	0.02308
				21.8703	0.03102	0.0208	0.02239	0.0259
				21.9301	0.02961	0.02091	0.02434	0.02184
				21.9898	0.02774	0.02326	0.02606	0.02362
				22.0496	0.03123	0.02203	0.0234	0.02627
				22.1093	0.03095	0.0214	0.02422	0.02067
				22.1691	0.03304	0.0243	0.02174	0.02036
				22.2289	0.03144	0.02839	0.02494	0.02405
				22.2886	0.03633	0.02757	0.02496	0.02787
				22.3484	0.03694	0.02531	0.02249	0.02388
				22.4081	0.03365	0.02452	0.01944	0.02694
				22.4679	0.03399	0.02454	0.02315	0.02691
				22.5276	0.0345	0.02224	0.02348	0.02414
				22.5874	0.03097	0.02404	0.02129	0.02784
				22.6471	0.03313	0.02424	0.02131	0.02448
				22.7069	0.02861	0.02731	0.02355	0.02461
				22.7666	0.02782	0.02841	0.02059	0.02412
				22.8264	0.03316	0.02659	0.02042	0.02308
				22.8862	0.03106	0.02033	0.02708	0.02108
				22.9459	0.02568	0.02499	0.02565	0.02112
				23.0057	0.03319	0.02506	0.02254	0.02261
				23.0654	0.03051	0.02365	0.02253	0.02201
				23.1252	0.02875	0.02148	0.02025	0.0298
				23.1849	0.02713	0.02725	0.02304	0.02735
				23.2447	0.02927	0.02743	0.02201	0.02527
				23.3044	0.03017	0.02418	0.02369	0.02522
				23.3642	0.02997	0.02123	0.02711	0.02071
				23.424	0.03042	0.02517	0.02313	0.01945
				23.4837	0.02736	0.02457	0.02759	0.02307
				23.5435	0.0284	0.02423	0.02269	0.02159
				23.6032	0.03122	0.02452	0.02183	0.02274
				23.663	0.03315	0.02496	0.02099	0.02393
				23.7227	0.0314	0.02406	0.02367	0.02379
				23.7825	0.02677	0.02227	0.02062	0.02666
				23.8422	0.02466	0.0268	0.02532	0.02126
				23.902	0.02919	0.02878	0.03361	0.02156
				23.9617	0.02796	0.02548	0.02496	0.02337
				24.0215	0.0322	0.02627	0.02158	0.02498
				24.0813	0.03143	0.02491	0.02566	0.02094
				24.141	0.02811	0.02439	0.02501	0.02494
				24.2008	0.03011	0.0257	0.02294	0.02253
				24.2605	0.02942	0.02721	0.02858	0.02337
				24.3203	0.02724	0.02782	0.02518	0.02345
				24.38	0.02494	0.02495	0.0228	0.02122
				24.4398	0.02834	0.02448	0.02327	0.02604
				24.4995	0.02764	0.02614	0.02198	0.02467
				24.5593	0.02265	0.02443	0.02609	0.02315
				24.6191	0.02578	0.02096	0.02115	0.02652
				24.6788	0.02992	0.02605	0.02316	0.02579
				24.7386	0.02689	0.02523	0.02487	0.02648
				24.7983	0.02732	0.0258	0.02769	0.02339
				24.8581	0.02539	0.02198	0.02431	0.02266
				24.9178	0.02431	0.02204	0.02203	0.02443
				24.9776	0.02828	0.0223	0.02188	0.02187
				25.0373	0.02602	0.02203	0.02285	0.02121
				25.0971	0.0269	0.01925	0.02632	0.02845
				25.1568	0.02692	0.02707	0.02489	0.02759
				25.2166	0.02589	0.02665	0.02594	0.02005
				25.2764	0.02661	0.0182	0.0258	0.02294
				25.3361	0.0259	0.02211	0.02437	0.0238
				25.3959	0.02766	0.02293	0.02657	0.02357
				25.4556	0.03164	0.02209	0.02117	0.02478
				25.5154	0.03073	0.02528	0.02481	0.0257
				25.5751	0.02777	0.02631	0.02407	0.0302
				25.6349	0.03029	0.02039	0.02207	0.02302
				25.6946	0.02609	0.02101	0.03017	0.02185
				25.7544	0.02263	0.0223	0.02738	0.0252
				25.8142	0.0226	0.02425	0.02423	0.02696
				25.8739	0.02587	0.03006	0.02088	0.0249
				25.9337	0.02528	0.03095	0.02545	0.02228
				25.9934	0.02635	0.02415	0.02891	0.0232
				26.0532	0.03016	0.02235	0.02553	0.02508
				26.1129	0.03294	0.0235	0.02623	0.02373
				26.1727	0.0299	0.02687	0.02918	0.02338
				26.2324	0.02842	0.0232	0.02264	0.02652
				26.2922	0.02719	0.02697	0.02249	0.02448
				26.3519	0.02517	0.02482	0.02364	0.02598
				26.4117	0.02191	0.02644	0.02029	0.02752
				26.4715	0.02191	0.02674	0.0208	0.02366
				26.5312	0.02667	0.02299	0.02385	0.02157
				26.591	0.02447	0.02216	0.0233	0.02709
				26.6507	0.02512	0.02109	0.02658	0.02737
				26.7105	0.02534	0.02472	0.02653	0.02611
				26.7702	0.02603	0.02391	0.01934	0.01755
				26.83	0.02663	0.02052	0.02422	0.01926
				26.8897	0.02699	0.02188	0.02724	0.02089
				26.9495	0.02179	0.0235	0.02409	0.02389
				27.0093	0.02375	0.02611	0.02367	0.02461
				27.069	0.02208	0.02727	0.02676	0.02438
				27.1288	0.02618	0.0222	0.0303	0.02082
				27.1885	0.02892	0.02437	0.02569	0.02165
				27.2483	0.02877	0.02047	0.02123	0.0267
				27.308	0.02692	0.02337	0.02338	0.02369
				27.3678	0.0256	0.02213	0.02139	0.02377
				27.4275	0.02645	0.02718	0.02146	0.02742
				27.4873	0.02512	0.02607	0.02915	0.02647
				27.547	0.02396	0.02592	0.0244	0.02411
				27.6068	0.02205	0.02138	0.02229	0.0262
				27.6666	0.02607	0.02287	0.02447	0.02007
				27.7263	0.02633	0.02539	0.02109	0.02244
				27.7861	0.02314	0.0261	0.01919	0.02039
				27.8458	0.02684	0.02715	0.0211	0.02221
				27.9056	0.02675	0.02345	0.02027	0.02177
				27.9653	0.02846	0.02449	0.02355	0.02186
				28.0251	0.02733	0.02213	0.02537	0.02176
				28.0848	0.02312	0.02608	0.02458	0.02518
				28.1446	0.02045	0.02334	0.02344	0.02212
				28.2044	0.02368	0.02551	0.02682	0.02131
				28.2641	0.02649	0.02024	0.02306	0.02497
				28.3239	0.02524	0.01773	0.02212	0.02524
				28.3836	0.02671	0.01917	0.0251	0.02791
				28.4434	0.0253	0.02229	0.02367	0.02446
				28.5031	0.02546	0.02646	0.02424	0.02601
				28.5629	0.02792	0.02434	0.02182	0.03182
				28.6226	0.02737	0.0264	0.01957	0.02295
				28.6824	0.02912	0.02782	0.0206	0.02762
				28.7421	0.02762	0.02618	0.02342	0.02323
				28.8019	0.027	0.02001	0.01907	0.02357
				28.8617	0.02957	0.0236	0.02031	0.02782
				28.9214	0.02546	0.02253	0.02468	0.02583
				28.9812	0.02626	0.02339	0.02117	0.02606
				29.0409	0.02586	0.02779	0.02388	0.02176
				29.1007	0.02532	0.02242	0.02387	0.02421
				29.1604	0.02522	0.02642	0.02121	0.02487
				29.2202	0.02347	0.02313	0.02152	0.02179
				29.2799	0.02424	0.02306	0.02272	0.01803
				29.3397	0.02485	0.02049	0.02625	0.02107
				29.3995	0.02247	0.02137	0.02415	0.02331
				29.4592	0.02297	0.0259	0.0268	0.02192
				29.519	0.02183	0.02217	0.02509	0.021
				29.5787	0.0222	0.01959	0.02529	0.02027
				29.6385	0.02484	0.02414	0.02176	0.02383
				29.6982	0.02397	0.02052	0.02727	0.02566
				29.758	0.02126	0.01811	0.02039	0.02571
				29.8177	0.0225	0.02319	0.02389	0.02282
				29.8775	0.02373	0.02097	0.02629	0.02251
				29.9372	0.02654	0.02262	0.02434	0.02594
				29.997	0.02219	0.02584	0.02145	0.01888

## Sheet: Fig4b
1.37407	1.37603	1.38462	1.3961	1.40405	1.40353	1.40831	1.4169	1.42935	1.43422	1.43061	1.414	1.41514	1.41902	1.4216	1.4212	1.4226	1.40818	1.41879	1.42122	1.40676	1.39647	1.38409	1.38312	1.38156	1.37111	1.36666	1.36698	1.37991	1.37569	1.36406	1.36633
1.37936	1.37705	1.39191	1.40457	1.40585	1.40064	1.40533	1.41221	1.41039	1.41467	1.42189	1.41634	1.408	1.41569	1.42101	1.4202	1.41187	1.40402	1.40224	1.40159	1.40674	1.40405	1.40271	1.40613	1.41667	1.42659	1.43006	1.42399	1.42069	1.42039	1.41883	1.41491
1.39687	1.3902	1.37672	1.37246	1.37871	1.38159	1.38557	1.38273	1.37937	1.38083	1.3851	1.39968	1.40409	1.4058	1.39802	1.40072	1.40672	1.40892	1.41391	1.42628	1.42423	1.41745	1.42017	1.41856	1.42067	1.42576	1.42335	1.42055	1.41412	1.42557	1.42888	1.42898
1.38043	1.38077	1.38559	1.39093	1.39844	1.40953	1.41872	1.41996	1.40904	1.41325	1.42377	1.41732	1.40703	1.41671	1.40533	1.4039	1.40986	1.41556	1.42216	1.42232	1.43195	1.4341	1.41185	1.40784	1.4199	1.40492	1.38789	1.38534	1.38372	1.38003	1.38758	1.38696
1.44201	1.43721	1.44227	1.44404	1.44976	1.45041	1.43665	1.43546	1.42201	1.412	1.42598	1.42275	1.4183	1.42457	1.423	1.42225	1.42819	1.42069	1.42138	1.42907	1.42841	1.42225	1.41981	1.42494	1.43781	1.43602	1.42438	1.43073	1.43047	1.42739	1.43406	1.43515
1.44011	1.43394	1.42494	1.42899	1.43602	1.44267	1.42624	1.42114	1.43457	1.42875	1.42344	1.42417	1.42484	1.41403	1.40157	1.40786	1.41901	1.42051	1.41193	1.40232	1.40614	1.40661	1.39938	1.39944	1.40743	1.41466	1.42077	1.42065	1.41389	1.40722	1.40191	1.40215
1.40877	1.39104	1.38998	1.39821	1.39725	1.38479	1.38148	1.38705	1.3896	1.38777	1.38599	1.37924	1.38213	1.37787	1.37664	1.37691	1.38352	1.37817	1.38105	1.38385	1.3851	1.39843	1.40411	1.41048	1.40986	1.41309	1.42292	1.42487	1.42075	1.42688	1.42568	1.42581
1.44942	1.42932	1.42846	1.43678	1.43037	1.4196	1.41194	1.41484	1.42	1.40505	1.40311	1.40002	1.40067	1.39309	1.3883	1.37757	1.37923	1.38656	1.37903	1.39905	1.40323	1.39682	1.3901	1.39281	1.39035	1.39485	1.39978	1.39297	1.38459	1.37639	1.38765	1.3854
1.44569	1.42245	1.41245	1.41199	1.41768	1.41516	1.40516	1.40589	1.40448	1.40435	1.4058	1.39505	1.38464	1.3662	1.36123	1.36265	1.35678	1.34165	1.34192	1.36437	1.37796	1.3779	1.37862	1.38465	1.38678	1.39872	1.40072	1.40711	1.40971	1.40689	1.40247	1.39708
1.41559	1.39968	1.38992	1.39007	1.40013	1.3978	1.40269	1.39533	1.39707	1.39041	1.39113	1.38017	1.37093	1.36401	1.36328	1.35102	1.3372	1.33641	1.33527	1.33733	1.35366	1.36211	1.37296	1.37907	1.38442	1.39433	1.40393	1.39608	1.39465	1.40355	1.4071	1.42321
1.3732	1.35161	1.34765	1.35266	1.3556	1.36971	1.36207	1.35233	1.34695	1.35059	1.34917	1.33387	1.32059	1.29697	1.27448	1.28068	1.28317	1.28939	1.30152	1.31351	1.31176	1.3185	1.3383	1.35245	1.3652	1.38209	1.3883	1.39711	1.39397	1.39411	1.4059	1.40123
1.43387	1.41927	1.41045	1.41851	1.40885	1.39652	1.39351	1.39457	1.39623	1.38496	1.37596	1.36054	1.34709	1.32781	1.31497	1.3087	1.30265	1.29918	1.31522	1.32162	1.32876	1.34852	1.37691	1.39217	1.3954	1.39648	1.39467	1.40745	1.41575	1.41987	1.42264	1.41258
1.41649	1.40634	1.3919	1.38743	1.39633	1.40701	1.39983	1.39805	1.39634	1.39296	1.38024	1.36738	1.34952	1.32963	1.31095	1.30051	1.29984	1.30283	1.30476	1.31931	1.32388	1.34609	1.3691	1.38763	1.392	1.39137	1.39152	1.40241	1.41666	1.4208	1.41371	1.41031
1.38865	1.3764	1.36928	1.36687	1.37239	1.37282	1.3632	1.35913	1.36785	1.36642	1.34101	1.32354	1.31704	1.29398	1.26777	1.24766	1.25108	1.25143	1.26211	1.26903	1.28169	1.29951	1.31268	1.34057	1.35177	1.36088	1.37015	1.3755	1.37615	1.35991	1.35357	1.35174
1.40114	1.38405	1.38265	1.37584	1.38125	1.38604	1.38206	1.37731	1.37937	1.36872	1.3571	1.35792	1.33844	1.30918	1.29352	1.26474	1.26042	1.25789	1.2654	1.28646	1.29994	1.31444	1.33548	1.37555	1.3907	1.39188	1.39731	1.41531	1.41686	1.40133	1.40052	1.40203
1.42466	1.43173	1.42896	1.42705	1.4328	1.41665	1.40786	1.40452	1.4021	1.39584	1.38981	1.3781	1.34676	1.32631	1.31279	1.29643	1.27666	1.2655	1.265	1.27854	1.30326	1.32042	1.33538	1.35707	1.37479	1.38843	1.40289	1.4147	1.41129	1.40858	1.41109	1.42218
1.41127	1.40689	1.40172	1.39697	1.40603	1.4117	1.39306	1.38817	1.39285	1.38757	1.37115	1.36223	1.34541	1.30484	1.28022	1.27395	1.27476	1.25331	1.26471	1.28187	1.29821	1.32638	1.36038	1.37654	1.38067	1.3923	1.40269	1.40285	1.4026	1.41361	1.4236	1.42508
1.41821	1.4059	1.40289	1.39766	1.40557	1.41566	1.4066	1.39344	1.37663	1.37764	1.37712	1.36566	1.34125	1.3162	1.29605	1.29165	1.29141	1.29736	1.29983	1.30224	1.30621	1.32291	1.35229	1.36978	1.36707	1.36468	1.36827	1.37442	1.3874	1.40001	1.40652	1.40084
1.39979	1.39187	1.38208	1.36771	1.36709	1.37775	1.37829	1.37773	1.36435	1.36412	1.35684	1.34139	1.32907	1.31607	1.29756	1.30054	1.29433	1.2857	1.29727	1.32633	1.34756	1.3649	1.38277	1.39547	1.39887	1.40502	1.41883	1.42391	1.43281	1.42834	1.43492	1.43584
1.40359	1.39688	1.39167	1.38395	1.3729	1.36619	1.35711	1.35585	1.34793	1.34361	1.34487	1.33079	1.31908	1.31351	1.29815	1.29784	1.28878	1.29251	1.30749	1.31641	1.33536	1.34957	1.35457	1.37688	1.39254	1.40356	1.40636	1.41048	1.42311	1.41943	1.41947	1.42175
1.40359	1.40257	1.39629	1.38764	1.38532	1.38807	1.3894	1.37693	1.36726	1.36817	1.36965	1.3582	1.34564	1.33256	1.32612	1.3317	1.32114	1.33531	1.34746	1.34449	1.35472	1.36621	1.37894	1.39404	1.3998	1.40788	1.41403	1.42354	1.41568	1.40609	1.40917	1.4204
1.41801	1.40858	1.40715	1.41595	1.41423	1.3903	1.36844	1.3652	1.36723	1.36339	1.35456	1.35481	1.34234	1.32342	1.32373	1.32075	1.32085	1.32533	1.32498	1.32708	1.33773	1.34922	1.35874	1.3627	1.3689	1.38663	1.39982	1.39994	1.41111	1.41872	1.42772	1.41492
1.39046	1.38715	1.37679	1.37849	1.37894	1.37417	1.38068	1.38711	1.37749	1.3666	1.36296	1.34983	1.34574	1.35331	1.32653	1.31525	1.30058	1.29853	1.3092	1.3225	1.32485	1.3281	1.33425	1.34614	1.36247	1.3673	1.37257	1.37753	1.38659	1.39228	1.39939	1.39685
1.3808	1.37952	1.375	1.36762	1.36801	1.37011	1.37152	1.38074	1.35633	1.3337	1.32518	1.32426	1.33692	1.33714	1.33953	1.33061	1.31557	1.32339	1.33963	1.33351	1.32733	1.34435	1.35258	1.35558	1.36252	1.37492	1.36959	1.37021	1.3705	1.37532	1.37673	1.37288
1.36016	1.35679	1.35287	1.34524	1.34443	1.34733	1.3551	1.35971	1.35681	1.36992	1.36712	1.35614	1.3557	1.36062	1.36362	1.36597	1.37674	1.37177	1.35917	1.37505	1.38431	1.37453	1.37695	1.38541	1.38381	1.3889	1.39778	1.4109	1.42415	1.41138	1.39846	1.39888
1.38516	1.36843	1.36336	1.37725	1.38468	1.37454	1.3496	1.35921	1.3772	1.37273	1.37092	1.36093	1.36015	1.36349	1.37228	1.37353	1.3717	1.366	1.35829	1.37023	1.3643	1.35802	1.35504	1.3526	1.35026	1.3581	1.3667	1.36577	1.36409	1.37619	1.37571	1.37088
1.33451	1.33724	1.34828	1.35673	1.3543	1.34738	1.34441	1.33715	1.33324	1.32698	1.32697	1.32806	1.34129	1.3543	1.35225	1.35392	1.36654	1.37508	1.37464	1.37856	1.38796	1.3756	1.35692	1.34422	1.33878	1.34545	1.34772	1.34292	1.33939	1.3447	1.35287	1.35568
1.37784	1.36608	1.36815	1.37253	1.37897	1.38083	1.38585	1.38172	1.38443	1.38618	1.37914	1.38313	1.37664	1.382	1.3743	1.36696	1.38053	1.37878	1.37191	1.37691	1.39355	1.39259	1.39363	1.39403	1.38911	1.38726	1.3899	1.39825	1.40087	1.40972	1.39942	1.38525
1.37746	1.37566	1.36739	1.36566	1.37019	1.36316	1.35593	1.3599	1.35684	1.35358	1.36074	1.35774	1.34859	1.35105	1.35891	1.35558	1.36039	1.36849	1.3705	1.36857	1.35869	1.35471	1.34699	1.34853	1.35963	1.38541	1.40198	1.40294	1.40356	1.40775	1.4155	1.40942
1.32854	1.31925	1.32	1.32318	1.33765	1.34221	1.34353	1.36591	1.35854	1.35082	1.359	1.36002	1.37149	1.37864	1.37185	1.37422	1.38646	1.39801	1.39913	1.39878	1.40325	1.40197	1.40182	1.40849	1.40355	1.40023	1.40011	1.39617	1.40142	1.40583	1.39696	1.38993
1.35362	1.351	1.34799	1.35322	1.3599	1.36343	1.36315	1.37435	1.36909	1.36485	1.36142	1.35037	1.34249	1.34537	1.34554	1.34498	1.34644	1.35531	1.36044	1.37553	1.38202	1.38284	1.3796	1.39422	1.39707	1.39304	1.39635	1.40521	1.40231	1.39833	1.39738	1.40119
1.36232	1.35477	1.36255	1.3816	1.39098	1.39861	1.40439	1.41757	1.41971	1.4222	1.41801	1.41418	1.41905	1.40617	1.40753	1.41875	1.41977	1.41385	1.41818	1.41743	1.40257	1.40153	1.4202	1.41837	1.42188	1.41306	1.40208	1.39646	1.39739	1.40009	1.396	1.38228

## Sheet: Fig4c
43.7766	43.7636	43.9029	43.64	43.9101	44.7667	44.9022	44.862	45.1173	44.6536	44.7276	45.0252	44.9805	45.1607	45.4128	45.594	45.5794	45.5238	45.3049	45.3885	45.2711	45.2573	45.1476	45.2285	45.2645	45.5811	45.5713	45.5269	45.415	45.3957	45.9509	46.2438
46.3959	46.2716	46.2171	46.3985	46.5185	46.3865	46.7	46.8242	46.8975	46.6405	46.6583	46.8181	47.1011	47.227	47.426	47.5327	47.7173	47.7963	47.5716	47.3354	46.9849	46.7745	46.7239	46.9342	47.0863	47.1388	47.1061	47.0408	46.9661	47.008	46.9651	47.041
47.4705	47.4	47.4806	47.2605	47.4103	47.4854	47.405	47.3629	47.136	47.2522	47.4575	47.6093	47.6252	47.3412	47.186	47.3672	47.5984	48.1689	48.4657	48.4409	48.0436	47.6184	47.6526	47.5359	47.4852	47.4777	47.3321	47.367	47.2642	47.1718	47.0508	46.9067
45.0883	45.0865	45.2855	45.5255	45.5266	45.5391	45.7529	46.0664	46.1916	46.011	46.3013	46.439	47.0527	47.4671	47.9189	48.2081	48.7272	48.4855	48.5021	48.132	48.1149	47.534	47.1401	46.724	46.4398	46.091	45.7273	45.5366	45.7417	46.115	46.3192	46.9291
45.5953	45.5576	45.9035	45.9318	45.9993	45.931	46.1409	45.9504	45.8589	46.4472	46.9709	47.4487	47.843	48.5485	49.1394	49.8027	49.9408	50.1861	50.1299	49.7969	49.5036	49.6202	49.1233	48.8591	48.418	47.6353	47.1556	46.776	46.9112	46.9268	46.8045	46.3589
45.3894	45.4435	45.7904	46.1212	46.3894	46.3663	46.4406	46.0467	45.9165	46.3277	46.791	47.2319	48.171	49.0517	49.5417	50.3818	51.5091	51.7106	52.0456	52.1496	51.3034	50.4269	49.3235	48.1153	47.7674	47.7952	47.264	47.0177	46.4241	46.011	45.808	45.8626
44.3693	44.7399	44.816	44.6738	44.6007	44.8841	45.0599	45.0665	45.1209	45.6061	46.3618	47.4429	48.8994	50.4287	52.2411	53.1292	53.6621	53.9465	53.742	52.9394	51.6364	50.4813	49.172	47.6375	46.9194	46.0774	45.9315	45.7005	45.7456	45.6408	45.2111	44.7022
44.4001	44.4765	44.3129	44.3679	44.6599	44.9838	45.3638	45.9501	46.4756	47.5024	49.0394	50.6649	52.9408	55.2795	57.6677	59.9017	61.1071	60.9131	60.3194	58.6301	56.3538	54.4893	52.8251	51.1617	49.6982	48.8125	48.1378	47.975	47.7195	47.4847	47.0702	46.8502
44.9366	45.172	45.1004	45.2534	45.4815	46.0114	46.4937	47.3763	48.5867	49.8528	51.7656	54.2129	57.4234	60.7111	64.1497	67.1208	68.2282	68.2987	67.0583	65.3353	62.5728	59.8282	57.3821	55.4935	53.383	51.4133	50.0455	49.1042	48.0434	47.1214	46.3965	46.1955
45.3094	44.8449	45.1324	45.4812	45.4817	45.6325	46.4707	47.2351	48.5318	50.8785	54.0607	57.708	62.086	66.8783	72.0002	76.3324	78.5375	79.1339	77.323	73.7842	69.0683	65.1504	60.8254	56.7826	53.5694	51.4819	50.0362	48.1345	47.4384	47.4752	47.4249	47.3192
45.2045	45.1462	45.6296	45.7382	46.1667	46.8112	47.8399	48.9866	50.9829	53.846	57.5532	62.1465	67.9517	74.5375	80.6833	85.2842	87.8088	87.5589	83.9536	78.6173	72.3003	66.1106	60.6247	56.4911	53.2397	50.7295	48.983	48.3256	47.8326	46.9263	46.7507	46.7805
45.1289	45.3812	45.8782	46.2702	46.471	47.1387	48.3151	49.9874	52.6354	57.055	62.2711	68.7277	76.8645	85.9582	94.6546	99.66	101.265	100.1	95.2496	87.8178	78.7777	70.5175	63.5622	58.0971	54.3454	51.4206	49.5791	48.1242	47.1571	46.5201	46.2304	46.3292
44.8798	44.8805	45.4855	45.8033	46.2528	47.1133	48.7945	50.9322	54.5359	59.0101	65.6349	74.0153	84.4649	95.0649	104.145	111.375	114.068	112.636	106.637	96.5726	84.8516	75.6057	67.5141	61.2658	56.3852	52.9241	50.326	48.9531	47.4716	46.9682	46.5246	46.1204
44.8639	45.1407	45.3265	45.9624	46.4799	47.591	49.3114	52.0287	55.8197	61.4862	69.3236	79.2842	91.2814	104.521	116.09	123.566	126.357	123.172	114.98	104.183	92.1796	80.781	70.43	62.292	56.5968	52.4853	50.0964	48.4741	47.4803	46.5151	45.9466	45.5819
44.3628	44.7892	44.9649	45.416	46.2015	47.4759	49.6009	52.5968	57.0809	63.8283	73.0758	85.0768	98.8381	113.1	124.742	132.396	132.864	127.779	117.67	106.247	92.6125	79.8822	69.7535	61.9476	56.3437	52.3792	50.0624	48.4939	46.9821	46.3345	45.9015	45.4105
44.3693	44.6368	45.1057	45.605	46.2388	47.4921	49.7188	52.8855	57.7249	65.1884	74.9967	87.271	101.759	116.455	128.946	136.127	138.026	132.086	121.048	106.817	93.3743	81.887	70.3001	61.944	56.0466	51.9534	49.6643	48.7354	47.3966	46.4387	45.6772	45.8793
44.8559	45.2102	45.5985	46.2867	47.0188	48.6217	50.5709	53.7516	58.96	66.2164	76.5585	89.1436	102.949	116.593	127.145	134.609	136.029	129.659	120.114	107.04	93.021	79.602	68.9953	61.6821	56.4449	52.2317	49.684	47.6305	46.8026	46.1388	45.6565	45.7241
43.7349	43.8321	44.1746	44.8004	45.7368	47.2916	49.5623	52.9051	58.1482	65.3165	74.5813	86.4736	99.257	112.524	122.738	127.517	126.815	120.171	109.656	96.903	83.551	72.9584	64.5178	57.8276	53.3489	50.3048	48.083	46.8228	45.8472	45.0765	44.7887	44.7037
42.5716	42.6527	43.0994	43.5586	44.403	45.9756	48.065	51.2654	56.0433	62.5506	70.8882	81.0828	91.9797	103.236	111.594	115.274	115.081	109.827	101.053	89.7435	78.3828	67.9441	59.8329	54.358	50.1722	47.7753	46.4526	45.7135	44.9707	44.1367	43.8259	43.6847
42.3517	42.6132	42.8067	43.1974	44.1842	45.4961	47.735	50.7495	54.5308	60.0029	67.1077	75.5106	85.6802	94.7657	102.438	106.164	102.799	96.4807	87.6585	77.8604	70.1913	62.7867	57.5029	52.8785	49.8874	47.5753	45.947	45.2127	45.1726	44.8877	44.8564	45.149
42.2673	42.295	42.8828	43.5954	44.5493	45.3869	46.6097	49.1149	51.991	56.2106	61.5227	67.7571	74.7911	80.4371	84.3499	86.2365	85.2499	80.798	74.888	68.792	62.8865	57.4166	52.9814	49.7913	47.5448	45.9005	45.0556	44.2884	43.6902	43.558	43.2981	42.9753
42.2505	42.4831	42.7903	42.9039	43.5245	44.211	45.2741	47.1144	49.4188	52.363	56.5157	61.1898	65.4301	69.7036	72.3356	73.0895	71.5878	69.428	65.6097	61.5107	57.3484	53.6982	50.4865	48.3262	46.8235	45.8983	45.6186	45.0433	44.585	44.5139	44.7945	45.1008
41.215	41.3424	41.7394	42.3466	42.9191	43.3341	43.9971	45.9	47.5068	49.4778	52.4212	55.5908	58.5973	61.6769	63.3356	64.5625	63.8315	61.7196	58.9154	56.1768	53.0907	50.6933	48.1902	46.3999	45.4335	44.6679	44.5517	44.4019	44.517	44.0859	43.7614	43.9936
41.5802	41.6199	41.8987	42.0593	41.6213	42.4539	43.1359	44.2425	44.7531	46.2134	48.5793	51.2342	53.1907	54.3406	55.7872	56.2996	56.4077	55.3947	53.1681	51.2579	49.2979	47.4941	45.6602	44.3994	43.4107	43.1363	42.742	42.5808	42.6587	42.5751	42.423	42.0923
41.4101	41.76	40.9196	40.9802	41.2571	40.9787	42.2978	42.5515	42.6497	44.2633	45.511	46.0153	47.9355	48.7462	49.8698	50.3416	49.7362	48.6815	47.4669	46.6454	45.4728	44.4622	43.8826	43.4576	44.0357	43.804	43.4819	43.2673	42.9299	42.9874	42.9441	43.0823
43.5103	42.9329	42.8362	43.5176	42.7686	42.4305	44.3094	44.5647	45.2237	46.0333	46.2428	46.8368	47.5734	48.8471	49.6403	49.957	49.2553	48.8879	48.3523	47.686	46.9989	46.4718	46.0612	45.3906	45.0056	44.6743	44.4405	44.5523	44.3911	44.5159	44.7093	44.6244
43.9866	43.7485	43.0677	43.9525	43.3835	41.5411	42.9451	42.531	42.4615	43.9685	44.8347	45.032	45.9533	46.3951	47.0221	46.9564	46.7387	46.5504	46.4654	46.0583	45.762	45.2742	44.6892	44.4198	44.2395	44.0575	43.7792	43.5461	43.4315	43.2113	42.8974	42.9255
45.4026	44.5774	44.0744	42.3125	42.6628	41.6879	42.4702	42.9026	42.4395	43.6683	44.5194	43.9113	44.6746	45.15	45.2083	45.3005	45.2345	45.0749	44.6964	44.2493	43.7517	43.5024	43.1333	42.8085	42.7359	42.7142	43.0556	43.1838	42.9374	42.9676	42.8819	42.9601
44.6469	44.0519	42.5633	41.2007	41.9589	42.7606	42.9468	41.7324	42.1155	42.4267	42.7469	43.9097	44.0269	44.3683	44.2916	44.2071	44.4913	44.8212	44.5254	44.165	44.2274	43.8907	43.7918	43.6213	43.5216	43.1929	43.5212	43.1492	43.1691	43.0998	43.1293	43.5071
48.4882	44.5552	44.8964	43.332	43.0596	42.5716	42.8519	42.387	40.97	41.9663	42.606	43.2134	43.6293	43.8668	43.7183	43.9614	43.8228	43.6462	43.6588	43.7276	43.8946	44.3619	44.2092	43.9667	44.001	43.9301	43.7917	43.7513	43.9459	43.8414	43.776	44.2903
47.5044	44.7861	45.3019	41.1255	41.7731	42.9874	43.2367	43.6167	43.5922	43.8522	44.0081	43.6787	43.4719	43.3954	43.9487	44.2283	44.9174	44.4981	44.3782	44.712	44.5356	44.8052	44.7391	44.9053	44.7296	44.735	44.6016	44.5171	44.5764	44.6362	44.5464	44.8458
48.7577	46.2447	43.6126	41.9422	41.2805	41.6803	41.1179	43.7022	41.7383	42.5973	42.3743	42.1897	43.0497	43.0456	43.8035	43.6306	43.9888	43.8791	43.8836	44.0178	44.108	44.1451	44.4957	44.9161	44.967	44.955	44.9261	45.0625	45.0583	45.0626	45.1773	44.9951

## Sheet: Fig4d
Tip position (Å)	I_DC(pA)	I_CEO(pA)
2.57032	46.2388	1.4328
3.2129	47.4921	1.41665
3.85548	49.7188	1.40786
4.49806	52.8855	1.40452
5.14065	57.7249	1.4021
5.78323	65.1884	1.39584
6.42581	74.9967	1.38981
7.06839	87.271	1.3781
7.71097	101.759	1.34676
8.35355	116.455	1.32631
8.99613	128.946	1.31279
9.63871	136.127	1.29643
10.2813	138.026	1.27666
10.9239	132.086	1.2655
11.5664	121.048	1.265
12.209	106.817	1.27854
12.8516	93.3743	1.30326
13.4942	81.887	1.32042
14.1368	70.3001	1.33538
14.7794	61.944	1.35707
15.4219	56.0466	1.37479
16.0645	51.9534	1.38843
16.7071	49.6643	1.40289
17.3497	48.7354	1.4147
17.9923	47.3966	1.41129
