# Supplementary material for: Tracking electrons at the space-time limit
Source: Nat Photonics. 2026 Jul 3;20(8):961–7. doi: 10.1038/s41566-026-01932-0 (PMC13427632; doi:10.1038/s41566-026-01932-0)
Supplement: Supplementary file 6 — All data of Extended Data Fig. 1. [file 41566_2026_1932_MOESM6_ESM.xlsx]

## Sheet: EDFig1
Power modulation (µW)	Current modulation (pA)	y-Error	Noise level (pA)	Relative power modulation (%) for linear fit	Power modulation (µW) for linear fit	Linear fit
					0	0
0.06479	0.03161	0.00752	0.03	0.000761042	0.06479	0.00186
0.75326	0.04101	0.00654	0.03	0.00298	0.25409	0.0073
1.54189	0.05929	0.01336	0.03	0.00601	0.51163	0.01471
2.25953	0.06738	0.01528	0.03	0.00885	0.75326	0.02165
3.01216	0.09487	0.01404	0.03	0.01179	1.00407	0.02886
3.77045	0.11115	0.02921	0.03	0.01484	1.26304	0.03631
4.53212	0.11619	0.0224	0.03	0.01811	1.54189	0.04432
5.26819	0.15149	0.02527	0.03	0.02072	1.76384	0.0507
6.0429	0.18077	0.04136	0.03	0.02368	2.01575	0.05795
6.79325	0.1987	0.03161	0.03	0.02654	2.25953	0.06495
7.55258	0.22851	0.02656	0.03	0.02966	2.52474	0.07258
8.32989	0.24551	0.03724	0.03	0.03278	2.79065	0.08022
9.04802	0.29219	0.03426	0.03	0.03538	3.01216	0.08659
9.7959	0.26913	0.04048	0.03	0.03821	3.25328	0.09352
10.5327	0.28114	0.03928	0.03	0.04133	3.51886	0.10116
11.2718	0.29204	0.05737	0.03	0.04429	3.77045	0.10839
12.0597	0.34374	0.05913	0.03	0.04697	3.99896	0.11496
				0.05003	4.25904	0.12243
				0.05323	4.53212	0.13028
				0.05594	4.76256	0.13691
				0.05897	5.02025	0.14432
				0.06188	5.26819	0.15144
				0.06512	5.54446	0.15938
				0.06777	5.76972	0.16586
				0.07098	6.0429	0.17371
				0.07395	6.29598	0.18099
				0.07708	6.56215	0.18864
				0.07979	6.79325	0.19528
				0.08272	7.04288	0.20246
				0.08558	7.28624	0.20945
				0.08871	7.55258	0.21711
				0.0915	7.79011	0.22394
				0.09458	8.05252	0.23148
				0.09784	8.32989	0.23946
				0.10038	8.54638	0.24568
				0.10327	8.79237	0.25275
				0.10628	9.04802	0.2601
				0.10905	9.28381	0.26688
				0.11202	9.53718	0.27416
				0.11506	9.7959	0.2816
				0.11774	10.0241	0.28816
				0.12103	10.3046	0.29622
				0.12371	10.5327	0.30278
				0.12687	10.8017	0.31051
				0.12962	11.0353	0.31723
				0.1324	11.2718	0.32402
				0.13592	11.5719	0.33265
				0.13876	11.8137	0.3396
				0.14165	12.0597	0.34667
				0.14426
