# Supplementary material for: Tracking electrons at the space-time limit
Source: Nat Photonics. 2026 Jul 3;20(8):961–7. doi: 10.1038/s41566-026-01932-0 (PMC13427632; doi:10.1038/s41566-026-01932-0)
Supplement: Supplementary file 7 — All data of Extended Data Fig. 2. [file 41566_2026_1932_MOESM7_ESM.xlsx]

## Sheet: EDFig2a
0	-50.1086	-49.2492	-48.3897	-47.5302	-46.6707	-45.8112	-44.9517	-44.0922	-43.2327	-42.3732	-41.5137	-40.6542	-39.7947	-38.9352	-38.0757	-37.2162	-36.3567	-35.4972	-34.6377	-33.7782	-32.9187	-32.0592	-31.1997	-30.3402	-29.4807	-28.6212	-27.7617	-26.9022	-26.0428	-25.1833	-24.3238	-23.4643	-22.6048	-21.7453	-20.8858	-20.0263	-19.1668	-18.3073	-17.4478	-16.5883	-15.7288	-14.8693	-14.0098	-13.1503	-12.2908	-11.4313	-10.5718	-9.71231	-8.85282
-50.1086	0.00587	0.00597	0.00618	0.00649	0.00689	0.00731	0.0077	0.00805	0.00843	0.00898	0.00988	0.0113	0.01332	0.01587	0.0187	0.02146	0.02372	0.02519	0.02576	0.02562	0.02526	0.02527	0.02622	0.02835	0.03153	0.03521	0.03869	0.04137	0.04306	0.04411	0.04529	0.04751	0.05144	0.05718	0.0642	0.07154	0.07817	0.08348	0.08757	0.0912	0.09553	0.10152	0.10939	0.11844	0.12722	0.13419	0.13852	0.14067	0.14239
-49.2492	0.00474	0.00537	0.00608	0.00682	0.00753	0.00823	0.00897	0.00988	0.01109	0.01265	0.01455	0.01664	0.01863	0.02021	0.02113	0.02128	0.02078	0.01997	0.01939	0.01956	0.02086	0.02332	0.02663	0.0302	0.03338	0.03575	0.03732	0.03855	0.04022	0.04307	0.04749	0.05327	0.05971	0.06581	0.07073	0.07414	0.07642	0.0785	0.08148	0.08612	0.09246	0.09972	0.10664	0.11207	0.11568	0.11826	0.12155	0.12749	0.13721
-48.3897	0.00638	0.00729	0.00815	0.00899	0.00984	0.0108	0.01194	0.01325	0.01467	0.01599	0.01698	0.01744	0.01727	0.01653	0.0155	0.01461	0.01432	0.01502	0.01687	0.01971	0.0231	0.02645	0.02925	0.03127	0.03267	0.03401	0.03599	0.03917	0.04364	0.04902	0.05447	0.05909	0.06227	0.06399	0.06487	0.06594	0.06818	0.07215	0.07766	0.08391	0.0898	0.09454	0.09817	0.10168	0.10669	0.11473	0.12636	0.14072	0.1556
-47.5302	0.00853	0.00923	0.00992	0.01066	0.01148	0.01234	0.01315	0.01374	0.01393	0.01363	0.01288	0.01189	0.01097	0.01055	0.01095	0.01238	0.01478	0.01783	0.02105	0.02394	0.02614	0.02762	0.0287	0.02997	0.03201	0.03517	0.03936	0.04402	0.04832	0.05153	0.05329	0.05388	0.05407	0.0549	0.05719	0.06123	0.06663	0.07254	0.07801	0.08255	0.08648	0.09085	0.0971	0.10632	0.11861	0.13281	0.14677	0.15832	0.1663
-46.6707	0.00869	0.00911	0.00958	0.01004	0.0104	0.01052	0.01033	0.00981	0.00909	0.00842	0.00813	0.0085	0.00974	0.01181	0.01451	0.01743	0.02012	0.02222	0.02357	0.02434	0.02497	0.02601	0.02792	0.03086	0.03456	0.0384	0.04164	0.04374	0.04462	0.04475	0.04501	0.04632	0.04927	0.05388	0.05956	0.06541	0.07063	0.07499	0.07897	0.08365	0.09024	0.09943	0.11097	0.12352	0.13515	0.14417	0.14999	0.1536	0.15726
-45.8112	0.00691	0.00719	0.00739	0.00743	0.00729	0.00701	0.00676	0.00678	0.00731	0.0085	0.01038	0.01277	0.01535	0.01771	0.01952	0.02058	0.02097	0.021	0.02116	0.02196	0.02369	0.02635	0.02953	0.03264	0.03505	0.03645	0.03698	0.03725	0.03811	0.04031	0.04417	0.04943	0.05533	0.06097	0.06572	0.06955	0.07308	0.07737	0.08338	0.09149	0.10119	0.11113	0.1197	0.12572	0.12915	0.13127	0.13424	0.14011	0.14961
-44.9517	0.00515	0.0054	0.00558	0.00578	0.00615	0.00687	0.00808	0.00981	0.01193	0.01418	0.0162	0.01766	0.01839	0.01839	0.0179	0.01737	0.01726	0.01795	0.01961	0.02203	0.02479	0.02732	0.02916	0.03021	0.03077	0.03151	0.03318	0.03629	0.04089	0.04648	0.0522	0.05722	0.06109	0.06398	0.06663	0.07002	0.0749	0.08141	0.08887	0.09605	0.10168	0.10512	0.10676	0.10808	0.11105	0.11723	0.12685	0.13845	0.14931
-44.0922	0.00528	0.0059	0.00674	0.0079	0.00942	0.01123	0.01313	0.01482	0.016	0.01647	0.01619	0.01536	0.01436	0.01362	0.01356	0.01441	0.01613	0.01844	0.02086	0.02293	0.02438	0.02527	0.02602	0.02728	0.02963	0.03334	0.03822	0.0436	0.04863	0.0526	0.05528	0.05703	0.05866	0.06108	0.06484	0.06985	0.07538	0.08036	0.08388	0.08573	0.08666	0.08818	0.092	0.09916	0.10943	0.1212	0.13205	0.13993	0.14432
-43.2327	0.00753	0.00874	0.01016	0.01165	0.01299	0.01393	0.01426	0.0139	0.01297	0.01179	0.01076	0.01028	0.01062	0.01184	0.01376	0.01598	0.01808	0.01973	0.02082	0.02158	0.02248	0.02407	0.02677	0.03062	0.03524	0.03991	0.04385	0.04654	0.048	0.04875	0.04962	0.05142	0.0545	0.05859	0.06295	0.06665	0.06911	0.07049	0.07172	0.07424	0.0794	0.08774	0.09863	0.11039	0.12092	0.12877	0.13405	0.13865	0.14566
-42.3732	0.00956	0.01052	0.01123	0.0115	0.01122	0.01044	0.00938	0.00839	0.00783	0.00798	0.00896	0.01064	0.01272	0.01478	0.01648	0.01763	0.01832	0.01886	0.01974	0.02141	0.02409	0.02764	0.03158	0.03521	0.03791	0.03941	0.03991	0.04008	0.04073	0.04249	0.04552	0.0494	0.05335	0.05662	0.0589	0.06057	0.06265	0.06641	0.07278	0.08186	0.09272	0.10368	0.11302	0.11986	0.12475	0.12969	0.13733	0.14966	0.16666
-41.5137	0.00836	0.00823	0.00775	0.00704	0.00634	0.00597	0.00619	0.00715	0.00877	0.01079	0.01283	0.01454	0.01568	0.01624	0.01643	0.01667	0.0174	0.01893	0.02132	0.02431	0.02736	0.0299	0.03149	0.0321	0.03212	0.03225	0.03323	0.03549	0.03896	0.04309	0.04712	0.05043	0.05291	0.05509	0.05798	0.0626	0.06952	0.07846	0.08831	0.09749	0.10472	0.1096	0.11306	0.1171	0.12392	0.1348	0.14915	0.16431	0.17639
-40.6542	0.00492	0.00463	0.00459	0.00501	0.00605	0.00767	0.00968	0.01174	0.01348	0.01461	0.01505	0.01496	0.01467	0.01461	0.01516	0.01648	0.0185	0.02084	0.02304	0.02463	0.02542	0.02557	0.02558	0.02613	0.02779	0.03079	0.03485	0.03932	0.04345	0.04677	0.04935	0.05179	0.05502	0.05983	0.06644	0.07433	0.08231	0.08904	0.09364	0.09621	0.09792	0.10066	0.10621	0.11526	0.12683	0.13839	0.14676	0.14964	0.14697
-39.7947	0.00431	0.0054	0.00697	0.00891	0.01091	0.01264	0.01379	0.01419	0.01393	0.01328	0.01265	0.01245	0.01292	0.01412	0.01581	0.01762	0.01913	0.02005	0.02039	0.02044	0.02076	0.02193	0.02433	0.02796	0.03237	0.03687	0.04077	0.04377	0.04606	0.0483	0.05132	0.05566	0.06132	0.0676	0.07337	0.07758	0.07978	0.08042	0.08086	0.08278	0.08752	0.09528	0.10484	0.11391	0.12006	0.12203	0.12064	0.11892	0.12107
-38.9352	0.00812	0.00991	0.0115	0.01261	0.01303	0.01274	0.01194	0.011	0.01032	0.01022	0.01083	0.01205	0.01357	0.015	0.01603	0.01655	0.01669	0.01688	0.01761	0.01934	0.02225	0.02611	0.0304	0.03442	0.03764	0.0399	0.04154	0.04323	0.04569	0.04926	0.05375	0.05841	0.06224	0.0645	0.06511	0.0648	0.06495	0.067	0.07181	0.07916	0.0877	0.09542	0.10061	0.10284	0.10353	0.10566	0.11271	0.12698	0.14811
-38.0757	0.01079	0.01119	0.01096	0.01021	0.00921	0.00834	0.00795	0.00824	0.00919	0.01057	0.01203	0.01321	0.01392	0.01419	0.01429	0.01465	0.01572	0.01776	0.02076	0.02437	0.02803	0.03113	0.03331	0.03461	0.03547	0.03656	0.03846	0.04136	0.04493	0.04841	0.051	0.05222	0.05231	0.05214	0.05301	0.05604	0.06163	0.0692	0.07733	0.08433	0.08911	0.09188	0.09436	0.09931	0.10937	0.12569	0.14693	0.1693	0.18775
-37.2162	0.00796	0.00712	0.00631	0.00589	0.00607	0.00693	0.0083	0.00987	0.01127	0.01223	0.01267	0.01276	0.01283	0.01331	0.01452	0.01657	0.01929	0.02225	0.02493	0.02688	0.02795	0.02835	0.02861	0.02934	0.03098	0.03358	0.03669	0.03962	0.04172	0.04279	0.04322	0.04398	0.04615	0.05049	0.057	0.06482	0.07253	0.07877	0.08298	0.0858	0.08909	0.09524	0.10606	0.12179	0.14046	0.15834	0.17121	0.17623	0.17349
-36.3567	0.00405	0.00428	0.00513	0.00654	0.00823	0.00986	0.0111	0.01177	0.01193	0.01182	0.01185	0.01235	0.01354	0.01537	0.01755	0.01967	0.02129	0.02217	0.02234	0.02216	0.02218	0.02294	0.02472	0.0274	0.03049	0.03333	0.03546	0.03685	0.03804	0.03991	0.04333	0.04871	0.05569	0.06324	0.07003	0.07504	0.07813	0.08028	0.08331	0.08917	0.09897	0.11227	0.12684	0.13932	0.14653	0.14699	0.14192	0.13521	0.13205
-35.4972	0.00527	0.00699	0.00874	0.01018	0.01107	0.01135	0.01119	0.0109	0.01086	0.01135	0.01244	0.01396	0.01557	0.01689	0.01762	0.01771	0.01736	0.01702	0.01722	0.01836	0.02054	0.0235	0.02671	0.0296	0.03185	0.03359	0.03539	0.03804	0.04217	0.04786	0.05454	0.06109	0.06636	0.06968	0.07127	0.0723	0.07446	0.07926	0.08723	0.09749	0.1078	0.11541	0.11822	0.11595	0.11063	0.10623	0.10711	0.11608	0.13283
-34.6377	0.00925	0.01024	0.01063	0.01047	0.01001	0.0096	0.00958	0.0101	0.01112	0.01239	0.01354	0.01427	0.01442	0.0141	0.01364	0.01352	0.01417	0.01582	0.0184	0.02154	0.02472	0.02745	0.02957	0.03132	0.03329	0.03613	0.04024	0.04548	0.05113	0.05614	0.0596	0.06115	0.06133	0.06137	0.06278	0.06662	0.07296	0.08064	0.08763	0.09187	0.09223	0.08938	0.08582	0.08519	0.09081	0.10411	0.12356	0.1449	0.16266
-33.7782	0.00936	0.00883	0.00821	0.00785	0.00797	0.00864	0.0097	0.01084	0.01171	0.01209	0.01198	0.0116	0.01134	0.01163	0.01278	0.01485	0.0176	0.02061	0.02339	0.02559	0.0272	0.02856	0.03022	0.03271	0.03625	0.04053	0.04482	0.0482	0.05002	0.05025	0.04962	0.04934	0.05066	0.05422	0.05972	0.06586	0.07091	0.07345	0.0732	0.07144	0.07078	0.07429	0.08417	0.10054	0.12097	0.1411	0.15628	0.16366	0.1638
-32.9187	0.00601	0.00588	0.00631	0.00723	0.00842	0.00952	0.01026	0.0105	0.01035	0.01012	0.01019	0.01091	0.01243	0.01464	0.01722	0.01972	0.02174	0.02309	0.02392	0.02463	0.02574	0.02765	0.03043	0.03368	0.03671	0.0388	0.03957	0.03925	0.03865	0.0389	0.04092	0.04498	0.05044	0.05601	0.06024	0.06231	0.06253	0.06255	0.0648	0.07164	0.08415	0.10143	0.12052	0.13734	0.14826	0.15182	0.14975	0.14665	0.14817
-32.0592	0.00502	0.00621	0.00751	0.0086	0.00925	0.00944	0.00935	0.00932	0.0097	0.01072	0.01238	0.01444	0.01654	0.01825	0.01932	0.01974	0.01978	0.01989	0.02053	0.02196	0.02413	0.02661	0.0288	0.03017	0.0306	0.03047	0.03063	0.03201	0.03521	0.04013	0.04593	0.05135	0.05526	0.0573	0.0582	0.05972	0.06395	0.07248	0.08549	0.10136	0.11699	0.12889	0.13458	0.13394	0.12957	0.12612	0.1284	0.13918	0.15746
-31.1997	0.0071	0.00806	0.00856	0.00867	0.00863	0.00876	0.00935	0.0105	0.01208	0.01379	0.01523	0.01611	0.0163	0.01597	0.01548	0.01529	0.01576	0.01703	0.01892	0.02101	0.0228	0.02395	0.02454	0.02505	0.02626	0.02887	0.03316	0.03875	0.04468	0.04978	0.05324	0.05505	0.05621	0.0584	0.06331	0.07184	0.08346	0.0962	0.10716	0.11366	0.11442	0.1104	0.10476	0.10185	0.10544	0.11692	0.13427	0.15249	0.16557
-30.3402	0.00794	0.0079	0.00785	0.00807	0.00876	0.00991	0.01129	0.01257	0.0134	0.01359	0.01319	0.01248	0.01186	0.01176	0.01243	0.01384	0.01575	0.01771	0.01936	0.02052	0.02141	0.02256	0.02461	0.02805	0.03287	0.0385	0.04394	0.04821	0.05077	0.05193	0.0528	0.05488	0.05944	0.0668	0.076	0.08499	0.09133	0.09326	0.09056	0.08499	0.0799	0.07901	0.0849	0.09767	0.11453	0.13066	0.14115	0.14339	0.13866
-29.4807	0.00676	0.00704	0.00777	0.00886	0.01003	0.01094	0.01133	0.01113	0.0105	0.00981	0.00946	0.00978	0.01087	0.01259	0.01458	0.01646	0.01795	0.01906	0.02007	0.0215	0.02389	0.02747	0.03206	0.03698	0.04131	0.04427	0.04564	0.04592	0.04623	0.04788	0.0517	0.05758	0.06432	0.07004	0.07289	0.07197	0.06792	0.06297	0.06027	0.0627	0.07158	0.08588	0.10234	0.11654	0.12485	0.12621	0.12308	0.12086	0.12573
-28.6212	0.00649	0.00752	0.00852	0.00919	0.00935	0.00905	0.00853	0.00817	0.00832	0.00919	0.01073	0.01266	0.01462	0.01624	0.0174	0.01819	0.019	0.0203	0.02247	0.02559	0.02934	0.03303	0.03592	0.03746	0.0377	0.03728	0.03727	0.03868	0.042	0.04678	0.05177	0.05536	0.05632	0.05447	0.05105	0.04842	0.04925	0.05541	0.06708	0.08235	0.09773	0.1095	0.1153	0.11544	0.11324	0.11393	0.12251	0.14127	0.16818
-27.7617	0.00708	0.00761	0.00771	0.0075	0.00727	0.00737	0.00806	0.00939	0.0112	0.01313	0.0148	0.01594	0.01654	0.01682	0.01719	0.01807	0.01971	0.02206	0.02473	0.02712	0.02866	0.02909	0.02864	0.02805	0.02823	0.02993	0.03328	0.03762	0.04176	0.0444	0.04485	0.04352	0.04193	0.0423	0.04664	0.05586	0.06913	0.08397	0.09704	0.10545	0.10809	0.10641	0.10419	0.10622	0.11623	0.13495	0.15924	0.18283	0.19871
-26.9022	0.00648	0.00643	0.00652	0.00703	0.00811	0.00969	0.0115	0.01315	0.01432	0.01484	0.01481	0.01455	0.01448	0.01494	0.01606	0.0177	0.01944	0.02081	0.02144	0.02131	0.0208	0.02062	0.02152	0.02394	0.02773	0.03211	0.03597	0.03837	0.03907	0.03883	0.03926	0.04222	0.04903	0.05974	0.07282	0.08557	0.09507	0.09937	0.09851	0.09477	0.09208	0.0945	0.10449	0.12149	0.14168	0.15919	0.16847	0.16685	0.15622
-26.0428	0.00599	0.00674	0.00799	0.00956	0.01113	0.01233	0.01291	0.01283	0.01231	0.01172	0.01144	0.01173	0.01259	0.01382	0.01501	0.01581	0.01605	0.01589	0.01579	0.01638	0.01822	0.02144	0.02568	0.03011	0.03377	0.03604	0.03701	0.03765	0.03947	0.04391	0.05164	0.06204	0.07323	0.0826	0.08786	0.08806	0.08416	0.07898	0.07621	0.07905	0.08869	0.10356	0.11958	0.13168	0.13587	0.13136	0.12132	0.11208	0.11051
-25.1833	0.00746	0.00881	0.01	0.01071	0.01079	0.01033	0.0096	0.00901	0.00886	0.00932	0.01026	0.01141	0.01242	0.01303	0.01325	0.01335	0.01382	0.01518	0.01774	0.02142	0.02571	0.02979	0.03291	0.03471	0.03557	0.03648	0.03878	0.04348	0.05071	0.05944	0.06771	0.0733	0.07466	0.07172	0.06615	0.06092	0.05922	0.06323	0.07299	0.08619	0.09884	0.10687	0.10791	0.10273	0.09537	0.09181	0.09749	0.11466	0.14084
-24.3238	0.00835	0.00866	0.00844	0.00788	0.00728	0.00701	0.0073	0.00816	0.00939	0.01067	0.01167	0.01226	0.01256	0.01292	0.0138	0.01559	0.01839	0.02195	0.02569	0.02889	0.03102	0.03198	0.0323	0.03298	0.03508	0.03921	0.04514	0.05165	0.05693	0.0593	0.05797	0.05359	0.04821	0.04463	0.04533	0.05138	0.06187	0.074	0.08416	0.08936	0.08876	0.08433	0.0805	0.08253	0.09421	0.1159	0.14376	0.17089	0.19012
-23.4643	0.00634	0.00592	0.00569	0.00594	0.00677	0.00809	0.00961	0.01099	0.01195	0.01247	0.01275	0.01317	0.01414	0.0159	0.01841	0.02131	0.02403	0.02601	0.02692	0.02693	0.02663	0.02693	0.02862	0.03199	0.03654	0.04106	0.04406	0.04442	0.04202	0.03801	0.03452	0.03392	0.03782	0.04628	0.0576	0.06881	0.07685	0.07988	0.07831	0.07499	0.07431	0.08052	0.09577	0.11882	0.14495	0.16756	0.18086	0.18259	0.1755
-22.6048	0.00487	0.00561	0.00689	0.00851	0.01013	0.01141	0.01218	0.01247	0.01256	0.01283	0.01362	0.01504	0.01694	0.01891	0.02047	0.02123	0.02111	0.02041	0.01978	0.01997	0.0215	0.02438	0.02796	0.03116	0.03286	0.03249	0.03044	0.0281	0.02744	0.03023	0.03718	0.04751	0.059	0.06879	0.0745	0.07539	0.07288	0.07028	0.07164	0.08006	0.09621	0.11762	0.13925	0.15528	0.16156	0.15766	0.14754	0.13823	0.1368
-21.7453	0.00711	0.00874	0.01018	0.01115	0.01155	0.01151	0.01134	0.01139	0.01191	0.01293	0.0142	0.01535	0.01597	0.01588	0.01519	0.01431	0.01384	0.01436	0.01612	0.0189	0.02201	0.02454	0.02574	0.02551	0.02455	0.02431	0.0264	0.03193	0.04085	0.05174	0.06219	0.06965	0.07258	0.07116	0.06756	0.0652	0.06751	0.07645	0.09144	0.10926	0.12503	0.13409	0.13401	0.12602	0.11489	0.10723	0.10869	0.12111	0.14115
-20.8858	0.0094	0.00991	0.0099	0.00956	0.0092	0.00914	0.00954	0.01032	0.01121	0.01184	0.01197	0.01155	0.01083	0.01028	0.01041	0.01158	0.0138	0.0167	0.01958	0.02174	0.02278	0.02292	0.02305	0.02448	0.02842	0.03535	0.04463	0.0545	0.06265	0.06707	0.06701	0.06346	0.05898	0.0568	0.05958	0.06818	0.08107	0.09471	0.1048	0.10802	0.10363	0.09415	0.08467	0.081	0.0871	0.10305	0.12454	0.14437	0.15573
-20.0263	0.00761	0.00713	0.0068	0.00685	0.00736	0.00817	0.00897	0.00947	0.00951	0.00918	0.00883	0.00889	0.00976	0.0116	0.0142	0.0171	0.01965	0.02137	0.02214	0.02242	0.02312	0.02536	0.0299	0.03674	0.04487	0.0525	0.05762	0.0589	0.05632	0.05143	0.04687	0.04545	0.04893	0.05719	0.06806	0.07805	0.0837	0.08309	0.07693	0.06859	0.06302	0.06485	0.07626	0.09571	0.11819	0.13709	0.14723	0.14767	0.14291
-19.1668	0.00484	0.00522	0.00602	0.00703	0.00795	0.00853	0.00871	0.00868	0.00879	0.00944	0.01088	0.01309	0.01572	0.01827	0.02019	0.0212	0.02142	0.02145	0.02215	0.02436	0.02848	0.03416	0.04026	0.04515	0.04735	0.04616	0.0422	0.03728	0.03388	0.03413	0.03891	0.04728	0.05671	0.06404	0.06679	0.06434	0.05851	0.0531	0.05248	0.05988	0.07573	0.09718	0.11886	0.13505	0.14224	0.14115	0.13706	0.13792	0.15078
-18.3073	0.00564	0.00687	0.0079	0.00857	0.00888	0.00907	0.0095	0.01048	0.01214	0.01429	0.01654	0.01837	0.0194	0.01954	0.01908	0.01867	0.01905	0.02081	0.02403	0.02817	0.03213	0.0346	0.03467	0.03224	0.02833	0.02479	0.02368	0.02638	0.0329	0.04168	0.05012	0.05557	0.05656	0.05359	0.04922	0.04723	0.05117	0.06276	0.08095	0.10193	0.12046	0.13192	0.13449	0.13031	0.1251	0.1259	0.13784	0.1612	0.19022
-17.4478	0.00811	0.00871	0.00899	0.00922	0.00973	0.01073	0.01224	0.01401	0.01559	0.01657	0.0167	0.01607	0.0151	0.01439	0.01456	0.01592	0.01832	0.02114	0.02343	0.0243	0.02334	0.02094	0.01831	0.01711	0.01884	0.02409	0.03216	0.04111	0.04849	0.05231	0.05202	0.049	0.04619	0.04704	0.05408	0.06768	0.08562	0.10365	0.11705	0.12254	0.11989	0.11238	0.1058	0.10611	0.11666	0.13611	0.15828	0.1742	0.17608
-16.5883	0.00831	0.00842	0.00882	0.00965	0.01085	0.0121	0.01302	0.01328	0.01279	0.01178	0.0107	0.01012	0.01043	0.01173	0.0137	0.0157	0.01701	0.01712	0.01607	0.01456	0.01378	0.01509	0.01934	0.02644	0.03517	0.04348	0.04925	0.05121	0.04965	0.0465	0.04478	0.04738	0.05577	0.06923	0.08478	0.09822	0.10569	0.10535	0.09838	0.08882	0.08219	0.08317	0.09342	0.1104	0.12792	0.13859	0.13727	0.12417	0.1059
-15.7288	0.00695	0.00761	0.00851	0.00936	0.00982	0.0097	0.00903	0.00812	0.00742	0.00738	0.00821	0.00978	0.01167	0.01328	0.01412	0.01403	0.01336	0.01294	0.01386	0.01704	0.02277	0.03044	0.03855	0.04517	0.04868	0.04852	0.04562	0.04224	0.04116	0.04456	0.05298	0.06485	0.07691	0.08539	0.08753	0.08288	0.07373	0.06448	0.05995	0.0634	0.07495	0.09111	0.10604	0.11396	0.11212	0.1028	0.09335	0.09385	0.11289
-14.8693	0.00622	0.00687	0.00717	0.00702	0.00655	0.0061	0.00609	0.00681	0.00828	0.01023	0.01214	0.01352	0.01408	0.01392	0.0136	0.01397	0.0159	0.01989	0.02578	0.03265	0.03895	0.0431	0.04405	0.04189	0.03799	0.03462	0.03415	0.03797	0.04582	0.05562	0.06419	0.06848	0.06692	0.06026	0.05154	0.04502	0.04455	0.05188	0.06568	0.08187	0.09514	0.10134	0.09969	0.09388	0.09126	0.10011	0.12591	0.16814	0.21912
-14.0098	0.00573	0.00575	0.00566	0.00579	0.00647	0.00785	0.00979	0.01192	0.0137	0.01474	0.01494	0.0146	0.01436	0.01499	0.01713	0.02091	0.02588	0.03098	0.03487	0.03641	0.03515	0.03168	0.02758	0.02492	0.02545	0.02983	0.03713	0.04509	0.05087	0.05232	0.04899	0.04256	0.03637	0.0342	0.03868	0.05005	0.06584	0.08164	0.0929	0.09699	0.09478	0.0908	0.09188	0.10436	0.13093	0.16858	0.20859	0.23915	0.2497
-13.1503	0.0058	0.00635	0.00747	0.00918	0.01123	0.01318	0.01456	0.01508	0.01481	0.01414	0.01375	0.01428	0.01608	0.01906	0.02258	0.02565	0.02725	0.02674	0.02419	0.02052	0.0173	0.01619	0.01827	0.02348	0.03047	0.03701	0.04082	0.04069	0.0371	0.03234	0.02969	0.03213	0.04102	0.05528	0.07159	0.0856	0.09368	0.09466	0.09068	0.08672	0.08875	0.10122	0.12459	0.15432	0.18178	0.19722	0.19373	0.17065	0.1348
-12.2908	0.00794	0.00957	0.01134	0.01282	0.01361	0.01355	0.01283	0.0119	0.01138	0.01174	0.01312	0.01522	0.01738	0.01878	0.01877	0.01718	0.01448	0.01175	0.01031	0.01132	0.01518	0.02124	0.02792	0.03323	0.03556	0.03455	0.03143	0.02874	0.02941	0.03548	0.04712	0.06222	0.07704	0.08761	0.09142	0.08861	0.08226	0.07741	0.07903	0.08982	0.10859	0.13006	0.14652	0.15076	0.13939	0.11509	0.08658	0.06601	0.06452
-11.4313	0.00982	0.0107	0.01092	0.01043	0.0095	0.00858	0.00818	0.0086	0.00979	0.01133	0.01259	0.01298	0.01223	0.01053	0.00862	0.00751	0.00823	0.01133	0.01661	0.02304	0.029	0.03288	0.03378	0.03206	0.02943	0.02841	0.03136	0.03939	0.05168	0.06548	0.07706	0.08317	0.08244	0.07616	0.06802	0.06274	0.06419	0.07352	0.08834	0.1033	0.11203	0.1099	0.09651	0.07681	0.06003	0.05666	0.07436	0.11453	0.17108
-10.5718	0.00752	0.0069	0.00611	0.00556	0.00561	0.0064	0.0077	0.00905	0.00992	0.00992	0.0091	0.00791	0.00718	0.00777	0.01031	0.01483	0.02068	0.02661	0.03116	0.0332	0.03251	0.03001	0.0276	0.02756	0.03159	0.03995	0.05111	0.06212	0.06964	0.07132	0.06693	0.05863	0.05033	0.04616	0.04875	0.0579	0.07044	0.08132	0.08568	0.08123	0.06982	0.05755	0.05304	0.06424	0.09507	0.14306	0.19943	0.25169	0.28797
-9.71231	0.00388	0.00394	0.00464	0.00593	0.0075	0.00888	0.00962	0.00956	0.00896	0.00841	0.00872	0.01052	0.01406	0.01897	0.0243	0.02882	0.03137	0.03136	0.02911	0.02589	0.0236	0.02409	0.02835	0.03597	0.04504	0.05273	0.05641	0.05473	0.04842	0.04021	0.03384	0.03257	0.03774	0.048	0.05971	0.06839	0.07068	0.0662	0.0583	0.05334	0.05854	0.07902	0.11526	0.16196	0.20912	0.24515	0.26096	0.25336	0.22621
-8.85282	0.00519	0.00688	0.00862	0.00995	0.01057	0.01047	0.01004	0.00992	0.0108	0.01308	0.01669	0.02098	0.02496	0.02753	0.02793	0.0261	0.02275	0.01931	0.01743	0.01843	0.02263	0.02914	0.03596	0.04069	0.0415	0.03805	0.0318	0.02567	0.02289	0.02568	0.0341	0.04591	0.05729	0.06445	0.06547	0.06144	0.05655	0.05678	0.06757	0.0914	0.12606	0.16464	0.19739	0.21496	0.21189	0.18896	0.15316	0.11525	0.08562
-7.99332	0.00972	0.0108	0.01113	0.01086	0.01042	0.01042	0.01141	0.01355	0.01655	0.01966	0.02195	0.02261	0.02131	0.0184	0.01485	0.012	0.01112	0.01292	0.01718	0.02268	0.02758	0.03006	0.02919	0.02544	0.02074	0.01787	0.0193	0.02612	0.03731	0.04997	0.06039	0.06565	0.06507	0.06084	0.05748	0.06017	0.07261	0.09502	0.12347	0.15065	0.16818	0.16971	0.15356	0.12394	0.08986	0.06216	0.04966	0.05612	0.07951
-7.13382	0.01018	0.00966	0.00913	0.0091	0.00995	0.01167	0.01383	0.0157	0.01653	0.01585	0.01372	0.01076	0.00801	0.00657	0.00725	0.01015	0.01459	0.01925	0.02259	0.02349	0.02181	0.01865	0.01611	0.01656	0.02162	0.03129	0.04373	0.05572	0.06397	0.06648	0.06366	0.05844	0.05529	0.05843	0.0699	0.08832	0.1089	0.12486	0.12989	0.12079	0.09919	0.07159	0.04758	0.03658	0.04452	0.07169	0.11296	0.16036	0.20679
-6.27433	0.00651	0.00652	0.00727	0.00861	0.01009	0.01106	0.01101	0.00978	0.00773	0.00563	0.00442	0.00488	0.00727	0.01121	0.01571	0.01947	0.02141	0.02106	0.01896	0.01658	0.01597	0.0189	0.02614	0.03682	0.04858	0.05829	0.06326	0.06249	0.05728	0.05096	0.04765	0.0505	0.06019	0.07427	0.08779	0.09511	0.09221	0.0787	0.05856	0.03935	0.02979	0.03673	0.06253	0.10394	0.15326	0.20123	0.24066	0.2689	0.28793
-5.41483	0.00487	0.00606	0.00715	0.00767	0.00731	0.0062	0.00487	0.0041	0.00464	0.00688	0.01062	0.01509	0.01917	0.02175	0.02221	0.02069	0.0182	0.01639	0.017	0.02119	0.02895	0.03884	0.04834	0.0547	0.05604	0.0523	0.04543	0.03885	0.03605	0.03912	0.0476	0.05844	0.06702	0.06913	0.06287	0.05	0.03584	0.02774	0.03258	0.05403	0.09092	0.13716	0.18362	0.22125	0.24422	0.25173	0.24739	0.23657	0.22277
-4.55533	0.00601	0.00637	0.00606	0.00538	0.00493	0.00542	0.00734	0.01073	0.01502	0.01925	0.0223	0.02338	0.0223	0.01969	0.01684	0.01534	0.01653	0.02094	0.02795	0.03585	0.04229	0.04516	0.04346	0.03793	0.03088	0.0255	0.02448	0.02882	0.03719	0.04626	0.05207	0.05183	0.04542	0.03601	0.02928	0.03151	0.04718	0.07686	0.11652	0.15839	0.19338	0.21407	0.21723	0.20475	0.18236	0.15686	0.13288	0.11116	0.08943
-3.69584	0.00643	0.00614	0.00635	0.00763	0.01022	0.01388	0.01785	0.02111	0.02271	0.0222	0.01981	0.01647	0.01354	0.01239	0.01386	0.01793	0.0236	0.02912	0.03259	0.03266	0.02919	0.02347	0.01793	0.0152	0.01705	0.02346	0.03242	0.04066	0.04501	0.04396	0.03876	0.03328	0.03287	0.04227	0.06349	0.09458	0.12971	0.16076	0.18001	0.1827	0.1688	0.14294	0.1126	0.08516	0.06527	0.05365	0.04841	0.04821	0.05591
-2.83634	0.00728	0.00877	0.01132	0.0145	0.01751	0.01943	0.01957	0.01782	0.01471	0.01133	0.00891	0.00846	0.01031	0.01399	0.01829	0.02169	0.02284	0.02121	0.01735	0.01291	0.01007	0.01078	0.0158	0.02423	0.03366	0.04106	0.04413	0.04251	0.03834	0.03571	0.03916	0.05177	0.07349	0.10062	0.12669	0.14443	0.14836	0.13686	0.11291	0.08322	0.05594	0.03783	0.03216	0.03824	0.05308	0.07439	0.1034	0.14578	0.20938
-1.97684	0.01003	0.01234	0.01419	0.01486	0.01396	0.01166	0.0087	0.0061	0.00487	0.00557	0.00804	0.01149	0.01468	0.01644	0.01607	0.01373	0.0105	0.00811	0.00833	0.01226	0.01976	0.02926	0.03819	0.044	0.04527	0.04258	0.03861	0.03726	0.0421	0.05466	0.07338	0.09374	0.10955	0.11522	0.10789	0.08883	0.06328	0.03889	0.02319	0.02105	0.03329	0.057	0.08751	0.12122	0.15788	0.20084	0.25473	0.32117	0.39441
-1.11735	0.00955	0.00939	0.00809	0.00604	0.004	0.00287	0.00328	0.00534	0.00852	0.0118	0.01408	0.01459	0.01325	0.01079	0.0086	0.00825	0.01097	0.01707	0.02564	0.03472	0.04188	0.04519	0.0441	0.03991	0.03552	0.0344	0.03907	0.04981	0.06415	0.07745	0.08455	0.08182	0.06892	0.04928	0.02934	0.0164	0.01618	0.03085	0.05837	0.09353	0.13028	0.16435	0.1949	0.22437	0.25611	0.29082	0.32354	0.34325	0.33614
-0.25785	0.00402	0.00277	0.0021	0.00264	0.00467	0.00789	0.01149	0.01441	0.01576	0.0152	0.01316	0.01077	0.00948	0.01061	0.01477	0.02158	0.02965	0.03692	0.04133	0.0417	0.03824	0.03275	0.02809	0.02708	0.03125	0.03993	0.05023	0.05794	0.05926	0.05253	0.03934	0.02441	0.0142	0.01464	0.02894	0.0563	0.0921	0.12954	0.16215	0.18606	0.20112	0.21019	0.21681	0.22225	0.22355	0.21386	0.18587	0.13717	0.07547
0.60165	0.0029	0.00481	0.00793	0.0117	0.01516	0.01733	0.0176	0.01603	0.01342	0.01109	0.0104	0.01227	0.01679	0.02306	0.02946	0.03411	0.03554	0.0333	0.02825	0.02243	0.01838	0.01815	0.02235	0.02965	0.03712	0.04129	0.03979	0.0326	0.02259	0.01485	0.01495	0.02681	0.05098	0.0841	0.11981	0.15086	0.17154	0.17953	0.17632	0.16605	0.15314	0.13984	0.12502	0.10514	0.0773	0.04351	0.01388	0.00656	0.04324
1.46114	0.01098	0.0145	0.01721	0.01829	0.01744	0.01504	0.01209	0.00991	0.00963	0.01175	0.0159	0.0209	0.02516	0.02719	0.02618	0.02237	0.01706	0.01226	0.00999	0.01145	0.01642	0.02314	0.02891	0.03117	0.02882	0.02307	0.01741	0.01657	0.02471	0.04357	0.0714	0.10312	0.13178	0.15087	0.15649	0.14858	0.1307	0.10835	0.08663	0.06828	0.05307	0.03909	0.02558	0.01606	0.02006	0.05175	0.12522	0.24724	0.41049
2.32064	0.01622	0.01616	0.01442	0.01161	0.00877	0.00705	0.00727	0.00949	0.01303	0.01662	0.0189	0.0189	0.01648	0.01241	0.00821	0.00563	0.006	0.00965	0.01569	0.02214	0.02671	0.02775	0.02525	0.02122	0.01923	0.02317	0.03563	0.05646	0.0823	0.10735	0.12519	0.13098	0.12321	0.10426	0.07942	0.055	0.03598	0.02458	0.02019	0.021	0.02648	0.03975	0.06814	0.12124	0.20647	0.32336	0.45941	0.58961	0.68156
3.18014	0.0094	0.00681	0.00468	0.00388	0.00482	0.00723	0.01024	0.01264	0.01344	0.01222	0.00942	0.00618	0.004	0.00417	0.00729	0.01291	0.01961	0.02542	0.02856	0.02829	0.02544	0.02241	0.02249	0.02856	0.04174	0.06048	0.08065	0.09669	0.10352	0.09847	0.08245	0.05975	0.03668	0.01929	0.01146	0.01387	0.02457	0.04081	0.06131	0.08798	0.12575	0.18045	0.25481	0.34455	0.43613	0.50821	0.53742	0.50695	0.41532
4.03963	0.00174	0.00218	0.004	0.00667	0.00925	0.01073	0.01053	0.00875	0.00626	0.00437	0.00438	0.00704	0.01223	0.01888	0.02528	0.02966	0.03086	0.0289	0.02523	0.02236	0.02305	0.02915	0.04062	0.05509	0.06839	0.07589	0.07429	0.0631	0.04513	0.0258	0.01129	0.00647	0.01321	0.03009	0.05342	0.07927	0.10558	0.13325	0.16563	0.20619	0.25543	0.30813	0.35275	0.37396	0.35807	0.29989	0.2083	0.10746	0.03206
4.89913	0.00551	0.00828	0.01036	0.01103	0.01011	0.00811	0.00616	0.00556	0.00728	0.01154	0.01763	0.02408	0.02914	0.03138	0.0303	0.02658	0.02202	0.019	0.01961	0.02479	0.03364	0.04351	0.05073	0.05201	0.04584	0.0335	0.01897	0.00777	0.00505	0.01368	0.03322	0.06011	0.08921	0.11591	0.13798	0.15616	0.17331	0.19214	0.21271	0.23082	0.23842	0.22648	0.18967	0.13125	0.06572	0.01745	0.01449	0.0787	0.21563
5.75863	0.01234	0.01217	0.01062	0.00851	0.00702	0.0073	0.00996	0.01474	0.02055	0.02574	0.02877	0.02869	0.02559	0.02065	0.01579	0.01303	0.01376	0.01808	0.02461	0.03078	0.03376	0.03164	0.02448	0.01472	0.00669	0.00514	0.01354	0.03253	0.05948	0.0893	0.11618	0.13575	0.14646	0.14984	0.14917	0.14742	0.14523	0.1401	0.12741	0.10325	0.06812	0.02988	0.00426	0.01175	0.07114	0.19126	0.36415	0.56273	0.74529
6.61812	0.01023	0.00806	0.00691	0.00765	0.01054	0.01498	0.01968	0.02311	0.02404	0.02209	0.01785	0.01278	0.00868	0.00707	0.00859	0.01268	0.01769	0.02141	0.02196	0.0187	0.01283	0.00734	0.00618	0.01284	0.02884	0.05283	0.08063	0.10648	0.12497	0.13284	0.13002	0.11934	0.10493	0.09031	0.07675	0.06311	0.04713	0.02809	0.00944	0.000267377	0.01426	0.06586	0.16438	0.30787	0.47943	0.64818	0.77584	0.82773	0.78482
7.47762	0.00521	0.00621	0.00892	0.01257	0.01587	0.01757	0.0169	0.01398	0.00979	0.00583	0.00359	0.00396	0.00687	0.01124	0.01537	0.01754	0.0168	0.01354	0.00968	0.00821	0.01227	0.02387	0.04279	0.06622	0.08933	0.10669	0.11411	0.11012	0.09644	0.07719	0.05717	0.04003	0.02711	0.01767	0.01046	0.00594	0.00818	0.0252	0.06701	0.14182	0.25114	0.38597	0.52572	0.64148	0.70331	0.68997	0.5977	0.44453	0.26749
8.33712	0.00651	0.00926	0.01127	0.01164	0.01012	0.00721	0.00409	0.00214	0.00238	0.00505	0.00943	0.01411	0.01747	0.01838	0.0167	0.01359	0.01127	0.01241	0.01913	0.03205	0.04969	0.0685	0.08384	0.09141	0.08879	0.07647	0.05771	0.03745	0.02049	0.00987	0.00617	0.0081	0.01421	0.0248	0.0432	0.07532	0.12747	0.20284	0.29798	0.4009	0.49204	0.54859	0.5515	0.49296	0.38169	0.24341	0.11519	0.03468	0.02754
9.19661	0.00798	0.0075	0.00575	0.00352	0.00202	0.00233	0.00495	0.00951	0.01481	0.01929	0.02155	0.02104	0.01831	0.015	0.01335	0.01548	0.02253	0.03403	0.04775	0.06013	0.06739	0.06677	0.05776	0.04246	0.02511	0.01063	0.00299	0.0039	0.01251	0.02642	0.04341	0.06307	0.08763	0.12107	0.16691	0.22533	0.29086	0.35199	0.39333	0.40022	0.36445	0.28926	0.19132	0.0982	0.04127	0.04558	0.12026	0.25297	0.41148
10.0561	0.00419	0.00285	0.00289	0.00504	0.0093	0.0148	0.02009	0.02361	0.02434	0.02224	0.01839	0.01466	0.01309	0.01517	0.02117	0.02991	0.03893	0.04519	0.04612	0.04062	0.02974	0.01663	0.00564	0.000898281	0.00485	0.01741	0.03615	0.05754	0.07865	0.09861	0.11891	0.14242	0.17122	0.2044	0.23675	0.25941	0.26251	0.23937	0.19058	0.12656	0.06684	0.0357	0.05479	0.13492	0.26987	0.43513	0.59285	0.70256	0.73412
10.9156	0.00479	0.00796	0.01278	0.01814	0.02249	0.02448	0.02352	0.02003	0.0154	0.01152	0.01007	0.01188	0.01655	0.02251	0.02748	0.02923	0.0265	0.01961	0.01067	0.00312	0.000692118	0.00609	0.01993	0.04036	0.06368	0.08572	0.10344	0.11611	0.12524	0.13345	0.14254	0.15181	0.15756	0.15426	0.13724	0.10603	0.06688	0.03316	0.02286	0.05347	0.13541	0.26633	0.42838	0.59048	0.71551	0.77105	0.74013	0.62822	0.46313
11.7751	0.01358	0.01791	0.02077	0.02113	0.01882	0.01462	0.01003	0.00675	0.00597	0.00791	0.01168	0.0156	0.01779	0.01697	0.01301	0.00728	0.00235	0.00131	0.00676	0.01974	0.03914	0.06179	0.08339	0.0999	0.10896	0.1106	0.10698	0.10105	0.09489	0.08853	0.07991	0.06633	0.0469	0.02491	0.00894	0.01178	0.04702	0.12402	0.24291	0.39147	0.5455	0.67346	0.74451	0.73799	0.65107	0.50161	0.3245	0.16184	0.04995
12.6346	0.01576	0.01487	0.01196	0.00803	0.0045	0.0027	0.00328	0.00589	0.00934	0.01202	0.0126	0.01064	0.00695	0.00346	0.00271	0.00704	0.01768	0.03414	0.05405	0.07361	0.08874	0.09629	0.09517	0.08662	0.07359	0.05948	0.0466	0.03545	0.02503	0.01436	0.00451	0.000146763	0.0096	0.04289	0.10815	0.20732	0.33301	0.46765	0.58619	0.66188	0.67391	0.61461	0.49362	0.33706	0.18128	0.06252	0.00566	0.01616	0.07843
13.4941	0.00556	0.00281	0.00114	0.0014	0.00368	0.0072	0.01059	0.01246	0.01203	0.00962	0.00662	0.00517	0.00743	0.0148	0.02726	0.04317	0.05951	0.07262	0.07933	0.07792	0.0688	0.05435	0.03815	0.02358	0.01274	0.00598	0.00251	0.00186	0.00554	0.01794	0.04563	0.0952	0.16983	0.26622	0.37303	0.47192	0.54152	0.56328	0.52768	0.43872	0.31471	0.18463	0.08055	0.02806	0.03793	0.10207	0.19564	0.28538	0.3414
14.3536	0.00103	0.00334	0.0071	0.01122	0.01434	0.01535	0.01403	0.01121	0.00865	0.00838	0.01201	0.02003	0.03146	0.04403	0.05469	0.06056	0.05975	0.05214	0.03945	0.02483	0.01184	0.0033	0.000470188	0.00291	0.00935	0.01906	0.03311	0.05483	0.08876	0.13846	0.20376	0.27877	0.35165	0.40687	0.42948	0.41022	0.34978	0.26046	0.16433	0.08776	0.05384	0.07477	0.14696	0.25086	0.35627	0.43174	0.45533	0.42256	0.34846
15.2131	0.01172	0.01575	0.01808	0.01798	0.01566	0.01234	0.00983	0.00991	0.01358	0.02058	0.02937	0.03753	0.0425	0.04245	0.03695	0.02719	0.01574	0.00586	0.000477933	0.00125	0.00812	0.01959	0.03364	0.04904	0.0663	0.08771	0.11625	0.15357	0.19797	0.2433	0.27977	0.29663	0.28608	0.24716	0.18787	0.12453	0.07805	0.0679	0.10558	0.18967	0.30448	0.42316	0.51499	0.55475	0.53125	0.45183	0.34073	0.23142	0.15513
16.0726	0.01935	0.018	0.01478	0.01106	0.00855	0.00862	0.01173	0.01709	0.02293	0.02708	0.02777	0.0243	0.01744	0.00926	0.00259	0.000123918	0.00362	0.01327	0.02764	0.04424	0.06055	0.07511	0.08819	0.1016	0.11752	0.13684	0.15776	0.17547	0.18338	0.17582	0.15123	0.1145	0.07733	0.05587	0.06611	0.11832	0.2123	0.33528	0.46372	0.56869	0.62389	0.61375	0.53904	0.4178	0.28059	0.16141	0.08685	0.06752	0.09495
16.9321	0.01104	0.00743	0.00529	0.00555	0.00816	0.01206	0.01553	0.01688	0.01518	0.01076	0.0052	0.000911003	0.000375167	0.00531	0.01605	0.03136	0.04872	0.06511	0.07804	0.08639	0.09071	0.09289	0.09495	0.09781	0.10035	0.09958	0.09209	0.07639	0.05512	0.03614	0.03143	0.05387	0.11264	0.20876	0.33246	0.46377	0.57644	0.64465	0.65036	0.58931	0.47337	0.32824	0.18658	0.07867	0.02325	0.02205	0.05991	0.111	0.14896
17.7916	0.00201	0.00289	0.0054	0.00834	0.01026	0.01003	0.00753	0.00381	0.000844732	0.000923518	0.0058	0.016	0.03056	0.04715	0.06273	0.07441	0.08032	0.08017	0.07524	0.06776	0.05992	0.05285	0.04616	0.03838	0.02844	0.01743	0.01003	0.01443	0.04053	0.09644	0.18453	0.29844	0.42253	0.5344	0.61014	0.63091	0.58891	0.49061	0.3561	0.21428	0.09507	0.02094	0.000433065	0.02597	0.077	0.12773	0.15673	0.155	0.12926
18.6511	0.00525	0.0076	0.00853	0.00751	0.00504	0.00257	0.00215	0.0056	0.01379	0.02617	0.0408	0.05482	0.0653	0.07006	0.06831	0.06085	0.04974	0.03755	0.02645	0.01754	0.01071	0.00532	0.00147	0.00131	0.00973	0.0336	0.07963	0.15122	0.24546	0.35167	0.45247	0.52742	0.55859	0.53614	0.46216	0.35129	0.22749	0.11787	0.0451	0.02093	0.04279	0.09487	0.15366	0.1961	0.2079	0.18874	0.15242	0.12135	0.11751
19.5106	0.00967	0.0081	0.00577	0.00431	0.00553	0.01065	0.01973	0.03142	0.0433	0.05254	0.05684	0.0551	0.04777	0.03665	0.02432	0.01331	0.00536	0.00106	3.31566e-05	0.00172	0.00645	0.01638	0.03555	0.06886	0.11997	0.18873	0.2693	0.34991	0.41496	0.44909	0.44209	0.39289	0.31126	0.21599	0.13018	0.07465	0.06176	0.0914	0.15091	0.21888	0.27204	0.29302	0.27643	0.23097	0.17657	0.13728	0.13214	0.16764	0.23462
20.3701	0.00702	0.006	0.00778	0.01299	0.02107	0.03025	0.03807	0.04223	0.04135	0.0355	0.02616	0.01578	0.00698	0.00173	0.000898933	0.00415	0.01044	0.01886	0.02953	0.0441	0.06555	0.09702	0.13999	0.19241	0.24781	0.29595	0.32532	0.32692	0.29801	0.24438	0.17994	0.12338	0.09278	0.09977	0.14529	0.21851	0.29948	0.3649	0.39533	0.38155	0.32792	0.25137	0.17622	0.1261	0.1158	0.14591	0.20246	0.26189	0.29982
21.2296	0.00744	0.01178	0.01791	0.02399	0.02794	0.02819	0.02435	0.01747	0.00969	0.00356	0.00121	0.00365	0.01056	0.02056	0.03188	0.04325	0.05455	0.06706	0.083	0.10436	0.13152	0.16208	0.19063	0.2099	0.21327	0.19772	0.16629	0.12862	0.09908	0.09267	0.11987	0.18225	0.27057	0.36624	0.4461	0.48904	0.48253	0.42684	0.33554	0.2318	0.14159	0.08569	0.07327	0.09907	0.14553	0.18934	0.20998	0.19743	0.15577
22.0891	0.01242	0.01578	0.0169	0.01503	0.01061	0.0053	0.00142	0.00114	0.0057	0.01493	0.02736	0.04073	0.05285	0.06237	0.06929	0.07488	0.08103	0.08931	0.09985	0.11082	0.11863	0.11934	0.11065	0.09403	0.07577	0.06634	0.0776	0.11872	0.19197	0.29014	0.3968	0.48983	0.54721	0.55355	0.50502	0.41115	0.2926	0.17554	0.08426	0.0342	0.02777	0.05427	0.09411	0.12602	0.13481	0.11689	0.08131	0.04599	0.03032
22.9486	0.00843	0.006	0.00267	0.000285818	0.00091307	0.00601	0.01577	0.02895	0.0432	0.05583	0.06469	0.06885	0.06877	0.06606	0.06269	0.06014	0.05872	0.0574	0.05441	0.04847	0.04033	0.03393	0.03643	0.05674	0.10258	0.17684	0.27485	0.38345	0.4831	0.55245	0.57434	0.54119	0.45792	0.34132	0.21572	0.10634	0.03237	0.00183	0.00994	0.04157	0.07691	0.0986	0.09793	0.07772	0.05107	0.03593	0.04772	0.09273	0.16497
23.8081	0.000379913	0.000903437	0.00512	0.01365	0.02576	0.03943	0.05192	0.06065	0.06399	0.06177	0.05519	0.04631	0.03724	0.0294	0.02321	0.0182	0.01379	0.01034	0.01013	0.0178	0.03962	0.08172	0.14738	0.23439	0.33358	0.42946	0.50335	0.5382	0.52389	0.46092	0.36124	0.24551	0.13756	0.05781	0.01757	0.01633	0.04274	0.07901	0.10726	0.11583	0.10318	0.07832	0.05719	0.05645	0.08665	0.14755	0.22731	0.30629	0.36394
24.6675	0.01012	0.01964	0.03124	0.04258	0.05105	0.0546	0.05249	0.04543	0.03532	0.02453	0.01507	0.00807	0.00368	0.00153	0.00148	0.00453	0.01331	0.03193	0.06498	0.11567	0.18378	0.26396	0.3455	0.41393	0.45446	0.45637	0.41691	0.34318	0.25103	0.16102	0.09253	0.05812	0.05984	0.08902	0.12948	0.16321	0.17659	0.16501	0.13446	0.09926	0.07695	0.08174	0.11895	0.18246	0.25622	0.3195	0.35412	0.35087	0.31271
25.527	0.03038	0.03795	0.04187	0.04095	0.03535	0.02655	0.01688	0.00863	0.00336	0.00155	0.00274	0.0062	0.01172	0.02026	0.03415	0.05653	0.09028	0.13641	0.19265	0.25274	0.30698	0.34428	0.35533	0.33598	0.28955	0.22701	0.1645	0.11876	0.10183	0.117	0.15739	0.20803	0.25066	0.26982	0.25815	0.21889	0.16499	0.11478	0.08582	0.08889	0.12408	0.18051	0.2398	0.28221	0.29347	0.26973	0.21872	0.15681	0.10277
26.3865	0.02828	0.02484	0.01854	0.0113	0.00542	0.00272	0.00397	0.00873	0.01579	0.0239	0.03256	0.04251	0.05564	0.07423	0.09996	0.13264	0.16948	0.20503	0.23224	0.24442	0.2378	0.21357	0.17878	0.14511	0.12575	0.13109	0.16463	0.22085	0.28598	0.34176	0.37107	0.36356	0.31931	0.24917	0.17157	0.10683	0.07077	0.06984	0.09921	0.14462	0.18725	0.21014	0.20395	0.17002	0.11966	0.06982	0.03683	0.03043	0.05063
27.246	0.0066	0.00319	0.00276	0.00635	0.01377	0.02369	0.03421	0.04371	0.05156	0.05841	0.06588	0.07583	0.08934	0.10594	0.12334	0.13786	0.14562	0.14414	0.134	0.11972	0.1094	0.11275	0.13792	0.18803	0.25871	0.33783	0.40793	0.45101	0.45399	0.41326	0.33638	0.24029	0.1465	0.07474	0.03724	0.03546	0.06024	0.09545	0.12365	0.13207	0.11672	0.0835	0.04568	0.0188	0.01483	0.03773	0.08212	0.13567	0.18414
28.1055	0.00712	0.01562	0.02684	0.03879	0.04925	0.05657	0.06031	0.06129	0.06118	0.06171	0.06385	0.06735	0.07085	0.07256	0.07136	0.0679	0.0654	0.06953	0.08725	0.12464	0.18422	0.26267	0.34991	0.43044	0.48675	0.50422	0.47581	0.4049	0.30512	0.19685	0.10159	0.03579	0.00646	0.00978	0.03329	0.06062	0.07741	0.07603	0.0579	0.03245	0.01329	0.0129	0.03771	0.08552	0.14612	0.20499	0.24869	0.26981	0.26943
28.965	0.0371	0.04779	0.05522	0.05812	0.0565	0.05159	0.04525	0.03921	0.03447	0.03105	0.02841	0.02617	0.02504	0.02742	0.03747	0.06029	0.10048	0.16009	0.23684	0.32299	0.40581	0.46988	0.50077	0.48931	0.43496	0.34689	0.24218	0.14131	0.06251	0.01664	0.00451	0.01748	0.04117	0.06084	0.06662	0.05668	0.03744	0.02078	0.01926	0.04115	0.08703	0.14907	0.21351	0.26529	0.29328	0.29415	0.27327	0.24231	0.21449
29.8245	0.05084	0.04913	0.04326	0.03485	0.02588	0.01799	0.01203	0.00808	0.00596	0.00602	0.00979	0.02021	0.0411	0.07614	0.12729	0.19335	0.26894	0.34454	0.40781	0.44621	0.45034	0.41708	0.35134	0.26567	0.17727	0.10338	0.05629	0.03986	0.04875	0.07078	0.09153	0.09972	0.09109	0.06981	0.04661	0.03462	0.04427	0.0792	0.13452	0.19804	0.2542	0.28913	0.29526	0.27378	0.23397	0.18966	0.15415	0.13553	0.13427
30.684	0.02668	0.01832	0.01084	0.00554	0.00286	0.0026	0.00451	0.00905	0.01785	0.03355	0.05913	0.09667	0.1461	0.2043	0.26487	0.31891	0.35678	0.37045	0.35603	0.31554	0.25721	0.19391	0.13981	0.10624	0.09809	0.11215	0.13815	0.16236	0.1725	0.16227	0.1337	0.09653	0.06474	0.05147	0.06428	0.10223	0.15596	0.21065	0.25075	0.26509	0.25036	0.21198	0.16203	0.11494	0.08251	0.07014	0.0757	0.09125	0.10706
31.5435	0.00476	0.00462	0.00713	0.01162	0.01754	0.02514	0.03576	0.05153	0.07452	0.10566	0.1438	0.18534	0.22461	0.25501	0.27073	0.26854	0.2492	0.21797	0.18375	0.15691	0.14626	0.15591	0.18341	0.21981	0.25211	0.26748	0.25771	0.2225	0.16999	0.11442	0.07149	0.05312	0.06342	0.09736	0.14251	0.18315	0.20553	0.20214	0.17395	0.1297	0.0826	0.0458	0.02798	0.03084	0.04928	0.07411	0.09612	0.10996	0.11601
32.403	0.01993	0.02752	0.03497	0.04233	0.05066	0.06163	0.07674	0.09635	0.11916	0.14219	0.16152	0.17353	0.17625	0.17036	0.15962	0.15023	0.14938	0.16306	0.19369	0.23849	0.28918	0.33348	0.3584	0.35426	0.31826	0.25614	0.18105	0.1099	0.05826	0.0355	0.04204	0.06951	0.10389	0.13038	0.13827	0.12425	0.09304	0.05524	0.02339	0.00754	0.01199	0.03418	0.06624	0.09834	0.12265	0.13629	0.14211	0.14696	0.15826
33.2625	0.04767	0.0517	0.05486	0.05863	0.06423	0.07198	0.08096	0.08935	0.09524	0.09776	0.09789	0.09877	0.10521	0.12243	0.15439	0.20201	0.2619	0.32606	0.38291	0.41977	0.42614	0.39712	0.33557	0.25219	0.1631	0.08552	0.03283	0.01075	0.01599	0.03788	0.06244	0.07725	0.07562	0.05843	0.03319	0.01087	0.00165	0.0112	0.03875	0.07766	0.11799	0.15029	0.16905	0.17455	0.17234	0.17069	0.17693	0.19426	0.22036
34.122	0.04748	0.04474	0.04283	0.04219	0.04247	0.04295	0.0434	0.04485	0.05	0.06289	0.08781	0.12784	0.18331	0.25073	0.3226	0.38822	0.43563	0.45434	0.4381	0.38722	0.30928	0.21783	0.12932	0.05866	0.01526	0.000454642	0.00774	0.02544	0.04115	0.04615	0.03826	0.02217	0.00714	0.00313	0.01676	0.04871	0.09337	0.14075	0.18006	0.20341	0.20843	0.19891	0.18305	0.17023	0.16736	0.17633	0.19352	0.21153	0.22251
34.9815	0.02157	0.0177	0.01524	0.01424	0.01543	0.02083	0.03365	0.05762	0.09567	0.14849	0.2134	0.28407	0.35118	0.40405	0.43281	0.43087	0.3968	0.3353	0.25666	0.17463	0.10312	0.05258	0.02721	0.02399	0.0342	0.04669	0.05212	0.04638	0.03195	0.01669	0.01054	0.02139	0.05179	0.09761	0.14921	0.19467	0.22367	0.23092	0.21769	0.1911	0.16141	0.13839	0.12794	0.13042	0.14101	0.15212	0.15674	0.15137	0.1373
35.841	0.00483	0.00619	0.01079	0.02079	0.03915	0.06867	0.11077	0.16426	0.22473	0.28495	0.33602	0.3694	0.37886	0.36222	0.32218	0.26604	0.20427	0.14807	0.10657	0.08437	0.08026	0.08774	0.09735	0.10012	0.09103	0.07103	0.04694	0.02891	0.02656	0.04513	0.0831	0.13237	0.1807	0.21573	0.22893	0.21826	0.18847	0.14927	0.11188	0.0853	0.0737	0.07554	0.08493	0.09442	0.09823	0.0945	0.08585	0.07797	0.07691
36.7005	0.02118	0.03312	0.05212	0.08005	0.11716	0.16133	0.20784	0.25022	0.28167	0.29695	0.29383	0.27391	0.24243	0.20702	0.1759	0.15565	0.1494	0.15574	0.16894	0.1806	0.18235	0.16887	0.14016	0.10216	0.06516	0.04049	0.03654	0.05559	0.09264	0.13684	0.175	0.19579	0.19342	0.16914	0.1305	0.08849	0.05377	0.03335	0.02881	0.03653	0.04977	0.06164	0.06795	0.06862	0.06746	0.07017	0.0817	0.10397	0.13506
37.56	0.06009	0.08071	0.10696	0.13667	0.16594	0.19016	0.20538	0.20976	0.20444	0.19337	0.18237	0.17736	0.18257	0.19906	0.22399	0.25105	0.27178	0.27792	0.26386	0.2289	0.17807	0.1214	0.0713	0.03894	0.03066	0.04578	0.0767	0.11131	0.13701	0.14476	0.13192	0.10262	0.066	0.03272	0.01134	0.00574	0.01437	0.03159	0.05024	0.06458	0.07244	0.07572	0.07932	0.08876	0.10764	0.136	0.17018	0.20426	0.23242
38.4195	0.08188	0.09735	0.1118	0.12279	0.1291	0.13163	0.13358	0.13964	0.15446	0.18092	0.21867	0.26357	0.30817	0.34324	0.35984	0.35174	0.31732	0.26056	0.19065	0.12009	0.06163	0.02483	0.0133	0.0237	0.0469	0.07103	0.08549	0.08436	0.06811	0.04296	0.0182	0.00263	0.00146	0.01469	0.03762	0.06299	0.08394	0.09657	0.10117	0.1018	0.10436	0.11404	0.13313	0.15998	0.18963	0.21575	0.23311	0.23941	0.23593
39.279	0.06126	0.06598	0.0709	0.07857	0.09286	0.11779	0.15587	0.20656	0.26548	0.32477	0.37447	0.40478	0.4084	0.38246	0.32958	0.25759	0.17808	0.10391	0.04617	0.01148	0.000374257	0.00743	0.02321	0.03752	0.04285	0.03684	0.02274	0.0078	0.000187331	0.00567	0.02536	0.05532	0.08814	0.11582	0.13265	0.13717	0.13248	0.12471	0.12063	0.12496	0.13867	0.15875	0.17945	0.19462	0.20003	0.1949	0.18188	0.16574	0.15127
40.1385	0.03917	0.05456	0.08053	0.11966	0.17212	0.23458	0.30005	0.35897	0.40122	0.41854	0.40667	0.36652	0.30415	0.22954	0.15444	0.08977	0.0432	0.01754	0.01034	0.01499	0.02308	0.02733	0.02411	0.01467	0.00445	0.000742123	0.00962	0.0332	0.06846	0.1081	0.14296	0.16532	0.17142	0.16268	0.14489	0.12597	0.11308	0.11018	0.11695	0.1293	0.14117	0.14703	0.14396	0.13261	0.11672	0.10141	0.09116	0.08817	0.09197
40.998	0.08503	0.12968	0.18498	0.24601	0.30497	0.35268	0.38076	0.38387	0.36119	0.31678	0.2586	0.19658	0.1403	0.09684	0.06932	0.05655	0.05377	0.05439	0.05234	0.04421	0.03063	0.01615	0.00766	0.01169	0.03165	0.06598	0.10818	0.14861	0.17762	0.18875	0.18076	0.15786	0.12806	0.10025	0.08127	0.07392	0.0765	0.0841	0.09075	0.09192	0.0861	0.07519	0.06349	0.05584	0.05569	0.06395	0.07899	0.09774	0.11736
41.8575	0.18067	0.23041	0.27499	0.30715	0.32138	0.3156	0.2919	0.2561	0.21607	0.1796	0.15231	0.13632	0.13001	0.12882	0.12687	0.11897	0.10248	0.07838	0.05142	0.02883	0.01808	0.0243	0.04807	0.08471	0.12529	0.15922	0.17756	0.17589	0.15554	0.123	0.08746	0.05769	0.0393	0.03339	0.03687	0.04427	0.05013	0.0512	0.04744	0.04174	0.03848	0.04166	0.05323	0.07249	0.09654	0.12173	0.14515	0.16575	0.1843
42.717	0.21795	0.23662	0.24275	0.237	0.22316	0.2071	0.19483	0.19046	0.19481	0.20504	0.21554	0.21973	0.21214	0.1902	0.15532	0.11283	0.07086	0.0383	0.02228	0.02602	0.04754	0.0799	0.11307	0.13689	0.14415	0.13282	0.10646	0.07278	0.04086	0.01809	0.00796	0.00946	0.01817	0.02846	0.03586	0.03867	0.03838	0.03866	0.04365	0.05613	0.07637	0.10205	0.12927	0.1541	0.17408	0.1889	0.20009	0.20983	0.21958
43.5765	0.16743	0.1702	0.17396	0.18317	0.20082	0.22681	0.25741	0.28584	0.30412	0.30532	0.28578	0.24636	0.19247	0.13298	0.07816	0.03718	0.01591	0.01537	0.03147	0.05612	0.07958	0.09332	0.09258	0.07765	0.05355	0.028	0.0086	0.000217288	0.00356	0.01542	0.03038	0.04317	0.05078	0.05343	0.05415	0.05728	0.0665	0.08329	0.10628	0.13183	0.15546	0.17346	0.18422	0.18851	0.18884	0.18805	0.18797	0.18865	0.18865
44.436	0.15149	0.18424	0.22619	0.27359	0.31936	0.35456	0.3707	0.36215	0.32801	0.27256	0.20444	0.13456	0.07363	0.02966	0.00637	0.00252	0.01264	0.02867	0.04244	0.048	0.04333	0.03074	0.01572	0.00481	0.00301	0.01193	0.0293	0.04999	0.06814	0.07952	0.08307	0.08112	0.07824	0.07928	0.08737	0.10274	0.12266	0.14263	0.15803	0.16584	0.16558	0.15918	0.15	0.14137	0.13523	0.13172	0.12949	0.12688	0.12315
45.2955	0.25401	0.31011	0.35846	0.38991	0.39715	0.37696	0.33133	0.26724	0.19499	0.12564	0.06849	0.0291	0.00845	0.00334	0.00777	0.01494	0.01927	0.01804	0.01201	0.00489	0.00178	0.00708	0.02254	0.04637	0.0736	0.09783	0.11356	0.11817	0.11285	0.10207	0.09172	0.08692	0.09014	0.10047	0.11421	0.12642	0.13284	0.13142	0.12283	0.10998	0.09672	0.08636	0.08057	0.07912	0.0805	0.08309	0.0862	0.09056	0.09789
46.155	0.36028	0.38195	0.37924	0.35151	0.30307	0.2421	0.17867	0.12205	0.07856	0.05041	0.03582	0.03022	0.02816	0.02513	0.01897	0.01043	0.00278	0.000491521	0.00756	0.02573	0.05343	0.08583	0.11606	0.13735	0.14527	0.13924	0.12271	0.10189	0.08352	0.07257	0.07067	0.0759	0.08393	0.08985	0.09011	0.08373	0.07239	0.05958	0.04909	0.04364	0.04411	0.04956	0.0581	0.06802	0.07868	0.09074	0.10561	0.12439	0.14696
47.0145	0.32741	0.30087	0.26113	0.21589	0.17311	0.13873	0.1152	0.10119	0.09266	0.08467	0.07336	0.05736	0.0383	0.02028	0.00853	0.00768	0.02012	0.04489	0.07754	0.11105	0.13769	0.15125	0.14894	0.13224	0.10644	0.07877	0.05603	0.04243	0.03854	0.04156	0.04687	0.04999	0.04836	0.04209	0.03362	0.0265	0.02393	0.02754	0.03703	0.05057	0.06586	0.08117	0.09606	0.11134	0.12832	0.1478	0.16932	0.19099	0.21018
47.874	0.22552	0.20525	0.18995	0.18148	0.17836	0.17633	0.17013	0.15555	0.13123	0.09934	0.06518	0.03561	0.0171	0.0138	0.02628	0.0512	0.08206	0.11079	0.12989	0.13448	0.12364	0.10059	0.07158	0.04383	0.02325	0.01267	0.01137	0.01584	0.02155	0.02488	0.02445	0.02146	0.01881	0.01975	0.02645	0.03917	0.05628	0.07512	0.09312	0.10882	0.12226	0.13466	0.14752	0.16166	0.17657	0.19048	0.20112	0.20685	0.20746
48.7335	0.22897	0.2432	0.25518	0.25896	0.24931	0.22378	0.18395	0.1354	0.08638	0.04552	0.01957	0.01165	0.02051	0.04106	0.06578	0.08674	0.09769	0.09556	0.08119	0.05879	0.03454	0.01451	0.00277	0.000265302	0.00493	0.01282	0.01996	0.02398	0.02491	0.02497	0.02737	0.0348	0.0482	0.06639	0.08659	0.10555	0.12076	0.13133	0.13804	0.14277	0.14741	0.15295	0.15902	0.16409	0.16639	0.16485	0.15982	0.15305	0.14693
49.593	0.32476	0.32703	0.30913	0.27093	0.21683	0.155	0.09536	0.04704	0.01604	0.00398	0.00803	0.02213	0.03889	0.05164	0.05607	0.05118	0.03912	0.02425	0.01156	0.00498	0.00607	0.01367	0.02455	0.03477	0.04141	0.04369	0.04322	0.04324	0.0471	0.0568	0.07211	0.09061	0.10868	0.12283	0.13101	0.13311	0.13081	0.12666	0.12293	0.12076	0.11987	0.11897	0.11666	0.11232	0.10666	0.10147	0.0989	0.10043	0.10617
50.4524	0.33535	0.2875	0.2253	0.15811	0.09598	0.04707	0.01575	0.0019	0.00156	0.00863	0.01691	0.02187	0.02168	0.01727	0.01156	0.00823	0.01022	0.01865	0.03236	0.04822	0.06226	0.0711	0.07332	0.06998	0.0643	0.06037	0.06157	0.0692	0.08199	0.09665	0.10911	0.11609	0.1162	0.11023	0.10066	0.0905	0.08214	0.07664	0.07361	0.07182	0.07009	0.06807	0.06656	0.06719	0.07161	0.08067	0.09388	0.10964	0.12601
[truncated: 70 more columns]

## Sheet: EDFig2b
Delay time (fs)	I_CEO (pA)	Delay time for Electric field (fs)	Electric field (norm.)
-30	0.01356	-30.0824	0.60611
-29.6667	0.01395	-29.9964	0.60784
-29.3333	0.02121	-29.9105	0.60947
-29	0.00647	-29.8245	0.61103
-28.6667	0.0073	-29.7386	0.61248
-28.3333	0.00629	-29.6526	0.61381
-28	0.01176	-29.5667	0.61501
-27.6667	0.02663	-29.4807	0.61607
-27.3333	0.04385	-29.3948	0.61705
-27	0.03957	-29.3088	0.61787
-26.6667	0.03035	-29.2229	0.61852
-26.3333	0.03123	-29.1369	0.61909
-26	0.0407	-29.051	0.61948
-25.6667	0.03015	-28.965	0.61974
-25.3333	0.04299	-28.8791	0.61986
-25	0.03356	-28.7931	0.6198
-24.6667	0.01774	-28.7072	0.61964
-24.3333	0.03021	-28.6212	0.61929
-24	0.00941	-28.5353	0.61884
-23.6667	0.01013	-28.4493	0.6182
-23.3333	0.03465	-28.3634	0.61745
-23	0.05437	-28.2774	0.61655
-22.6667	0.07412	-28.1915	0.61548
-22.3333	0.08588	-28.1055	0.61433
-22	0.11146	-28.0196	0.61301
-21.6667	0.0955	-27.9336	0.61155
-21.3333	0.12558	-27.8477	0.61001
-21	0.13857	-27.7617	0.60831
-20.6667	0.13864	-27.6758	0.60648
-20.3333	0.13538	-27.5898	0.60459
-20	0.14779	-27.5039	0.60258
-19.6667	0.08894	-27.4179	0.60045
-19.3333	0.08843	-27.332	0.59822
-19	0.06226	-27.246	0.59591
-18.6667	0.03373	-27.1601	0.59354
-18.3333	0.06424	-27.0741	0.59108
-18	0.12404	-26.9882	0.58855
-17.6667	0.17836	-26.9022	0.58595
-17.3333	0.22049	-26.8163	0.58407
-17	0.26244	-26.7303	0.58395
-16.6667	0.32649	-26.6444	0.58373
-16.3333	0.31848	-26.5585	0.5833
-16	0.35483	-26.4725	0.58278
-15.6667	0.36871	-26.3865	0.58206
-15.3333	0.32352	-26.3006	0.58124
-15	0.30958	-26.2146	0.58024
-14.6667	0.27628	-26.1287	0.58313
-14.3333	0.20597	-26.0428	0.58922
-14	0.13532	-25.9568	0.59531
-13.6667	0.09906	-25.8709	0.60137
-13.3333	0.13343	-25.7849	0.6074
-13	0.15488	-25.6989	0.61339
-12.6667	0.26708	-25.613	0.61932
-12.3333	0.35429	-25.527	0.62519
-12	0.43034	-25.4411	0.631
-11.6667	0.53592	-25.3551	0.63674
-11.3333	0.58984	-25.2692	0.64239
-11	0.53539	-25.1833	0.64794
-10.6667	0.5928	-25.0973	0.65337
-10.3333	0.58741	-25.0114	0.65866
-10	0.4844	-24.9254	0.66387
-9.66667	0.47206	-24.8394	0.66897
-9.33333	0.3591	-24.7535	0.6739
-9	0.26465	-24.6675	0.67866
-8.66667	0.227	-24.5816	0.68333
-8.33333	0.21508	-24.4957	0.68784
-8	0.35977	-24.4097	0.69214
-7.66667	0.39385	-24.3238	0.69633
-7.33333	0.55209	-24.2378	0.70034
-7	0.64106	-24.1518	0.70413
-6.66667	0.63278	-24.0659	0.70781
-6.33333	0.73346	-23.98	0.71128
-6	0.7468	-23.894	0.71455
-5.66667	0.64866	-23.8081	0.71767
-5.33333	0.73176	-23.7221	0.72053
-5	0.67786	-23.6362	0.7233
-4.66667	0.55518	-23.5502	0.72578
-4.33333	0.50669	-23.4643	0.72814
-4	0.33982	-23.3783	0.73024
-3.66667	0.24952	-23.2924	0.7322
-3.33333	0.272	-23.2064	0.7339
-3	0.30081	-23.1205	0.73547
-2.66667	0.45067	-23.0345	0.73675
-2.33333	0.50471	-22.9486	0.73793
-2	0.59297	-22.8626	0.73883
-1.66667	0.62425	-22.7767	0.7396
-1.33333	0.6991	-22.6907	0.74013
-1	0.76142	-22.6048	0.74047
-0.66667	0.76817	-22.5188	0.74064
-0.33333	0.69653	-22.4329	0.74055
0	0.62744	-22.3469	0.74036
0.33333	0.61199	-22.261	0.73993
0.66667	0.52236	-22.175	0.73929
1	0.41195	-22.0891	0.73854
1.33333	0.36463	-22.0031	0.73756
1.66667	0.29409	-21.9172	0.73638
2	0.23551	-21.8312	0.73509
2.33333	0.24758	-21.7453	0.7336
2.66667	0.34488	-21.6593	0.73189
3	0.45205	-21.5734	0.73011
3.33333	0.47034	-21.4874	0.72814
3.66667	0.54786	-21.4015	0.72598
4	0.64743	-21.3155	0.72368
4.33333	0.62585	-21.2296	0.72128
4.66667	0.5984	-21.1436	0.71871
5	0.6599	-21.0577	0.71599
5.33333	0.57352	-20.9717	0.71312
5.66667	0.53631	-20.8858	0.71019
6	0.53139	-20.7998	0.70712
6.33333	0.42854	-20.7139	0.70392
6.66667	0.37812	-20.6279	0.70061
7	0.28484	-20.542	0.69718
7.33333	0.22575	-20.456	0.69366
7.66667	0.17506	-20.3701	0.69008
8	0.21184	-20.2841	0.68641
8.33333	0.20729	-20.1982	0.68266
8.66667	0.29295	-20.1122	0.67884
9	0.34987	-20.0263	0.67495
9.33333	0.39047	-19.9403	0.68013
9.66667	0.40035	-19.8544	0.68892
10	0.44459	-19.7684	0.69753
10.3333	0.47055	-19.6825	0.70594
10.6667	0.43447	-19.5965	0.71423
11	0.47549	-19.5106	0.72235
11.3333	0.45281	-19.4246	0.73022
11.6667	0.40524	-19.3387	0.73799
12	0.37635	-19.2527	0.74552
12.3333	0.3458	-19.1668	0.75282
12.6667	0.2531	-19.0808	0.75999
13	0.19231	-18.9949	0.76688
13.3333	0.15338	-18.9089	0.7736
13.6667	0.11196	-18.823	0.78008
14	0.11752	-18.737	0.7863
14.3333	0.13846	-18.6511	0.79236
14.6667	0.15667	-18.5651	0.79808
15	0.19846	-18.4792	0.8037
15.3333	0.20186	-18.3932	0.80896
15.6667	0.23442	-18.3073	0.81406
16	0.28429	-18.2213	0.81883
16.3333	0.29789	-18.1354	0.82342
16.6667	0.29301	-18.0494	0.8277
17	0.27556	-17.9635	0.83177
17.3333	0.28404	-17.8775	0.83553
17.6667	0.27946	-17.7916	0.83908
18	0.24197	-17.7056	0.84231
18.3333	0.21799	-17.6197	0.84534
18.6667	0.18366	-17.5337	0.84803
19	0.16248	-17.4478	0.85054
19.3333	0.10531	-17.3618	0.85268
19.6667	0.07695	-17.2759	0.85467
20	0.0577	-17.1899	0.8563
20.3333	0.04528	-17.104	0.85772
20.6667	0.07315	-17.018	0.85885
21	0.09349	-16.9321	0.8597
21.3333	0.10646	-16.8461	0.86033
21.6667	0.13774	-16.7602	0.8606
22	0.12054	-16.6742	0.86073
22.3333	0.15482	-16.5883	0.86052
22.6667	0.15445	-16.5023	0.86007
23	0.16462	-16.4164	0.85939
23.3333	0.16013	-16.3304	0.85838
23.6667	0.13416	-16.2445	0.8572
24	0.15004	-16.1585	0.85574
24.3333	0.12544	-16.0726	0.85397
24.6667	0.10114	-15.9866	0.85207
25	0.09192	-15.9007	0.84986
25.3333	0.09037	-15.8147	0.84739
25.6667	0.07011	-15.7288	0.84477
26	0.04894	-15.6428	0.84186
26.3333	0.03258	-15.5569	0.83869
26.6667	0.0128	-15.4709	0.83539
27	0.03638	-15.385	0.83182
27.3333	0.02381	-15.299	0.828
27.6667	0.03741	-15.2131	0.82405
28	0.06293	-15.1271	0.81987
28.3333	0.06537	-15.0412	0.81546
28.6667	0.06385	-14.9552	0.81085
29	0.08315	-14.8693	0.80612
29.3333	0.06994	-14.7833	0.80118
29.6667	0.07022	-14.6974	0.79603
30	0.07881	-14.6114	0.7907
		-14.5255	0.78528
		-14.4395	0.77967
		-14.3536	0.77389
		-14.2676	0.76795
		-14.1817	0.76187
		-14.0957	0.76741
		-14.0098	0.77751
		-13.9238	0.78736
		-13.8379	0.79696
		-13.752	0.80637
		-13.666	0.81544
		-13.58	0.82439
		-13.4941	0.83295
		-13.4081	0.84136
		-13.3222	0.84942
		-13.2363	0.85725
		-13.1503	0.86477
		-13.0643	0.87202
		-12.9784	0.87898
		-12.8925	0.88563
		-12.8065	0.892
		-12.7205	0.89805
		-12.6346	0.90381
		-12.5487	0.90925
		-12.4627	0.91438
		-12.3767	0.91919
		-12.2908	0.92368
		-12.2049	0.92786
		-12.1189	0.93169
		-12.0329	0.93524
		-11.947	0.93839
		-11.8611	0.94131
		-11.7751	0.94378
		-11.6891	0.94606
		-11.6032	0.94788
		-11.5173	0.94948
		-11.4313	0.95067
		-11.3454	0.95156
		-11.2594	0.95213
		-11.1735	0.95232
		-11.0875	0.95227
		-11.0016	0.95179
		-10.9156	0.95108
		-10.8297	0.95
		-10.7437	0.94858
		-10.6578	0.94691
		-10.5718	0.94482
		-10.4859	0.94252
		-10.3999	0.93987
		-10.314	0.93687
		-10.228	0.93366
		-10.1421	0.93006
		-10.0561	0.92621
		-9.97016	0.92209
		-9.88421	0.91761
		-9.79826	0.91292
		-9.71231	0.90794
		-9.62636	0.90263
		-9.54041	0.89713
		-9.45446	0.89135
		-9.36851	0.88527
		-9.28256	0.87899
		-9.19661	0.87247
		-9.11066	0.86567
		-9.02471	0.85865
		-8.93876	0.85146
		-8.85282	0.84401
		-8.76687	0.83632
		-8.68092	0.82848
		-8.59497	0.82045
		-8.50902	0.8122
		-8.42307	0.82209
		-8.33712	0.83255
		-8.25117	0.84285
		-8.16522	0.85276
		-8.07927	0.86253
		-7.99332	0.87187
		-7.90737	0.88108
		-7.82142	0.88983
		-7.73547	0.89843
		-7.64952	0.90657
		-7.56357	0.91454
		-7.47762	0.92204
		-7.39167	0.92936
		-7.30572	0.93619
		-7.21977	0.94285
		-7.13382	0.94901
		-7.04787	0.95497
		-6.96192	0.96045
		-6.87597	0.9657
		-6.79002	0.97049
		-6.70407	0.975
		-6.61812	0.97909
		-6.53217	0.98284
		-6.44622	0.98623
		-6.36027	0.98922
		-6.27433	0.9919
		-6.18838	0.99411
		-6.10243	0.99607
		-6.01648	0.99754
		-5.93053	0.99876
		-5.84458	0.99952
		-5.75863	0.99994
		-5.67268	1
		-5.58673	0.99962
		-5.50078	0.99899
		-5.41483	0.99787
		-5.32888	0.99649
		-5.24293	0.99469
		-5.15698	0.99251
		-5.07103	0.99005
		-4.98508	0.98713
		-4.89913	0.98396
		-4.81318	0.9804
		-4.72723	0.97644
		-4.64128	0.97225
		-4.55533	0.96764
		-4.46938	0.96273
		-4.38343	0.95751
		-4.29748	0.95189
		-4.21153	0.94606
		-4.12558	0.93988
		-4.03963	0.93332
		-3.95368	0.92659
		-3.86773	0.9195
		-3.78179	0.91208
		-3.69584	0.90448
		-3.60989	0.89657
		-3.52394	0.88833
		-3.43799	0.87993
		-3.35204	0.87125
		-3.26609	0.86229
		-3.18014	0.85311
		-3.09419	0.84375
		-3.00824	0.83414
		-2.92229	0.82428
		-2.83634	0.83283
		-2.75039	0.843
		-2.66444	0.85295
		-2.57849	0.86258
		-2.49254	0.87199
		-2.40659	0.88104
		-2.32064	0.88988
		-2.23469	0.89831
		-2.14874	0.90656
		-2.06279	0.91434
		-1.97684	0.92196
		-1.89089	0.92912
		-1.80494	0.93605
		-1.71899	0.94256
		-1.63304	0.94877
		-1.54709	0.95461
		-1.46114	0.96008
		-1.37519	0.96524
		-1.28924	0.96995
		-1.2033	0.97441
		-1.11735	0.97837
		-1.0314	0.98209
		-0.94545	0.98535
		-0.8595	0.98827
		-0.77355	0.99081
		-0.6876	0.99292
		-0.60165	0.99474
		-0.5157	0.99607
		-0.42975	0.99712
		-0.3438	0.99774
		-0.25785	0.99796
		-0.1719	0.99785
		-0.08595	0.99727
		0	0.99642
		0.08595	0.99513
		0.1719	0.99345
		0.25785	0.99146
		0.3438	0.98901
		0.42975	0.98627
		0.5157	0.98314
		0.60165	0.97958
		0.6876	0.97578
		0.77355	0.97155
		0.8595	0.96696
		0.94545	0.96209
		1.0314	0.9568
		1.11735	0.9512
		1.2033	0.94531
		1.28924	0.93902
		1.37519	0.93245
		1.46114	0.92559
		1.54709	0.91836
		1.63304	0.91086
		1.71899	0.9031
		1.80494	0.895
		1.89089	0.88661
		1.97684	0.87801
		2.06279	0.86911
		2.14874	0.85991
		2.23469	0.85053
		2.32064	0.8409
		2.40659	0.831
		2.49254	0.82085
		2.57849	0.81057
		2.66444	0.80005
		2.75039	0.80113
		2.83634	0.81044
		2.92229	0.81947
		3.00824	0.82835
		3.09419	0.83686
		3.18014	0.84525
		3.26609	0.85328
		3.35204	0.86109
		3.43799	0.86861
		3.52394	0.87579
		3.60989	0.88276
		3.69584	0.88933
		3.78179	0.8957
		3.86773	0.90168
		3.95368	0.90735
		4.03963	0.91274
		4.12558	0.9177
		4.21153	0.92244
		4.29748	0.92679
		4.38343	0.93076
		4.46938	0.93447
		4.55533	0.93774
		4.64128	0.94072
		4.72723	0.94333
		4.81318	0.94551
		4.89913	0.94746
		4.98508	0.94898
		5.07103	0.95011
		5.15698	0.95096
		5.24293	0.95137
		5.32888	0.95144
		5.41483	0.95118
		5.50078	0.95049
		5.58673	0.94949
		5.67268	0.94814
		5.75863	0.94637
		5.84458	0.9443
		5.93053	0.94187
		6.01648	0.93904
		6.10243	0.93591
		6.18838	0.93244
		6.27433	0.92856
		6.36027	0.9244
		6.44622	0.91991
		6.53217	0.91504
		6.61812	0.90985
		6.70407	0.90439
		6.79002	0.89858
		6.87597	0.8924
		6.96192	0.88601
		7.04787	0.87929
		7.13382	0.87224
		7.21977	0.86491
		7.30572	0.85734
		7.39167	0.84947
		7.47762	0.8413
		7.56357	0.83289
		7.64952	0.82426
		7.73547	0.81535
		7.82142	0.80619
		7.90737	0.79679
		7.99332	0.78722
		8.07927	0.77742
		8.16522	0.76739
		8.25117	0.75715
		8.33712	0.74673
		8.42307	0.73814
		8.50902	0.7464
		8.59497	0.75453
		8.68092	0.76242
		8.76687	0.77017
		8.85282	0.77772
		8.93876	0.78499
		9.02471	0.79212
		9.11066	0.79901
		9.19661	0.80559
		9.28256	0.81202
		9.36851	0.81816
		9.45446	0.82399
		9.54041	0.82963
		9.62636	0.83498
		9.71231	0.84
		9.79826	0.84477
		9.88421	0.84927
		9.97016	0.85343
		10.0561	0.85728
		10.1421	0.86089
		10.228	0.86414
		10.314	0.86704
		10.3999	0.86971
		10.4859	0.87203
		10.5718	0.87398
		10.6578	0.87564
		10.7437	0.877
		10.8297	0.87799
		10.9156	0.87861
		11.0016	0.87899
		11.0875	0.87901
		11.1735	0.87865
		11.2594	0.87799
		11.3454	0.87702
		11.4313	0.87569
		11.5173	0.874
		11.6032	0.87203
		11.6891	0.86974
		11.7751	0.86708
		11.8611	0.86407
		11.947	0.86082
		12.0329	0.85722
		12.1189	0.85328
		12.2049	0.849
		12.2908	0.84449
		12.3767	0.83965
		12.4627	0.83447
		12.5487	0.82897
		12.6346	0.82326
		12.7205	0.81723
		12.8065	0.8109
		12.8925	0.80427
		12.9784	0.7974
		13.0643	0.79028
		13.1503	0.78287
		13.2363	0.77519
		13.3222	0.76725
		13.4081	0.75913
		13.4941	0.75075
		13.58	0.74213
		13.666	0.73327
		13.752	0.72418
		13.8379	0.71493
		13.9238	0.70548
		14.0098	0.69582
		14.0957	0.68597
		14.1817	0.67594
		14.2676	0.66708
		14.3536	0.67497
		14.4395	0.68273
		14.5255	0.69033
		14.6114	0.69785
		14.6974	0.70519
		14.7833	0.71234
		14.8693	0.71928
		14.9552	0.72608
		15.0412	0.73268
		15.1271	0.73905
		15.2131	0.74517
		15.299	0.75105
		15.385	0.75675
		15.4709	0.76219
		15.5569	0.76734
		15.6428	0.77221
		15.7288	0.77684
		15.8147	0.78122
		15.9007	0.78528
		15.9866	0.78904
		16.0726	0.79248
		16.1585	0.79569
		16.2445	0.79857
		16.3304	0.80112
		16.4164	0.80334
		16.5023	0.80528
		16.5883	0.8069
		16.6742	0.80818
		16.7602	0.80911
		16.8461	0.80974
		16.9321	0.81006
		17.018	0.81003
		17.104	0.80964
		17.1899	0.80894
		17.2759	0.80794
		17.3618	0.80658
		17.4478	0.80487
		17.5337	0.80284
		17.6197	0.80052
		17.7056	0.79784
		17.7916	0.79481
		17.8775	0.79148
		17.9635	0.78786
		18.0494	0.78389
		18.1354	0.77959
		18.2213	0.775
		18.3073	0.77013
		18.3932	0.76492
		18.4792	0.7594
		18.5651	0.75361
		18.6511	0.74755
		18.737	0.74117
		18.823	0.7345
		18.9089	0.72759
		18.9949	0.72042
		19.0808	0.71296
		19.1668	0.70523
		19.2527	0.69729
		19.3387	0.68911
		19.4246	0.68067
		19.5106	0.67198
		19.5965	0.66311
		19.6825	0.65403
		19.7684	0.64472
		19.8544	0.6352
		19.9403	0.62549
		20.0263	0.61563
		20.1122	0.60559
		20.1982	0.61253
		20.2841	0.62106
		20.3701	0.62942
		20.456	0.63762
		20.542	0.64564
		20.6279	0.65345
		20.7139	0.66108
		20.7998	0.66851
		20.8858	0.6757
		20.9717	0.68264
		21.0577	0.68931
		21.1436	0.69572
		21.2296	0.7019
		21.3155	0.70778
		21.4015	0.71336
		21.4874	0.71862
		21.5734	0.72361
		21.6593	0.7283
		21.7453	0.73265
		21.8312	0.73666
		21.9172	0.74036
		22.0031	0.74375
		22.0891	0.74678
		22.175	0.74944
		22.261	0.75181
		22.3469	0.75383
		22.4329	0.75547
		22.5188	0.75675
		22.6048	0.75773
		22.6907	0.75833
		22.7767	0.75855
		22.8626	0.75847
		22.9486	0.75802
		23.0345	0.75719
		23.1205	0.75604
		23.2064	0.75455
		23.2924	0.75269
		23.3783	0.75048
		23.4643	0.74797
		23.5502	0.74508
		23.6362	0.74184
		23.7221	0.73833
		23.8081	0.73446
		23.894	0.73023
		23.98	0.72575
		24.0659	0.72092
		24.1518	0.71574
		24.2378	0.71033
		24.3238	0.70459
		24.4097	0.69851
		24.4957	0.69222
		24.5816	0.68562
		24.6675	0.6787
		24.7535	0.67158
		24.8394	0.66417
		24.9254	0.65648
		25.0114	0.64859
		25.0973	0.64044
		25.1833	0.63202
		25.2692	0.62343
		25.3551	0.6146
		25.4411	0.60554
		25.527	0.59631
		25.613	0.58688
		25.6989	0.57725
		25.7849	0.56744
		25.8709	0.56737
		25.9568	0.56995
		26.0428	0.57655
		26.1287	0.58539
		26.2146	0.59405
		26.3006	0.60248
		26.3865	0.61066
		26.4725	0.61856
		26.5585	0.62619
		26.6444	0.6336
		26.7303	0.6407
		26.8163	0.64748
		26.9022	0.65396
		26.9882	0.66018
		27.0741	0.66605
		27.1601	0.67158
		27.246	0.67682
		27.332	0.68173
		27.4179	0.68627
		27.5039	0.69048
		27.5898	0.69438
		27.6758	0.6979
		27.7617	0.70106
		27.8477	0.70392
		27.9336	0.70639
		28.0196	0.70849
		28.1055	0.71028
		28.1915	0.71169
		28.2774	0.71273
		28.3634	0.71346
		28.4493	0.7138
		28.5353	0.71378
		28.6212	0.71345
		28.7072	0.71273
		28.7931	0.71168
		28.8791	0.7103
		28.965	0.70853
		29.051	0.70648
		29.1369	0.70407
		29.2229	0.70129
		29.3088	0.69825
		29.3948	0.69485
		29.4807	0.69112
		29.5667	0.68711
		29.6526	0.68275
		29.7386	0.67812
		29.8245	0.67318
		29.9105	0.66792
		29.9964	0.66242
		30.0824	0.65661

## Sheet: EDFig2c
Delay time (fs)	j_CEO (pi)	Delay time (fs) for f_max	f_max (pi)
-30	-23.6353	-30.0824	32.8454
-29.6667	-23.4237	-29.9964	32.8008
-29.3333	-23.777	-29.9105	32.7561
-29	-23.5566	-29.8245	32.6701
-28.6667	-23.1059	-29.7386	32.6253
-28.3333	-23.6373	-29.6526	32.5804
-28	-23.9673	-29.5667	32.5354
-27.6667	-24.4486	-29.4807	32.4492
-27.3333	-24.5385	-29.3948	32.404
-27	-24.84	-29.3088	32.3587
-26.6667	-25.1562	-29.2229	32.2724
-26.3333	-25.5723	-29.1369	32.2269
-26	-25.8442	-29.051	32.1813
-25.6667	-26.0711	-28.965	32.0949
-25.3333	-26.4145	-28.8791	32.0491
-25	-26.6462	-28.7931	31.9627
-24.6667	-26.8645	-28.7072	31.9168
-24.3333	-27.3418	-28.6212	31.8303
-24	-27.6853	-28.5353	31.7842
-23.6667	-27.3172	-28.4493	31.6977
-23.3333	-27.325	-28.3634	31.6513
-23	-27.481	-28.2774	31.5648
-22.6667	-27.705	-28.1915	31.5183
-22.3333	-27.9886	-28.1055	31.4317
-22	-28.3062	-28.0196	31.3453
-21.6667	-28.6155	-27.9336	31.2984
-21.3333	-28.9645	-27.8477	31.2119
-21	-29.2152	-27.7617	31.1254
-20.6667	-29.5786	-27.6758	31.039
-20.3333	-29.9155	-27.5898	30.9917
-20	-30.2345	-27.5039	30.9053
-19.6667	-30.6389	-27.4179	30.819
-19.3333	-31.0571	-27.332	30.7327
-19	-31.3861	-27.246	30.685
-18.6667	-32.0194	-27.1601	30.5987
-18.3333	-32.7105	-27.0741	30.5124
-18	-33.1193	-26.9882	30.4263
-17.6667	-33.4373	-26.9022	30.3402
-17.3333	-33.8174	-26.8163	29.5853
-17	-34.1404	-26.7303	29.5312
-16.6667	-34.4198	-26.6444	29.445
-16.3333	-34.7495	-26.5585	29.3908
-16	-35.0576	-26.4725	29.3046
-15.6667	-35.3509	-26.3865	29.2502
-15.3333	-35.6951	-26.3006	29.1639
-15	-36.0349	-26.2146	29.1094
-14.6667	-36.3546	-26.1287	28.2715
-14.3333	-36.735	-26.0428	28.2275
-14	-37.1443	-25.9568	28.1833
-13.6667	-37.6478	-25.8709	28.139
-13.3333	-38.2499	-25.7849	28.0947
-13	-38.6575	-25.6989	28.0502
-12.6667	-39.0467	-25.613	28.0056
-12.3333	-39.3676	-25.527	27.9609
-12	-39.7197	-25.4411	27.8754
-11.6667	-40.0495	-25.3551	27.8305
-11.3333	-40.3522	-25.2692	27.7855
-11	-40.6901	-25.1833	27.7405
-10.6667	-41.0333	-25.0973	27.6953
-10.3333	-41.3352	-25.0114	27.65
-10	-41.692	-24.9254	27.5643
-9.66667	-42.0586	-24.8394	27.5188
-9.33333	-42.3909	-24.7535	27.4732
-9	-42.8257	-24.6675	27.4276
-8.66667	-43.3014	-24.5816	27.3417
-8.33333	-43.8823	-24.4957	27.2959
-8	-44.3214	-24.4097	27.25
-7.66667	-44.7192	-24.3238	27.1641
-7.33333	-45.0755	-24.2378	27.118
-7	-45.382	-24.1518	27.0718
-6.66667	-45.7305	-24.0659	26.9858
-6.33333	-46.0715	-23.98	26.9394
-6	-46.3704	-23.894	26.8534
-5.66667	-46.7106	-23.8081	26.8069
-5.33333	-47.0708	-23.7221	26.7209
-5	-47.3755	-23.6362	26.6742
-4.66667	-47.7227	-23.5502	26.6274
-4.33333	-48.1012	-23.4643	26.5413
-4	-48.4635	-23.3783	26.4943
-3.66667	-48.9557	-23.2924	26.4082
-3.33333	-49.394	-23.2064	26.3611
-3	-49.8778	-23.1205	26.2749
-2.66667	-50.2634	-23.0345	26.2276
-2.33333	-50.6	-22.9486	26.1415
-2	-50.9653	-22.8626	26.0554
-1.66667	-51.2561	-22.7767	26.0078
-1.33333	-51.5703	-22.6907	25.9217
-1	-51.9108	-22.6048	25.874
-0.66667	-52.2128	-22.5188	25.7878
-0.33333	-52.5253	-22.4329	25.7017
0	-52.8683	-22.3469	25.6537
0.33333	-53.1993	-22.261	25.5676
0.66667	-53.5063	-22.175	25.5195
1	-53.8476	-22.0891	25.4333
1.33333	-54.2013	-22.0031	25.3472
1.66667	-54.5904	-21.9172	25.2988
2	-55.0717	-21.8312	25.2127
2.33333	-55.5216	-21.7453	25.1267
2.66667	-55.9268	-21.6593	25.0407
3	-56.2741	-21.5734	24.9919
3.33333	-56.5809	-21.4874	24.9059
3.66667	-56.9395	-21.4015	24.8199
4	-57.2286	-21.3155	24.7708
4.33333	-57.5241	-21.2296	24.6849
4.66667	-57.8443	-21.1436	24.599
5	-58.1381	-21.0577	24.5131
5.33333	-58.4361	-20.9717	24.4636
5.66667	-58.744	-20.8858	24.3778
6	-59.0453	-20.7998	24.292
6.33333	-59.3193	-20.7139	24.2062
6.66667	-59.6673	-20.6279	24.1206
7	-60.0326	-20.542	24.035
7.33333	-60.3728	-20.456	23.9849
7.66667	-60.8176	-20.3701	23.8993
8	-61.1627	-20.2841	23.8137
8.33333	-61.5368	-20.1982	23.7283
8.66667	-61.9136	-20.1122	23.6428
9	-62.2261	-20.0263	23.5575
9.33333	-62.507	-19.9403	24.5034
9.66667	-62.8043	-19.8544	24.4177
10	-63.1113	-19.7684	24.3712
10.3333	-63.378	-19.6825	24.3246
10.6667	-63.6832	-19.5965	24.2388
11	-63.9965	-19.5106	24.1921
11.3333	-64.2892	-19.4246	24.1453
11.6667	-64.5761	-19.3387	24.0594
12	-64.8948	-19.2527	24.0125
12.3333	-65.1633	-19.1668	23.9267
12.6667	-65.4323	-19.0808	23.8796
13	-65.739	-18.9949	23.8324
13.3333	-66.1239	-18.9089	23.7466
13.6667	-66.5274	-18.823	23.6993
14	-66.992	-18.737	23.6134
14.3333	-67.3549	-18.6511	23.566
14.6667	-67.7021	-18.5651	23.4801
15	-68.0183	-18.4792	23.4326
15.3333	-68.2703	-18.3932	23.385
15.6667	-68.531	-18.3073	23.299
16	-68.827	-18.2213	23.2513
16.3333	-69.091	-18.1354	23.1653
16.6667	-69.3264	-18.0494	23.1175
17	-69.5793	-17.9635	23.0315
17.3333	-69.8628	-17.8775	22.9835
17.6667	-70.1446	-17.7916	22.8975
18	-70.4059	-17.7056	22.8495
18.3333	-70.6816	-17.6197	22.7634
18.6667	-71.0004	-17.5337	22.7152
19	-71.2764	-17.4478	22.6292
19.3333	-71.5374	-17.3618	22.5432
19.6667	-71.9515	-17.2759	22.4948
20	-72.3149	-17.1899	22.4088
20.3333	-72.8689	-17.104	22.3603
20.6667	-73.2917	-17.018	22.2742
21	-73.5906	-16.9321	22.2256
21.3333	-73.8967	-16.8461	22.1395
21.6667	-74.205	-16.7602	22.0536
22	-74.474	-16.6742	22.0047
22.3333	-74.7788	-16.5883	21.9187
22.6667	-75.0597	-16.5023	21.8697
23	-75.2955	-16.4164	21.7836
23.3333	-75.5791	-16.3304	21.6976
23.6667	-75.8741	-16.2445	21.6484
24	-76.1585	-16.1585	21.5624
24.3333	-76.3929	-16.0726	21.513
24.6667	-76.7079	-15.9866	21.427
25	-76.9939	-15.9007	21.341
25.3333	-77.2515	-15.8147	21.2914
25.6667	-77.5486	-15.7288	21.2054
26	-77.9805	-15.6428	21.1194
26.3333	-78.3163	-15.5569	21.0696
26.6667	-78.8312	-15.4709	20.9836
27	-79.2065	-15.385	20.8977
27.3333	-79.5471	-15.299	20.8118
27.6667	-79.9025	-15.2131	20.7617
28	-80.1954	-15.1271	20.6757
28.3333	-80.4297	-15.0412	20.5898
28.6667	-80.8027	-14.9552	20.5395
29	-81.1075	-14.8693	20.4535
29.3333	-81.412	-14.7833	20.3677
29.6667	-81.6084	-14.6974	20.2818
30	-81.8657	-14.6114	20.2312
		-14.5255	20.1453
		-14.4395	20.0595
		-14.3536	19.9737
		-14.2676	19.888
		-14.1817	19.8369
		-14.0957	20.8199
		-14.0098	20.7339
		-13.9238	20.6856
		-13.8379	20.5996
		-13.752	20.5513
		-13.666	20.4653
		-13.58	20.4169
		-13.4941	20.3685
		-13.4081	20.2825
		-13.3222	20.234
		-13.2363	20.1481
		-13.1503	20.0995
		-13.0643	20.0135
		-12.9784	19.9649
		-12.8925	19.8789
		-12.8065	19.8303
		-12.7205	19.7443
		-12.6346	19.6955
		-12.5487	19.6095
		-12.4627	19.5607
		-12.3767	19.4747
		-12.2908	19.4258
		-12.2049	19.3398
		-12.1189	19.2908
		-12.0329	19.2048
		-11.947	19.1558
		-11.8611	19.0697
		-11.7751	19.0206
		-11.6891	18.9346
		-11.6032	18.8485
		-11.5173	18.7993
		-11.4313	18.7132
		-11.3454	18.6639
		-11.2594	18.5778
		-11.1735	18.5284
		-11.0875	18.4423
		-11.0016	18.3562
		-10.9156	18.3067
		-10.8297	18.2206
		-10.7437	18.171
		-10.6578	18.0849
		-10.5718	17.9988
		-10.4859	17.949
		-10.3999	17.8629
		-10.314	17.813
		-10.228	17.7269
		-10.1421	17.6407
		-10.0561	17.5907
		-9.97016	17.5045
		-9.88421	17.4184
		-9.79826	17.3682
		-9.71231	17.282
		-9.62636	17.1959
		-9.54041	17.1455
		-9.45446	17.0593
		-9.36851	16.9732
		-9.28256	16.9226
		-9.19661	16.8364
		-9.11066	16.7502
		-9.02471	16.6995
		-8.93876	16.6133
		-8.85282	16.527
		-8.76687	16.4409
		-8.68092	16.3899
		-8.59497	16.3037
		-8.50902	16.2174
		-8.42307	15.2243
		-8.33712	15.138
		-8.25117	15.0883
		-8.16522	15.002
		-8.07927	14.9525
		-7.99332	14.8662
		-7.90737	14.8166
		-7.82142	14.767
		-7.73547	14.6808
		-7.64952	14.6312
		-7.56357	14.545
		-7.47762	14.4955
		-7.39167	14.4092
		-7.30572	14.3597
		-7.21977	14.2735
		-7.13382	14.1872
		-7.04787	14.1377
		-6.96192	14.0515
		-6.87597	14.0019
		-6.79002	13.9157
		-6.70407	13.8661
		-6.61812	13.7799
		-6.53217	13.7303
		-6.44622	13.6441
		-6.36027	13.5945
		-6.27433	13.5082
		-6.18838	13.4586
		-6.10243	13.3723
		-6.01648	13.286
		-5.93053	13.2364
		-5.84458	13.1501
		-5.75863	13.1004
		-5.67268	13.0141
		-5.58673	12.9643
		-5.50078	12.878
		-5.41483	12.7917
		-5.32888	12.7419
		-5.24293	12.6555
		-5.15698	12.6057
		-5.07103	12.5193
		-4.98508	12.4329
		-4.89913	12.383
		-4.81318	12.2966
		-4.72723	12.2466
		-4.64128	12.1602
		-4.55533	12.0738
		-4.46938	12.0237
		-4.38343	11.9372
		-4.29748	11.8507
		-4.21153	11.8006
		-4.12558	11.7141
		-4.03963	11.6276
		-3.95368	11.5773
		-3.86773	11.4907
		-3.78179	11.4042
		-3.69584	11.3538
		-3.60989	11.2672
		-3.52394	11.1806
		-3.43799	11.1301
		-3.35204	11.0434
		-3.26609	10.9567
		-3.18014	10.9061
		-3.09419	10.8194
		-3.00824	10.7327
		-2.92229	10.646
		-2.83634	9.6725
		-2.75039	9.6217
		-2.66444	9.53489
		-2.57849	9.4842
		-2.49254	9.39745
		-2.40659	9.34686
		-2.32064	9.26016
		-2.23469	9.20967
		-2.14874	9.123
		-2.06279	9.07259
		-1.97684	8.98595
		-1.89089	8.89931
		-1.80494	8.84901
		-1.71899	8.76239
		-1.63304	8.71216
		-1.54709	8.62555
		-1.46114	8.57538
		-1.37519	8.48878
		-1.28924	8.43866
		-1.2033	8.35207
		-1.11735	8.26546
		-1.0314	8.2154
		-0.94545	8.1288
		-0.8595	8.07877
		-0.77355	7.99217
		-0.6876	7.94217
		-0.60165	7.85556
		-0.5157	7.76894
		-0.42975	7.71897
		-0.3438	7.63234
		-0.25785	7.58239
		-0.1719	7.49574
		-0.08595	7.40908
		0	7.35914
		0.08595	7.27246
		0.1719	7.22254
		0.25785	7.13583
		0.3438	7.04911
		0.42975	6.99919
		0.5157	6.91244
		0.60165	6.86251
		0.6876	6.77574
		0.77355	6.68895
		0.8595	6.639
		0.94545	6.55219
		1.0314	6.46535
		1.11735	6.41537
		1.2033	6.3285
		1.28924	6.24161
		1.37519	6.1916
		1.46114	6.10467
		1.54709	6.01773
		1.63304	5.96767
		1.71899	5.88068
		1.80494	5.79367
		1.89089	5.74356
		1.97684	5.6565
		2.06279	5.56943
		2.14874	5.48234
		2.23469	5.43213
		2.32064	5.34498
		2.40659	5.25783
		2.49254	5.17065
		2.57849	5.12031
		2.66444	5.03307
		2.75039	4.11345
		2.83634	4.02589
		2.92229	3.97416
		3.00824	3.8867
		3.09419	3.79923
		3.18014	3.74779
		3.26609	3.6604
		3.35204	3.60913
		3.43799	3.52181
		3.52394	3.47071
		3.60989	3.38345
		3.69584	3.29618
		3.78179	3.24528
		3.86773	3.15806
		3.95368	3.1073
		4.03963	3.02012
		4.12558	2.93292
		4.21153	2.88233
		4.29748	2.79516
		4.38343	2.74468
		4.46938	2.65754
		4.55533	2.57037
		4.64128	2.52003
		4.72723	2.43289
		4.81318	2.34572
		4.89913	2.29551
		4.98508	2.20835
		5.07103	2.15821
		5.15698	2.07107
		5.24293	1.98389
		5.32888	1.93385
		5.41483	1.84668
		5.50078	1.75949
		5.58673	1.70953
		5.67268	1.62234
		5.75863	1.53512
		5.84458	1.48523
		5.93053	1.39801
		6.01648	1.31076
		6.10243	1.26093
		6.18838	1.17367
		6.27433	1.08638
		6.36027	1.0366
		6.44622	0.9493
		6.53217	0.86197
		6.61812	0.81223
		6.70407	0.72489
		6.79002	0.63752
		6.87597	0.55012
		6.96192	0.50041
		7.04787	0.41299
		7.13382	0.32555
		7.21977	0.27584
		7.30572	0.18837
		7.39167	0.10088
		7.47762	0.01337
		7.56357	-0.03635
		7.64952	-0.1239
		7.73547	-0.21146
		7.82142	-0.29905
		7.90737	-0.3488
		7.99332	-0.43643
		8.07927	-0.52408
		8.16522	-0.61175
		8.25117	-0.69944
		8.33712	-0.74926
		8.42307	-1.6159
		8.50902	-1.66851
		8.59497	-1.75698
		8.68092	-1.84545
		8.76687	-1.89762
		8.85282	-1.98595
		8.93876	-2.07427
		9.02471	-2.12606
		9.11066	-2.21426
		9.19661	-2.30246
		9.28256	-2.3539
		9.36851	-2.442
		9.45446	-2.5301
		9.54041	-2.58123
		9.62636	-2.66924
		9.71231	-2.75726
		9.79826	-2.80811
		9.88421	-2.89605
		9.97016	-2.984
		10.0561	-3.03461
		10.1421	-3.12249
		10.228	-3.21039
		10.314	-3.29829
		10.3999	-3.34862
		10.4859	-3.43647
		10.5718	-3.52433
		10.6578	-3.57446
		10.7437	-3.66228
		10.8297	-3.75011
		10.9156	-3.80008
		11.0016	-3.88787
		11.0875	-3.97568
		11.1735	-4.0635
		11.2594	-4.11327
		11.3454	-4.20106
		11.4313	-4.28887
		11.5173	-4.37669
		11.6032	-4.4263
		11.6891	-4.51409
		11.7751	-4.6019
		11.8611	-4.68973
		11.947	-4.7392
		12.0329	-4.82701
		12.1189	-4.91483
		12.2049	-4.96422
		12.2908	-5.05203
		12.3767	-5.13985
		12.4627	-5.22769
		12.5487	-5.31553
		12.6346	-5.36481
		12.7205	-5.45265
		12.8065	-5.54051
		12.8925	-5.62837
		12.9784	-5.67758
		13.0643	-5.76544
		13.1503	-5.85332
		13.2363	-5.9412
		13.3222	-5.99036
		13.4081	-6.07825
		13.4941	-6.16614
		13.58	-6.25404
		13.666	-6.34195
		13.752	-6.42986
		13.8379	-6.479
		13.9238	-6.56692
		14.0098	-6.65485
		14.0957	-6.74278
		14.1817	-6.83071
		14.2676	-7.57751
		14.3536	-7.66719
		14.4395	-7.75681
		14.5255	-7.80917
		14.6114	-7.89856
		14.6974	-7.98791
		14.7833	-8.07722
		14.8693	-8.16648
		14.9552	-8.21801
		15.0412	-8.30708
		15.1271	-8.39612
		15.2131	-8.48511
		15.299	-8.5361
		15.385	-8.62494
		15.4709	-8.71375
		15.5569	-8.80252
		15.6428	-8.89127
		15.7288	-8.9417
		15.8147	-9.03032
		15.9007	-9.11891
		15.9866	-9.20748
		16.0726	-9.25754
		16.1585	-9.346
		16.2445	-9.43445
		16.3304	-9.52287
		16.4164	-9.61128
		16.5023	-9.66095
		16.5883	-9.74927
		16.6742	-9.83758
		16.7602	-9.92587
		16.8461	-9.97527
		16.9321	-10.0635
		17.018	-10.1517
		17.104	-10.2399
		17.1899	-10.2891
		17.2759	-10.3772
		17.3618	-10.4654
		17.4478	-10.5535
		17.5337	-10.6025
		17.6197	-10.6905
		17.7056	-10.7786
		17.7916	-10.8666
		17.8775	-10.9155
		17.9635	-11.0035
		18.0494	-11.0915
		18.1354	-11.1795
		18.2213	-11.2282
		18.3073	-11.3162
		18.3932	-11.4041
		18.4792	-11.4921
		18.5651	-11.5407
		18.6511	-11.6286
		18.737	-11.7165
		18.823	-11.8044
		18.9089	-11.8529
		18.9949	-11.9408
		19.0808	-12.0287
		19.1668	-12.1166
		19.2527	-12.165
		19.3387	-12.2529
		19.4246	-12.3407
		19.5106	-12.4286
		19.5965	-12.4769
		19.6825	-12.5647
		19.7684	-12.6525
		19.8544	-12.7404
		19.9403	-12.7886
		20.0263	-12.8764
		20.1122	-12.9642
		20.1982	-13.8012
		20.2841	-13.8915
		20.3701	-13.9817
		20.456	-14.0718
		20.542	-14.1618
		20.6279	-14.2517
		20.7139	-14.3026
		20.7998	-14.3923
		20.8858	-14.4818
		20.9717	-14.5712
		21.0577	-14.6606
		21.1436	-14.7108
		21.2296	-14.7999
		21.3155	-14.889
		21.4015	-14.9781
		21.4874	-15.067
		21.5734	-15.1167
		21.6593	-15.2055
		21.7453	-15.2942
		21.8312	-15.3829
		21.9172	-15.4322
		22.0031	-15.5208
		22.0891	-15.6093
		22.175	-15.6979
		22.261	-15.7468
		22.3469	-15.8352
		22.4329	-15.9236
		22.5188	-15.9724
		22.6048	-16.0607
		22.6907	-16.1489
		22.7767	-16.2371
		22.8626	-16.2857
		22.9486	-16.3739
		23.0345	-16.462
		23.1205	-16.5104
		23.2064	-16.5985
		23.2924	-16.6865
		23.3783	-16.7348
		23.4643	-16.8228
		23.5502	-16.9108
		23.6362	-16.959
		23.7221	-17.0469
		23.8081	-17.1348
		23.894	-17.1829
		23.98	-17.2707
		24.0659	-17.3586
		24.1518	-17.4065
		24.2378	-17.4944
		24.3238	-17.5822
		24.4097	-17.6701
		24.4957	-17.7178
		24.5816	-17.8056
		24.6675	-17.8934
		24.7535	-17.9411
		24.8394	-18.0289
		24.9254	-18.1166
		25.0114	-18.1642
		25.0973	-18.2519
		25.1833	-18.3397
		25.2692	-18.3871
		25.3551	-18.4748
		25.4411	-18.5625
		25.527	-18.6099
		25.613	-18.6975
		25.6989	-18.7852
		25.7849	-18.8324
		25.8709	-18.9502
		25.9568	-19.0038
		26.0428	-18.0658
		26.1287	-18.1561
		26.2146	-18.2065
		26.3006	-18.2965
		26.3865	-18.3863
		26.4725	-18.476
		26.5585	-18.5258
		26.6444	-18.6153
		26.7303	-18.7047
		26.8163	-18.794
		26.9022	-18.8433
		26.9882	-18.9324
		27.0741	-19.0214
		27.1601	-19.1104
		27.246	-19.1593
		27.332	-19.2481
		27.4179	-19.3369
		27.5039	-19.3855
		27.5898	-19.4741
		27.6758	-19.5627
		27.7617	-19.6112
		27.8477	-19.6996
		27.9336	-19.7881
		28.0196	-19.8363
		28.1055	-19.9247
		28.1915	-20.013
		28.2774	-20.0611
		28.3634	-20.1493
		28.4493	-20.2376
		28.5353	-20.2855
		28.6212	-20.3736
		28.7072	-20.4618
		28.7931	-20.5096
		28.8791	-20.5976
		28.965	-20.6857
		29.051	-20.7333
		29.1369	-20.8214
		29.2229	-20.8689
		29.3088	-20.9569
		29.3948	-21.0449
		29.4807	-21.0923
		29.5667	-21.1802
		29.6526	-21.2681
		29.7386	-21.3154
		29.8245	-21.4033
		29.9105	-21.4505
		29.9964	-21.5383
		30.0824	-21.6262

## Sheet: EDFig2d
Delay time (fs)	P (mW)	P_CEO (µW)
-100	7.55638	0.16821
-99.75	7.55179	0.15313
-99.5	7.55485	0.14797
-99.25	7.5571	0.16086
-99	7.55426	0.16308
-98.75	7.54997	0.15053
-98.5	7.55411	0.16522
-98.25	7.55161	0.16644
-98	7.55277	0.15737
-97.75	7.55425	0.15941
-97.5	7.56144	0.16532
-97.25	7.56013	0.14281
-97	7.56185	0.1533
-96.75	7.55517	0.1578
-96.5	7.544	0.1559
-96.25	7.54184	0.17508
-96	7.56665	0.16713
-95.75	7.5501	0.17354
-95.5	7.54253	0.16118
-95.25	7.55298	0.15563
-95	7.557	0.162
-94.75	7.55116	0.16814
-94.5	7.55412	0.17059
-94.25	7.54679	0.15955
-94	7.55222	0.16648
-93.75	7.55406	0.17286
-93.5	7.55139	0.17245
-93.25	7.5506	0.16282
-93	7.55162	0.15771
-92.75	7.55221	0.14032
-92.5	7.55285	0.14663
-92.25	7.55189	0.17932
-92	7.55885	0.15804
-91.75	7.55808	0.14603
-91.5	7.5693	0.15542
-91.25	7.54333	0.16886
-91	7.55621	0.1552
-90.75	7.55337	0.15499
-90.5	7.55779	0.15483
-90.25	7.54664	0.16132
-90	7.55224	0.17267
-89.75	7.5504	0.16202
-89.5	7.5511	0.17265
-89.25	7.55475	0.1471
-89	7.55395	0.16374
-88.75	7.55066	0.15724
-88.5	7.55705	0.16528
-88.25	7.55849	0.15999
-88	7.54417	0.14016
-87.75	7.54792	0.16365
-87.5	7.54312	0.1547
-87.25	7.54622	0.15995
-87	7.54992	0.17642
-86.75	7.55894	0.16447
-86.5	7.5602	0.15343
-86.25	7.5485	0.13701
-86	7.5483	0.1659
-85.75	7.54836	0.14956
-85.5	7.55248	0.14121
-85.25	7.55392	0.15211
-85	7.55098	0.16404
-84.75	7.55375	0.14957
-84.5	7.5606	0.15011
-84.25	7.55853	0.16873
-84	7.55747	0.17079
-83.75	7.56097	0.15212
-83.5	7.55562	0.14947
-83.25	7.55043	0.14791
-83	7.55207	0.15057
-82.75	7.55323	0.17473
-82.5	7.54991	0.15996
-82.25	7.55968	0.16789
-82	7.56094	0.15465
-81.75	7.55587	0.16253
-81.5	7.55848	0.16697
-81.25	7.55136	0.16893
-81	7.55073	0.16356
-80.75	7.55172	0.12951
-80.5	7.54936	0.15886
-80.25	7.55002	0.17887
-80	7.55514	0.14776
-79.75	7.54903	0.15522
-79.5	7.54985	0.15147
-79.25	7.55225	0.16695
-79	7.54915	0.15535
-78.75	7.54804	0.15688
-78.5	7.55892	0.16921
-78.25	7.54983	0.147
-78	7.55014	0.15964
-77.75	7.54747	0.15583
-77.5	7.5503	0.15151
-77.25	7.55087	0.16949
-77	7.54626	0.16139
-76.75	7.55175	0.14053
-76.5	7.5542	0.14715
-76.25	7.54993	0.16809
-76	7.55174	0.15538
-75.75	7.56044	0.14639
-75.5	7.55446	0.13184
-75.25	7.55738	0.15761
-75	7.55479	0.15574
-74.75	7.55182	0.13797
-74.5	7.55059	0.18044
-74.25	7.55509	0.1536
-74	7.5572	0.15848
-73.75	7.55869	0.16367
-73.5	7.56407	0.16038
-73.25	7.55988	0.16521
-73	7.5552	0.15051
-72.75	7.55645	0.1624
-72.5	7.55317	0.16356
-72.25	7.5571	0.16198
-72	7.55772	0.16199
-71.75	7.55302	0.14425
-71.5	7.55607	0.1654
-71.25	7.54704	0.16794
-71	7.54716	0.16909
-70.75	7.54519	0.16715
-70.5	7.54623	0.1555
-70.25	7.55105	0.15941
-70	7.54186	0.15518
-69.75	7.54737	0.16025
-69.5	7.54188	0.14771
-69.25	7.53601	0.16395
-69	7.54491	0.18439
-68.75	7.54048	0.16023
-68.5	7.55418	0.16237
-68.25	7.56143	0.17329
-68	7.55652	0.16361
-67.75	7.55496	0.15004
-67.5	7.55859	0.15536
-67.25	7.56048	0.15179
-67	7.55166	0.15142
-66.75	7.54728	0.15127
-66.5	7.54349	0.1669
-66.25	7.54626	0.14867
-66	7.55055	0.16653
-65.75	7.55049	0.14015
-65.5	7.55313	0.1391
-65.25	7.55382	0.14539
-65	7.56334	0.14887
-64.75	7.55857	0.1693
-64.5	7.55164	0.16377
-64.25	7.57008	0.17485
-64	7.56471	0.15782
-63.75	7.56471	0.16927
-63.5	7.56912	0.14859
-63.25	7.56893	0.16777
-63	7.54728	0.16144
-62.75	7.55165	0.15833
-62.5	7.55608	0.17409
-62.25	7.55212	0.15537
-62	7.54883	0.17456
-61.75	7.55422	0.16407
-61.5	7.55592	0.15931
-61.25	7.55876	0.15993
-61	7.55978	0.17053
-60.75	7.55166	0.15636
-60.5	7.5477	0.16026
-60.25	7.55428	0.17163
-60	7.54524	0.13119
-59.75	7.55566	0.15659
-59.5	7.55897	0.1525
-59.25	7.55905	0.16215
-59	7.56297	0.17415
-58.75	7.56085	0.16769
-58.5	7.55565	0.15211
-58.25	7.5508	0.1534
-58	7.56157	0.16307
-57.75	7.55564	0.1441
-57.5	7.56105	0.1454
-57.25	7.56289	0.14596
-57	7.56028	0.15918
-56.75	7.55422	0.15698
-56.5	7.55364	0.15503
-56.25	7.55543	0.15161
-56	7.55681	0.15928
-55.75	7.55067	0.1504
-55.5	7.56196	0.153
-55.25	7.55592	0.14223
-55	7.55698	0.13567
-54.75	7.55306	0.13906
-54.5	7.55583	0.15487
-54.25	7.54597	0.16878
-54	7.54484	0.15878
-53.75	7.55676	0.16179
-53.5	7.54089	0.18305
-53.25	7.53749	0.16666
-53	7.54823	0.1551
-52.75	7.55018	0.16753
-52.5	7.55402	0.17388
-52.25	7.54716	0.15199
-52	7.55225	0.15475
-51.75	7.53905	0.14953
-51.5	7.52857	0.15171
-51.25	7.54712	0.17388
-51	7.54942	0.167
-50.75	7.56107	0.16634
-50.5	7.55724	0.14192
-50.25	7.55806	0.16199
-50	7.55627	0.16364
-49.75	7.55324	0.15959
-49.5	7.5518	0.15732
-49.25	7.54567	0.17044
-49	7.55134	0.16459
-48.75	7.55337	0.15989
-48.5	7.54867	0.16647
-48.25	7.54925	0.16145
-48	7.55322	0.16001
-47.75	7.54786	0.16876
-47.5	7.54139	0.16845
-47.25	7.54653	0.16454
-47	7.53729	0.17806
-46.75	7.54859	0.15168
-46.5	7.55138	0.15338
-46.25	7.55016	0.15728
-46	7.55502	0.15312
-45.75	7.5547	0.15284
-45.5	7.55267	0.15669
-45.25	7.54946	0.15192
-45	7.54459	0.1524
-44.75	7.5508	0.16714
-44.5	7.55308	0.16077
-44.25	7.54966	0.16127
-44	7.5478	0.17468
-43.75	7.545	0.14402
-43.5	7.5458	0.16335
-43.25	7.54634	0.16482
-43	7.55088	0.16296
-42.75	7.54733	0.15039
-42.5	7.55331	0.15748
-42.25	7.55317	0.16561
-42	7.55376	0.16308
-41.75	7.55757	0.16327
-41.5	7.55739	0.16378
-41.25	7.55367	0.15927
-41	7.55305	0.16531
-40.75	7.55052	0.14993
-40.5	7.55122	0.14212
-40.25	7.54896	0.16757
-40	7.54892	0.14605
-39.75	7.55107	0.15163
-39.5	7.54941	0.16019
-39.25	7.55176	0.1716
-39	7.55167	0.1388
-38.75	7.55297	0.16406
-38.5	7.55439	0.15346
-38.25	7.55216	0.13579
-38	7.56004	0.14868
-37.75	7.54795	0.14282
-37.5	7.53324	0.15022
-37.25	7.53332	0.14566
-37	7.5204	0.16266
-36.75	7.52211	0.16417
-36.5	7.53741	0.15551
-36.25	7.53906	0.14025
-36	7.5417	0.14485
-35.75	7.54875	0.16071
-35.5	7.54473	0.16421
-35.25	7.54851	0.16517
-35	7.55334	0.16603
-34.75	7.54973	0.17479
-34.5	7.54109	0.16732
-34.25	7.55437	0.16013
-34	7.56174	0.17116
-33.75	7.54725	0.16998
-33.5	7.56179	0.16613
-33.25	7.55928	0.16399
-33	7.55076	0.17221
-32.75	7.55162	0.16594
-32.5	7.54806	0.1636
-32.25	7.55027	0.15787
-32	7.55047	0.16121
-31.75	7.55257	0.14728
-31.5	7.55376	0.1561
-31.25	7.56236	0.14887
-31	7.5519	0.16438
-30.75	7.55115	0.14958
-30.5	7.54255	0.16306
-30.25	7.5455	0.17253
-30	7.537	0.14618
-29.75	7.54134	0.1711
-29.5	7.54358	0.15991
-29.25	7.55088	0.13445
-29	7.55268	0.15429
-28.75	7.54342	0.14519
-28.5	7.55274	0.16713
-28.25	7.5545	0.15274
-28	7.54864	0.16162
-27.75	7.54772	0.16965
-27.5	7.54404	0.15518
-27.25	7.55383	0.14311
-27	7.53955	0.14955
-26.75	7.53793	0.14873
-26.5	7.55197	0.15972
-26.25	7.55126	0.15519
-26	7.5531	0.15453
-25.75	7.55492	0.15179
-25.5	7.54766	0.1514
-25.25	7.549	0.15186
-25	7.55281	0.16823
-24.75	7.55474	0.16179
-24.5	7.55112	0.15171
-24.25	7.54911	0.16231
-24	7.55102	0.15229
-23.75	7.55548	0.15091
-23.5	7.55613	0.156
-23.25	7.55412	0.15619
-23	7.54552	0.17147
-22.75	7.55303	0.15955
-22.5	7.54709	0.16418
-22.25	7.5454	0.16209
-22	7.54626	0.16657
-21.75	7.55191	0.15918
-21.5	7.54583	0.17656
-21.25	7.54581	0.16674
-21	7.54778	0.15782
-20.75	7.54974	0.15087
-20.5	7.54668	0.14937
-20.25	7.54026	0.14568
-20	7.54128	0.16437
-19.75	7.55472	0.16249
-19.5	7.55279	0.17597
-19.25	7.54867	0.15431
-19	7.54881	0.14874
-18.75	7.5503	0.16248
-18.5	7.55108	0.16162
-18.25	7.54915	0.14584
-18	7.53277	0.14597
-17.75	7.53999	0.17777
-17.5	7.54272	0.16379
-17.25	7.53977	0.1588
-17	7.54564	0.16664
-16.75	7.55033	0.15343
-16.5	7.55216	0.16426
-16.25	7.54389	0.15985
-16	7.54967	0.16792
-15.75	7.54714	0.15189
-15.5	7.54651	0.1663
-15.25	7.54454	0.15008
-15	7.55008	0.1572
-14.75	7.54622	0.16801
-14.5	7.5445	0.164
-14.25	7.55151	0.15388
-14	7.54838	0.15156
-13.75	7.54806	0.1635
-13.5	7.55837	0.16751
-13.25	7.5475	0.15644
-13	7.54838	0.16951
-12.75	7.5531	0.1669
-12.5	7.54114	0.16442
-12.25	7.52383	0.16892
-12	7.53576	0.15998
-11.75	7.54394	0.14639
-11.5	7.54419	0.1649
-11.25	7.54572	0.16237
-11	7.54975	0.16261
-10.75	7.54247	0.15388
-10.5	7.5393	0.16584
-10.25	7.54661	0.15985
-10	7.54953	0.13233
-9.75	7.55443	0.17113
-9.5	7.55363	0.18151
-9.25	7.54896	0.15612
-9	7.55036	0.16318
-8.75	7.5497	0.15118
-8.5	7.54877	0.14793
-8.25	7.54884	0.14636
-8	7.55042	0.15375
-7.75	7.54697	0.15267
-7.5	7.54793	0.15395
-7.25	7.54725	0.14616
-7	7.55831	0.16875
-6.75	7.55847	0.14749
-6.5	7.553	0.16457
-6.25	7.5443	0.14503
-6	7.5485	0.15542
-5.75	7.55811	0.14856
-5.5	7.55839	0.16518
-5.25	7.55537	0.15685
-5	7.5448	0.1731
-4.75	7.53658	0.17885
-4.5	7.54741	0.15848
-4.25	7.54921	0.16178
-4	7.55457	0.14585
-3.75	7.54753	0.14414
-3.5	7.55321	0.16748
-3.25	7.56286	0.16194
-3	7.55967	0.14853
-2.75	7.55895	0.14868
-2.5	7.55773	0.15497
-2.25	7.55479	0.15709
-2	7.55486	0.14973
-1.75	7.55516	0.15132
-1.5	7.55758	0.16247
-1.25	7.54578	0.14443
-1	7.54678	0.16556
-0.75	7.54972	0.13511
-0.5	7.54901	0.15107
-0.25	7.5437	0.16071
0	7.54774	0.15514
0.25	7.5475	0.15398
0.5	7.55162	0.16462
0.75	7.5525	0.15156
1	7.55166	0.1584
1.25	7.55323	0.1667
1.5	7.55344	0.17107
1.75	7.55043	0.15189
2	7.55425	0.16127
2.25	7.55068	0.18335
2.5	7.56207	0.16671
2.75	7.54831	0.15314
3	7.54774	0.15363
3.25	7.56039	0.16913
3.5	7.55004	0.17006
3.75	7.55298	0.16245
4	7.55302	0.15149
4.25	7.55299	0.15979
4.5	7.54677	0.17057
4.75	7.55917	0.15335
5	7.53965	0.1613
5.25	7.54791	0.16439
5.5	7.55458	0.17097
5.75	7.54403	0.15943
6	7.5538	0.16864
6.25	7.55352	0.14299
6.5	7.54169	0.16549
6.75	7.54716	0.1642
7	7.55602	0.16815
7.25	7.55164	0.16489
7.5	7.54267	0.16452
7.75	7.54837	0.15968
8	7.55029	0.12763
8.25	7.54302	0.14571
8.5	7.55278	0.17153
8.75	7.54459	0.15398
9	7.54758	0.14768
9.25	7.53502	0.16612
9.5	7.54575	0.15742
9.75	7.55016	0.16303
10	7.54521	0.16462
10.25	7.54335	0.17027
10.5	7.54854	0.16019
10.75	7.54951	0.16005
11	7.53555	0.16234
11.25	7.55299	0.15587
11.5	7.54708	0.15127
11.75	7.53495	0.13999
12	7.54962	0.14817
12.25	7.54807	0.18342
12.5	7.54833	0.17021
12.75	7.55556	0.14115
13	7.55816	0.15786
13.25	7.55975	0.15949
13.5	7.55292	0.15863
13.75	7.54827	0.15018
14	7.55336	0.14313
14.25	7.54677	0.16874
14.5	7.52078	0.15367
14.75	7.55498	0.13571
15	7.54585	0.15554
15.25	7.55059	0.14469
15.5	7.55414	0.13953
15.75	7.54853	0.15358
16	7.55057	0.1546
16.25	7.55203	0.16313
16.5	7.54564	0.17577
16.75	7.54837	0.15553
17	7.54852	0.17155
17.25	7.55242	0.15076
17.5	7.55027	0.16191
17.75	7.55041	0.15126
18	7.55334	0.18015
18.25	7.55612	0.16159
18.5	7.55723	0.17887
18.75	7.55915	0.17495
19	7.55091	0.14878
19.25	7.55034	0.17305
19.5	7.55647	0.15547
19.75	7.55231	0.15997
20	7.54884	0.16609
20.25	7.54518	0.16572
20.5	7.54464	0.17143
20.75	7.5428	0.15629
21	7.54431	0.15942
21.25	7.54086	0.16101
21.5	7.5452	0.15152
21.75	7.55176	0.16926
22	7.55612	0.13781
22.25	7.54933	0.16072
22.5	7.55931	0.15616
22.75	7.55145	0.13969
23	7.54132	0.16753
23.25	7.54525	0.16406
23.5	7.5438	0.16472
23.75	7.54462	0.15871
24	7.54493	0.1452
24.25	7.54962	0.16511
24.5	7.54571	0.17376
24.75	7.54378	0.14875
25	7.55118	0.14653
25.25	7.54761	0.15012
25.5	7.54062	0.14341
25.75	7.55581	0.16831
26	7.55553	0.14056
26.25	7.53808	0.16461
26.5	7.5419	0.16639
26.75	7.5437	0.17558
27	7.52438	0.15543
27.25	7.53801	0.16257
27.5	7.54732	0.17567
27.75	7.55095	0.14953
28	7.55248	0.16387
28.25	7.56105	0.165
28.5	7.5444	0.17323
28.75	7.53978	0.15453
29	7.54454	0.16451
29.25	7.5427	0.1658
29.5	7.54274	0.16168
29.75	7.54022	0.14178
30	7.54604	0.14925
30.25	7.5483	0.17012
30.5	7.55361	0.15026
30.75	7.5474	0.17846
31	7.54196	0.1609
31.25	7.55388	0.16431
31.5	7.55454	0.16217
31.75	7.5484	0.17324
32	7.53424	0.18228
32.25	7.54213	0.15877
32.5	7.55538	0.16414
32.75	7.54797	0.14406
33	7.54171	0.15242
33.25	7.54351	0.1525
33.5	7.54739	0.17227
33.75	7.53534	0.15436
34	7.54634	0.15368
34.25	7.55024	0.15768
34.5	7.55352	0.15084
34.75	7.55145	0.16161
35	7.5397	0.15023
35.25	7.53854	0.17717
35.5	7.54918	0.16093
35.75	7.54201	0.15313
36	7.54055	0.1693
36.25	7.5388	0.16402
36.5	7.52195	0.17925
36.75	7.52529	0.18173
37	7.54746	0.17928
37.25	7.54462	0.16226
37.5	7.54791	0.16465
37.75	7.54954	0.16278
38	7.54558	0.14762
38.25	7.54558	0.15906
38.5	7.54709	0.1689
38.75	7.54709	0.13402
39	7.55679	0.15589
39.25	7.55444	0.16078
39.5	7.54919	0.16226
39.75	7.55012	0.15925
40	7.55106	0.13644
40.25	7.55796	0.15529
40.5	7.53996	0.15273
40.75	7.543	0.15759
41	7.5413	0.15711
41.25	7.54558	0.17803
41.5	7.53972	0.14903
41.75	7.55086	0.16256
42	7.54783	0.17206
42.25	7.54641	0.15791
42.5	7.55268	0.1748
42.75	7.5532	0.17804
43	7.55112	0.15456
43.25	7.54375	0.14761
43.5	7.53731	0.15769
43.75	7.54845	0.14602
44	7.55137	0.1777
44.25	7.55147	0.15841
44.5	7.55044	0.16106
44.75	7.55251	0.1648
45	7.54242	0.15278
45.25	7.54358	0.15052
45.5	7.54618	0.15579
45.75	7.5494	0.15203
46	7.54507	0.16119
46.25	7.54643	0.16316
46.5	7.55015	0.17547
46.75	7.54865	0.16849
47	7.5501	0.15357
47.25	7.54735	0.16144
47.5	7.54617	0.17737
47.75	7.55516	0.17028
48	7.54791	0.16942
48.25	7.54397	0.15697
48.5	7.54813	0.16769
48.75	7.55143	0.15214
49	7.54974	0.15584
49.25	7.55277	0.15703
49.5	7.55033	0.13406
49.75	7.54029	0.13809
50	7.54306	0.16158
50.25	7.54553	0.15911
50.5	7.55222	0.18065
50.75	7.55256	0.14102
51	7.55764	0.13924
51.25	7.55763	0.16267
51.5	7.55857	0.16321
51.75	7.54361	0.16933
52	7.54507	0.15076
52.25	7.53733	0.17302
52.5	7.5424	0.14843
52.75	7.52625	0.16678
53	7.53319	0.15257
53.25	7.54922	0.17659
53.5	7.55854	0.1749
53.75	7.56495	0.14899
54	7.55253	0.14285
54.25	7.54956	0.16211
54.5	7.54844	0.1592
54.75	7.53929	0.16017
55	7.54604	0.17288
55.25	7.55044	0.14088
55.5	7.55496	0.16339
55.75	7.55041	0.15739
56	7.55198	0.15931
56.25	7.54829	0.14953
56.5	7.54912	0.15634
56.75	7.56058	0.16636
57	7.55278	0.16133
57.25	7.52652	0.15828
57.5	7.53961	0.15041
57.75	7.5421	0.14946
58	7.54155	0.17532
58.25	7.54537	0.15443
58.5	7.54853	0.15895
58.75	7.54951	0.16139
59	7.55477	0.14278
59.25	7.55588	0.14655
59.5	7.54907	0.15786
59.75	7.56006	0.16827
60	7.55779	0.165
60.25	7.55744	0.15238
60.5	7.55238	0.17111
60.75	7.55335	0.15542
61	7.54812	0.16225
61.25	7.55761	0.1585
61.5	7.55366	0.1646
61.75	7.55242	0.16049
62	7.54832	0.17777
62.25	7.55082	0.15805
62.5	7.54641	0.15818
62.75	7.55789	0.15297
63	7.54271	0.15896
63.25	7.54713	0.15337
63.5	7.54478	0.16873
63.75	7.53549	0.15883
64	7.54694	0.14822
64.25	7.54268	0.1606
64.5	7.55281	0.16497
64.75	7.53982	0.15535
65	7.53879	0.15272
65.25	7.53987	0.14313
65.5	7.54858	0.17184
65.75	7.55935	0.16466
66	7.54846	0.1578
66.25	7.54488	0.16874
66.5	7.54549	0.16537
66.75	7.54711	0.1609
67	7.54345	0.16666
67.25	7.54352	0.15701
67.5	7.54503	0.16012
67.75	7.55224	0.14094
68	7.54437	0.16294
68.25	7.54649	0.16302
68.5	7.5579	0.15469
68.75	7.54758	0.17007
69	7.54799	0.15878
69.25	7.54739	0.14496
69.5	7.54242	0.15713
69.75	7.54799	0.16553
70	7.53338	0.17239
70.25	7.53611	0.1613
70.5	7.54696	0.15592
70.75	7.55235	0.1632
71	7.55522	0.17128
71.25	7.55698	0.16378
71.5	7.5505	0.16505
71.75	7.53911	0.17028
72	7.53351	0.15739
72.25	7.53969	0.15856
72.5	7.54776	0.15625
72.75	7.54686	0.15831
73	7.55011	0.16295
73.25	7.54757	0.16014
73.5	7.54869	0.18114
73.75	7.55516	0.17614
74	7.54363	0.14926
74.25	7.5459	0.17013
74.5	7.53726	0.15274
74.75	7.55316	0.17111
75	7.5397	0.16634
75.25	7.53794	0.16905
75.5	7.54011	0.18078
75.75	7.54605	0.18358
76	7.54594	0.16054
76.25	7.54742	0.16566
76.5	7.55435	0.15189
76.75	7.54153	0.15884
77	7.55184	0.16174
77.25	7.55853	0.15562
77.5	7.55313	0.15462
77.75	7.55761	0.1753
78	7.55919	0.15587
78.25	7.54933	0.15905
78.5	7.53977	0.15592
78.75	7.53815	0.15637
79	7.54374	0.1803
79.25	7.55544	0.17423
79.5	7.5518	0.1659
79.75	7.54135	0.16998
80	7.55836	0.17434
80.25	7.56743	0.1803
80.5	7.53554	0.16156
80.75	7.54025	0.17473
81	7.5454	0.168
81.25	7.54006	0.16835
81.5	7.53804	0.16884
81.75	7.53845	0.15722
82	7.54803	0.17028
82.25	7.54841	0.14394
82.5	7.5486	0.1623
82.75	7.55494	0.15786
83	7.55273	0.16944
83.25	7.54478	0.16515
83.5	7.55358	0.17833
83.75	7.52727	0.16569
84	7.54271	0.14571
84.25	7.55147	0.16177
84.5	7.54393	0.15071
84.75	7.53553	0.16018
85	7.53653	0.15081
85.25	7.53575	0.16814
85.5	7.54024	0.174
85.75	7.5453	0.19047
86	7.54605	0.15599
86.25	7.55357	0.14941
86.5	7.5399	0.17083
86.75	7.54582	0.15146
87	7.54945	0.18465
87.25	7.55827	0.15565
87.5	7.54777	0.17512
87.75	7.54218	0.16989
88	7.55501	0.17012
88.25	7.55235	0.14928
88.5	7.54098	0.16768
88.75	7.54209	0.16826
89	7.54481	0.1613
89.25	7.54483	0.16777
89.5	7.52887	0.16526
89.75	7.54453	0.17297
90	7.54813	0.15805
90.25	7.55082	0.17721
90.5	7.55683	0.16066
90.75	7.53698	0.15506
91	7.54311	0.16095
91.25	7.54654	0.15632
91.5	7.55606	0.15506
91.75	7.54789	0.16622
92	7.54754	0.16444
92.25	7.54865	0.17398
92.5	7.54728	0.17919
92.75	7.54142	0.15859
93	7.54368	0.15141
93.25	7.54216	0.16216
93.5	7.53701	0.14153
93.75	7.54751	0.1405
94	7.53317	0.15813
94.25	7.54108	0.17067
94.5	7.54051	0.15807
94.75	7.54647	0.15466
95	7.53806	0.17528
95.25	7.54446	0.16057
95.5	7.55239	0.15973
95.75	7.55588	0.15371
96	7.54529	0.16814
96.25	7.54426	0.16758
96.5	7.54834	0.15586
96.75	7.55531	0.15028
97	7.54564	0.15848
97.25	7.54765	0.16464
97.5	7.54589	0.16486
97.75	7.55022	0.15407
98	7.55126	0.16608
98.25	7.55259	0.15297
98.5	7.54727	0.15813
98.75	7.54524	0.15309
99	7.55357	0.15154
99.25	7.55666	0.14885
99.5	7.55751	0.16255
99.75	7.53806	0.15215
100	7.55191	0.15532

## Sheet: EDFig2e
P_DC (mW)	Counts for 0x f_CEO	P_CEO (µW)	Counts for 1 x f_CEO
7.5175	0	0.102	0
7.5225	6	0.106	0
7.5275	6	0.11	0
7.5325	9	0.114	0
7.5375	53	0.118	0
7.5425	112	0.122	0
7.5475	226	0.126	1
7.5525	239	0.13	3
7.5575	111	0.134	8
7.5625	33	0.138	12
7.5675	5	0.142	27
7.5725	1	0.146	46
7.5775	0	0.15	87
		0.154	110
		0.158	109
		0.162	125
		0.166	112
		0.17	76
		0.174	46
		0.178	22
		0.182	14
		0.186	2
		0.19	1
		0.194	0
		0.198	0
