# Supplementary material for: Tracking electrons at the space-time limit
Source: Nat Photonics. 2026 Jul 3;20(8):961–7. doi: 10.1038/s41566-026-01932-0 (PMC13427632; doi:10.1038/s41566-026-01932-0)
Supplement: Supplementary file 8 — All data of Extended Data Fig. 3. [file 41566_2026_1932_MOESM8_ESM.xlsx]

## Sheet: EDFig3a
Time (s)	Electric field far-field (norm.)	Electric field near-field (norm.)
-2.99964e-14	-0.03589	0.00187
-2.99105e-14	-0.0418	-0.00121
-2.98245e-14	-0.04651	-0.00354
-2.97386e-14	-0.04998	-0.00512
-2.96526e-14	-0.05218	-0.00598
-2.95667e-14	-0.05314	-0.00619
-2.94807e-14	-0.0529	-0.00582
-2.93948e-14	-0.05152	-0.00496
-2.93088e-14	-0.04911	-0.00371
-2.92229e-14	-0.04576	-0.0022
-2.91369e-14	-0.04162	-0.000548572
-2.9051e-14	-0.03683	0.0011
-2.8965e-14	-0.03155	0.00261
-2.88791e-14	-0.02595	0.00384
-2.87931e-14	-0.02021	0.00466
-2.87072e-14	-0.01449	0.00494
-2.86212e-14	-0.00898	0.00457
-2.85353e-14	-0.00383	0.00345
-2.84493e-14	0.000791872	0.0015
-2.83634e-14	0.00476	-0.00134
-2.82774e-14	0.00794	-0.00511
-2.81915e-14	0.01024	-0.00982
-2.81055e-14	0.01158	-0.01546
-2.80196e-14	0.0119	-0.02199
-2.79336e-14	0.01118	-0.02934
-2.78477e-14	0.0094	-0.03741
-2.77617e-14	0.0066	-0.0461
-2.76758e-14	0.00282	-0.05525
-2.75898e-14	-0.00187	-0.06471
-2.75039e-14	-0.00737	-0.07429
-2.74179e-14	-0.01356	-0.08382
-2.7332e-14	-0.02031	-0.09307
-2.7246e-14	-0.02748	-0.10186
-2.71601e-14	-0.0349	-0.10996
-2.70741e-14	-0.0424	-0.11717
-2.69882e-14	-0.04983	-0.1233
-2.69022e-14	-0.057	-0.12816
-2.68163e-14	-0.06375	-0.13159
-2.67303e-14	-0.06993	-0.13343
-2.66444e-14	-0.07537	-0.13356
-2.65584e-14	-0.07996	-0.1319
-2.64725e-14	-0.08357	-0.12838
-2.63865e-14	-0.08611	-0.12296
-2.63006e-14	-0.08749	-0.11567
-2.62146e-14	-0.08767	-0.10652
-2.61287e-14	-0.0866	-0.09561
-2.60427e-14	-0.0843	-0.08303
-2.59568e-14	-0.08076	-0.06893
-2.58708e-14	-0.07602	-0.05348
-2.57849e-14	-0.07015	-0.03688
-2.56989e-14	-0.06322	-0.01935
-2.5613e-14	-0.05533	-0.00112
-2.5527e-14	-0.04657	0.01754
-2.54411e-14	-0.03708	0.03638
-2.53551e-14	-0.02697	0.05511
-2.52692e-14	-0.01638	0.07348
-2.51833e-14	-0.00544	0.09122
-2.50973e-14	0.00571	0.10808
-2.50114e-14	0.01694	0.12382
-2.49254e-14	0.02813	0.13822
-2.48395e-14	0.03917	0.15109
-2.47535e-14	0.04995	0.16227
-2.46676e-14	0.06038	0.17163
-2.45816e-14	0.07038	0.17906
-2.44957e-14	0.07988	0.1845
-2.44097e-14	0.08884	0.18792
-2.43238e-14	0.0972	0.18931
-2.42378e-14	0.10496	0.18872
-2.41519e-14	0.11208	0.18622
-2.40659e-14	0.11857	0.18189
-2.398e-14	0.12442	0.17588
-2.3894e-14	0.12964	0.16832
-2.38081e-14	0.13424	0.15938
-2.37221e-14	0.13822	0.14925
-2.36362e-14	0.14158	0.1381
-2.35502e-14	0.14434	0.12613
-2.34643e-14	0.14648	0.11354
-2.33783e-14	0.14798	0.10051
-2.32924e-14	0.14883	0.08723
-2.32064e-14	0.14897	0.07385
-2.31205e-14	0.14837	0.06052
-2.30345e-14	0.14696	0.04737
-2.29486e-14	0.14468	0.0345
-2.28626e-14	0.14143	0.022
-2.27767e-14	0.13714	0.0099
-2.26907e-14	0.13169	-0.00176
-2.26048e-14	0.12501	-0.01297
-2.25188e-14	0.11699	-0.02376
-2.24329e-14	0.10753	-0.03417
-2.23469e-14	0.09656	-0.04426
-2.2261e-14	0.084	-0.0541
-2.2175e-14	0.0698	-0.06377
-2.20891e-14	0.05394	-0.07337
-2.20031e-14	0.03639	-0.08297
-2.19172e-14	0.01719	-0.09268
-2.18312e-14	-0.00361	-0.10255
-2.17453e-14	-0.02591	-0.11266
-2.16593e-14	-0.04958	-0.12304
-2.15734e-14	-0.07447	-0.13372
-2.14874e-14	-0.10035	-0.14468
-2.14015e-14	-0.12698	-0.1559
-2.13155e-14	-0.15407	-0.1673
-2.12296e-14	-0.1813	-0.17879
-2.11436e-14	-0.20832	-0.19023
-2.10577e-14	-0.23474	-0.20145
-2.09717e-14	-0.26017	-0.21228
-2.08858e-14	-0.28417	-0.22247
-2.07998e-14	-0.30633	-0.23179
-2.07139e-14	-0.32621	-0.23998
-2.06279e-14	-0.34339	-0.24675
-2.0542e-14	-0.35746	-0.25182
-2.0456e-14	-0.36804	-0.2549
-2.03701e-14	-0.37477	-0.25573
-2.02841e-14	-0.37734	-0.25402
-2.01982e-14	-0.37548	-0.24955
-2.01122e-14	-0.369	-0.2421
-2.00263e-14	-0.35776	-0.2315
-1.99403e-14	-0.34166	-0.2176
-1.98544e-14	-0.32073	-0.20034
-1.97684e-14	-0.29502	-0.17967
-1.96825e-14	-0.2647	-0.15564
-1.95965e-14	-0.23	-0.12834
-1.95106e-14	-0.19124	-0.09793
-1.94246e-14	-0.1488	-0.06463
-1.93387e-14	-0.10315	-0.02873
-1.92527e-14	-0.05481	0.00941
-1.91668e-14	-0.00437	0.04939
-1.90808e-14	0.04753	0.09074
-1.89949e-14	0.10021	0.13296
-1.89089e-14	0.15297	0.17548
-1.8823e-14	0.20507	0.21772
-1.8737e-14	0.25577	0.25907
-1.86511e-14	0.30434	0.29892
-1.85651e-14	0.35007	0.33665
-1.84792e-14	0.39227	0.37165
-1.83932e-14	0.43029	0.40332
-1.83073e-14	0.46356	0.43111
-1.82213e-14	0.49154	0.45451
-1.81354e-14	0.51379	0.47306
-1.80494e-14	0.52994	0.48636
-1.79635e-14	0.53972	0.49409
-1.78775e-14	0.54294	0.49601
-1.77916e-14	0.53952	0.49195
-1.77056e-14	0.5295	0.48185
-1.76197e-14	0.51297	0.46572
-1.75337e-14	0.49018	0.44369
-1.74478e-14	0.46144	0.41595
-1.73618e-14	0.42715	0.38282
-1.72759e-14	0.38781	0.34466
-1.71899e-14	0.34397	0.30195
-1.7104e-14	0.29628	0.25523
-1.7018e-14	0.24541	0.20509
-1.69321e-14	0.19209	0.15219
-1.68461e-14	0.13707	0.09723
-1.67602e-14	0.08112	0.04094
-1.66742e-14	0.025	-0.01593
-1.65883e-14	-0.03053	-0.07263
-1.65023e-14	-0.08474	-0.1284
-1.64164e-14	-0.13693	-0.18252
-1.63304e-14	-0.18647	-0.23429
-1.62445e-14	-0.23276	-0.28305
-1.61585e-14	-0.27529	-0.3282
-1.60726e-14	-0.31361	-0.36921
-1.59866e-14	-0.34737	-0.4056
-1.59007e-14	-0.37629	-0.43699
-1.58147e-14	-0.40018	-0.46306
-1.57288e-14	-0.41893	-0.4836
-1.56428e-14	-0.43254	-0.49848
-1.55569e-14	-0.44107	-0.50764
-1.54709e-14	-0.44466	-0.51114
-1.5385e-14	-0.44354	-0.50908
-1.5299e-14	-0.43798	-0.50168
-1.52131e-14	-0.42833	-0.48921
-1.51271e-14	-0.41497	-0.472
-1.50412e-14	-0.3983	-0.45044
-1.49552e-14	-0.37879	-0.42497
-1.48693e-14	-0.35687	-0.39606
-1.47833e-14	-0.33302	-0.3642
-1.46974e-14	-0.30767	-0.32992
-1.46114e-14	-0.28127	-0.29372
-1.45255e-14	-0.25422	-0.25612
-1.44395e-14	-0.22689	-0.2176
-1.43536e-14	-0.19961	-0.17863
-1.42676e-14	-0.17267	-0.13967
-1.41817e-14	-0.1463	-0.10109
-1.40957e-14	-0.12067	-0.06327
-1.40098e-14	-0.09593	-0.0265
-1.39238e-14	-0.07215	0.00895
-1.38379e-14	-0.04934	0.04287
-1.37519e-14	-0.0275	0.07511
-1.3666e-14	-0.00657	0.10556
-1.358e-14	0.01356	0.13416
-1.34941e-14	0.033	0.16088
-1.34081e-14	0.05189	0.18573
-1.33222e-14	0.07038	0.20877
-1.32362e-14	0.08863	0.23005
-1.31503e-14	0.10677	0.24967
-1.30643e-14	0.12496	0.26771
-1.29784e-14	0.14327	0.28428
-1.28924e-14	0.16181	0.29945
-1.28065e-14	0.1806	0.31331
-1.27205e-14	0.19965	0.32591
-1.26346e-14	0.21891	0.33729
-1.25487e-14	0.23828	0.34746
-1.24627e-14	0.25762	0.3564
-1.23768e-14	0.27675	0.36406
-1.22908e-14	0.29542	0.37035
-1.22049e-14	0.31336	0.37516
-1.21189e-14	0.33026	0.37836
-1.2033e-14	0.34577	0.37976
-1.1947e-14	0.35954	0.3792
-1.18611e-14	0.3712	0.37646
-1.17751e-14	0.38036	0.37134
-1.16892e-14	0.38665	0.36364
-1.16032e-14	0.38974	0.35316
-1.15173e-14	0.38931	0.33971
-1.14313e-14	0.38506	0.32315
-1.13454e-14	0.37678	0.30335
-1.12594e-14	0.3643	0.28024
-1.11735e-14	0.3475	0.25377
-1.10875e-14	0.32635	0.22399
-1.10016e-14	0.30091	0.19097
-1.09156e-14	0.2713	0.15486
-1.08297e-14	0.23772	0.11588
-1.07437e-14	0.20048	0.0743
-1.06578e-14	0.15993	0.03048
-1.05718e-14	0.11652	-0.01517
-1.04859e-14	0.07077	-0.06218
-1.03999e-14	0.02325	-0.11003
-1.0314e-14	-0.02541	-0.15814
-1.0228e-14	-0.07455	-0.20592
-1.01421e-14	-0.12347	-0.25271
-1.00561e-14	-0.17147	-0.29787
-9.97016e-15	-0.21784	-0.34076
-9.88421e-15	-0.26188	-0.38072
-9.79826e-15	-0.30294	-0.41713
-9.71231e-15	-0.34037	-0.44941
-9.62636e-15	-0.37363	-0.47701
-9.54041e-15	-0.4022	-0.49947
-9.45446e-15	-0.42566	-0.51636
-9.36851e-15	-0.44369	-0.52736
-9.28256e-15	-0.45603	-0.53225
-9.19661e-15	-0.46255	-0.53086
-9.11066e-15	-0.46323	-0.52318
-9.02471e-15	-0.45813	-0.50925
-8.93876e-15	-0.44743	-0.48926
-8.85282e-15	-0.43141	-0.46347
-8.76687e-15	-0.41045	-0.43225
-8.68092e-15	-0.38501	-0.39608
-8.59497e-15	-0.35563	-0.35551
-8.50902e-15	-0.32292	-0.31117
-8.42307e-15	-0.28754	-0.26375
-8.33712e-15	-0.25019	-0.214
-8.25117e-15	-0.21159	-0.1627
-8.16522e-15	-0.17247	-0.11067
-8.07927e-15	-0.13354	-0.0587
-7.99332e-15	-0.09549	-0.0076
-7.90737e-15	-0.05899	0.04186
-7.82142e-15	-0.02462	0.08894
-7.73547e-15	0.00709	0.13297
-7.64952e-15	0.0357	0.17334
-7.56357e-15	0.06085	0.20953
-7.47762e-15	0.08229	0.24112
-7.39167e-15	0.09987	0.26777
-7.30572e-15	0.11354	0.28927
-7.21977e-15	0.12336	0.30552
-7.13382e-15	0.1295	0.31652
-7.04787e-15	0.13223	0.32238
-6.96192e-15	0.13191	0.32333
-6.87597e-15	0.12897	0.3197
-6.79002e-15	0.12392	0.31192
-6.70407e-15	0.11734	0.30047
-6.61812e-15	0.10981	0.28593
-6.53217e-15	0.10198	0.26893
-6.44622e-15	0.09447	0.25014
-6.36027e-15	0.08792	0.23022
-6.27433e-15	0.08291	0.20989
-6.18838e-15	0.07998	0.1898
-6.10243e-15	0.07963	0.17062
-6.01648e-15	0.08225	0.15294
-5.93053e-15	0.08817	0.1373
-5.84458e-15	0.09757	0.12416
-5.75863e-15	0.11057	0.11388
-5.67268e-15	0.12714	0.10675
-5.58673e-15	0.14714	0.10293
-5.50078e-15	0.17029	0.10246
-5.41483e-15	0.19621	0.10528
-5.32888e-15	0.22441	0.11122
-5.24293e-15	0.25426	0.11998
-5.15698e-15	0.28508	0.13116
-5.07103e-15	0.31608	0.14427
-4.98508e-15	0.34641	0.15872
-4.89913e-15	0.37519	0.17386
-4.81318e-15	0.40151	0.18898
-4.72723e-15	0.42443	0.20333
-4.64128e-15	0.44308	0.21614
-4.55533e-15	0.45658	0.22663
-4.46938e-15	0.46414	0.23406
-4.38343e-15	0.46506	0.2377
-4.29748e-15	0.45872	0.23691
-4.21153e-15	0.44464	0.23111
-4.12558e-15	0.42249	0.21982
-4.03963e-15	0.39205	0.20267
-3.95368e-15	0.35332	0.17943
-3.86773e-15	0.30641	0.14999
-3.78179e-15	0.25166	0.11437
-3.69584e-15	0.18954	0.07278
-3.60989e-15	0.12072	0.02555
-3.52394e-15	0.04601	-0.02683
-3.43799e-15	-0.03361	-0.08374
-3.35204e-15	-0.11705	-0.1444
-3.26609e-15	-0.20306	-0.20793
-3.18014e-15	-0.29032	-0.27331
-3.09419e-15	-0.37743	-0.33946
-3.00824e-15	-0.46294	-0.40522
-2.92229e-15	-0.54538	-0.46936
-2.83634e-15	-0.62326	-0.53064
-2.75039e-15	-0.69516	-0.58783
-2.66444e-15	-0.7597	-0.63969
-2.57849e-15	-0.81559	-0.68506
-2.49254e-15	-0.86166	-0.72284
-2.40659e-15	-0.89688	-0.75204
-2.32064e-15	-0.92038	-0.77176
-2.23469e-15	-0.93148	-0.78129
-2.14874e-15	-0.92969	-0.78004
-2.06279e-15	-0.91474	-0.76761
-1.97684e-15	-0.88656	-0.74379
-1.89089e-15	-0.84534	-0.70856
-1.80494e-15	-0.79145	-0.66211
-1.71899e-15	-0.72552	-0.60482
-1.63304e-15	-0.64838	-0.53729
-1.54709e-15	-0.56105	-0.46028
-1.46114e-15	-0.46475	-0.37476
-1.37519e-15	-0.36085	-0.28185
-1.28924e-15	-0.25087	-0.18284
-1.2033e-15	-0.13645	-0.07913
-1.11735e-15	-0.0193	0.02777
-1.0314e-15	0.0988	0.13626
-9.45446e-16	0.21604	0.24472
-8.59497e-16	0.33064	0.35146
-7.73547e-16	0.44082	0.45484
-6.87597e-16	0.54491	0.55324
-6.01648e-16	0.64132	0.64509
-5.15698e-16	0.72858	0.72893
-4.29748e-16	0.80538	0.80343
-3.43799e-16	0.87059	0.86738
-2.57849e-16	0.92327	0.91976
-1.71899e-16	0.9627	0.95972
-8.59497e-17	0.98837	0.98661
0	1	1
8.59497e-17	0.99756	0.99968
1.71899e-16	0.98124	0.98566
2.57849e-16	0.95146	0.95816
3.43799e-16	0.90885	0.91765
4.29748e-16	0.85425	0.86478
5.15698e-16	0.7887	0.80042
6.01648e-16	0.71339	0.72559
6.87597e-16	0.62965	0.64151
7.73547e-16	0.53894	0.54952
8.59497e-16	0.44281	0.45108
9.45446e-16	0.34285	0.34773
1.0314e-15	0.2407	0.24108
1.11735e-15	0.138	0.13277
1.2033e-15	0.03636	0.02446
1.28924e-15	-0.06267	-0.08223
1.37519e-15	-0.15762	-0.18575
1.46114e-15	-0.24714	-0.28459
1.54709e-15	-0.32998	-0.37737
1.63304e-15	-0.40508	-0.46283
1.71899e-15	-0.4715	-0.53986
1.80494e-15	-0.52852	-0.6075
1.89089e-15	-0.57559	-0.66499
1.97684e-15	-0.61234	-0.71172
2.06279e-15	-0.63861	-0.74731
2.14874e-15	-0.65443	-0.77155
2.23469e-15	-0.65999	-0.78443
2.32064e-15	-0.65569	-0.78613
2.40659e-15	-0.64207	-0.77702
2.49254e-15	-0.61983	-0.75762
2.57849e-15	-0.58977	-0.72861
2.66444e-15	-0.55284	-0.69083
2.75039e-15	-0.51004	-0.64521
2.83634e-15	-0.46245	-0.5928
2.92229e-15	-0.41119	-0.53471
3.00824e-15	-0.35739	-0.47211
3.09419e-15	-0.30218	-0.40621
3.18014e-15	-0.24666	-0.33821
3.26609e-15	-0.19186	-0.26929
3.35204e-15	-0.13878	-0.20062
3.43799e-15	-0.08829	-0.13328
3.52394e-15	-0.04119	-0.0683
3.60989e-15	0.00185	-0.0066
3.69584e-15	0.04028	0.051
3.78179e-15	0.07369	0.10381
3.86773e-15	0.10179	0.15125
3.95368e-15	0.12443	0.19288
4.03963e-15	0.14159	0.22839
4.12558e-15	0.15338	0.25763
4.21153e-15	0.16004	0.28054
4.29748e-15	0.1619	0.29723
4.38343e-15	0.1594	0.30791
4.46938e-15	0.15307	0.31289
4.55533e-15	0.14348	0.31259
4.64128e-15	0.13127	0.30752
4.72723e-15	0.11713	0.29825
4.81318e-15	0.10174	0.2854
4.89913e-15	0.0858	0.26962
4.98508e-15	0.06998	0.25161
5.07103e-15	0.05491	0.23204
5.15698e-15	0.04121	0.2116
5.24293e-15	0.02939	0.19091
5.32888e-15	0.01992	0.1706
5.41483e-15	0.0132	0.15122
5.50078e-15	0.00949	0.13324
5.58673e-15	0.00902	0.1171
5.67268e-15	0.01187	0.10312
5.75863e-15	0.01806	0.09156
5.84458e-15	0.02749	0.08259
5.93053e-15	0.03998	0.07629
6.01648e-15	0.05525	0.07264
6.10243e-15	0.07297	0.07156
6.18838e-15	0.09271	0.07287
6.27433e-15	0.114	0.07635
6.36027e-15	0.13631	0.08169
6.44622e-15	0.15909	0.08852
6.53217e-15	0.18175	0.09647
6.61812e-15	0.2037	0.10509
6.70407e-15	0.22437	0.11393
6.79002e-15	0.24318	0.12254
6.87597e-15	0.25961	0.13047
6.96192e-15	0.27315	0.13727
7.04787e-15	0.28337	0.14253
7.13382e-15	0.28988	0.14586
7.21977e-15	0.29238	0.14695
7.30572e-15	0.29063	0.14549
7.39167e-15	0.28447	0.14127
7.47762e-15	0.27384	0.13413
7.56357e-15	0.25874	0.12396
7.64952e-15	0.23926	0.11074
7.73547e-15	0.21558	0.09452
7.82142e-15	0.18796	0.07541
7.90737e-15	0.15672	0.05358
7.99332e-15	0.12225	0.02927
8.07927e-15	0.085	0.00278
8.16522e-15	0.04546	-0.02554
8.25117e-15	0.00418	-0.05531
8.33712e-15	-0.03827	-0.0861
8.42307e-15	-0.0813	-0.11745
8.50902e-15	-0.12432	-0.14889
8.59497e-15	-0.1667	-0.17993
8.68092e-15	-0.20787	-0.21009
8.76687e-15	-0.24724	-0.23888
8.85282e-15	-0.28426	-0.26584
8.93876e-15	-0.31843	-0.29053
9.02471e-15	-0.34927	-0.31254
9.11066e-15	-0.37636	-0.3315
9.19661e-15	-0.39933	-0.34708
9.28256e-15	-0.41787	-0.35899
9.36851e-15	-0.43174	-0.36701
9.45446e-15	-0.44075	-0.37097
9.54041e-15	-0.44479	-0.37074
9.62636e-15	-0.4438	-0.36627
9.71231e-15	-0.43779	-0.35756
9.79826e-15	-0.42683	-0.34466
9.88421e-15	-0.41107	-0.3277
9.97016e-15	-0.39069	-0.30682
1.00561e-14	-0.36593	-0.28226
1.01421e-14	-0.3371	-0.25427
1.0228e-14	-0.30452	-0.22316
1.0314e-14	-0.26857	-0.18927
1.03999e-14	-0.22966	-0.15297
1.04859e-14	-0.18824	-0.11468
1.05718e-14	-0.14475	-0.07481
1.06578e-14	-0.09969	-0.03381
1.07437e-14	-0.05353	0.00788
1.08297e-14	-0.00678	0.04979
1.09156e-14	0.04006	0.09147
1.10016e-14	0.0865	0.13245
1.10875e-14	0.13206	0.17231
1.11735e-14	0.17626	0.21059
1.12594e-14	0.21864	0.2469
1.13454e-14	0.25876	0.28083
1.14313e-14	0.29622	0.31203
1.15173e-14	0.33062	0.34015
1.16032e-14	0.36162	0.3649
1.16892e-14	0.38889	0.38599
1.17751e-14	0.41215	0.40319
1.18611e-14	0.43116	0.41631
1.1947e-14	0.44571	0.4252
1.2033e-14	0.45565	0.42974
1.21189e-14	0.46086	0.42985
1.22049e-14	0.46127	0.42553
1.22908e-14	0.45686	0.41678
1.23768e-14	0.44767	0.40367
1.24627e-14	0.43377	0.38631
1.25487e-14	0.41529	0.36485
1.26346e-14	0.3924	0.33949
1.27205e-14	0.36533	0.31047
1.28065e-14	0.33435	0.27807
1.28924e-14	0.29978	0.24261
1.29784e-14	0.26196	0.20444
1.30643e-14	0.22131	0.16396
1.31503e-14	0.17824	0.12157
1.32362e-14	0.13324	0.07773
1.33222e-14	0.08679	0.03291
1.34081e-14	0.0394	-0.01243
1.34941e-14	-0.00839	-0.05777
1.358e-14	-0.05604	-0.10261
1.3666e-14	-0.103	-0.14646
1.37519e-14	-0.14874	-0.1888
1.38379e-14	-0.1927	-0.22916
1.39238e-14	-0.23438	-0.26706
1.40098e-14	-0.27328	-0.30204
1.40957e-14	-0.30894	-0.33369
1.41817e-14	-0.34093	-0.36163
1.42676e-14	-0.36886	-0.38551
1.43536e-14	-0.3924	-0.40503
1.44395e-14	-0.41127	-0.41995
1.45255e-14	-0.42525	-0.43007
1.46114e-14	-0.43418	-0.43526
1.46974e-14	-0.43797	-0.43545
1.47833e-14	-0.4366	-0.43063
1.48693e-14	-0.43011	-0.42086
1.49552e-14	-0.41861	-0.40625
1.50412e-14	-0.40229	-0.387
1.51271e-14	-0.38139	-0.36335
1.52131e-14	-0.35623	-0.3356
1.5299e-14	-0.32716	-0.30412
1.5385e-14	-0.29462	-0.26931
1.54709e-14	-0.25905	-0.23164
1.55569e-14	-0.22097	-0.1916
1.56428e-14	-0.18091	-0.14971
1.57288e-14	-0.13943	-0.10653
1.58147e-14	-0.09709	-0.06261
1.59007e-14	-0.05447	-0.01854
1.59866e-14	-0.01213	0.02512
1.60726e-14	0.02935	0.06781
1.61585e-14	0.06946	0.10899
1.62445e-14	0.10768	0.14813
1.63304e-14	0.14354	0.18476
1.64164e-14	0.17664	0.21845
1.65023e-14	0.2066	0.2488
1.65883e-14	0.2331	0.27548
1.66742e-14	0.2559	0.2982
1.67602e-14	0.2748	0.31677
1.68461e-14	0.28969	0.33103
1.69321e-14	0.3005	0.34089
1.7018e-14	0.30725	0.34634
1.7104e-14	0.31001	0.34744
1.71899e-14	0.3089	0.3443
1.72759e-14	0.30413	0.33709
1.73618e-14	0.29592	0.32604
1.74478e-14	0.28456	0.31144
1.75337e-14	0.27038	0.29361
1.76197e-14	0.25372	0.27293
1.77056e-14	0.23498	0.24978
1.77916e-14	0.21453	0.22459
1.78775e-14	0.19278	0.19779
1.79635e-14	0.17013	0.16983
1.80494e-14	0.14697	0.14115
1.81354e-14	0.12367	0.11218
1.82213e-14	0.10059	0.08333
1.83073e-14	0.07804	0.05501
1.83932e-14	0.05632	0.02756
1.84792e-14	0.03569	0.00133
1.85651e-14	0.01634	-0.0234
1.86511e-14	-0.00156	-0.04639
1.8737e-14	-0.01788	-0.06743
1.8823e-14	-0.03255	-0.08637
1.89089e-14	-0.04554	-0.1031
1.89949e-14	-0.05685	-0.11758
1.90808e-14	-0.06655	-0.12978
1.91668e-14	-0.07471	-0.13975
1.92527e-14	-0.08144	-0.14755
1.93387e-14	-0.0869	-0.15329
1.94246e-14	-0.09123	-0.15711
1.95106e-14	-0.09462	-0.15918
1.95965e-14	-0.09725	-0.15967
1.96825e-14	-0.0993	-0.1588
1.97684e-14	-0.10094	-0.15676
1.98544e-14	-0.10236	-0.15378
1.99403e-14	-0.10371	-0.15004
2.00263e-14	-0.10511	-0.14575
2.01122e-14	-0.10667	-0.1411
2.01982e-14	-0.10849	-0.13623
2.02841e-14	-0.1106	-0.13131
2.03701e-14	-0.11303	-0.12643
2.0456e-14	-0.11578	-0.12169
2.0542e-14	-0.11878	-0.11716
2.06279e-14	-0.12197	-0.11285
2.07139e-14	-0.12525	-0.10877
2.07998e-14	-0.12849	-0.10489
2.08858e-14	-0.13154	-0.10116
2.09717e-14	-0.13424	-0.09751
2.10577e-14	-0.1364	-0.09384
2.11436e-14	-0.13784	-0.09004
2.12296e-14	-0.13839	-0.08599
2.13155e-14	-0.13785	-0.08156
2.14015e-14	-0.13606	-0.07664
2.14874e-14	-0.13287	-0.07108
2.15734e-14	-0.12814	-0.06478
2.16593e-14	-0.12176	-0.05765
2.17453e-14	-0.11367	-0.04958
2.18312e-14	-0.10382	-0.04053
2.19172e-14	-0.0922	-0.03045
2.20031e-14	-0.07885	-0.01934
2.20891e-14	-0.06384	-0.00723
2.2175e-14	-0.04728	0.00585
2.2261e-14	-0.02932	0.01981
2.23469e-14	-0.01015	0.03452
2.24329e-14	0.01002	0.04986
2.25188e-14	0.03093	0.06563
2.26048e-14	0.05231	0.08166
2.26907e-14	0.07386	0.09773
2.27767e-14	0.09528	0.11359
2.28626e-14	0.11623	0.129
2.29486e-14	0.1364	0.14372
2.30345e-14	0.15547	0.15748
2.31205e-14	0.17312	0.17004
2.32064e-14	0.18907	0.18114
2.32924e-14	0.20305	0.19057
2.33783e-14	0.2148	0.19812
2.34643e-14	0.22411	0.2036
2.35502e-14	0.23082	0.20686
2.36362e-14	0.23479	0.20778
2.37221e-14	0.23593	0.20627
2.38081e-14	0.23419	0.20229
2.3894e-14	0.22957	0.19582
2.398e-14	0.22213	0.18691
2.40659e-14	0.21195	0.17563
2.41519e-14	0.19916	0.16208
2.42378e-14	0.18396	0.14643
2.43238e-14	0.16654	0.12886
2.44097e-14	0.14716	0.1096
2.44957e-14	0.1261	0.08888
2.45816e-14	0.10364	0.06699
2.46676e-14	0.08012	0.04422
2.47535e-14	0.05586	0.02088
2.48395e-14	0.03119	-0.00273
2.49254e-14	0.00644	-0.02627
2.50114e-14	-0.01805	-0.04945
2.50973e-14	-0.04196	-0.07194
2.51833e-14	-0.06501	-0.09346
2.52692e-14	-0.0869	-0.11373
2.53551e-14	-0.10739	-0.1325
2.54411e-14	-0.12626	-0.14954
2.5527e-14	-0.1433	-0.16465
2.5613e-14	-0.15837	-0.17769
2.56989e-14	-0.17134	-0.18851
2.57849e-14	-0.18212	-0.19702
2.58708e-14	-0.19067	-0.20317
2.59568e-14	-0.19696	-0.20695
2.60427e-14	-0.20102	-0.20835
2.61287e-14	-0.20288	-0.20745
2.62146e-14	-0.20263	-0.20431
2.63006e-14	-0.20037	-0.19905
2.63865e-14	-0.19622	-0.1918
2.64725e-14	-0.19031	-0.18272
2.65584e-14	-0.1828	-0.17199
2.66444e-14	-0.17385	-0.15979
2.67303e-14	-0.16364	-0.14633
2.68163e-14	-0.15233	-0.13181
2.69022e-14	-0.14009	-0.11643
2.69882e-14	-0.12708	-0.10041
2.70741e-14	-0.11347	-0.08395
2.71601e-14	-0.09941	-0.06723
2.7246e-14	-0.08503	-0.05044
2.7332e-14	-0.07045	-0.03374
2.74179e-14	-0.05579	-0.0173
2.75039e-14	-0.04115	-0.00124
2.75898e-14	-0.02661	0.01432
2.76758e-14	-0.01224	0.02927
2.77617e-14	0.00189	0.04352
2.78477e-14	0.01574	0.05701
2.79336e-14	0.02926	0.06969
2.80196e-14	0.04241	0.0815
2.81055e-14	0.05517	0.09244
2.81915e-14	0.0675	0.10247
2.82774e-14	0.07938	0.11158
2.83634e-14	0.09076	0.11978
2.84493e-14	0.10162	0.12706
2.85353e-14	0.11192	0.13343
2.86212e-14	0.1216	0.13889
2.87072e-14	0.13062	0.14343
2.87931e-14	0.13892	0.14706
2.88791e-14	0.14642	0.14978
2.8965e-14	0.15305	0.15157
2.9051e-14	0.15872	0.15242
2.91369e-14	0.16336	0.15231
2.92229e-14	0.16688	0.15123
2.93088e-14	0.16918	0.14916
2.93948e-14	0.17017	0.14605
2.94807e-14	0.16979	0.1419
2.95667e-14	0.16794	0.13668
2.96526e-14	0.16457	0.13038
2.97386e-14	0.15962	0.12297
2.98245e-14	0.15306	0.11445
2.99105e-14	0.14487	0.10484
2.99964e-14	0.13506	0.09414

## Sheet: EDFig3b
FWHM (fs)	Number of optical cycles	I_CEO (a.u.) ~E + E^3	I_CEO (a.u.) ~ E + E^5
33.1113	6.35737	-1.45826e-15	2.70542e-15
20.7557	3.98509	1.02751e-15	2.49044e-09
15.1112	2.90135	6.51507e-08	7.46995e-05
11.8667	2.27841	0.000105557	0.00572
9.77783	1.87734	0.0046	0.05096
8.31116	1.59574	0.03994	0.17467
7.22226	1.38667	0.15207	0.36842
6.40004	1.22881	0.36426	0.59254
5.73337	1.10081	0.6598	0.81026
5.20003	0.99841	1	1
