# Supplementary material for: Tracking electrons at the space-time limit
Source: Nat Photonics. 2026 Jul 3;20(8):961–7. doi: 10.1038/s41566-026-01932-0 (PMC13427632; doi:10.1038/s41566-026-01932-0)
Supplement: Supplementary file 9 — All data of Extended Data Fig. 4. [file 41566_2026_1932_MOESM9_ESM.xlsx]

## Sheet: EDFig4a
1.38044	1.38676	1.39157	1.39353	1.39593	1.39656	1.39473	1.39342	1.39247	1.39155	1.39046	1.38959	1.38838	1.38742	1.38652	1.38484	1.38466	1.38431	1.38421	1.38324	1.38228	1.38136	1.38136	1.38103	1.38049	1.38059	1.38033	1.38025	1.38101	1.38286	1.38542	1.38739	1.38895	1.3907	1.39353	1.39713	1.40005	1.40307	1.40492	1.40656	1.40827	1.40837	1.40714	1.40584	1.4038	1.40281	1.40155	1.40021	1.39865	1.39595
1.38196	1.38839	1.39587	1.40189	1.40662	1.4103	1.41107	1.41329	1.41406	1.41467	1.41604	1.41638	1.4165	1.41743	1.41733	1.41736	1.41608	1.41511	1.41517	1.41462	1.41417	1.41417	1.41588	1.41738	1.41771	1.41812	1.41737	1.41672	1.41643	1.41555	1.41427	1.41278	1.41073	1.4085	1.4067	1.40495	1.4021	1.3997	1.39798	1.39704	1.39465	1.39252	1.39274	1.392	1.3912	1.39014	1.38963	1.38945	1.38949	1.39146
1.38917	1.39149	1.39398	1.39524	1.39622	1.39723	1.3975	1.3978	1.3994	1.39973	1.40046	1.40128	1.4028	1.40468	1.40598	1.40814	1.41059	1.41219	1.413	1.41301	1.41433	1.41623	1.41625	1.41807	1.4194	1.41939	1.42001	1.42116	1.42229	1.4236	1.4245	1.42654	1.42922	1.43107	1.4313	1.43109	1.43048	1.42975	1.42941	1.42948	1.42816	1.42756	1.42647	1.42489	1.42384	1.42181	1.4206	1.41841	1.41577	1.41394
1.42771	1.43416	1.43956	1.44203	1.44295	1.44398	1.44407	1.4431	1.4422	1.43965	1.4369	1.43409	1.43178	1.43119	1.43008	1.42804	1.42673	1.42604	1.42565	1.42476	1.42505	1.42618	1.42546	1.42487	1.42487	1.42516	1.4255	1.42447	1.42269	1.42244	1.42229	1.42101	1.42156	1.4205	1.41958	1.41855	1.41824	1.41816	1.41861	1.41893	1.42075	1.42245	1.42347	1.42525	1.42668	1.4289	1.43183	1.43487	1.43694	1.43939
1.42033	1.42628	1.43315	1.43666	1.43935	1.44172	1.44501	1.44788	1.45074	1.45305	1.45463	1.45537	1.45626	1.45561	1.45493	1.45416	1.45298	1.45247	1.45147	1.45158	1.44989	1.44941	1.4493	1.44733	1.44613	1.44527	1.44384	1.44269	1.44161	1.44052	1.4399	1.43993	1.44008	1.43865	1.43837	1.43767	1.43657	1.43536	1.43437	1.4333	1.43354	1.4322	1.43051	1.42981	1.42764	1.42618	1.42406	1.42196	1.42045	1.42027
1.44277	1.44651	1.44991	1.45078	1.45137	1.45161	1.45149	1.45032	1.45016	1.44892	1.44902	1.44928	1.44877	1.44815	1.44824	1.4495	1.45032	1.45151	1.45241	1.45292	1.45346	1.45366	1.45494	1.45641	1.45739	1.45665	1.45559	1.45519	1.4554	1.45575	1.45579	1.45452	1.45368	1.45331	1.45443	1.4538	1.45292	1.45336	1.45552	1.45731	1.45789	1.45879	1.45957	1.45874	1.45793	1.4568	1.45549	1.45518	1.45452	1.45428
1.43841	1.44544	1.45142	1.45689	1.46071	1.46238	1.46483	1.46723	1.4681	1.4694	1.47086	1.47329	1.47652	1.47829	1.4788	1.4785	1.47862	1.47839	1.47699	1.47548	1.47373	1.47237	1.4697	1.46784	1.46619	1.46438	1.46343	1.46346	1.46391	1.46504	1.46624	1.46609	1.46614	1.46572	1.46455	1.46386	1.46333	1.46177	1.46052	1.45853	1.45578	1.45461	1.45458	1.45477	1.4529	1.45053	1.44878	1.44852	1.44835	1.44877
1.45656	1.45952	1.462	1.46339	1.46331	1.46329	1.46344	1.46301	1.46264	1.46323	1.46344	1.46318	1.46307	1.46377	1.46453	1.4662	1.46784	1.46889	1.47094	1.47249	1.47234	1.47407	1.47496	1.47607	1.4773	1.47734	1.47721	1.47854	1.47925	1.47868	1.47915	1.47956	1.48034	1.48024	1.47935	1.47962	1.47931	1.4792	1.4795	1.47951	1.47994	1.48106	1.48121	1.48174	1.47988	1.48015	1.47891	1.47786	1.47775	1.47634
1.47751	1.48431	1.49038	1.49447	1.49714	1.49873	1.49945	1.50018	1.50119	1.5003	1.49884	1.49784	1.4958	1.49382	1.49262	1.49183	1.49064	1.48893	1.48649	1.48417	1.48208	1.48093	1.47979	1.4789	1.47865	1.47854	1.47958	1.48114	1.48226	1.4834	1.48361	1.48337	1.48442	1.48508	1.48542	1.48633	1.48595	1.48629	1.48727	1.48686	1.48724	1.48704	1.48665	1.48705	1.48674	1.48569	1.48609	1.48699	1.48814	1.48806
1.47289	1.47765	1.48342	1.48598	1.48817	1.48853	1.48968	1.4902	1.49094	1.49143	1.49267	1.49463	1.49611	1.49825	1.50032	1.50364	1.50631	1.50978	1.51103	1.51171	1.5123	1.51159	1.51065	1.50993	1.50884	1.50707	1.50575	1.50423	1.50266	1.5007	1.49774	1.49448	1.49224	1.49061	1.4888	1.48745	1.48677	1.48527	1.48323	1.48172	1.4806	1.47955	1.47992	1.48054	1.4804	1.48027	1.47946	1.47942	1.48022	1.48063
1.5024	1.50783	1.51153	1.51394	1.51503	1.51506	1.51467	1.51343	1.51207	1.50995	1.50776	1.50543	1.50248	1.50041	1.49921	1.49721	1.49633	1.49576	1.4949	1.49435	1.49437	1.49486	1.49582	1.49745	1.49934	1.5009	1.50271	1.50554	1.50713	1.50796	1.50944	1.51166	1.51418	1.51573	1.51666	1.51734	1.5171	1.51677	1.5158	1.5144	1.51417	1.51414	1.51364	1.5129	1.5133	1.51461	1.51574	1.51629	1.51623	1.51546
1.49184	1.49714	1.5006	1.50333	1.50619	1.5089	1.51189	1.51384	1.5155	1.51713	1.51998	1.52255	1.52601	1.52898	1.53168	1.53382	1.53604	1.53738	1.53706	1.5369	1.53701	1.53726	1.53763	1.5369	1.53643	1.53521	1.53306	1.53108	1.5282	1.52593	1.52325	1.52101	1.52038	1.5198	1.51812	1.51714	1.51637	1.51596	1.51589	1.51418	1.51372	1.51414	1.51429	1.51516	1.51536	1.51419	1.51295	1.51398	1.51423	1.51375
1.5103	1.51522	1.51888	1.52183	1.52252	1.52181	1.52132	1.51991	1.51907	1.51814	1.51704	1.51569	1.51491	1.51446	1.5155	1.51586	1.51617	1.51609	1.5172	1.51823	1.51942	1.5218	1.52375	1.52664	1.52937	1.5306	1.53267	1.53423	1.53599	1.53589	1.53652	1.53704	1.53827	1.53787	1.53677	1.5361	1.53515	1.53331	1.53148	1.5304	1.53008	1.52957	1.52819	1.52716	1.52658	1.52609	1.52595	1.52644	1.52542	1.52402
1.53523	1.54259	1.54859	1.55296	1.55421	1.55398	1.55419	1.5536	1.55315	1.55248	1.55192	1.5514	1.55152	1.54995	1.54944	1.54856	1.5473	1.54534	1.54294	1.54101	1.53852	1.53603	1.53404	1.53114	1.5279	1.52413	1.52205	1.52021	1.51883	1.51722	1.51685	1.51767	1.51911	1.52226	1.52583	1.52831	1.53126	1.53321	1.5344	1.53604	1.53727	1.53902	1.53992	1.5406	1.54106	1.54146	1.54269	1.54312	1.54316	1.54452
1.51951	1.52635	1.53237	1.53503	1.53806	1.54068	1.54207	1.54371	1.54611	1.54848	1.54974	1.55088	1.55241	1.55333	1.55384	1.55536	1.55673	1.55811	1.55947	1.5624	1.5638	1.565	1.56666	1.56759	1.56826	1.56909	1.56961	1.56924	1.56773	1.56602	1.56432	1.56266	1.55965	1.55688	1.55424	1.55086	1.54764	1.54423	1.5409	1.53751	1.53633	1.53505	1.53459	1.53345	1.53127	1.5299	1.52904	1.52789	1.5276	1.5283
1.54598	1.54968	1.55405	1.55582	1.55579	1.55614	1.55682	1.55642	1.55609	1.55457	1.55437	1.55339	1.55196	1.55013	1.54932	1.55017	1.54981	1.54773	1.54662	1.54567	1.54542	1.54491	1.54469	1.54366	1.54228	1.54246	1.54535	1.54847	1.55031	1.55172	1.55364	1.55522	1.55643	1.55757	1.55904	1.56062	1.56328	1.56415	1.56396	1.56505	1.56544	1.56538	1.56502	1.56529	1.56469	1.56356	1.56154	1.56102	1.55971	1.55873
1.55201	1.55867	1.56523	1.57002	1.57152	1.57256	1.5715	1.56968	1.56734	1.5656	1.56503	1.56405	1.56312	1.56309	1.56405	1.56438	1.56458	1.56564	1.56724	1.56926	1.57064	1.57197	1.57333	1.57412	1.57471	1.57536	1.57521	1.57443	1.57266	1.57002	1.56833	1.56741	1.56526	1.56415	1.56317	1.56102	1.55997	1.55904	1.55894	1.55918	1.5597	1.5595	1.55959	1.5613	1.56357	1.56356	1.56497	1.5674	1.56872	1.57098
1.55698	1.56203	1.5671	1.56998	1.57077	1.57138	1.57141	1.57144	1.57137	1.57102	1.57032	1.57037	1.5707	1.5705	1.57077	1.57163	1.57251	1.57329	1.57395	1.57439	1.57581	1.57669	1.57818	1.57886	1.58091	1.58287	1.58388	1.58451	1.58619	1.58858	1.5898	1.59217	1.59425	1.59437	1.59386	1.59305	1.59134	1.58935	1.58787	1.5869	1.5861	1.58518	1.58433	1.58221	1.57964	1.57813	1.57722	1.57547	1.5736	1.57281
1.5852	1.59046	1.59473	1.59722	1.59747	1.5974	1.59767	1.59715	1.59693	1.59691	1.59663	1.59617	1.59554	1.5948	1.59415	1.59338	1.59411	1.595	1.59523	1.59508	1.59418	1.59339	1.59253	1.5909	1.58954	1.58832	1.58579	1.5831	1.58152	1.57911	1.57747	1.57665	1.57617	1.57612	1.57618	1.57753	1.5797	1.58244	1.58506	1.58795	1.59138	1.59446	1.59551	1.59578	1.59575	1.59604	1.59607	1.595	1.59419	1.59264
1.5722	1.58156	1.58798	1.59291	1.5968	1.60003	1.60136	1.60223	1.60249	1.60316	1.60528	1.60592	1.60732	1.60901	1.60951	1.61	1.61054	1.60997	1.60834	1.60775	1.60718	1.60773	1.60831	1.60887	1.6089	1.61008	1.60952	1.60861	1.6087	1.60907	1.60934	1.6094	1.60872	1.60849	1.60713	1.60491	1.60271	1.60159	1.59927	1.59703	1.59497	1.59275	1.59	1.58771	1.58639	1.58475	1.58289	1.58217	1.5823	1.58268
1.60491	1.60809	1.61038	1.61247	1.61443	1.61325	1.61193	1.61039	1.60847	1.60724	1.60676	1.60624	1.60473	1.60315	1.60215	1.60117	1.6005	1.60016	1.6005	1.59962	1.59868	1.59699	1.59638	1.59501	1.59439	1.59341	1.5925	1.5919	1.5914	1.59145	1.59198	1.59191	1.59407	1.59693	1.60086	1.60449	1.60701	1.60895	1.61083	1.61256	1.61487	1.61703	1.6179	1.61865	1.6196	1.6197	1.6199	1.61922	1.61785	1.61699
1.59541	1.60346	1.61136	1.6162	1.62143	1.62584	1.62721	1.62825	1.62724	1.62641	1.62633	1.62583	1.62462	1.6232	1.6219	1.62056	1.6195	1.61775	1.61675	1.61543	1.61503	1.61453	1.61447	1.6146	1.6152	1.61582	1.61712	1.61701	1.61691	1.61644	1.61516	1.61505	1.6138	1.61285	1.61145	1.61076	1.6087	1.60753	1.60664	1.60552	1.6045	1.60421	1.60313	1.60223	1.60264	1.6034	1.60468	1.60632	1.60825	1.60965
1.60899	1.6124	1.61531	1.61595	1.61539	1.61507	1.6135	1.61247	1.61067	1.60963	1.60878	1.60927	1.60942	1.60951	1.60995	1.61073	1.61155	1.61339	1.6149	1.61634	1.6186	1.61921	1.61921	1.62016	1.62107	1.6215	1.62165	1.62192	1.62411	1.62676	1.62786	1.63038	1.63248	1.63475	1.63597	1.63762	1.63941	1.63967	1.6395	1.63865	1.63808	1.63637	1.63632	1.63473	1.63138	1.62799	1.62507	1.62288	1.6214	1.61999
1.63344	1.63984	1.64577	1.65073	1.65389	1.65585	1.6557	1.65536	1.65492	1.65462	1.65316	1.6514	1.64943	1.64808	1.64611	1.64349	1.642	1.63974	1.63808	1.63698	1.63638	1.63461	1.63384	1.63296	1.63232	1.63013	1.62852	1.62686	1.62508	1.62301	1.62045	1.61906	1.61707	1.61535	1.61393	1.61378	1.61383	1.61415	1.61429	1.61588	1.61701	1.61984	1.62361	1.62609	1.62773	1.63158	1.63603	1.63874	1.64039	1.64218
1.60842	1.61415	1.61883	1.62202	1.62456	1.62736	1.62959	1.63173	1.63449	1.63778	1.63976	1.64397	1.64654	1.64997	1.65219	1.65324	1.65364	1.65348	1.65325	1.65329	1.65338	1.65405	1.65489	1.65455	1.65448	1.65419	1.65442	1.6546	1.65412	1.65378	1.65284	1.65121	1.6507	1.64918	1.6478	1.6473	1.64549	1.64508	1.64371	1.64194	1.64074	1.64003	1.63897	1.63781	1.63573	1.63366	1.63087	1.62843	1.62611	1.62477
1.65532	1.66232	1.66741	1.66966	1.6694	1.6685	1.6672	1.666	1.66405	1.66192	1.6592	1.65737	1.65606	1.65451	1.65298	1.65166	1.65105	1.64984	1.64902	1.64884	1.64702	1.64595	1.6446	1.64384	1.64266	1.64183	1.64089	1.64006	1.63848	1.63743	1.63643	1.63632	1.63661	1.63769	1.63803	1.63779	1.63891	1.63927	1.64053	1.64164	1.64565	1.6479	1.64995	1.65305	1.65527	1.65836	1.66099	1.6629	1.66489	1.66682
1.62006	1.62915	1.6367	1.64205	1.64597	1.64851	1.65278	1.65757	1.66139	1.66428	1.66626	1.66828	1.6698	1.67049	1.67279	1.67406	1.67646	1.67923	1.67955	1.67904	1.67824	1.67644	1.67429	1.67384	1.67234	1.67091	1.66956	1.66821	1.66627	1.6642	1.66266	1.66154	1.66072	1.65962	1.65853	1.6573	1.65574	1.65425	1.6526	1.65085	1.64827	1.64615	1.6436	1.64144	1.63923	1.63659	1.63525	1.63368	1.63375	1.63521
1.65348	1.65746	1.66007	1.66153	1.6617	1.66166	1.66179	1.661	1.65946	1.65794	1.65641	1.65492	1.65362	1.65299	1.65279	1.65411	1.65542	1.6552	1.6561	1.65723	1.65994	1.66336	1.66711	1.67036	1.67166	1.67239	1.67274	1.67407	1.67595	1.67732	1.67744	1.67704	1.67659	1.67762	1.67775	1.67807	1.67885	1.67816	1.67775	1.677	1.67706	1.67704	1.67639	1.67502	1.67378	1.67261	1.67121	1.66908	1.66638	1.66363
1.6705	1.67732	1.68339	1.68597	1.68879	1.69039	1.69079	1.69132	1.69126	1.69092	1.68831	1.68579	1.68303	1.68053	1.67813	1.6762	1.67431	1.67244	1.66889	1.66524	1.66177	1.65904	1.65743	1.65566	1.65488	1.65481	1.65516	1.65528	1.65646	1.65748	1.65982	1.66079	1.66275	1.66562	1.6668	1.66822	1.66895	1.67074	1.67229	1.67567	1.67699	1.67887	1.67902	1.67851	1.6794	1.68074	1.6816	1.68369	1.68524	1.68618
1.66088	1.66649	1.67089	1.6749	1.67744	1.67891	1.67952	1.68118	1.68185	1.6821	1.68335	1.68517	1.68737	1.69051	1.69391	1.6963	1.69936	1.70206	1.70337	1.70424	1.70552	1.70667	1.70604	1.70513	1.70425	1.70263	1.70066	1.69903	1.69682	1.69536	1.69393	1.69162	1.68836	1.68623	1.68364	1.68192	1.68046	1.67926	1.67712	1.6752	1.67221	1.67077	1.66909	1.66842	1.66858	1.66904	1.66934	1.67018	1.67037	1.67149
1.67873	1.68351	1.68826	1.69153	1.69297	1.69401	1.69336	1.69307	1.69178	1.69041	1.68917	1.68941	1.6877	1.68564	1.68405	1.68305	1.68321	1.68261	1.68253	1.68224	1.68205	1.68208	1.68076	1.68133	1.68293	1.68605	1.68919	1.69194	1.69376	1.6942	1.69465	1.69515	1.69492	1.69559	1.69672	1.69717	1.69858	1.69875	1.6982	1.69743	1.69668	1.69652	1.69623	1.69587	1.6957	1.6949	1.69433	1.69364	1.69394	1.69406
1.69311	1.69823	1.70174	1.70446	1.70614	1.70845	1.70997	1.71049	1.71102	1.71118	1.71074	1.71122	1.71114	1.7122	1.7137	1.71452	1.71479	1.71497	1.71431	1.71256	1.71081	1.70918	1.70838	1.70709	1.70468	1.70279	1.70032	1.6971	1.69513	1.69315	1.69068	1.6898	1.68936	1.68888	1.68812	1.68719	1.6878	1.68801	1.68875	1.689	1.69077	1.69386	1.69524	1.69605	1.69706	1.69788	1.69858	1.70056	1.70212	1.70286
1.68852	1.69459	1.69859	1.70126	1.70309	1.70389	1.70323	1.70142	1.70017	1.69945	1.69856	1.69819	1.69834	1.6982	1.69807	1.6979	1.69766	1.6989	1.70026	1.70187	1.7039	1.70547	1.70623	1.70791	1.71117	1.71357	1.71535	1.7161	1.71717	1.71816	1.71843	1.71843	1.71833	1.71922	1.71888	1.71895	1.7186	1.71792	1.7165	1.71488	1.71248	1.70934	1.70644	1.70557	1.70531	1.70413	1.70262	1.70138	1.7011	1.69984
1.71083	1.71466	1.71764	1.72094	1.7217	1.72194	1.72243	1.72267	1.72366	1.72381	1.72347	1.72348	1.72231	1.7206	1.71992	1.71745	1.71651	1.71522	1.714	1.71182	1.70906	1.70746	1.70619	1.7054	1.7039	1.70322	1.70289	1.70125	1.69942	1.69772	1.69699	1.69624	1.6972	1.70016	1.70205	1.70578	1.70815	1.71084	1.71424	1.71718	1.71968	1.72029	1.72299	1.72407	1.72521	1.72522	1.72511	1.72447	1.72363	1.72366
1.70576	1.71152	1.71575	1.71912	1.72048	1.72135	1.72223	1.72272	1.72165	1.71983	1.71899	1.71865	1.71812	1.71775	1.71799	1.71776	1.71714	1.71717	1.71646	1.71695	1.71737	1.71981	1.72229	1.72399	1.72643	1.72727	1.72729	1.72736	1.72823	1.72898	1.72914	1.72871	1.72901	1.72754	1.72652	1.72606	1.72336	1.72208	1.72291	1.72159	1.72141	1.72061	1.72012	1.71901	1.71855	1.71954	1.72025	1.72294	1.72448	1.72615
1.71673	1.72201	1.72623	1.72884	1.73171	1.73319	1.73142	1.73065	1.73068	1.73048	1.73073	1.73111	1.73106	1.73128	1.73089	1.73116	1.73189	1.73201	1.73109	1.72983	1.7297	1.72844	1.72743	1.72648	1.72555	1.72532	1.72623	1.72609	1.72589	1.72645	1.7276	1.72852	1.72865	1.7311	1.73255	1.73352	1.73477	1.73518	1.73597	1.73407	1.73215	1.73086	1.72963	1.7286	1.72778	1.72703	1.72629	1.72478	1.72339	1.72197
1.74543	1.752	1.75713	1.76004	1.75919	1.75764	1.75722	1.75635	1.75553	1.75401	1.75188	1.75037	1.74956	1.74663	1.744	1.74165	1.7401	1.73947	1.73859	1.73724	1.73567	1.73378	1.73424	1.73349	1.73194	1.73078	1.72942	1.72837	1.72738	1.72583	1.72569	1.72577	1.72542	1.72534	1.72442	1.72434	1.72512	1.72501	1.72537	1.72728	1.72791	1.72932	1.73172	1.73432	1.73676	1.73876	1.74178	1.7437	1.74655	1.74781
1.71895	1.72613	1.73105	1.73486	1.73786	1.74103	1.74494	1.74702	1.74769	1.74723	1.74779	1.74892	1.74949	1.7489	1.74936	1.74969	1.75007	1.75057	1.75092	1.75138	1.75311	1.75309	1.75272	1.75307	1.75214	1.75225	1.75296	1.75357	1.75211	1.75275	1.75284	1.75246	1.75176	1.75135	1.75088	1.75079	1.74967	1.74929	1.74883	1.74818	1.74709	1.7466	1.74554	1.74463	1.74309	1.74096	1.73887	1.73669	1.73365	1.73221
1.74357	1.74624	1.74853	1.74922	1.75082	1.75108	1.7502	1.74939	1.74801	1.74723	1.74599	1.746	1.74574	1.74403	1.74297	1.74335	1.74405	1.74681	1.7478	1.74965	1.751	1.75146	1.75162	1.75211	1.75121	1.75155	1.75124	1.75182	1.75172	1.75152	1.75084	1.75104	1.75087	1.75049	1.75023	1.75101	1.75119	1.75123	1.75111	1.75099	1.75202	1.75355	1.7556	1.75802	1.76014	1.7636	1.76501	1.76533	1.76476	1.76362
1.74284	1.75081	1.75612	1.75931	1.76185	1.76281	1.76509	1.76567	1.76496	1.7643	1.76465	1.76348	1.76406	1.7645	1.76483	1.76548	1.76541	1.7659	1.76494	1.76384	1.76291	1.7608	1.7601	1.75962	1.75839	1.75715	1.75733	1.75711	1.75639	1.75649	1.75834	1.75866	1.75878	1.75841	1.7579	1.75837	1.75754	1.75642	1.75593	1.75453	1.75216	1.7507	1.74888	1.74791	1.74708	1.74562	1.74537	1.7463	1.74781	1.74904
1.75624	1.75948	1.76314	1.76572	1.76665	1.76777	1.7677	1.76632	1.76475	1.76363	1.76271	1.76139	1.7599	1.75904	1.75808	1.7582	1.75808	1.75922	1.76038	1.76044	1.76136	1.76256	1.76304	1.76319	1.76375	1.76393	1.76526	1.76515	1.76547	1.76559	1.76543	1.76452	1.76311	1.7639	1.76425	1.76434	1.76541	1.76738	1.76985	1.77221	1.7728	1.77362	1.77356	1.77507	1.7747	1.77389	1.77336	1.77106	1.76925	1.76702
1.77359	1.78194	1.7873	1.79051	1.79362	1.79642	1.79754	1.79893	1.79926	1.79914	1.79657	1.79522	1.79318	1.79094	1.78868	1.78578	1.78322	1.78102	1.77898	1.77604	1.77334	1.77097	1.7689	1.76719	1.7661	1.76504	1.76392	1.76266	1.76149	1.7619	1.76142	1.76162	1.76233	1.76207	1.7621	1.76203	1.76108	1.76019	1.75937	1.75934	1.75975	1.76068	1.76124	1.7625	1.76306	1.76353	1.76509	1.76751	1.77111	1.77612
1.75768	1.7641	1.76891	1.77283	1.77494	1.77762	1.77986	1.78111	1.78259	1.78242	1.78191	1.78194	1.78324	1.78419	1.7838	1.78372	1.78671	1.78938	1.79073	1.79151	1.79225	1.7922	1.79191	1.79214	1.79092	1.7879	1.78641	1.78624	1.78542	1.7836	1.78149	1.77995	1.77926	1.77805	1.77702	1.7766	1.77585	1.77546	1.77636	1.7763	1.77487	1.77341	1.77206	1.77185	1.77199	1.77181	1.77002	1.76799	1.76627	1.76541
1.78143	1.78624	1.79146	1.794	1.79593	1.79567	1.7961	1.79511	1.79442	1.79447	1.79403	1.79389	1.79232	1.79018	1.78768	1.78512	1.78184	1.77984	1.77929	1.77875	1.77885	1.77817	1.77749	1.77813	1.77976	1.78084	1.78277	1.78534	1.78664	1.78771	1.78717	1.7875	1.78682	1.78653	1.78602	1.7858	1.78483	1.78328	1.78239	1.78154	1.78277	1.7833	1.78327	1.78355	1.78591	1.78791	1.79027	1.79107	1.79191	1.79448
1.78096	1.78577	1.79074	1.79337	1.79436	1.79546	1.79618	1.79594	1.79623	1.79666	1.79673	1.79561	1.79519	1.79437	1.79469	1.79584	1.7966	1.79839	1.79939	1.79915	1.79794	1.79715	1.79677	1.79675	1.7957	1.79314	1.79102	1.79033	1.78985	1.78923	1.78897	1.78821	1.7887	1.78907	1.78929	1.7901	1.79178	1.79256	1.79466	1.79657	1.79928	1.79946	1.79938	1.79929	1.79829	1.79716	1.79638	1.7949	1.79292	1.79096
1.78594	1.79045	1.79494	1.79906	1.80212	1.80407	1.8042	1.80409	1.80389	1.80306	1.8023	1.80225	1.80207	1.80303	1.80382	1.80368	1.80254	1.803	1.80368	1.80472	1.80559	1.80774	1.80855	1.80981	1.81107	1.81175	1.81259	1.81126	1.81133	1.81061	1.80984	1.8096	1.80874	1.80684	1.80542	1.80358	1.80097	1.79944	1.79816	1.79653	1.79524	1.7942	1.79315	1.79267	1.79317	1.79441	1.79453	1.7944	1.79399	1.79466
1.80004	1.80571	1.80937	1.81286	1.81496	1.81466	1.81457	1.8138	1.81401	1.81531	1.8154	1.81552	1.81634	1.81635	1.81679	1.81659	1.81519	1.81358	1.81247	1.80991	1.80782	1.80503	1.8034	1.80047	1.79716	1.79452	1.79245	1.7902	1.78864	1.78704	1.7857	1.78614	1.7894	1.79185	1.79504	1.79845	1.80096	1.80347	1.80451	1.80693	1.80805	1.80993	1.81097	1.81122	1.81163	1.81183	1.81204	1.81138	1.81071	1.81019
1.78675	1.79103	1.79508	1.7991	1.80266	1.80676	1.80869	1.8102	1.81026	1.80978	1.8097	1.80988	1.80996	1.8098	1.81128	1.81243	1.81388	1.81612	1.81783	1.81997	1.82193	1.82377	1.82626	1.82882	1.83165	1.8331	1.83379	1.83447	1.83482	1.83337	1.83072	1.82752	1.82479	1.82124	1.81909	1.81727	1.81456	1.81206	1.81094	1.80973	1.80839	1.80744	1.80789	1.80767	1.80798	1.80768	1.80726	1.80662	1.80576	1.8042
1.81495	1.81952	1.82186	1.82385	1.82567	1.82521	1.82448	1.82451	1.82294	1.8222	1.82245	1.82168	1.82062	1.82012	1.81975	1.81837	1.81697	1.81608	1.8144	1.81258	1.81052	1.80981	1.80921	1.80792	1.80653	1.80622	1.80567	1.80692	1.80874	1.81061	1.8141	1.81719	1.81946	1.82238	1.82633	1.82875	1.82933	1.82985	1.82934	1.82892	1.82818	1.82761	1.82746	1.82742	1.82635	1.82481	1.82386	1.82365	1.82552	1.82614
1.81435	1.82155	1.82798	1.83327	1.83691	1.83846	1.8394	1.84013	1.83984	1.84022	1.84009	1.84029	1.84099	1.84015	1.8397	1.83919	1.83932	1.83958	1.84016	1.84112	1.84165	1.84219	1.84162	1.84043	1.83948	1.83785	1.83552	1.83305	1.83042	1.82709	1.82505	1.82258	1.81917	1.81565	1.81275	1.81032	1.80816	1.8072	1.80705	1.80692	1.80774	1.80906	1.81059	1.81261	1.81383	1.81619	1.81847	1.81905	1.82024	1.82141
1.80839	1.81271	1.81818	1.82141	1.82363	1.82565	1.8265	1.82679	1.82817	1.82976	1.83043	1.83176	1.83356	1.83434	1.83511	1.83463	1.83366	1.8326	1.83134	1.83072	1.83084	1.83097	1.83217	1.83291	1.83538	1.83859	1.84043	1.8425	1.84315	1.84365	1.84491	1.84542	1.84582	1.8456	1.8444	1.84376	1.84314	1.84229	1.84048	1.8389	1.83606	1.83314	1.83067	1.82914	1.82818	1.82605	1.82394	1.82291	1.82208	1.82116
1.8339	1.84109	1.84643	1.85016	1.8523	1.85252	1.85237	1.85062	1.84877	1.84718	1.84664	1.84588	1.84637	1.84698	1.84659	1.8467	1.84829	1.84922	1.84808	1.84857	1.84881	1.84956	1.84897	1.84734	1.84644	1.84459	1.84198	1.83855	1.83628	1.8346	1.83207	1.83049	1.82914	1.82855	1.82805	1.82784	1.82862	1.83056	1.83311	1.83567	1.83729	1.83933	1.84165	1.8426	1.84335	1.84305	1.84271	1.8426	1.84243	1.84279
1.82223	1.82748	1.83242	1.8373	1.83897	1.83999	1.84019	1.84101	1.8417	1.84369	1.8445	1.84433	1.84455	1.84452	1.84427	1.844	1.84503	1.84588	1.84423	1.84333	1.84439	1.84661	1.84823	1.85095	1.85294	1.85384	1.85497	1.85566	1.85684	1.85689	1.85703	1.85736	1.85679	1.8561	1.85571	1.85552	1.85423	1.85238	1.85107	1.84933	1.84789	1.84712	1.84679	1.8454	1.84617	1.84651	1.84674	1.84782	1.84769	1.84748
1.84639	1.84903	1.85003	1.85002	1.84964	1.84835	1.847	1.84502	1.84391	1.8425	1.84044	1.83967	1.83988	1.83994	1.84055	1.8405	1.84107	1.84112	1.84094	1.83992	1.83958	1.83873	1.8387	1.83813	1.83739	1.83703	1.83764	1.83897	1.8409	1.8411	1.84217	1.84417	1.84494	1.84607	1.84844	1.85224	1.85645	1.85885	1.85995	1.86028	1.86089	1.86216	1.86302	1.86461	1.8656	1.86589	1.865	1.86374	1.86139	1.85939
1.84537	1.85716	1.86543	1.87139	1.87552	1.87767	1.87904	1.8795	1.87931	1.87971	1.87909	1.87794	1.87704	1.87482	1.87287	1.8721	1.87052	1.86781	1.86625	1.86594	1.86462	1.86395	1.86246	1.86157	1.86123	1.85976	1.85796	1.85647	1.85507	1.85329	1.85136	1.84887	1.84686	1.84567	1.84408	1.84354	1.84102	1.83922	1.83871	1.8398	1.84004	1.84269	1.84445	1.84685	1.84856	1.8498	1.85133	1.85298	1.8552	1.85872
1.8419	1.84478	1.84668	1.84849	1.84949	1.84998	1.84951	1.84945	1.84984	1.85022	1.85051	1.85087	1.85272	1.85461	1.85773	1.86007	1.86157	1.86312	1.86475	1.86656	1.86856	1.871	1.87249	1.87251	1.87266	1.87233	1.87207	1.8718	1.87342	1.87639	1.87789	1.88014	1.88144	1.88253	1.8834	1.88384	1.88304	1.88133	1.88073	1.87944	1.87744	1.87481	1.87114	1.86678	1.86362	1.86109	1.85759	1.85477	1.85121	1.84926
1.86953	1.87601	1.88264	1.88573	1.88748	1.88783	1.88765	1.88714	1.88644	1.88675	1.88571	1.88465	1.88253	1.87921	1.87607	1.87355	1.87159	1.87056	1.86919	1.8677	1.8673	1.86624	1.86626	1.86578	1.86544	1.86497	1.86354	1.86251	1.86213	1.86227	1.8622	1.86223	1.86092	1.86112	1.861	1.86012	1.8597	1.8596	1.86029	1.86133	1.86301	1.86557	1.86857	1.87088	1.87319	1.87363	1.87548	1.87763	1.88008	1.88231
1.85551	1.85998	1.86398	1.86738	1.87076	1.87157	1.87359	1.87461	1.87485	1.87582	1.87664	1.87681	1.87709	1.87833	1.87862	1.87928	1.87958	1.87942	1.87864	1.87836	1.87835	1.87863	1.87876	1.87903	1.87969	1.8789	1.87631	1.87635	1.87636	1.87658	1.87711	1.87652	1.87649	1.87662	1.87696	1.87662	1.87637	1.87718	1.87748	1.87669	1.87528	1.87408	1.87284	1.87228	1.87095	1.87083	1.87152	1.87071	1.86937	1.86915
1.87703	1.8812	1.88372	1.88567	1.88643	1.88601	1.88506	1.88296	1.88049	1.87763	1.87444	1.87296	1.87033	1.86884	1.86748	1.86676	1.86777	1.86873	1.86902	1.86955	1.87111	1.87137	1.87389	1.87571	1.87717	1.87794	1.87825	1.87806	1.87898	1.88018	1.88086	1.88151	1.88168	1.88074	1.88118	1.88242	1.88454	1.88672	1.88783	1.8888	1.89016	1.89201	1.89367	1.89484	1.89666	1.89626	1.89604	1.89623	1.89502	1.89437
1.87191	1.87973	1.88516	1.88958	1.89191	1.89312	1.8942	1.89671	1.898	1.89956	1.90193	1.90378	1.90465	1.90406	1.90325	1.90322	1.90215	1.90092	1.8988	1.89681	1.89536	1.89341	1.89151	1.89047	1.88838	1.88686	1.88681	1.88562	1.88426	1.88395	1.88333	1.8834	1.88211	1.88061	1.87982	1.8791	1.87784	1.87655	1.87549	1.87389	1.87321	1.87333	1.8734	1.87361	1.87404	1.87339	1.87428	1.87516	1.87605	1.87793
1.88608	1.8882	1.89064	1.89189	1.89129	1.8921	1.89166	1.89109	1.8896	1.88758	1.88599	1.88568	1.8853	1.88577	1.8858	1.88676	1.88791	1.8894	1.89196	1.89289	1.89356	1.89489	1.89615	1.89665	1.89752	1.89732	1.89687	1.89625	1.89728	1.8968	1.89494	1.8934	1.89211	1.89222	1.89371	1.89544	1.8969	1.8982	1.89965	1.90023	1.89983	1.89879	1.8975	1.89667	1.89633	1.89536	1.89495	1.8941	1.89187	1.88929
1.89048	1.89716	1.90388	1.90955	1.91295	1.91431	1.91414	1.91339	1.91173	1.91034	1.90792	1.90631	1.90492	1.9042	1.90326	1.9013	1.89873	1.8962	1.89371	1.89092	1.8913	1.89059	1.89025	1.88997	1.88972	1.88983	1.89084	1.89243	1.89351	1.89397	1.89361	1.89407	1.89574	1.89664	1.8972	1.89727	1.89752	1.89737	1.89728	1.89686	1.89727	1.89741	1.89762	1.89884	1.89994	1.90109	1.90239	1.90398	1.90601	1.90794
1.88307	1.88659	1.88918	1.89146	1.8925	1.89263	1.89269	1.89414	1.8952	1.89475	1.8958	1.89675	1.89667	1.89988	1.90249	1.90481	1.9061	1.90698	1.9086	1.91036	1.91076	1.911	1.9111	1.9119	1.9124	1.91229	1.91161	1.91021	1.90878	1.90803	1.90671	1.90597	1.90472	1.90495	1.90487	1.90546	1.90448	1.9053	1.90579	1.90551	1.90615	1.90728	1.90685	1.90628	1.90419	1.90106	1.8991	1.89802	1.89673	1.89544
1.90269	1.90913	1.91326	1.91689	1.91859	1.91981	1.92004	1.91849	1.91629	1.91427	1.91158	1.90943	1.90799	1.90613	1.90255	1.8997	1.89766	1.89538	1.89469	1.895	1.89547	1.89642	1.89828	1.9005	1.90336	1.90561	1.90711	1.90866	1.91055	1.91265	1.91329	1.91399	1.9148	1.91546	1.91469	1.91551	1.91522	1.91428	1.91276	1.91222	1.91249	1.91293	1.91352	1.91406	1.9139	1.91335	1.91288	1.91265	1.91292	1.91318
1.90627	1.91235	1.91937	1.92383	1.92762	1.93009	1.9305	1.93158	1.93278	1.93478	1.9357	1.93551	1.93552	1.93628	1.93778	1.93904	1.93883	1.93656	1.93539	1.93485	1.93315	1.92983	1.92574	1.92115	1.91715	1.91354	1.91017	1.90768	1.90504	1.90279	1.90053	1.89804	1.89684	1.8961	1.89645	1.8967	1.89723	1.89672	1.89751	1.89825	1.89919	1.9	1.90167	1.90278	1.90301	1.90506	1.90743	1.90925	1.91195	1.91409
1.90045	1.90428	1.90684	1.90706	1.90692	1.90617	1.90589	1.90593	1.90403	1.90332	1.90246	1.90201	1.90221	1.90131	1.90214	1.90278	1.90538	1.90818	1.90971	1.91244	1.91685	1.92225	1.92673	1.93242	1.93636	1.93809	1.94173	1.94319	1.94438	1.94522	1.9437	1.94328	1.94262	1.94249	1.94172	1.94092	1.94084	1.93888	1.93719	1.93505	1.93338	1.93114	1.92968	1.92747	1.92555	1.92354	1.92131	1.91898	1.91706	1.91433
1.92158	1.92328	1.92539	1.92629	1.92632	1.9265	1.92643	1.92625	1.92621	1.92593	1.92599	1.9255	1.92499	1.92483	1.92302	1.92061	1.91771	1.91599	1.91317	1.9116	1.90942	1.90678	1.90552	1.90478	1.90433	1.90502	1.90601	1.90685	1.90853	1.91002	1.91271	1.9162	1.92032	1.92227	1.9254	1.92882	1.93141	1.93323	1.9357	1.93763	1.93962	1.94124	1.94195	1.94318	1.943	1.94256	1.94353	1.94371	1.94226	1.94215
1.91395	1.92132	1.92638	1.93039	1.93166	1.93316	1.93286	1.93203	1.93137	1.93077	1.92959	1.92859	1.92892	1.93039	1.93087	1.93211	1.93392	1.93558	1.93656	1.93771	1.93928	1.94245	1.94503	1.94531	1.94537	1.94524	1.94377	1.94295	1.94208	1.93954	1.93801	1.93572	1.93394	1.93164	1.92981	1.92737	1.9251	1.92381	1.92255	1.92175	1.92055	1.91932	1.91934	1.91825	1.91739	1.918	1.91884	1.91871	1.91911	1.91901
1.92185	1.92501	1.92638	1.92623	1.92805	1.92906	1.92939	1.92851	1.92736	1.92638	1.9261	1.92511	1.92295	1.92086	1.92014	1.91854	1.91809	1.91711	1.91693	1.91699	1.91651	1.91602	1.919	1.92141	1.92326	1.92552	1.92846	1.93422	1.94047	1.94439	1.9476	1.95053	1.95195	1.95378	1.95469	1.95602	1.95584	1.95778	1.95926	1.96084	1.96089	1.96104	1.95997	1.95885	1.95729	1.95645	1.95436	1.9522	1.95072	1.94885
1.94914	1.95619	1.95918	1.96116	1.96182	1.96157	1.96148	1.96132	1.96173	1.95978	1.95774	1.95751	1.95718	1.95673	1.9565	1.95509	1.95321	1.95243	1.95134	1.95086	1.9509	1.94867	1.9476	1.94576	1.94334	1.94075	1.93865	1.93615	1.93274	1.93061	1.92815	1.92528	1.92379	1.92153	1.9202	1.91972	1.91985	1.92065	1.92178	1.92361	1.92629	1.92865	1.93085	1.93339	1.93612	1.93759	1.93956	1.9425	1.94472	1.94829
1.92381	1.93046	1.93523	1.93927	1.94236	1.94469	1.94539	1.94582	1.9459	1.94659	1.94576	1.94445	1.9423	1.94034	1.93975	1.93966	1.93892	1.93841	1.93867	1.93914	1.94056	1.94226	1.94517	1.94703	1.94898	1.95239	1.95519	1.95715	1.95842	1.95981	1.95976	1.95798	1.95707	1.95725	1.95749	1.95788	1.95663	1.95535	1.95364	1.95254	1.95193	1.95057	1.9476	1.94546	1.94382	1.94181	1.94043	1.93935	1.93838	1.93795
1.94879	1.95325	1.9562	1.95782	1.95868	1.9578	1.95691	1.95566	1.95327	1.95144	1.94911	1.94714	1.94634	1.94479	1.9444	1.94337	1.94372	1.94425	1.94327	1.94301	1.9434	1.94369	1.94416	1.94267	1.94173	1.94082	1.93976	1.93975	1.93896	1.93896	1.9394	1.9407	1.94187	1.94406	1.9457	1.9497	1.95115	1.95299	1.95473	1.95706	1.95751	1.95748	1.9583	1.95969	1.96148	1.96291	1.96302	1.96331	1.96484	1.96415
1.93842	1.94631	1.95173	1.95656	1.9592	1.96058	1.96041	1.96028	1.96135	1.96078	1.95966	1.95894	1.95882	1.95845	1.95776	1.95719	1.95596	1.95508	1.95466	1.95563	1.95736	1.95703	1.95833	1.95951	1.95915	1.96042	1.9606	1.96109	1.96064	1.96106	1.96075	1.95911	1.95742	1.95645	1.9541	1.95249	1.95181	1.95147	1.95113	1.95182	1.95222	1.95144	1.94977	1.94894	1.94964	1.94976	1.94997	1.95135	1.9523	1.95244
1.94758	1.94808	1.94961	1.95035	1.95135	1.95183	1.95189	1.95011	1.94953	1.9486	1.94734	1.94645	1.94665	1.94793	1.94793	1.94863	1.94942	1.95002	1.95036	1.95076	1.94982	1.94931	1.94891	1.95047	1.95321	1.95466	1.95589	1.95735	1.96028	1.96366	1.96631	1.96821	1.97007	1.9726	1.97355	1.97422	1.97512	1.97686	1.97675	1.97686	1.97688	1.97752	1.97899	1.97933	1.97845	1.97621	1.97368	1.97194	1.96941	1.96637
1.96207	1.97166	1.9793	1.98506	1.98785	1.98922	1.98942	1.98934	1.98764	1.98645	1.98556	1.98419	1.98295	1.98155	1.97929	1.97725	1.97539	1.97461	1.97356	1.97282	1.9721	1.97062	1.97027	1.96993	1.96959	1.96876	1.96822	1.96752	1.96669	1.96492	1.96341	1.96106	1.96013	1.95949	1.95796	1.95579	1.95512	1.95448	1.9542	1.95344	1.95243	1.95293	1.95423	1.95501	1.95658	1.95768	1.9592	1.96074	1.96405	1.96743
1.94362	1.95076	1.95753	1.96261	1.96442	1.96567	1.96602	1.96596	1.96727	1.96808	1.97035	1.97295	1.97391	1.97403	1.97484	1.97441	1.97399	1.97445	1.97412	1.97338	1.97296	1.97331	1.97332	1.9739	1.97385	1.97436	1.97461	1.97578	1.97614	1.97542	1.97498	1.97398	1.97295	1.97284	1.97315	1.97276	1.97072	1.96901	1.96778	1.96645	1.96641	1.96595	1.96524	1.96456	1.96425	1.96305	1.96317	1.96245	1.96145	1.95974
1.97759	1.9815	1.98428	1.98606	1.98664	1.98515	1.98323	1.98068	1.97831	1.97471	1.97132	1.96934	1.96785	1.96564	1.96283	1.96161	1.96083	1.96098	1.96055	1.96065	1.96029	1.96282	1.9647	1.96704	1.96823	1.96894	1.96988	1.97034	1.97198	1.97292	1.97459	1.97566	1.97623	1.97713	1.97724	1.97706	1.97675	1.97817	1.97974	1.97973	1.98075	1.98234	1.98341	1.98506	1.98627	1.98656	1.98663	1.98652	1.98713	1.98613
1.95356	1.96037	1.96697	1.97178	1.97763	1.98117	1.98383	1.98475	1.98635	1.98618	1.98656	1.98772	1.98743	1.98767	1.98751	1.98673	1.98634	1.98569	1.98537	1.98379	1.98352	1.98284	1.98195	1.98106	1.98009	1.97963	1.97878	1.97939	1.97906	1.97862	1.97777	1.97622	1.97531	1.97411	1.97282	1.97217	1.97134	1.97103	1.97192	1.97196	1.97243	1.97358	1.97427	1.97485	1.97529	1.97514	1.97513	1.97501	1.97425	1.97401
1.97581	1.97811	1.97936	1.97885	1.97805	1.97562	1.97357	1.96973	1.96787	1.96548	1.96333	1.96261	1.96234	1.96277	1.96439	1.96722	1.97065	1.97253	1.9735	1.97533	1.97629	1.97707	1.97931	1.98012	1.98065	1.98014	1.98119	1.98301	1.9849	1.98581	1.98705	1.98768	1.98798	1.99044	1.99223	1.99318	1.99393	1.9951	1.99531	1.99462	1.9946	1.99423	1.99297	1.99323	1.99385	1.99396	1.99311	1.99213	1.99022	1.98887
1.98198	1.99033	1.99747	2.00286	2.00578	2.00894	2.01128	2.01166	2.01103	2.00952	2.00837	2.00757	2.00626	2.00551	2.00399	2.00124	1.99843	1.99662	1.99473	1.99235	1.98911	1.98629	1.98288	1.98017	1.97852	1.97674	1.97442	1.97287	1.97105	1.97101	1.97032	1.9692	1.97004	1.96971	1.96893	1.96966	1.96964	1.96947	1.9702	1.9722	1.97412	1.97499	1.97511	1.97529	1.9772	1.97802	1.97807	1.97892	1.97955	1.98174
1.96937	1.97498	1.97816	1.98067	1.98183	1.98348	1.98402	1.98552	1.98873	1.99207	1.99538	1.99833	2.00047	2.00125	2.00284	2.00483	2.00598	2.00699	2.00639	2.00649	2.00468	2.00316	2.00228	2.0018	2.00094	2.0012	2.00158	2.00068	1.99837	1.99649	1.99333	1.991	1.98959	1.98728	1.98624	1.98464	1.98381	1.98284	1.98163	1.98162	1.9813	1.98146	1.98252	1.9825	1.98223	1.98232	1.98212	1.98164	1.98063	1.97837
1.97462	1.98165	1.98574	1.98805	1.98972	1.9895	1.98838	1.98589	1.98394	1.98311	1.98093	1.9795	1.97698	1.97631	1.97584	1.97607	1.97781	1.98011	1.98268	1.98554	1.98836	1.98964	1.98989	1.99083	1.99429	1.99754	1.9993	2.00074	2.00274	2.00465	2.00556	2.00526	2.00673	2.00732	2.00821	2.00822	2.00803	2.00794	2.00684	2.005	2.00397	2.00293	2.00059	1.99817	1.99553	1.99274	1.98958	1.98695	1.98459	1.98202
1.98635	1.99117	1.99514	1.99874	2.00065	2.00184	2.00351	2.00467	2.00657	2.0071	2.00751	2.00762	2.00775	2.00705	2.00702	2.00624	2.00562	2.00429	2.00229	1.99988	1.99776	1.99644	1.99512	1.99391	1.99228	1.99086	1.99075	1.98871	1.98767	1.98647	1.98542	1.98575	1.98543	1.98605	1.98576	1.98602	1.98666	1.98642	1.98742	1.98869	1.99046	1.99079	1.99203	1.99445	1.99587	1.99654	1.99717	1.99582	1.99575	1.99434
1.99204	1.99667	2.001	2.00374	2.00455	2.00467	2.00422	2.00384	2.00321	2.00274	2.00234	2.00139	2.00163	2.00135	2.00142	2.00194	2.00238	2.00304	2.00446	2.00634	2.00767	2.0104	2.01209	2.01275	2.0133	2.01322	2.01266	2.01197	2.01129	2.01155	2.00966	2.00773	2.00506	2.00222	1.99959	1.99672	1.99368	1.99137	1.98868	1.98575	1.98415	1.98297	1.98148	1.98016	1.97974	1.97889	1.97864	1.97798	1.97686	1.9766
1.98921	1.99498	1.99932	2.00214	2.00316	2.0048	2.00585	2.00778	2.01025	2.0102	2.0113	2.01183	2.01181	2.01119	2.01053	2.00921	2.00781	2.0066	2.00565	2.00432	2.00285	2.00222	2.00255	2.00304	2.00273	2.00346	2.00402	2.00407	2.0046	2.00408	2.00288	2.00333	2.0042	2.00498	2.0043	2.00513	2.00474	2.00353	2.0028	2.00232	2.00188	2.0004	2.00063	1.99947	1.99731	1.99435	1.99168	1.98794	1.98574	1.98414
2.00337	2.0097	2.01434	2.01686	2.01746	2.01773	2.01774	2.01699	2.01778	2.01719	2.01744	2.01869	2.01979	2.02046	2.02027	2.01914	2.01964	2.01985	2.01932	2.01937	2.01935	2.02008	2.01956	2.0182	2.01711	2.01429	2.01209	2.00933	2.00704	2.00451	2.00138	1.99902	1.99638	1.9934	1.99116	1.98887	1.98651	1.98382	1.98147	1.97954	1.97751	1.97667	1.97502	1.97369	1.9737	1.97342	1.97237	1.97209	1.97171	1.97083
1.99566	2.00012	2.00525	2.00899	2.0119	2.01449	2.01624	2.01724	2.01671	2.01548	2.01412	2.01309	2.01219	2.01015	2.00949	2.00804	2.00657	2.00644	2.00584	2.00451	2.00332	2.00281	2.00215	2.0011	2.0013	2.00217	2.0029	2.00262	2.00162	2.00223	2.00257	2.0025	2.00216	2.00151	2.00114	2.00016	1.99905	1.99873	1.9983	1.99777	1.99616	1.9953	1.99365	1.991	1.98831	1.98579	1.98153	1.97786	1.97424	1.97013
2.00691	2.01282	2.01709	2.01916	2.01945	2.02013	2.02027	2.0198	2.02023	2.02076	2.02103	2.02152	2.02232	2.0228	2.02375	2.02457	2.02469	2.02377	2.0226	2.02053	2.01904	2.01761	2.01641	2.01523	2.01521	2.01413	2.01171	2.00908	2.00673	2.00529	2.00254	1.99996	1.99674	1.99194	1.98844	1.98498	1.98182	1.97876	1.97602	1.97308	1.97018	1.96845	1.96705	1.96676	1.96695	1.96637	1.96529	1.96486	1.96303	1.9599
2.00986	2.0171	2.02297	2.02812	2.0308	2.03168	2.03112	2.02927	2.02709	2.02492	2.02339	2.02144	2.01981	2.01815	2.01663	2.01448	2.01428	2.01329	2.01265	2.01108	2.01126	2.01195	2.01285	2.01168	2.01129	2.00937	2.00787	2.00728	2.0067	2.00577	2.00522	2.00408	2.00323	2.00108	1.99826	1.99472	1.99085	1.98726	1.9829	1.97773	1.97244	1.96642	1.96129	1.95681	1.95143	1.94786	1.94523	1.94132	1.93825	1.9346
2.0131	2.01728	2.02029	2.02265	2.02268	2.02148	2.02054	2.02103	2.02173	2.02205	2.0226	2.02264	2.02253	2.02193	2.02031	2.01933	2.01784	2.01638	2.0155	2.01364	2.01343	2.01302	2.01241	2.01161	2.01104	2.00959	2.00795	2.00565	2.00307	2.00003	1.9976	1.99464	1.9903	1.98533	1.9809	1.97659	1.97226	1.96808	1.96447	1.96073	1.95751	1.95419	1.95082	1.94793	1.94449	1.94098	1.93741	1.93368	1.92984	1.92469
2.01897	2.02717	2.03505	2.03941	2.04034	2.04144	2.04072	2.04047	2.0397	2.03893	2.03819	2.03808	2.03691	2.03665	2.03686	2.03698	2.0375	2.0368	2.03574	2.03444	2.03276	2.03083	2.02912	2.02644	2.02363	2.01981	2.01659	2.01223	2.00855	2.00433	1.99799	1.99085	1.98553	1.97947	1.97125	1.9638	1.95435	1.945	1.93491	1.92692	1.92001	1.91254	1.90745	1.90269	1.90036	1.89769	1.89488	1.8927	1.89104	1.8874
2.01446	2.0183	2.02172	2.02277	2.02287	2.02247	2.02196	2.02201	2.02113	2.0205	2.0194	2.01758	2.01721	2.01558	2.01384	2.01407	2.0143	2.01549	2.01654	2.01606	2.01499	2.0138	2.01307	2.01164	2.0101	2.00723	2.00363	2.00163	1.99922	1.99529	1.99141	1.98684	1.98212	1.97791	1.97425	1.96764	1.96045	1.95301	1.94514	1.93773	1.93201	1.92606	1.9197	1.9136	1.90827	1.90297	1.89702	1.89123	1.88513	1.87685
2.04587	2.05367	2.05857	2.06007	2.06062	2.05995	2.05905	2.05805	2.05794	2.05661	2.05494	2.05345	2.05145	2.05036	2.04713	2.04406	2.03999	2.03723	2.03476	2.03149	2.0273	2.02193	2.01566	2.01055	2.00516	1.99928	1.99289	1.98612	1.97878	1.9712	1.96384	1.95506	1.94623	1.9358	1.92663	1.91536	1.90288	1.89192	1.88226	1.8734	1.86659	1.86036	1.85519	1.85212	1.85002	1.84838	1.84713	1.84607	1.8448	1.84085
2.00244	2.00725	2.01321	2.0188	2.02324	2.02615	2.02871	2.0289	2.03068	2.03271	2.03363	2.03418	2.03396	2.03458	2.03544	2.03496	2.03393	2.03184	2.0302	2.02972	2.0289	2.02735	2.02387	2.02052	2.01537	2.01016	2.00571	2.00009	1.99247	1.98392	1.97334	1.96443	1.95288	1.93968	1.92661	1.91154	1.89763	1.88288	1.86912	1.85732	1.84684	1.83709	1.82715	1.81855	1.80964	1.80157	1.79457	1.78848	1.78142	1.77346
2.04662	2.04973	2.05267	2.0528	2.05264	2.05218	2.051	2.04827	2.04422	2.04018	2.03797	2.03562	2.03222	2.02933	2.02574	2.02266	2.01925	2.01565	2.01229	2.00836	2.00504	2.00205	1.99877	1.99398	1.98785	1.98144	1.97598	1.96937	1.96141	1.95331	1.94275	1.92927	1.91554	1.90251	1.88952	1.87315	1.85562	1.83942	1.82236	1.80649	1.79498	1.78538	1.77901	1.77457	1.77047	1.76716	1.76304	1.75896	1.75439	1.74757
2.03476	2.04526	2.0547	2.05944	2.06113	2.06177	2.06224	2.0627	2.06357	2.06329	2.06278	2.06084	2.05799	2.0553	2.05239	2.0503	2.048	2.04401	2.04072	2.03657	2.03253	2.02657	2.01846	2.01024	2.00278	1.9936	1.98277	1.96847	1.95406	1.9383	1.92435	1.90856	1.89168	1.87344	1.85527	1.83508	1.81406	1.7964	1.77931	1.76177	1.74589	1.73178	1.72079	1.71141	1.70331	1.69678	1.69173	1.68712	1.68172	1.67656
2.03694	2.03946	2.04137	2.04304	2.04269	2.04271	2.04048	2.03842	2.03638	2.03492	2.03283	2.03013	2.02699	2.02395	2.02099	2.0178	2.01491	2.01183	2.00853	2.00537	2.00201	1.99848	1.9942	1.98886	1.98228	1.97531	1.96672	1.9577	1.94298	1.92463	1.90613	1.88619	1.86172	1.83744	1.81345	1.7924	1.76959	1.74782	1.72667	1.70832	1.69213	1.67716	1.66574	1.65648	1.6489	1.6438	1.63841	1.63104	1.62139	1.60835
2.05067	2.05962	2.06552	2.06838	2.06917	2.07012	2.06918	2.06766	2.06609	2.06281	2.05973	2.05646	2.05313	2.04992	2.04659	2.04297	2.03851	2.03349	2.02751	2.01875	2.00992	1.9998	1.9891	1.97731	1.96469	1.94904	1.93141	1.91528	1.89604	1.87872	1.86017	1.83862	1.8159	1.79048	1.76206	1.73376	1.70521	1.67965	1.65359	1.62828	1.60722	1.58999	1.57869	1.5697	1.56423	1.56047	1.55706	1.55426	1.54975	1.54429
2.03952	2.04661	2.05009	2.0535	2.05423	2.05417	2.0547	2.05399	2.05195	2.05031	2.04778	2.04462	2.04167	2.03932	2.03564	2.03226	2.0274	2.02286	2.01788	2.0115	2.00228	1.99262	1.98014	1.96547	1.94868	1.92877	1.90754	1.88638	1.86343	1.84003	1.81423	1.78939	1.76255	1.73249	1.70064	1.67009	1.64202	1.6157	1.5889	1.5639	1.54167	1.52193	1.50644	1.4962	1.48645	1.47884	1.47191	1.46657	1.45958	1.45093
2.05999	2.06411	2.06668	2.06764	2.06702	2.06524	2.06219	2.05788	2.05349	2.04943	2.04495	2.03939	2.03259	2.0253	2.01725	2.00778	1.99812	1.98869	1.97962	1.96753	1.95614	1.94548	1.9326	1.91755	1.90412	1.88877	1.87143	1.85115	1.82875	1.80616	1.7789	1.75142	1.72194	1.68871	1.65468	1.61973	1.58456	1.55007	1.51891	1.48987	1.46596	1.44572	1.43013	1.41862	1.40908	1.40152	1.39553	1.38932	1.38275	1.37139
2.04595	2.05507	2.06146	2.0647	2.06764	2.06787	2.06897	2.0689	2.06821	2.06576	2.06187	2.05827	2.05301	2.04851	2.04163	2.03652	2.02985	2.02088	2.00852	1.99237	1.97651	1.95753	1.93672	1.91394	1.88909	1.863	1.83487	1.80344	1.77073	1.739	1.70595	1.67161	1.63748	1.59828	1.56093	1.52158	1.48318	1.44427	1.40854	1.37376	1.34451	1.32204	1.30666	1.29254	1.28279	1.27516	1.26937	1.26033	1.25024	1.23997
2.04133	2.04481	2.04753	2.04848	2.04878	2.04764	2.04457	2.03951	2.0343	2.02846	2.0228	2.01583	2.00904	2.00364	1.99803	1.9918	1.98375	1.97284	1.9627	1.95205	1.93802	1.92132	1.90498	1.88704	1.86601	1.84011	1.81535	1.78664	1.75466	1.71997	1.68588	1.64749	1.60635	1.56285	1.51797	1.47391	1.42557	1.38202	1.34111	1.30639	1.27561	1.24953	1.22954	1.214	1.2027	1.19478	1.18836	1.18216	1.17322	1.16093
2.06295	2.06961	2.0737	2.07492	2.0748	2.07411	2.07209	2.06834	2.06361	2.05777	2.05088	2.04141	2.03049	2.01931	2.00645	1.99179	1.97659	1.95915	1.94019	1.92034	1.89735	1.87181	1.84573	1.81835	1.78848	1.75716	1.72327	1.68887	1.65393	1.61449	1.57406	1.53514	1.49482	1.45176	1.40763	1.36272	1.31842	1.27702	1.23795	1.20425	1.17477	1.14919	1.12923	1.11411	1.10275	1.0936	1.08638	1.07831	1.0698	1.05787
2.04744	2.05285	2.05777	2.05905	2.05715	2.05417	2.05113	2.04667	2.0426	2.03699	2.02877	2.01997	2.0099	1.99976	1.98946	1.9766	1.95993	1.94334	1.92483	1.90551	1.88382	1.86056	1.83303	1.80283	1.7734	1.74011	1.70411	1.66392	1.6203	1.57416	1.52644	1.47598	1.42521	1.37308	1.32096	1.27035	1.22096	1.17399	1.13071	1.0913	1.05835	1.03102	1.00985	0.9933	0.98049	0.9699	0.96294	0.95521	0.94538	0.93452
2.04943	2.05479	2.05672	2.05725	2.0562	2.05326	2.04846	2.04202	2.03467	2.02503	2.01368	2.00036	1.98461	1.97112	1.95536	1.93834	1.91895	1.89722	1.87425	1.84815	1.81882	1.78876	1.75744	1.72294	1.68809	1.65111	1.61295	1.57394	1.53427	1.49166	1.44486	1.39444	1.34224	1.29272	1.2426	1.19447	1.14663	1.10136	1.05645	1.01401	0.98025	0.94952	0.92419	0.90328	0.88763	0.87468	0.866	0.85782	0.84813	0.83933
2.04462	2.0506	2.05424	2.0546	2.05403	2.05207	2.04869	2.04438	2.03644	2.02632	2.01445	2.0009	1.98405	1.96595	1.94879	1.92819	1.90523	1.88117	1.85522	1.82875	1.79856	1.76593	1.73035	1.69092	1.65021	1.60775	1.56095	1.5116	1.45927	1.40519	1.34918	1.29081	1.2326	1.17802	1.12431	1.07066	1.01804	0.96951	0.92397	0.88598	0.85358	0.8275	0.80678	0.7925	0.78002	0.76908	0.7613	0.75327	0.74327	0.73186
2.0278	2.03604	2.04035	2.04056	2.03839	2.0343	2.02781	2.02036	2.01149	1.99944	1.98661	1.97148	1.95216	1.93127	1.91117	1.88746	1.86106	1.83331	1.80248	1.77091	1.73576	1.69837	1.65777	1.61457	1.57252	1.53112	1.48535	1.43665	1.38581	1.33364	1.27578	1.21847	1.16309	1.10679	1.05188	0.99547	0.93897	0.88882	0.8415	0.79862	0.7624	0.73179	0.70778	0.68985	0.67579	0.66544	0.65694	0.64782	0.64035	0.63253
2.03024	2.03662	2.03773	2.03626	2.03236	2.02549	2.01762	2.00623	1.99203	1.97712	1.95864	1.93488	1.91135	1.88472	1.85974	1.83516	1.8075	1.78027	1.7496	1.71453	1.67741	1.63695	1.59347	1.54907	1.50109	1.44982	1.39466	1.33697	1.28088	1.2244	1.16764	1.10993	1.05298	0.9965	0.9403	0.8871	0.83572	0.78973	0.74968	0.71464	0.68498	0.65807	0.63488	0.61751	0.60466	0.59456	0.58513	0.5747	0.56368	0.55123
2.02067	2.03047	2.03372	2.03249	2.02748	2.02038	2.01182	1.99873	1.98367	1.96604	1.94443	1.92185	1.89589	1.86706	1.83769	1.80389	1.76624	1.72714	1.68558	1.64439	1.60109	1.55567	1.50906	1.46042	1.40987	1.35855	1.30346	1.24579	1.18514	1.12551	1.0642	1.00091	0.94197	0.88469	0.82563	0.77111	0.7189	0.67126	0.62812	0.5893	0.55896	0.53428	0.51372	0.49913	0.48977	0.48251	0.47729	0.47137	0.46616	0.45976
2.0051	2.01008	2.00925	2.00498	1.99778	1.98841	1.97463	1.95511	1.93409	1.91019	1.88558	1.85985	1.83234	1.80264	1.77151	1.73685	1.69847	1.65923	1.61778	1.57471	1.52835	1.47964	1.42988	1.37605	1.31915	1.2626	1.20315	1.14495	1.08625	1.02741	0.96421	0.90311	0.84522	0.79014	0.73941	0.69086	0.64642	0.60504	0.56555	0.53331	0.50765	0.48625	0.47009	0.45824	0.44881	0.43889	0.42876	0.41908	0.4079	0.39824
1.9922	2.00183	2.00495	2.00327	1.99745	1.98687	1.97039	1.94975	1.92444	1.8972	1.86702	1.83555	1.80255	1.76695	1.73033	1.69134	1.65	1.60793	1.56385	1.5165	1.46472	1.40965	1.35474	1.29867	1.24329	1.18194	1.12006	1.05476	0.99169	0.92365	0.86223	0.79885	0.73677	0.67873	0.62386	0.5724	0.52747	0.48927	0.45549	0.42975	0.4097	0.39421	0.3848	0.3772	0.37157	0.36738	0.36304	0.35811	0.35268	0.34756
1.95158	1.96011	1.95962	1.95477	1.94647	1.93179	1.91177	1.88686	1.85923	1.83081	1.7989	1.76461	1.72782	1.69012	1.65133	1.61123	1.56806	1.52228	1.47421	1.42186	1.36919	1.31655	1.26045	1.20055	1.13669	1.07143	1.00774	0.94492	0.88545	0.82737	0.76908	0.71288	0.65969	0.61078	0.56703	0.52589	0.48915	0.45708	0.42959	0.40507	0.38438	0.36809	0.3538	0.34224	0.33276	0.3256	0.31864	0.31195	0.30561	0.29774
1.94622	1.9553	1.95578	1.95119	1.93922	1.92125	1.89571	1.86674	1.83516	1.79849	1.75832	1.71581	1.67166	1.62905	1.58444	1.53707	1.48962	1.43944	1.38576	1.33107	1.27474	1.21633	1.15666	1.09688	1.03548	0.97311	0.9108	0.84856	0.78638	0.72235	0.66412	0.60954	0.56104	0.51597	0.47466	0.43974	0.40974	0.38528	0.36596	0.34995	0.33829	0.32946	0.32364	0.31887	0.3147	0.31128	0.30723	0.30215	0.2974	0.2925
1.89541	1.90669	1.90825	1.90429	1.8937	1.87406	1.8484	1.81828	1.78356	1.74484	1.70708	1.66832	1.62606	1.57961	1.53153	1.48198	1.42877	1.37361	1.31613	1.25546	1.19328	1.12514	1.05574	0.98957	0.92287	0.85875	0.79862	0.738	0.68021	0.62685	0.5754	0.52797	0.48421	0.44251	0.4071	0.3752	0.34594	0.32471	0.30798	0.29267	0.28201	0.27143	0.26229	0.25708	0.25229	0.2491	0.24579	0.24269	0.2413	0.23954
1.86814	1.87807	1.87722	1.86932	1.85189	1.82487	1.7918	1.75298	1.70797	1.66266	1.61732	1.57119	1.52397	1.47683	1.42841	1.37914	1.32643	1.27178	1.2139	1.15652	1.09857	1.03565	0.97222	0.90832	0.84279	0.77989	0.71842	0.66095	0.6074	0.55559	0.5102	0.46746	0.42844	0.39649	0.3668	0.3414	0.32274	0.30819	0.2974	0.28838	0.28036	0.27332	0.26838	0.26398	0.25864	0.25521	0.25183	0.24835	0.24511	0.24257
1.82013	1.83362	1.83399	1.82821	1.81079	1.78521	1.75343	1.71344	1.66877	1.62219	1.57501	1.52497	1.47313	1.42013	1.36573	1.30845	1.25271	1.19201	1.12704	1.0626	0.99765	0.93179	0.86863	0.80718	0.74754	0.68833	0.63017	0.57888	0.53133	0.49005	0.45093	0.4151	0.38261	0.35553	0.33151	0.31017	0.29194	0.27652	0.2652	0.25821	0.25207	0.24724	0.24261	0.23821	0.23358	0.23008	0.22704	0.2242	0.22259	0.22163
1.77602	1.79004	1.78959	1.77799	1.75436	1.72145	1.67945	1.62951	1.57839	1.52745	1.47543	1.42428	1.36977	1.31551	1.26053	1.20444	1.14662	1.08672	1.02531	0.96333	0.89804	0.83492	0.77116	0.70911	0.64953	0.59412	0.54051	0.49051	0.44663	0.40785	0.37432	0.34469	0.31946	0.29956	0.28248	0.26975	0.25991	0.25211	0.24404	0.23788	0.23234	0.22887	0.22611	0.2233	0.22091	0.21893	0.2169	0.21411	0.21338	0.21198
1.71764	1.73068	1.72804	1.71405	1.68825	1.65058	1.60596	1.55739	1.50306	1.44534	1.38875	1.3316	1.27253	1.2148	1.15344	1.09308	1.03118	0.96869	0.90535	0.84527	0.78376	0.72439	0.66798	0.61493	0.56264	0.51729	0.47486	0.43801	0.40654	0.37841	0.35507	0.33337	0.31578	0.29929	0.28568	0.27454	0.2641	0.25628	0.24955	0.24337	0.23914	0.23492	0.23048	0.22643	0.22318	0.22049	0.21911	0.21811	0.21779	0.21638
1.65585	1.66947	1.66761	1.65239	1.62244	1.58225	1.53252	1.47902	1.42533	1.36926	1.3109	1.25105	1.19208	1.13156	1.07039	1.00816	0.94272	0.87906	0.81749	0.75665	0.698	0.64023	0.58513	0.53257	0.48352	0.43865	0.39879	0.36306	0.33368	0.30857	0.28804	0.27096	0.2586	0.24859	0.24206	0.23684	0.23158	0.22704	0.22448	0.22261	0.2196	0.21745	0.21616	0.21545	0.21338	0.21141	0.20983	0.2082	0.20659	0.20513
1.56654	1.58144	1.57805	1.55916	1.52594	1.48071	1.42663	1.37146	1.3126	1.2538	1.19329	1.12991	1.06939	1.00697	0.94313	0.88176	0.82523	0.76822	0.70941	0.65475	0.60427	0.55609	0.51098	0.46985	0.43234	0.40077	0.37227	0.34943	0.3298	0.31302	0.29891	0.28703	0.27615	0.26757	0.2586	0.2493	0.24175	0.23496	0.22967	0.22484	0.22095	0.21792	0.21551	0.21311	0.21161	0.21064	0.20855	0.20695	0.20612	0.20486
1.50838	1.52207	1.51739	1.49567	1.45747	1.40604	1.34939	1.29028	1.22871	1.16942	1.10579	1.04268	0.98007	0.91871	0.8547	0.79356	0.73258	0.67461	0.62044	0.56697	0.51723	0.47235	0.42845	0.3901	0.35826	0.33096	0.30762	0.28983	0.27679	0.26602	0.2583	0.25398	0.24964	0.24585	0.24261	0.23931	0.23615	0.23331	0.2307	0.2287	0.22626	0.22428	0.22284	0.22103	0.21955	0.218	0.21646	0.21519	0.21399	0.21305
1.41704	1.43432	1.43144	1.41113	1.37586	1.32694	1.27057	1.20988	1.14779	1.08324	1.01917	0.95456	0.89182	0.83138	0.77217	0.71326	0.65811	0.60468	0.55575	0.51111	0.47092	0.43583	0.40202	0.37125	0.34643	0.32503	0.30585	0.2883	0.27232	0.26052	0.24807	0.23625	0.22759	0.22046	0.21541	0.21104	0.20742	0.20413	0.20211	0.20051	0.19922	0.19796	0.19696	0.19636	0.19577	0.19572	0.19656	0.19673	0.19767	0.19903
1.31197	1.32598	1.3209	1.29624	1.25665	1.20934	1.15139	1.08871	1.02779	0.96527	0.90258	0.8414	0.77954	0.72223	0.66766	0.61237	0.56005	0.51178	0.46906	0.42936	0.39522	0.36616	0.33942	0.3185	0.30164	0.28862	0.27888	0.27088	0.26402	0.25948	0.25507	0.25082	0.24741	0.24465	0.24212	0.24001	0.23605	0.23306	0.2307	0.22821	0.22508	0.22217	0.21931	0.21679	0.21426	0.21187	0.21042	0.20792	0.20651	0.20608
1.23901	1.25353	1.24689	1.22064	1.17744	1.12281	1.06075	0.99566	0.92851	0.8632	0.79837	0.73606	0.67912	0.62478	0.57392	0.52826	0.48428	0.44364	0.40747	0.37655	0.3517	0.3293	0.30884	0.29352	0.2796	0.26662	0.25696	0.24803	0.24041	0.23325	0.22756	0.22247	0.21849	0.21369	0.2107	0.20877	0.20741	0.20741	0.20741	0.20803	0.20898	0.20919	0.20994	0.21257	0.21686	0.21874	0.2199	0.21999	0.22003	0.22011
1.11768	1.13275	1.12615	1.10181	1.06117	1.01045	0.95335	0.89344	0.83174	0.76983	0.70905	0.65252	0.59945	0.54993	0.50545	0.46619	0.42929	0.3943	0.36266	0.33641	0.31282	0.29341	0.27736	0.26634	0.25708	0.24883	0.24263	0.23831	0.23482	0.23133	0.22827	0.22473	0.22198	0.21998	0.21771	0.21526	0.21371	0.21238	0.21014	0.20943	0.20828	0.20716	0.20619	0.20464	0.20303	0.20302	0.20311	0.20318	0.20594	0.20724
1.00848	1.02286	1.01533	0.98977	0.94917	0.89601	0.83673	0.77669	0.71811	0.66346	0.61357	0.5636	0.51918	0.47947	0.44384	0.4127	0.38569	0.36031	0.33845	0.3219	0.30915	0.29838	0.28526	0.27349	0.2643	0.25673	0.25064	0.24634	0.24191	0.23676	0.2326	0.22872	0.22654	0.22503	0.22319	0.22141	0.21883	0.21742	0.21729	0.21812	0.21791	0.21763	0.21746	0.21701	0.21612	0.21383	0.21239	0.2103	0.20691	0.204
0.89923	0.91861	0.91515	0.89521	0.86015	0.81446	0.76341	0.7099	0.65783	0.60613	0.55529	0.50814	0.46788	0.43144	0.39778	0.36493	0.33826	0.31792	0.30068	0.28591	0.27039	0.25794	0.2474	0.24006	0.23387	0.22919	0.22561	0.22192	0.21863	0.21705	0.21555	0.21449	0.21327	0.21169	0.21009	0.20938	0.20782	0.20688	0.20631	0.20526	0.20445	0.20411	0.20407	0.20401	0.20479	0.2051	0.20737	0.21014	0.21288	0.21449
0.78111	0.79498	0.7897	0.7685	0.73213	0.68737	0.63971	0.5908	0.54707	0.50586	0.46777	0.43307	0.40267	0.37612	0.35334	0.33448	0.31842	0.30457	0.29272	0.28263	0.27277	0.26558	0.26012	0.25558	0.25159	0.24765	0.24297	0.23929	0.23558	0.2328	0.23073	0.22843	0.22761	0.22623	0.22521	0.22424	0.22432	0.22514	0.22463	0.22241	0.22157	0.22243	0.22115	0.21948	0.21753	0.21726	0.21714	0.2173	0.21603	0.21437
0.68736	0.70587	0.705	0.69118	0.66496	0.63132	0.59194	0.54853	0.50572	0.46515	0.42808	0.39482	0.3652	0.33594	0.31235	0.29331	0.27557	0.26292	0.25429	0.24631	0.24039	0.2363	0.23332	0.23001	0.22783	0.22623	0.22483	0.22311	0.22162	0.22016	0.21976	0.21821	0.2166	0.21653	0.21664	0.21685	0.21661	0.21664	0.21753	0.21797	0.21872	0.22046	0.22078	0.22174	0.22195	0.22135	0.22023	0.21986	0.21987	0.22178
0.58633	0.60001	0.59698	0.5825	0.55637	0.52545	0.49044	0.45698	0.42648	0.39883	0.37496	0.3527	0.33389	0.31908	0.30742	0.29754	0.28814	0.27968	0.2712	0.26295	0.25567	0.25131	0.24606	0.24145	0.23804	0.23483	0.23106	0.22802	0.22577	0.22457	0.22318	0.22261	0.22112	0.22026	0.21879	0.21707	0.21699	0.21639	0.2141	0.21256	0.21234	0.21168	0.2114	0.21203	0.21271	0.21432	0.21629	0.21647	0.2163	0.21691
0.5089	0.52283	0.52196	0.51361	0.4975	0.4716	0.44423	0.41615	0.38641	0.35854	0.33624	0.31692	0.3005	0.28477	0.27209	0.2623	0.25523	0.24963	0.24618	0.24292	0.24002	0.23722	0.23507	0.23243	0.23057	0.23007	0.2305	0.22987	0.22833	0.22756	0.22664	0.22573	0.22636	0.22658	0.22626	0.22555	0.22493	0.22398	0.22327	0.22275	0.22251	0.22233	0.22202	0.22168	0.22196	0.22136	0.22171	0.22188	0.22218	0.22103
0.42757	0.43855	0.43941	0.4349	0.42516	0.40985	0.39114	0.37348	0.35473	0.33806	0.322	0.30807	0.29672	0.28883	0.28136	0.27381	0.2663	0.25957	0.25412	0.25032	0.24725	0.24253	0.2389	0.23574	0.23142	0.22858	0.22566	0.22382	0.22192	0.2202	0.21872	0.21645	0.21614	0.21557	0.21618	0.21595	0.21533	0.21528	0.21528	0.21555	0.21574	0.21523	0.21595	0.21719	0.21697	0.2159	0.21476	0.21391	0.21368	0.21476
0.38777	0.39908	0.40004	0.39512	0.38535	0.37226	0.35246	0.33346	0.31446	0.29761	0.28414	0.27238	0.26223	0.25482	0.24698	0.24278	0.23864	0.23534	0.23232	0.22999	0.22819	0.22742	0.22584	0.2249	0.22417	0.22423	0.22423	0.224	0.22375	0.22465	0.22526	0.22548	0.22609	0.22712	0.22652	0.2259	0.22556	0.22539	0.22528	0.22604	0.22601	0.22527	0.22434	0.22413	0.22484	0.22619	0.22654	0.22807	0.22871	0.22921
0.32812	0.33722	0.34139	0.34086	0.33766	0.33312	0.32674	0.31706	0.30665	0.29858	0.2894	0.27985	0.2718	0.26526	0.25884	0.25321	0.24827	0.2445	0.2419	0.23968	0.23727	0.23467	0.23317	0.23168	0.22961	0.22773	0.2271	0.22599	0.22591	0.22655	0.22626	0.22708	0.22645	0.2262	0.22528	0.22447	0.22377	0.22306	0.22274	0.222	0.22163	0.22175	0.22053	0.21906	0.21837	0.21761	0.21652	0.2159	0.21657	0.21628
0.28967	0.29787	0.30021	0.29949	0.29617	0.29082	0.28378	0.27613	0.27065	0.2655	0.26076	0.25573	0.25203	0.24857	0.2459	0.24371	0.24132	0.23985	0.23897	0.23809	0.238	0.2369	0.2367	0.23625	0.23639	0.2351	0.23494	0.23534	0.23571	0.23556	0.2345	0.23273	0.23072	0.22915	0.22789	0.22752	0.22599	0.22512	0.2246	0.22351	0.22271	0.22224	0.22226	0.22213	0.2228	0.22287	0.22286	0.22229	0.22211	0.22258
0.28391	0.29066	0.29338	0.29224	0.28997	0.28692	0.28305	0.27828	0.27231	0.26578	0.25811	0.25155	0.24575	0.241	0.23652	0.23276	0.22822	0.224	0.21983	0.21693	0.21562	0.21498	0.21497	0.2161	0.21664	0.2172	0.2177	0.22005	0.2217	0.22366	0.22505	0.22555	0.22579	0.22593	0.22631	0.22707	0.22848	0.22919	0.23037	0.2323	0.23317	0.23338	0.23328	0.23302	0.2341	0.23435	0.23407	0.23392	0.2345	0.23366
0.27661	0.28458	0.28965	0.29056	0.28965	0.28682	0.28366	0.27939	0.27602	0.27227	0.26857	0.26347	0.26124	0.25886	0.2569	0.25387	0.25163	0.24915	0.24721	0.24483	0.24284	0.24083	0.23757	0.23401	0.23085	0.2274	0.22504	0.22278	0.22084	0.21816	0.21551	0.21303	0.21096	0.20984	0.20918	0.21026	0.20917	0.20843	0.20817	0.20885	0.20983	0.21213	0.21514	0.21736	0.21984	0.22096	0.22457	0.22523	0.22515	0.22609
0.25353	0.26129	0.26513	0.2664	0.26567	0.26375	0.26147	0.25871	0.25522	0.25231	0.24924	0.24588	0.24348	0.2414	0.23912	0.23812	0.2368	0.23485	0.23301	0.23207	0.23126	0.23056	0.23005	0.2303	0.23086	0.23205	0.2316	0.23244	0.23368	0.23395	0.23421	0.23462	0.2342	0.23463	0.2344	0.23344	0.2329	0.23186	0.23112	0.23041	0.22942	0.22859	0.22718	0.22564	0.22228	0.2211	0.21996	0.21928	0.21885	0.2186
0.24595	0.24992	0.25154	0.25152	0.2508	0.25084	0.25041	0.24939	0.24862	0.24744	0.2463	0.24561	0.24515	0.24381	0.24302	0.24199	0.24055	0.23909	0.23777	0.23626	0.23439	0.23213	0.23084	0.22923	0.22723	0.22534	0.22372	0.22143	0.21986	0.22041	0.22148	0.22099	0.22108	0.22133	0.22258	0.22396	0.22413	0.22495	0.22642	0.22753	0.22859	0.22958	0.23157	0.23256	0.23368	0.23516	0.23448	0.23332	0.23216	0.22966
0.2253	0.23192	0.23617	0.23743	0.23782	0.2379	0.23708	0.23728	0.23577	0.234	0.23267	0.23168	0.22979	0.22904	0.22931	0.22983	0.23087	0.2314	0.23152	0.23256	0.23291	0.23332	0.23396	0.23412	0.23414	0.23438	0.23467	0.23494	0.23624	0.2366	0.23591	0.23592	0.23641	0.23634	0.23502	0.23292	0.2317	0.23023	0.22871	0.22748	0.22571	0.22418	0.22324	0.22239	0.22136	0.22056	0.21916	0.21849	0.21853	0.21874
0.23619	0.24205	0.24626	0.24773	0.24912	0.25	0.24981	0.24914	0.24822	0.2467	0.24567	0.24404	0.24255	0.24016	0.23687	0.23451	0.23281	0.23126	0.22998	0.22762	0.22484	0.22322	0.22085	0.21816	0.21641	0.21425	0.21426	0.2132	0.21191	0.21101	0.21107	0.21255	0.21437	0.21566	0.21717	0.21945	0.22206	0.22457	0.22662	0.22989	0.23227	0.23448	0.23548	0.23526	0.2365	0.23643	0.23617	0.23666	0.2361	0.23608
0.22809	0.23397	0.23865	0.24087	0.2411	0.24188	0.24236	0.24299	0.24355	0.24278	0.24149	0.24011	0.23972	0.23856	0.23903	0.23879	0.23752	0.23681	0.23587	0.23532	0.23481	0.23448	0.23244	0.23175	0.23256	0.23272	0.23345	0.23363	0.23355	0.2326	0.23096	0.22913	0.22791	0.22569	0.22351	0.22072	0.21883	0.21744	0.21623	0.21686	0.21745	0.21856	0.21942	0.22035	0.222	0.22402	0.22537	0.22684	0.22792	0.22893
0.22378	0.22984	0.23414	0.23696	0.23826	0.23811	0.23669	0.23645	0.23702	0.23574	0.23452	0.23336	0.23257	0.23202	0.2314	0.23049	0.2302	0.22986	0.22972	0.22838	0.22605	0.22537	0.22529	0.22504	0.22537	0.22551	0.22563	0.22556	0.2264	0.22698	0.2284	0.23018	0.23108	0.23151	0.23345	0.23427	0.23573	0.2356	0.23595	0.23648	0.23602	0.23644	0.23673	0.23708	0.23608	0.23556	0.2346	0.23291	0.23086	0.22924
0.23579	0.24135	0.245	0.24732	0.24933	0.24971	0.24938	0.24844	0.24577	0.24459	0.2433	0.2415	0.24084	0.24104	0.24163	0.24129	0.24141	0.24165	0.24228	0.24302	0.2444	0.24457	0.24438	0.24465	0.24327	0.24253	0.24069	0.23872	0.23751	0.23598	0.23537	0.23308	0.23177	0.22975	0.22849	0.22735	0.22555	0.2248	0.22544	0.22571	0.22502	0.22394	0.22316	0.22348	0.22477	0.22701	0.22846	0.22938	0.23151	0.23169
0.20994	0.21463	0.21866	0.22089	0.22219	0.22452	0.22586	0.22675	0.22875	0.22924	0.22948	0.23079	0.23124	0.232	0.23347	0.23452	0.23643	0.23718	0.23609	0.23613	0.23619	0.23639	0.23606	0.23595	0.23481	0.23426	0.23433	0.2346	0.23504	0.23578	0.23606	0.23712	0.23807	0.23792	0.23835	0.23916	0.24014	0.24019	0.23944	0.23813	0.23765	0.23615	0.23509	0.23364	0.23136	0.22996	0.22832	0.22681	0.22564	0.22466
0.2238	0.22711	0.22933	0.22976	0.22946	0.22964	0.22962	0.22855	0.22686	0.22655	0.22497	0.22519	0.22488	0.22473	0.22524	0.22654	0.22738	0.22933	0.22952	0.23041	0.23065	0.23137	0.23277	0.23366	0.23467	0.23512	0.23553	0.23504	0.23563	0.23517	0.23547	0.23584	0.23594	0.23608	0.23613	0.23648	0.23817	0.24009	0.23989	0.24044	0.24097	0.24316	0.24418	0.24372	0.24419	0.24479	0.24417	0.24338	0.24188	0.24102
0.21285	0.22178	0.23118	0.23845	0.24303	0.24725	0.25018	0.25115	0.25214	0.25284	0.2525	0.25179	0.25182	0.25033	0.24902	0.24723	0.24555	0.24514	0.24456	0.24324	0.24155	0.23945	0.23722	0.23558	0.23453	0.23304	0.23269	0.23075	0.22985	0.22905	0.22818	0.22743	0.22706	0.2259	0.22549	0.2251	0.22485	0.22388	0.22273	0.2219	0.22107	0.21942	0.21878	0.21698	0.21589	0.2153	0.2145	0.21504	0.21626	0.21954
0.22558	0.23103	0.23343	0.23395	0.23478	0.23399	0.2335	0.23124	0.23115	0.22999	0.22844	0.22753	0.22704	0.22702	0.22743	0.22691	0.22815	0.22854	0.22858	0.22927	0.22879	0.22989	0.23111	0.23235	0.23276	0.23365	0.23443	0.2334	0.23224	0.23181	0.23126	0.23188	0.23284	0.23348	0.23363	0.2345	0.2356	0.23765	0.23954	0.23878	0.23951	0.23946	0.23946	0.23946	0.2384	0.23721	0.23674	0.23627	0.23556	0.23515
0.22094	0.22702	0.2301	0.23365	0.2358	0.23875	0.24109	0.24172	0.24013	0.23818	0.23737	0.23685	0.23739	0.23688	0.23446	0.23285	0.2313	0.22964	0.22864	0.2275	0.22765	0.22804	0.22844	0.22937	0.23093	0.23241	0.23322	0.23498	0.23679	0.23793	0.23939	0.24013	0.23998	0.23944	0.23916	0.23865	0.23763	0.23769	0.23672	0.23462	0.23365	0.23383	0.23396	0.23284	0.23259	0.23201	0.23207	0.23139	0.23194	0.2316
0.2263	0.23258	0.23676	0.23878	0.23897	0.23837	0.23771	0.23706	0.23688	0.23709	0.23725	0.23691	0.23775	0.23799	0.23824	0.239	0.2401	0.24138	0.24271	0.24435	0.24432	0.24269	0.24242	0.24178	0.24016	0.23822	0.23617	0.23346	0.2308	0.22888	0.22661	0.22562	0.22409	0.22329	0.22318	0.22426	0.22553	0.22616	0.22755	0.22822	0.22837	0.22895	0.22816	0.22762	0.2273	0.22774	0.2291	0.22989	0.22943	0.22851
0.22335	0.22843	0.23295	0.23597	0.23728	0.23725	0.2375	0.23799	0.23921	0.23791	0.23622	0.23456	0.23259	0.23146	0.22995	0.22929	0.22863	0.22979	0.23012	0.23035	0.23037	0.23143	0.23285	0.23412	0.23563	0.23637	0.23642	0.23693	0.23682	0.23644	0.23704	0.23578	0.2347	0.23445	0.23382	0.2331	0.2327	0.23265	0.23237	0.23175	0.2312	0.23012	0.23056	0.23192	0.23339	0.23521	0.23625	0.23741	0.23751	0.23851
0.20769	0.21092	0.21398	0.21563	0.21687	0.2182	0.21847	0.21882	0.21966	0.22144	0.2227	0.2239	0.22645	0.22936	0.2315	0.23276	0.23328	0.23396	0.23408	0.23412	0.2355	0.23585	0.23689	0.23736	0.23739	0.23774	0.2376	0.23736	0.2377	0.23771	0.2377	0.23815	0.23889	0.24036	0.24155	0.24455	0.24555	0.24585	0.24525	0.24534	0.24477	0.24413	0.24225	0.23984	0.23904	0.23751	0.23557	0.23334	0.22955	0.22671
0.22603	0.23402	0.23994	0.24335	0.24509	0.24546	0.24417	0.24343	0.24194	0.24103	0.23986	0.2403	0.23868	0.23668	0.23449	0.23404	0.23364	0.23437	0.23464	0.23484	0.23448	0.23365	0.23335	0.23355	0.2329	0.23316	0.23303	0.23194	0.23051	0.22927	0.2283	0.2273	0.22575	0.22533	0.22478	0.22493	0.22468	0.22398	0.22229	0.22205	0.222	0.22325	0.22594	0.22795	0.22908	0.22938	0.2307	0.23161	0.23123	0.2319
0.2123	0.21861	0.22408	0.22771	0.23068	0.23261	0.23357	0.23481	0.23589	0.23613	0.23656	0.23675	0.23818	0.23906	0.23903	0.23847	0.23746	0.23701	0.23688	0.2369	0.23772	0.23739	0.23652	0.23537	0.23401	0.23375	0.23332	0.23319	0.23359	0.23352	0.23419	0.23673	0.23791	0.23771	0.23856	0.23992	0.23946	0.23889	0.23833	0.23851	0.2373	0.23521	0.23249	0.22949	0.22789	0.22531	0.22267	0.22034	0.21963	0.21808
0.22103	0.22501	0.22893	0.23083	0.23142	0.23171	0.23141	0.23109	0.23119	0.23088	0.23054	0.23037	0.22942	0.22883	0.22924	0.2296	0.231	0.23247	0.23407	0.236	0.23679	0.2368	0.2378	0.23772	0.23778	0.23898	0.23939	0.23881	0.23775	0.2365	0.23639	0.23547	0.23505	0.23396	0.23409	0.23282	0.23183	0.23115	0.23039	0.23041	0.2305	0.23133	0.23172	0.23304	0.23418	0.23432	0.23447	0.23422	0.23256	0.23193
0.21642	0.22259	0.22785	0.23048	0.23267	0.23401	0.23476	0.23585	0.23666	0.23677	0.2364	0.23617	0.23571	0.23508	0.23599	0.23617	0.23555	0.23457	0.23326	0.23193	0.23171	0.23163	0.23032	0.22969	0.2295	0.23062	0.23336	0.23484	0.23717	0.23891	0.24023	0.2407	0.2416	0.24272	0.24357	0.24372	0.24326	0.24145	0.24087	0.24115	0.23984	0.23763	0.23599	0.23456	0.23376	0.23305	0.2326	0.23327	0.23338	0.23396
0.21604	0.21875	0.22278	0.22704	0.2297	0.23062	0.23124	0.23118	0.23117	0.22961	0.22892	0.22818	0.22814	0.22792	0.22843	0.22839	0.22928	0.23141	0.23309	0.23508	0.23869	0.24195	0.24239	0.24257	0.24225	0.24048	0.24025	0.23974	0.23931	0.2389	0.23818	0.23727	0.23623	0.23566	0.23483	0.2343	0.23459	0.23512	0.23593	0.23643	0.23631	0.23713	0.23739	0.23687	0.23602	0.23649	0.23566	0.23397	0.2323	0.23038
0.22856	0.2315	0.23445	0.23586	0.238	0.23823	0.23746	0.236	0.23392	0.23263	0.23186	0.231	0.22968	0.22848	0.22753	0.2265	0.2251	0.22352	0.22149	0.22017	0.21986	0.2194	0.21855	0.21891	0.2205	0.22118	0.22195	0.22281	0.22432	0.22682	0.2287	0.23073	0.23136	0.2331	0.2339	0.23441	0.23452	0.23554	0.23618	0.23679	0.23867	0.23935	0.23931	0.23926	0.23929	0.24004	0.23983	0.24001	0.24124	0.24143
0.22334	0.22784	0.23104	0.23307	0.23474	0.23572	0.23559	0.23528	0.23416	0.23397	0.23414	0.2347	0.23473	0.23532	0.23822	0.24166	0.2422	0.24187	0.24043	0.23835	0.23679	0.23582	0.23465	0.23267	0.23095	0.23007	0.22916	0.22792	0.22744	0.22673	0.22589	0.22578	0.22536	0.22493	0.22586	0.22768	0.23051	0.23185	0.2336	0.23467	0.23651	0.23793	0.23844	0.23872	0.23966	0.23984	0.23932	0.23873	0.23726	0.23621
0.22797	0.2335	0.23728	0.24045	0.24439	0.24537	0.24533	0.2453	0.24517	0.24361	0.24244	0.24043	0.23889	0.23801	0.23643	0.2348	0.23432	0.2327	0.23301	0.23231	0.23158	0.23146	0.2323	0.23313	0.2348	0.23612	0.23723	0.23686	0.23694	0.23594	0.23438	0.23332	0.23179	0.23065	0.23077	0.23093	0.22908	0.22783	0.22824	0.22772	0.22705	0.22671	0.22617	0.2256	0.22597	0.22561	0.22687	0.22767	0.22928	0.2315
0.21657	0.22076	0.22434	0.22624	0.22892	0.23135	0.23358	0.23597	0.23828	0.24093	0.24247	0.24296	0.24264	0.24317	0.24289	0.24275	0.24233	0.24265	0.24266	0.24123	0.24056	0.23985	0.23774	0.23596	0.23312	0.23136	0.23123	0.22982	0.22853	0.22753	0.22829	0.22896	0.23	0.23171	0.23301	0.23328	0.23327	0.23366	0.2341	0.23471	0.23403	0.23293	0.23125	0.23041	0.22976	0.22959	0.22886	0.228	0.22722	0.22798
0.21929	0.22412	0.22948	0.23245	0.23257	0.23223	0.23167	0.23018	0.22849	0.22826	0.22735	0.22649	0.22641	0.22517	0.22507	0.22672	0.22764	0.22843	0.22903	0.23016	0.23137	0.23398	0.23613	0.23862	0.24121	0.24395	0.24626	0.24829	0.24923	0.24936	0.24937	0.24808	0.24691	0.2457	0.24386	0.242	0.24103	0.24024	0.23961	0.23829	0.23827	0.23775	0.23819	0.23863	0.23886	0.23773	0.23646	0.23618	0.23579	0.23422
0.21826	0.22521	0.23033	0.23379	0.23638	0.23846	0.24055	0.24291	0.24344	0.24381	0.24499	0.24535	0.24576	0.24513	0.24451	0.24367	0.24175	0.23986	0.23901	0.23771	0.23554	0.23361	0.23138	0.2298	0.22958	0.22861	0.22911	0.22945	0.22777	0.22737	0.22625	0.22723	0.22715	0.22734	0.2293	0.23005	0.22991	0.22986	0.229	0.22839	0.22635	0.22525	0.2255	0.22665	0.2266	0.22497	0.22393	0.22365	0.22418	0.2249
0.22458	0.22962	0.23342	0.23633	0.23746	0.23731	0.23699	0.23499	0.23297	0.23111	0.22968	0.22926	0.22803	0.22771	0.22755	0.22881	0.22989	0.23137	0.23385	0.23592	0.23759	0.23858	0.23899	0.23877	0.23753	0.23682	0.23521	0.23348	0.23235	0.23233	0.23179	0.23004	0.22844	0.22764	0.22764	0.22701	0.22702	0.22778	0.2285	0.22888	0.22976	0.23103	0.23189	0.23292	0.23487	0.23594	0.23702	0.23909	0.2395	0.23988
0.2229	0.2272	0.232	0.23589	0.23952	0.24111	0.24277	0.24345	0.24366	0.24482	0.245	0.24467	0.24511	0.24523	0.24453	0.24377	0.2422	0.24177	0.24053	0.23807	0.23675	0.23426	0.23176	0.23053	0.22915	0.22794	0.22689	0.22676	0.22685	0.22798	0.22921	0.23067	0.23142	0.23183	0.23292	0.23242	0.23204	0.23126	0.2299	0.22917	0.22741	0.2257	0.22498	0.22577	0.22583	0.22571	0.22587	0.22751	0.22917	0.22952
0.22041	0.22658	0.23369	0.23775	0.23863	0.23911	0.23932	0.23962	0.23936	0.239	0.23941	0.23952	0.23962	0.24021	0.24006	0.24036	0.24016	0.23968	0.23978	0.23975	0.24036	0.23939	0.23781	0.238	0.23852	0.23787	0.23788	0.23661	0.23609	0.23348	0.23116	0.22964	0.22825	0.22724	0.22593	0.22477	0.22396	0.22517	0.22477	0.22618	0.22709	0.22865	0.22854	0.22877	0.22933	0.22911	0.22936	0.22964	0.22901	0.22806
0.20693	0.21408	0.21894	0.22319	0.22773	0.23084	0.23298	0.23469	0.23696	0.23732	0.23706	0.23692	0.23696	0.23639	0.23603	0.23618	0.23586	0.23591	0.23557	0.23646	0.2369	0.23775	0.23855	0.23934	0.24003	0.24079	0.24064	0.24088	0.24084	0.24056	0.24165	0.24246	0.2429	0.24464	0.24504	0.24413	0.24301	0.24199	0.24038	0.23714	0.23329	0.23056	0.22798	0.22585	0.22316	0.22081	0.21925	0.21869	0.21803	0.21778
0.21775	0.22259	0.22644	0.22933	0.23002	0.23014	0.23064	0.23111	0.23214	0.23261	0.2336	0.23435	0.23588	0.23831	0.23883	0.23907	0.23937	0.23931	0.23963	0.23899	0.23815	0.23833	0.23829	0.23832	0.23729	0.23603	0.23514	0.2342	0.23291	0.23143	0.23042	0.23039	0.2302	0.23073	0.23221	0.23218	0.23342	0.23489	0.23487	0.23496	0.23459	0.23429	0.23512	0.2349	0.23462	0.23419	0.23274	0.23156	0.23103	0.23081
0.22287	0.22812	0.2317	0.23437	0.23721	0.23888	0.23886	0.23995	0.24057	0.23999	0.23937	0.23727	0.23452	0.23237	0.23042	0.22979	0.22919	0.22886	0.22798	0.22761	0.22804	0.22863	0.23022	0.23129	0.23275	0.23515	0.23533	0.2341	0.23399	0.23337	0.23322	0.23243	0.23237	0.23146	0.23156	0.23154	0.23143	0.23013	0.22963	0.22888	0.22858	0.22814	0.22844	0.22796	0.22669	0.22599	0.22562	0.22468	0.22492	0.22624
0.21502	0.21856	0.22138	0.22358	0.22471	0.22495	0.2255	0.22541	0.22479	0.22417	0.2246	0.22559	0.22648	0.22721	0.22955	0.23142	0.23233	0.23258	0.23265	0.23372	0.23375	0.23407	0.23357	0.23368	0.23343	0.23244	0.23242	0.23162	0.23231	0.23166	0.23103	0.23132	0.23242	0.23336	0.23479	0.23455	0.23559	0.2358	0.23533	0.23604	0.23615	0.23567	0.23425	0.23353	0.23316	0.2317	0.2295	0.22725	0.22582	0.22361
0.21259	0.21886	0.22577	0.23078	0.23513	0.23741	0.23745	0.23564	0.23504	0.23634	0.23714	0.23826	0.23783	0.23701	0.23607	0.23507	0.23542	0.236	0.23606	0.23593	0.238	0.23964	0.24058	0.24144	0.24356	0.24502	0.24432	0.24283	0.24131	0.23893	0.23573	0.23454	0.23364	0.23149	0.22992	0.22696	0.22417	0.22271	0.2204	0.21865	0.21779	0.21799	0.21901	0.21921	0.21989	0.2209	0.22096	0.22149	0.22152	0.22168
0.21629	0.22132	0.22576	0.22948	0.23112	0.23189	0.23197	0.23215	0.2319	0.23191	0.23295	0.23468	0.23583	0.2361	0.2355	0.23517	0.23546	0.23521	0.23367	0.23176	0.23097	0.2298	0.2282	0.22714	0.22708	0.22625	0.22697	0.22647	0.22754	0.22993	0.23176	0.23487	0.2374	0.23761	0.23793	0.23848	0.2383	0.23749	0.23681	0.23633	0.23578	0.23478	0.23421	0.23236	0.23139	0.22974	0.22887	0.22815	0.22732	0.22724
0.21584	0.22185	0.22748	0.23061	0.23267	0.23422	0.23311	0.2311	0.22947	0.22775	0.22681	0.22521	0.22406	0.22344	0.22326	0.22263	0.22297	0.22286	0.22475	0.22627	0.228	0.22979	0.23197	0.23333	0.23343	0.23349	0.23315	0.23275	0.23208	0.23092	0.22993	0.2291	0.22799	0.22659	0.22518	0.22427	0.22337	0.22304	0.22471	0.22608	0.22784	0.22847	0.22949	0.23041	0.23053	0.23032	0.2298	0.23003	0.22965	0.22925
0.20529	0.21209	0.2172	0.22146	0.22339	0.22386	0.22424	0.22467	0.22483	0.22693	0.22826	0.22856	0.22911	0.22909	0.22893	0.22801	0.22876	0.22859	0.22805	0.22726	0.22711	0.2271	0.22696	0.2263	0.22715	0.2274	0.22816	0.22964	0.23125	0.2337	0.23532	0.2374	0.2381	0.23889	0.23845	0.23811	0.23642	0.23506	0.23328	0.23237	0.23101	0.2292	0.22717	0.22546	0.22477	0.22446	0.22291	0.22212	0.22247	0.22193
0.22654	0.23064	0.23398	0.23439	0.23302	0.2322	0.23093	0.23041	0.22895	0.22733	0.22575	0.22406	0.22219	0.22053	0.21976	0.21925	0.21839	0.21829	0.21808	0.21786	0.21862	0.21932	0.22001	0.22096	0.22193	0.22191	0.2217	0.22139	0.22144	0.22175	0.22204	0.22134	0.22068	0.22048	0.21957	0.21961	0.22034	0.22308	0.22628	0.2287	0.22979	0.23159	0.23303	0.2341	0.23554	0.23714	0.23853	0.23884	0.23882	0.23809
0.2185	0.22427	0.22859	0.23026	0.23163	0.23286	0.23512	0.23584	0.23606	0.23545	0.23474	0.23506	0.23444	0.23573	0.23506	0.23314	0.23069	0.22967	0.2284	0.22703	0.22721	0.22782	0.22854	0.22798	0.22888	0.23029	0.23027	0.23074	0.23109	0.2311	0.23171	0.23173	0.23122	0.23081	0.22977	0.22857	0.22708	0.22694	0.22565	0.22442	0.22366	0.22404	0.22361	0.22295	0.2232	0.223	0.2238	0.22548	0.22716	0.22857
0.21257	0.21534	0.21902	0.22188	0.22411	0.22324	0.22362	0.22318	0.22358	0.22422	0.22461	0.22591	0.22648	0.22971	0.2326	0.23526	0.23603	0.2374	0.23774	0.23677	0.23634	0.23698	0.23638	0.23588	0.23439	0.23281	0.23103	0.23003	0.2292	0.22788	0.22596	0.22483	0.224	0.22446	0.22571	0.22724	0.22687	0.2271	0.22694	0.22711	0.22836	0.22836	0.22805	0.2282	0.22694	0.22477	0.22279	0.22165	0.22039	0.21907
0.20974	0.2144	0.21902	0.22369	0.22579	0.22694	0.2285	0.23016	0.23025	0.23043	0.22925	0.22872	0.22937	0.22979	0.22982	0.22922	0.22854	0.22794	0.22737	0.22953	0.23193	0.23363	0.23326	0.23463	0.23474	0.2347	0.23468	0.23433	0.23415	0.23438	0.23398	0.233	0.23085	0.22903	0.2265	0.2246	0.22279	0.22173	0.22077	0.21965	0.21831	0.2174	0.21705	0.21711	0.21681	0.21702	0.21768	0.21804	0.21697	0.21699
0.21145	0.215	0.21773	0.21981	0.22095	0.22087	0.22076	0.22139	0.22031	0.21927	0.21825	0.21806	0.21944	0.21953	0.2196	0.21859	0.21774	0.21636	0.21418	0.21306	0.21304	0.21162	0.21003	0.20927	0.20832	0.20851	0.20954	0.2103	0.2124	0.21573	0.21786	0.21973	0.22256	0.22616	0.22896	0.23175	0.23401	0.23496	0.23521	0.23527	0.23492	0.23553	0.2354	0.23544	0.23417	0.23363	0.23347	0.23344	0.23316	0.23222
0.21825	0.22578	0.23035	0.23266	0.23371	0.23343	0.23348	0.23332	0.23172	0.23078	0.22883	0.22676	0.22453	0.22441	0.22428	0.22446	0.22451	0.2241	0.22393	0.22439	0.22471	0.22515	0.22495	0.22582	0.22471	0.22425	0.22452	0.22355	0.22284	0.22273	0.22248	0.22275	0.2231	0.22209	0.22158	0.22021	0.21841	0.21859	0.21807	0.21863	0.21949	0.21953	0.21924	0.21879	0.21829	0.21903	0.22045	0.22307	0.22434	0.2256
0.20099	0.2055	0.21095	0.21547	0.2198	0.223	0.22459	0.22608	0.22712	0.22852	0.23066	0.23268	0.23271	0.23361	0.23338	0.23348	0.23162	0.22997	0.22946	0.22925	0.22897	0.22836	0.22707	0.22533	0.22557	0.22664	0.22788	0.22832	0.22875	0.23012	0.23115	0.23098	0.23005	0.22947	0.22839	0.22724	0.22561	0.22346	0.22151	0.21933	0.21752	0.21623	0.21521	0.21386	0.2132	0.21281	0.21229	0.21222	0.21202	0.21179
0.23288	0.23847	0.24117	0.24202	0.2416	0.23981	0.23737	0.23471	0.23195	0.22937	0.22652	0.22385	0.22168	0.21944	0.2174	0.2154	0.21489	0.21518	0.21548	0.21738	0.2184	0.21849	0.21995	0.22028	0.21995	0.21931	0.21889	0.21858	0.21816	0.21876	0.21889	0.21889	0.21893	0.22061	0.22202	0.22257	0.22277	0.22502	0.22642	0.2289	0.23135	0.23179	0.23248	0.23356	0.23431	0.23552	0.23626	0.23652	0.23572	0.23481
0.20547	0.21186	0.2163	0.22115	0.22498	0.22766	0.23071	0.23345	0.23599	0.23709	0.23684	0.23699	0.23745	0.23766	0.23791	0.23843	0.23795	0.23741	0.23608	0.2341	0.23239	0.23033	0.22806	0.2266	0.2253	0.2239	0.22362	0.22253	0.22326	0.22367	0.22367	0.22303	0.22262	0.22232	0.22158	0.2216	0.22023	0.21889	0.21781	0.21623	0.21509	0.2135	0.21216	0.21073	0.20961	0.20947	0.20956	0.21132	0.21156	0.21194
0.21564	0.21853	0.21957	0.21999	0.21978	0.21885	0.21614	0.21431	0.21326	0.21286	0.21264	0.21236	0.21349	0.21443	0.2141	0.21506	0.21537	0.21726	0.21769	0.21767	0.21839	0.21877	0.21939	0.21776	0.21799	0.21791	0.21875	0.21968	0.22015	0.21963	0.21865	0.21889	0.21876	0.21885	0.22052	0.22234	0.22417	0.2254	0.22673	0.22841	0.22959	0.23029	0.23088	0.23048	0.22934	0.22826	0.22699	0.22502	0.22399	0.22451
0.21006	0.21772	0.22462	0.22938	0.23374	0.23557	0.23676	0.23813	0.2381	0.23797	0.23802	0.23631	0.23465	0.23215	0.22907	0.22555	0.22322	0.22038	0.21921	0.21717	0.21524	0.21395	0.21281	0.21153	0.21262	0.21401	0.21454	0.21477	0.21516	0.21459	0.21485	0.21557	0.21489	0.2165	0.21694	0.21566	0.21405	0.21289	0.21269	0.21343	0.21344	0.21326	0.21303	0.21438	0.21653	0.21762	0.2182	0.2178	0.21899	0.22001
0.18995	0.19604	0.20044	0.20365	0.20708	0.20864	0.21009	0.21213	0.21401	0.21617	0.21735	0.21944	0.22224	0.22662	0.23093	0.2341	0.23736	0.23964	0.24065	0.24109	0.2415	0.24045	0.23987	0.23853	0.2358	0.23328	0.23218	0.23058	0.22923	0.22679	0.22519	0.22371	0.22302	0.22292	0.22202	0.22077	0.21927	0.21759	0.21624	0.21361	0.21101	0.20948	0.20755	0.20523	0.2038	0.2029	0.2021	0.20189	0.20122	0.20117
0.21487	0.22152	0.22829	0.23254	0.23429	0.2346	0.23346	0.23174	0.22997	0.22743	0.22546	0.22379	0.22155	0.21869	0.21562	0.21151	0.20792	0.20502	0.20306	0.20224	0.20152	0.2011	0.20149	0.20324	0.20457	0.20725	0.20904	0.20985	0.21174	0.21329	0.21402	0.21573	0.21634	0.21714	0.21721	0.21701	0.21714	0.21666	0.21663	0.21731	0.21721	0.21728	0.21787	0.21667	0.21689	0.21658	0.2162	0.21736	0.21804	0.21791
0.20729	0.21189	0.21411	0.21677	0.21966	0.22188	0.22448	0.22597	0.22669	0.22702	0.22879	0.23009	0.22987	0.23049	0.23129	0.23062	0.22998	0.22987	0.22967	0.22847	0.227	0.22503	0.22216	0.22053	0.21917	0.21714	0.21634	0.21485	0.2137	0.21049	0.20934	0.20808	0.20754	0.20642	0.20607	0.20693	0.20817	0.20772	0.20791	0.20923	0.21083	0.21088	0.21149	0.21133	0.20972	0.20913	0.20818	0.20802	0.20763	0.20722
0.19747	0.20273	0.20896	0.21233	0.21521	0.21772	0.21861	0.21949	0.219	0.21777	0.21727	0.21722	0.21717	0.21829	0.21953	0.22098	0.22162	0.22274	0.22428	0.22655	0.22789	0.22847	0.22986	0.23033	0.23108	0.23211	0.23285	0.23159	0.23081	0.23123	0.23048	0.22862	0.22739	0.22598	0.22435	0.22205	0.21993	0.2175	0.21445	0.21225	0.21031	0.20872	0.20679	0.20469	0.20513	0.20472	0.20354	0.20381	0.20427	0.20531
0.20692	0.21047	0.21348	0.21542	0.2156	0.21598	0.2161	0.21553	0.21565	0.2154	0.21504	0.21331	0.21162	0.21089	0.2096	0.20837	0.20609	0.20585	0.20568	0.20545	0.20423	0.20279	0.20033	0.19996	0.20082	0.20037	0.20121	0.20133	0.20134	0.20242	0.2029	0.20463	0.2073	0.21077	0.21275	0.2158	0.21805	0.21795	0.21912	0.22055	0.22185	0.22087	0.22114	0.22105	0.22106	0.22049	0.21992	0.21843	0.21684	0.21575
0.19552	0.20219	0.20651	0.21086	0.21372	0.21591	0.21747	0.21931	0.21991	0.22005	0.2202	0.22013	0.21923	0.21918	0.21885	0.21939	0.21966	0.2193	0.21893	0.21917	0.21955	0.21926	0.21953	0.21919	0.21988	0.21946	0.2186	0.21744	0.2167	0.21469	0.21268	0.21035	0.20855	0.20596	0.20369	0.20169	0.2004	0.19984	0.19956	0.1995	0.20026	0.20063	0.20217	0.20264	0.20336	0.20382	0.2053	0.20731	0.20802	0.20839
0.19858	0.20413	0.20871	0.21204	0.21394	0.21473	0.21478	0.2143	0.21269	0.21164	0.2111	0.20969	0.20858	0.20795	0.20715	0.20477	0.20351	0.20302	0.20254	0.20215	0.20195	0.20187	0.20101	0.20079	0.19966	0.20096	0.20337	0.20525	0.20724	0.20934	0.21168	0.21311	0.21501	0.21688	0.2173	0.21807	0.21728	0.21771	0.21665	0.21533	0.21284	0.21095	0.21081	0.21054	0.20961	0.2085	0.2077	0.2075	0.20639	0.20569
0.20619	0.21141	0.21464	0.21608	0.21611	0.21525	0.21405	0.21363	0.21429	0.21445	0.21431	0.21287	0.21213	0.21163	0.21212	0.21262	0.21296	0.21308	0.21198	0.21106	0.21061	0.20935	0.20855	0.20895	0.20816	0.20761	0.20702	0.2065	0.20557	0.20442	0.20339	0.20308	0.20182	0.20127	0.20056	0.20071	0.2008	0.20093	0.20146	0.20276	0.20425	0.20568	0.20668	0.20669	0.20676	0.20817	0.20957	0.21147	0.21328	0.213
0.18226	0.18881	0.19353	0.19814	0.20338	0.20735	0.20903	0.20898	0.20858	0.20917	0.20989	0.21077	0.21137	0.21109	0.20972	0.2086	0.20682	0.20577	0.20752	0.2092	0.21114	0.21232	0.21304	0.21476	0.21839	0.22054	0.2213	0.22191	0.22327	0.2232	0.22319	0.2224	0.2214	0.22121	0.21992	0.21865	0.21703	0.2157	0.2152	0.21316	0.21114	0.20958	0.20775	0.20631	0.20418	0.20161	0.19989	0.19802	0.19728	0.197
0.19794	0.20139	0.20658	0.20877	0.20947	0.20836	0.20747	0.20688	0.20573	0.20521	0.20597	0.2061	0.20676	0.20763	0.20816	0.20833	0.20937	0.21074	0.21105	0.21095	0.21149	0.21133	0.21148	0.21117	0.21078	0.21119	0.21189	0.21186	0.2125	0.21079	0.20906	0.20837	0.20905	0.2091	0.20823	0.2082	0.20912	0.21039	0.21147	0.21064	0.21037	0.21137	0.2119	0.21228	0.21263	0.2118	0.21017	0.20992	0.2109	0.20884
0.20836	0.212	0.21496	0.21557	0.21593	0.21573	0.2147	0.21381	0.21253	0.21047	0.2078	0.20453	0.2012	0.19979	0.19908	0.19899	0.19765	0.19547	0.1952	0.19483	0.19359	0.19322	0.1928	0.1934	0.19479	0.19514	0.19685	0.19853	0.19916	0.19951	0.20002	0.20014	0.20074	0.20118	0.20243	0.20352	0.20353	0.20329	0.20346	0.20387	0.20468	0.20567	0.20706	0.20773	0.20856	0.21096	0.21387	0.21624	0.21889	0.22053
0.19162	0.19462	0.19821	0.20032	0.20056	0.20085	0.20086	0.2021	0.20358	0.20438	0.20493	0.2077	0.20973	0.21016	0.20913	0.2082	0.20783	0.20656	0.20597	0.206	0.20504	0.20444	0.20363	0.20312	0.20207	0.20052	0.20086	0.20081	0.19988	0.19939	0.19873	0.19767	0.19763	0.19896	0.19934	0.19923	0.1996	0.20243	0.20492	0.20668	0.2084	0.20913	0.21132	0.21318	0.21339	0.2133	0.21225	0.21165	0.21042	0.20815
0.20089	0.2057	0.20968	0.21104	0.21151	0.21099	0.20976	0.20836	0.20762	0.20654	0.20484	0.20284	0.20146	0.19963	0.19782	0.19613	0.19556	0.1942	0.19393	0.19454	0.19638	0.1972	0.19744	0.19824	0.19907	0.19981	0.20137	0.20167	0.20173	0.20225	0.20212	0.20204	0.20201	0.20263	0.20194	0.20118	0.20028	0.20036	0.19975	0.19973	0.1997	0.1983	0.19767	0.19723	0.19685	0.19749	0.19906	0.19993	0.20023	0.19991
0.1802	0.18753	0.19286	0.19851	0.20355	0.2079	0.20921	0.21013	0.21011	0.21221	0.21441	0.21651	0.21926	0.21923	0.21915	0.21936	0.21851	0.21851	0.21756	0.21639	0.21527	0.21399	0.21292	0.21165	0.2099	0.20733	0.20429	0.20385	0.20236	0.20094	0.19925	0.19841	0.19784	0.19786	0.19784	0.19756	0.19663	0.19585	0.19454	0.19247	0.19097	0.18944	0.1889	0.18769	0.18723	0.18707	0.1869	0.18729	0.1891	0.1911
0.19174	0.19601	0.19906	0.20132	0.20136	0.19994	0.19895	0.1983	0.1974	0.19686	0.19523	0.19397	0.1919	0.19113	0.19016	0.18943	0.18835	0.18921	0.18977	0.19084	0.19144	0.19234	0.19352	0.19573	0.19756	0.19915	0.20291	0.20415	0.20528	0.20721	0.20799	0.20818	0.20827	0.2081	0.20825	0.20789	0.20714	0.20711	0.20742	0.20796	0.20866	0.20962	0.21034	0.21037	0.20995	0.20999	0.20942	0.2098	0.21095	0.21076
0.18577	0.19473	0.20271	0.20796	0.21144	0.21392	0.21704	0.21827	0.21926	0.21978	0.21965	0.21891	0.21722	0.21539	0.21377	0.21218	0.21086	0.20923	0.20735	0.20491	0.20283	0.20121	0.19945	0.19651	0.19491	0.19295	0.19155	0.1901	0.18984	0.18856	0.1881	0.1873	0.18645	0.18544	0.18422	0.18385	0.18382	0.18421	0.1838	0.18483	0.18534	0.18518	0.18516	0.18657	0.18724	0.18721	0.188	0.18879	0.19028	0.19191
0.17972	0.18379	0.18828	0.19068	0.19138	0.19169	0.19115	0.1909	0.19115	0.19152	0.19152	0.19087	0.19255	0.19505	0.19763	0.20027	0.20129	0.20454	0.20743	0.20902	0.21026	0.21058	0.21097	0.21085	0.21034	0.20869	0.20722	0.20726	0.20658	0.20557	0.20541	0.20354	0.20097	0.19978	0.19804	0.1962	0.19426	0.19225	0.19013	0.18889	0.18801	0.18825	0.1896	0.18996	0.19191	0.19264	0.19388	0.19539	0.19675	0.19652
0.18895	0.1948	0.19983	0.20278	0.2046	0.20463	0.20512	0.20511	0.20398	0.20196	0.2	0.19756	0.19538	0.19335	0.19238	0.19063	0.18819	0.18667	0.18478	0.18345	0.18203	0.18215	0.18245	0.18263	0.18212	0.1814	0.1812	0.18072	0.18093	0.18168	0.1827	0.18417	0.18647	0.18763	0.18859	0.19009	0.19099	0.19141	0.19229	0.1921	0.19182	0.19246	0.19356	0.19461	0.19434	0.19444	0.19666	0.19901	0.20099	0.20243
0.19477	0.19797	0.2	0.20073	0.20147	0.20163	0.20319	0.20296	0.20268	0.20258	0.20226	0.20198	0.20165	0.20197	0.2018	0.20125	0.20009	0.19905	0.19765	0.19731	0.19631	0.19522	0.19445	0.19326	0.19249	0.19113	0.18918	0.18769	0.18656	0.1865	0.18525	0.18314	0.18099	0.17882	0.17906	0.17953	0.18014	0.18256	0.18363	0.18464	0.18698	0.18986	0.19297	0.19525	0.19692	0.19702	0.19768	0.19718	0.19643	0.19693
0.1756	0.1833	0.18896	0.19292	0.19413	0.19433	0.19376	0.1926	0.19255	0.19264	0.19379	0.19452	0.19432	0.19323	0.19238	0.19209	0.19225	0.1926	0.19226	0.19241	0.19234	0.19283	0.19286	0.19263	0.19319	0.19515	0.19688	0.19784	0.19903	0.19915	0.19935	0.19983	0.19912	0.19835	0.19722	0.19606	0.19414	0.1918	0.18811	0.18512	0.18262	0.18012	0.17821	0.17813	0.17706	0.17635	0.17687	0.17653	0.17701	0.1781
0.18091	0.1875	0.19109	0.19279	0.19486	0.19573	0.19727	0.19836	0.19973	0.20057	0.20016	0.20041	0.19952	0.19783	0.19747	0.19812	0.19822	0.1988	0.19878	0.19812	0.19604	0.19419	0.19305	0.19173	0.1908	0.18951	0.18802	0.18594	0.18372	0.18256	0.18136	0.18057	0.18141	0.18075	0.18065	0.18165	0.1823	0.18207	0.18265	0.18364	0.18543	0.18557	0.18483	0.18495	0.18511	0.18371	0.18319	0.18325	0.18415	0.18508
0.16813	0.17507	0.17954	0.1833	0.18748	0.1889	0.19001	0.18958	0.19005	0.18988	0.19009	0.1903	0.19194	0.19106	0.19037	0.1896	0.18954	0.18956	0.1893	0.18928	0.18919	0.18828	0.18849	0.19	0.19132	0.19237	0.19145	0.19131	0.19325	0.19286	0.19306	0.1925	0.18977	0.18817	0.18704	0.18519	0.18366	0.18194	0.18074	0.17977	0.17863	0.1776	0.17847	0.18026	0.17992	0.18134	0.18358	0.18592	0.18763	0.18984
0.18747	0.19109	0.19267	0.19362	0.19358	0.19387	0.19264	0.19114	0.18948	0.18802	0.1861	0.18462	0.18323	0.18124	0.1802	0.17926	0.17861	0.17812	0.17591	0.17431	0.17302	0.17187	0.17099	0.17027	0.16977	0.16919	0.16969	0.17119	0.17229	0.1736	0.17558	0.17806	0.18178	0.18398	0.18648	0.18894	0.19027	0.19126	0.19264	0.19441	0.19573	0.19548	0.19784	0.199	0.1987	0.19794	0.1974	0.19641	0.19513	0.19351
0.17523	0.18289	0.18852	0.19201	0.19472	0.19711	0.1983	0.19944	0.19946	0.19952	0.19798	0.19755	0.19716	0.19751	0.1969	0.19674	0.19711	0.19836	0.19906	0.19979	0.19934	0.19789	0.19748	0.19674	0.19613	0.19609	0.19497	0.19353	0.19222	0.19006	0.18801	0.1853	0.18329	0.18127	0.17882	0.17696	0.17434	0.17306	0.17197	0.17023	0.16939	0.16802	0.16737	0.16858	0.17011	0.17228	0.17403	0.17634	0.17778	0.18022
0.17065	0.17321	0.17569	0.17617	0.1766	0.17632	0.1757	0.17573	0.17545	0.17617	0.17805	0.17809	0.17886	0.18014	0.18014	0.18067	0.18185	0.18296	0.18288	0.18259	0.18277	0.18361	0.1844	0.1832	0.18429	0.18546	0.18571	0.18567	0.18729	0.18879	0.19023	0.19124	0.19204	0.19195	0.19224	0.19318	0.19381	0.19263	0.1921	0.19058	0.18872	0.1872	0.1859	0.18445	0.18181	0.17954	0.17744	0.1751	0.17314	0.17188
0.17516	0.18031	0.18437	0.18625	0.18818	0.18773	0.18748	0.18694	0.18568	0.18404	0.18172	0.17905	0.17736	0.17642	0.17573	0.17545	0.17508	0.17434	0.17363	0.17298	0.17327	0.17397	0.17371	0.17456	0.17485	0.17526	0.17527	0.17552	0.17657	0.17755	0.1773	0.17766	0.17738	0.17845	0.17816	0.1791	0.18036	0.1808	0.1808	0.18167	0.18416	0.1858	0.18647	0.18772	0.18971	0.19057	0.19144	0.19341	0.19351	0.19293
0.15445	0.1593	0.16406	0.16857	0.17163	0.17435	0.1757	0.17708	0.17767	0.17728	0.17713	0.1787	0.18009	0.18142	0.18134	0.18064	0.17942	0.17917	0.17954	0.17952	0.17933	0.17954	0.17952	0.17832	0.17808	0.17674	0.17606	0.17529	0.17613	0.17783	0.17887	0.17981	0.17984	0.18137	0.18132	0.18159	0.18079	0.17891	0.17766	0.17626	0.17407	0.17206	0.17078	0.16972	0.16918	0.16873	0.1688	0.1696	0.17025	0.17143
0.1829	0.18754	0.19112	0.19339	0.19412	0.19412	0.19303	0.19077	0.18911	0.18681	0.18455	0.18254	0.18102	0.17927	0.17792	0.17595	0.17426	0.17286	0.17194	0.17105	0.17106	0.17026	0.16967	0.16926	0.16793	0.16773	0.16748	0.16672	0.16648	0.16536	0.16453	0.16448	0.16447	0.16513	0.16655	0.16718	0.16836	0.16932	0.17092	0.17402	0.17672	0.17798	0.17989	0.18154	0.18221	0.1831	0.18383	0.18358	0.18337	0.18402
0.162	0.16782	0.173	0.17773	0.18223	0.18474	0.18614	0.18806	0.18864	0.1883	0.18897	0.18897	0.1891	0.18884	0.18931	0.18851	0.1878	0.18642	0.18452	0.18143	0.1789	0.17773	0.17713	0.1755	0.17435	0.1739	0.17373	0.1738	0.17302	0.17206	0.17183	0.17255	0.17184	0.16905	0.1676	0.16597	0.16497	0.16497	0.16366	0.16222	0.16105	0.1599	0.15963	0.16052	0.16112	0.16128	0.16345	0.16555	0.16982	0.17282
0.15681	0.16127	0.16439	0.16871	0.17156	0.17304	0.17331	0.17366	0.1742	0.17413	0.17425	0.1751	0.1764	0.17778	0.17954	0.18127	0.18307	0.18551	0.18845	0.18998	0.19014	0.19052	0.19003	0.18946	0.18795	0.1862	0.18405	0.18189	0.18057	0.17911	0.17679	0.17665	0.17641	0.17586	0.17489	0.17513	0.17537	0.17577	0.17443	0.17339	0.17185	0.17097	0.16916	0.16768	0.1658	0.16483	0.16432	0.16287	0.16322	0.16158
0.16971	0.17562	0.18104	0.18467	0.18616	0.18686	0.18554	0.18377	0.18346	0.18206	0.17948	0.17741	0.17497	0.17268	0.17049	0.16897	0.16763	0.16619	0.16494	0.16393	0.16351	0.16334	0.16392	0.16339	0.16395	0.16352	0.16421	0.16491	0.16414	0.16388	0.1641	0.16445	0.16518	0.16523	0.16541	0.16517	0.16509	0.16416	0.16377	0.16389	0.16445	0.16521	0.16627	0.16798	0.1697	0.17216	0.17398	0.17542	0.17718	0.17789
0.15	0.15503	0.15893	0.16143	0.16424	0.16625	0.16738	0.16877	0.17078	0.17198	0.17322	0.17556	0.17702	0.17969	0.18056	0.18223	0.18312	0.18318	0.18296	0.18205	0.18123	0.17927	0.17818	0.17669	0.17543	0.17406	0.17301	0.17204	0.171	0.17012	0.16914	0.16834	0.16803	0.16614	0.16567	0.16507	0.16522	0.16546	0.16577	0.16661	0.16722	0.16683	0.16618	0.16505	0.16408	0.16354	0.16246	0.16122	0.15899	0.15706
0.16572	0.17016	0.17241	0.17291	0.17268	0.17214	0.17057	0.1683	0.16572	0.1639	0.16081	0.15823	0.15582	0.15355	0.15033	0.14832	0.14631	0.14445	0.14512	0.14622	0.14686	0.14883	0.1517	0.15415	0.15744	0.16098	0.16414	0.16728	0.16941	0.17	0.17117	0.1719	0.17351	0.1758	0.17695	0.17707	0.17558	0.1754	0.17508	0.17442	0.17539	0.17611	0.17649	0.17623	0.17582	0.17571	0.17479	0.1741	0.17363	0.17263
0.14244	0.14849	0.15537	0.16213	0.16602	0.16842	0.16984	0.17165	0.17338	0.17593	0.17647	0.17746	0.17752	0.17845	0.1792	0.17878	0.17928	0.1788	0.17787	0.17716	0.17547	0.17392	0.17174	0.17011	0.16796	0.16487	0.16274	0.16102	0.15987	0.15988	0.16038	0.16162	0.16263	0.16312	0.16385	0.16466	0.16416	0.16425	0.16298	0.16165	0.16049	0.15884	0.15685	0.15585	0.15505	0.15374	0.15312	0.15203	0.15089	0.15127
0.15652	0.16141	0.16628	0.1679	0.16872	0.16941	0.17019	0.1694	0.16903	0.16697	0.16507	0.1639	0.16298	0.16167	0.16116	0.16027	0.15938	0.15885	0.15824	0.15922	0.16223	0.16384	0.16465	0.16555	0.16692	0.16691	0.16681	0.16697	0.16668	0.16617	0.16655	0.16667	0.16526	0.16337	0.16125	0.16011	0.15864	0.15742	0.15667	0.1553	0.1533	0.1518	0.15193	0.15202	0.15185	0.15195	0.15178	0.15228	0.15228	0.15143
0.15285	0.16126	0.16786	0.17033	0.17232	0.17261	0.17295	0.17315	0.17333	0.17349	0.17297	0.17186	0.16973	0.1674	0.16522	0.16187	0.15909	0.15641	0.15377	0.15128	0.14855	0.14591	0.14402	0.14293	0.14271	0.14159	0.14304	0.14448	0.14656	0.14855	0.14986	0.15147	0.15455	0.15746	0.16006	0.16211	0.16355	0.16454	0.16601	0.16738	0.16853	0.16913	0.16871	0.16838	0.168	0.16851	0.16857	0.16863	0.16867	0.16862
0.14619	0.15235	0.15696	0.15971	0.16162	0.16236	0.1632	0.16376	0.1636	0.16291	0.16209	0.16192	0.1621	0.16365	0.16547	0.16851	0.17144	0.1728	0.17344	0.17472	0.17483	0.1755	0.17686	0.17672	0.17563	0.1744	0.17252	0.17105	0.16858	0.16551	0.1623	0.15934	0.15661	0.15331	0.15012	0.14759	0.14545	0.14505	0.14408	0.14437	0.14338	0.14111	0.13955	0.13945	0.1396	0.1407	0.13999	0.14174	0.14345	0.1444
0.13899	0.14463	0.1493	0.15147	0.1538	0.15519	0.15529	0.15504	0.15446	0.15334	0.1529	0.15324	0.15301	0.15311	0.15226	0.15139	0.15023	0.14913	0.14908	0.14852	0.14749	0.14609	0.146	0.14509	0.14535	0.14727	0.14974	0.15253	0.15658	0.15968	0.16219	0.16298	0.16436	0.16566	0.16677	0.16666	0.16525	0.16451	0.16325	0.16275	0.16139	0.16112	0.15893	0.15662	0.15477	0.15294	0.15176	0.1498	0.14948	0.14917
0.14358	0.14908	0.15401	0.15625	0.15653	0.15665	0.15597	0.15507	0.15448	0.15374	0.15308	0.15217	0.15252	0.15197	0.15342	0.15459	0.1556	0.15719	0.15848	0.15877	0.15816	0.15818	0.15751	0.15619	0.1551	0.15303	0.15129	0.14994	0.14899	0.1476	0.14705	0.14602	0.14491	0.14489	0.14494	0.14479	0.14548	0.14626	0.14719	0.14771	0.14813	0.14943	0.14897	0.14972	0.15054	0.15106	0.15227	0.1532	0.15298	0.15379
0.139	0.14548	0.15008	0.15351	0.15534	0.15617	0.15592	0.15593	0.15472	0.15386	0.15428	0.15336	0.1517	0.15111	0.1503	0.1499	0.14746	0.14626	0.14638	0.14649	0.14683	0.14695	0.14668	0.1478	0.15003	0.15209	0.15358	0.15333	0.155	0.15722	0.15918	0.15875	0.15865	0.15909	0.15886	0.1583	0.15678	0.1543	0.15314	0.15061	0.14845	0.14674	0.14505	0.14329	0.1424	0.14196	0.14144	0.14087	0.14077	0.14167
0.15467	0.15976	0.16299	0.16503	0.16544	0.16523	0.16505	0.16383	0.1622	0.16025	0.15898	0.15681	0.15361	0.15068	0.14797	0.14514	0.14219	0.14217	0.14073	0.1393	0.13741	0.13494	0.13184	0.13001	0.12907	0.12862	0.12832	0.12771	0.128	0.1285	0.12884	0.12897	0.13084	0.13393	0.13707	0.14027	0.1428	0.14505	0.14731	0.14916	0.15111	0.15267	0.15323	0.15468	0.15506	0.15451	0.15426	0.15318	0.15348	0.15403
0.12933	0.13724	0.14332	0.1471	0.15024	0.15394	0.15711	0.15837	0.15913	0.15925	0.15823	0.15774	0.15683	0.15479	0.15269	0.15065	0.14879	0.14811	0.1472	0.14671	0.14771	0.14946	0.15076	0.15379	0.1561	0.1565	0.15649	0.15658	0.15724	0.15717	0.15682	0.15658	0.15535	0.15435	0.15225	0.15073	0.14896	0.14626	0.14384	0.14241	0.13975	0.13822	0.13687	0.13495	0.13352	0.1335	0.13343	0.13326	0.13334	0.13448
0.1318	0.13427	0.13689	0.13814	0.13881	0.13868	0.13811	0.13764	0.13748	0.13711	0.13675	0.13722	0.13743	0.13654	0.13709	0.13704	0.13681	0.13803	0.13915	0.14011	0.14115	0.1413	0.1403	0.14086	0.1413	0.14145	0.14149	0.14224	0.14242	0.14409	0.14462	0.14537	0.14685	0.14841	0.15096	0.15334	0.15409	0.15548	0.15511	0.15521	0.1542	0.1522	0.14999	0.14896	0.14793	0.14653	0.14498	0.14331	0.14045	0.13763
0.13718	0.14315	0.14911	0.15142	0.15332	0.15422	0.15375	0.15248	0.15027	0.14904	0.14697	0.14469	0.14254	0.14084	0.13906	0.13749	0.13629	0.135	0.1336	0.13153	0.13173	0.13172	0.13275	0.1334	0.13395	0.13458	0.13568	0.13523	0.1351	0.13401	0.13255	0.13232	0.13209	0.13165	0.13217	0.13261	0.13359	0.13299	0.13367	0.13539	0.13672	0.13809	0.14094	0.14279	0.14509	0.14836	0.15087	0.15345	0.15648	0.15789
0.11672	0.12082	0.12367	0.12597	0.12722	0.12969	0.13048	0.13124	0.13245	0.13455	0.13738	0.14016	0.14335	0.14499	0.14645	0.1463	0.14574	0.14448	0.14386	0.14458	0.14565	0.14617	0.1465	0.14757	0.14725	0.14815	0.14868	0.14829	0.14805	0.14801	0.14776	0.14767	0.14688	0.14627	0.14557	0.14538	0.14422	0.14314	0.14176	0.14051	0.13951	0.13854	0.13696	0.135	0.13268	0.13051	0.12921	0.12809	0.12555	0.12452
0.15129	0.15555	0.15858	0.15871	0.15894	0.15864	0.15677	0.15395	0.15039	0.14733	0.14424	0.1417	0.13824	0.13488	0.13191	0.12966	0.12795	0.12662	0.12545	0.12367	0.12306	0.12298	0.12304	0.12485	0.12691	0.12705	0.12803	0.12735	0.12731	0.12748	0.12835	0.12899	0.12948	0.13022	0.13157	0.13371	0.13601	0.13705	0.13841	0.1407	0.14389	0.1467	0.14831	0.14892	0.15001	0.15112	0.15222	0.15363	0.15321	0.15364
0.11561	0.12344	0.13092	0.13413	0.13641	0.13997	0.14239	0.14502	0.14708	0.14849	0.14921	0.14974	0.14992	0.15002	0.15017	0.14945	0.14956	0.15	0.14969	0.14973	0.14954	0.14819	0.14711	0.14525	0.1436	0.14287	0.14166	0.14052	0.13892	0.13763	0.13666	0.13667	0.13469	0.1338	0.13283	0.13228	0.13102	0.12945	0.12781	0.12704	0.12607	0.1241	0.1216	0.12043	0.1191	0.11912	0.1191	0.11938	0.11974	0.1213
0.11915	0.12297	0.1263	0.12911	0.12959	0.12932	0.129	0.12666	0.1252	0.12382	0.12403	0.1238	0.12266	0.12145	0.12147	0.12401	0.12505	0.12617	0.12721	0.12799	0.13077	0.13385	0.13638	0.1382	0.13902	0.1399	0.14073	0.14134	0.14124	0.14121	0.14076	0.13992	0.13833	0.13827	0.13919	0.13964	0.13978	0.13956	0.13926	0.13904	0.13789	0.13685	0.1352	0.13341	0.13172	0.13187	0.12978	0.12861	0.12704	0.12543
0.1237	0.13208	0.13899	0.14414	0.14728	0.14911	0.14994	0.14923	0.14777	0.14654	0.14427	0.14036	0.13813	0.13607	0.13351	0.1302	0.12668	0.12362	0.12124	0.11886	0.11654	0.11404	0.11253	0.11011	0.11004	0.10979	0.11	0.11075	0.11191	0.11403	0.1162	0.11869	0.12102	0.12235	0.12331	0.12417	0.12468	0.12591	0.12682	0.12806	0.12976	0.13107	0.133	0.13472	0.13611	0.13787	0.13918	0.14151	0.14342	0.14633
0.12159	0.12637	0.12901	0.13334	0.13673	0.1377	0.1369	0.13603	0.13602	0.1356	0.13447	0.13382	0.13477	0.13513	0.13588	0.13744	0.13888	0.13975	0.13956	0.14051	0.14053	0.14051	0.13904	0.13711	0.13584	0.13386	0.13239	0.13067	0.12693	0.12419	0.12149	0.11937	0.11854	0.11822	0.11837	0.11766	0.11631	0.11729	0.11757	0.11811	0.11868	0.1192	0.11903	0.11869	0.11876	0.11979	0.11968	0.11958	0.11895	0.11974
0.10948	0.11397	0.1181	0.12119	0.12197	0.12076	0.11885	0.11744	0.11633	0.11481	0.11426	0.11312	0.1121	0.11121	0.11049	0.10978	0.11089	0.11118	0.11254	0.11505	0.11709	0.11843	0.1207	0.12433	0.1284	0.1308	0.13217	0.13541	0.13758	0.1394	0.13983	0.13963	0.13979	0.1395	0.13904	0.13813	0.13745	0.13664	0.1347	0.13283	0.13189	0.13067	0.12928	0.12809	0.12617	0.12528	0.12462	0.12402	0.12386	0.12312
0.11908	0.12381	0.12743	0.12929	0.13082	0.13063	0.13089	0.13072	0.13067	0.13071	0.1297	0.12894	0.12931	0.1301	0.1304	0.13082	0.13195	0.13055	0.12921	0.1283	0.12684	0.1258	0.12469	0.12322	0.12173	0.12024	0.11878	0.11716	0.11523	0.11385	0.11291	0.11287	0.11311	0.11402	0.11406	0.11565	0.11716	0.11923	0.12102	0.12305	0.12423	0.12584	0.12781	0.12856	0.12889	0.12838	0.12846	0.12804	0.12779	0.127
0.11728	0.12304	0.12659	0.12922	0.12991	0.13006	0.12832	0.12777	0.12752	0.12632	0.12521	0.12473	0.1228	0.121	0.11919	0.1183	0.11788	0.11866	0.11838	0.11878	0.12011	0.12153	0.12366	0.12426	0.12518	0.12512	0.12458	0.12379	0.12316	0.12251	0.12239	0.1229	0.12258	0.12149	0.12075	0.11981	0.11889	0.11841	0.11704	0.11487	0.11366	0.11176	0.11162	0.11207	0.11241	0.11159	0.11197	0.11286	0.11426	0.1142
0.11114	0.11561	0.11944	0.12132	0.12253	0.12263	0.12301	0.12235	0.12168	0.12233	0.12287	0.12284	0.1219	0.12107	0.12102	0.12013	0.11919	0.11713	0.11497	0.1131	0.11268	0.11197	0.11151	0.10925	0.10756	0.10705	0.10743	0.10838	0.10923	0.10894	0.10962	0.11073	0.11293	0.11657	0.11944	0.12156	0.12358	0.12523	0.12589	0.12607	0.12682	0.12564	0.12592	0.12659	0.12664	0.12461	0.12453	0.12394	0.12428	0.12486
0.09571	0.10205	0.10695	0.11054	0.1121	0.11344	0.11364	0.11392	0.11372	0.11406	0.11465	0.11558	0.11613	0.11649	0.11684	0.11712	0.11728	0.11846	0.12045	0.12245	0.12441	0.12534	0.1285	0.13058	0.13224	0.13341	0.13288	0.13072	0.12967	0.12841	0.12648	0.12497	0.12334	0.12069	0.11877	0.11697	0.11528	0.11361	0.11304	0.11127	0.10961	0.10978	0.10984	0.10997	0.11006	0.10979	0.10918	0.10832	0.10787	0.10759
0.10333	0.10702	0.10984	0.11233	0.11512	0.11814	0.11829	0.11868	0.11952	0.11932	0.11817	0.11686	0.1147	0.11192	0.11046	0.10871	0.10677	0.10447	0.10266	0.1005	0.09925	0.09935	0.10064	0.10146	0.10236	0.104	0.10623	0.10864	0.11027	0.1126	0.11606	0.11756	0.11956	0.12089	0.12308	0.12529	0.12563	0.12649	0.1257	0.12503	0.12369	0.122	0.12117	0.11925	0.1184	0.1169	0.11608	0.11418	0.11204	0.11019
0.11781	0.12391	0.12706	0.12847	0.12891	0.12782	0.12559	0.1235	0.12213	0.12098	0.11971	0.11846	0.11723	0.11767	0.1179	0.11812	0.11872	0.11922	0.11939	0.11908	0.11756	0.11654	0.11505	0.11402	0.1129	0.11159	0.1096	0.10818	0.10631	0.10358	0.10074	0.09945	0.09823	0.09786	0.09636	0.09652	0.09644	0.09652	0.09792	0.10173	0.10435	0.10651	0.1083	0.11127	0.11283	0.11562	0.11756	0.12061	0.12272	0.12279
0.07079	0.07775	0.08439	0.08997	0.09377	0.09709	0.09963	0.10095	0.10378	0.10755	0.10917	0.11053	0.11238	0.11331	0.11493	0.1158	0.11611	0.11737	0.1184	0.12002	0.12132	0.12204	0.12416	0.12629	0.12652	0.12726	0.12795	0.12735	0.12762	0.12776	0.12755	0.12594	0.12401	0.12221	0.1206	0.11829	0.11648	0.11462	0.11323	0.11215	0.10981	0.10747	0.10512	0.10187	0.09958	0.09735	0.0955	0.09393	0.09296	0.09171
0.10843	0.11008	0.11086	0.11116	0.1112	0.11062	0.10998	0.10874	0.107	0.10573	0.10425	0.10307	0.10164	0.10093	0.10182	0.10204	0.10189	0.1017	0.10208	0.10185	0.10167	0.10178	0.10161	0.10139	0.10096	0.10006	0.09839	0.09748	0.09661	0.09593	0.09641	0.0969	0.09745	0.09869	0.101	0.10388	0.10666	0.10996	0.11253	0.116	0.11825	0.12116	0.12212	0.12286	0.12339	0.12342	0.12386	0.12306	0.12322	0.12234
0.08544	0.09536	0.10344	0.11057	0.11588	0.11841	0.1206	0.12245	0.12226	0.12201	0.12178	0.1211	0.1207	0.12119	0.12028	0.11877	0.11761	0.11734	0.11659	0.11502	0.11404	0.11385	0.11345	0.11191	0.11109	0.10968	0.10896	0.10805	0.10727	0.10591	0.10438	0.10329	0.10167	0.10063	0.09966	0.09731	0.09551	0.09378	0.09255	0.09115	0.08963	0.08959	0.08962	0.08983	0.0896	0.08976	0.0905	0.09106	0.09207	0.09214
0.08651	0.08849	0.09004	0.09068	0.0917	0.0917	0.09225	0.09238	0.09224	0.09322	0.09341	0.09413	0.09624	0.09739	0.098	0.09867	0.09945	0.10073	0.1018	0.1023	0.10216	0.10182	0.10122	0.10148	0.10062	0.09995	0.09963	0.0995	0.09967	0.09996	0.10077	0.10275	0.10425	0.10414	0.10429	0.10453	0.10617	0.10623	0.10698	0.10561	0.10452	0.10467	0.10426	0.10432	0.1042	0.10355	0.10253	0.10042	0.0989	0.09717
0.09868	0.10625	0.11155	0.11663	0.11866	0.11913	0.11883	0.1186	0.11765	0.11623	0.11344	0.11062	0.10795	0.10586	0.10274	0.09855	0.09588	0.09363	0.09352	0.09321	0.09178	0.09105	0.09146	0.0912	0.09127	0.09161	0.09203	0.09301	0.09296	0.09215	0.09177	0.09182	0.09232	0.09336	0.0942	0.09341	0.09319	0.09256	0.09349	0.09417	0.09378	0.0945	0.09529	0.0967	0.09675	0.09825	0.098	0.09901	0.09928	0.10069
0.07124	0.07563	0.0802	0.08344	0.0865	0.09	0.09077	0.09194	0.09446	0.09628	0.09832	0.10057	0.10338	0.10548	0.10808	0.10987	0.11044	0.11022	0.11003	0.11016	0.11084	0.1114	0.11026	0.10819	0.10696	0.10501	0.10294	0.10197	0.102	0.10175	0.1019	0.10174	0.10036	0.09829	0.09759	0.09606	0.09544	0.09479	0.09468	0.09451	0.09305	0.09274	0.09188	0.08981	0.08764	0.08612	0.08504	0.0845	0.08402	0.08329
0.08821	0.09602	0.1014	0.10374	0.10434	0.1036	0.10208	0.10094	0.09985	0.09883	0.09762	0.09562	0.09459	0.0931	0.09157	0.09126	0.09167	0.09191	0.0925	0.09213	0.09165	0.09147	0.0933	0.09391	0.09316	0.09271	0.09292	0.0924	0.09232	0.09412	0.09449	0.09445	0.09521	0.09507	0.09413	0.09321	0.09355	0.09317	0.09283	0.093	0.09307	0.09235	0.09254	0.09298	0.09286	0.09339	0.09498	0.09601	0.09701	0.09773
0.06936	0.07543	0.08075	0.08439	0.08929	0.09271	0.09555	0.09753	0.0989	0.10026	0.10181	0.10225	0.10154	0.10224	0.10187	0.10149	0.10035	0.09849	0.09729	0.09582	0.0946	0.09463	0.09387	0.09216	0.09074	0.08986	0.09026	0.09039	0.0893	0.08876	0.08936	0.08853	0.08869	0.0883	0.08707	0.08684	0.08737	0.08752	0.08876	0.08991	0.09035	0.09038	0.09093	0.09112	0.09171	0.09168	0.09068	0.0906	0.0902	0.08952
0.07865	0.08166	0.08439	0.08447	0.08354	0.08261	0.0801	0.07756	0.07652	0.07492	0.07472	0.07402	0.0731	0.07325	0.07501	0.07697	0.0789	0.08105	0.08154	0.08145	0.0825	0.08329	0.08361	0.0852	0.08589	0.08641	0.08754	0.08985	0.09112	0.09213	0.09375	0.09468	0.09532	0.0959	0.097	0.09795	0.09857	0.09946	0.10025	0.10159	0.10236	0.10133	0.09991	0.09882	0.09745	0.09586	0.0949	0.09337	0.09166	0.09037
0.07376	0.08242	0.09091	0.09634	0.10013	0.10299	0.10568	0.10671	0.10758	0.10762	0.10706	0.10498	0.10257	0.10002	0.09775	0.09618	0.09414	0.09202	0.08993	0.08798	0.08563	0.08279	0.07954	0.0769	0.07417	0.07184	0.07045	0.06968	0.06881	0.06765	0.06658	0.06552	0.06585	0.06611	0.06791	0.06818	0.06898	0.0706	0.07172	0.07338	0.07568	0.07836	0.08125	0.08142	0.08198	0.08258	0.08444	0.08763	0.09027	0.09211
0.05844	0.06143	0.06547	0.06821	0.06795	0.07001	0.07022	0.07026	0.07117	0.07253	0.07547	0.07939	0.0817	0.08338	0.08557	0.08699	0.08889	0.09218	0.09544	0.09826	0.101	0.103	0.1035	0.10462	0.10495	0.10406	0.10484	0.10524	0.10512	0.1052	0.10414	0.10208	0.10034	0.09795	0.09585	0.09406	0.09052	0.08762	0.08527	0.08338	0.08099	0.07921	0.07723	0.07545	0.07279	0.07081	0.06858	0.06593	0.06372	0.0627
0.07705	0.08441	0.09083	0.09542	0.09786	0.0981	0.09734	0.09639	0.09545	0.0928	0.09083	0.08799	0.08477	0.08106	0.07736	0.07268	0.07038	0.06786	0.06553	0.06396	0.06204	0.06048	0.06033	0.06097	0.0614	0.06265	0.06337	0.06476	0.06678	0.06828	0.06975	0.07224	0.07486	0.07639	0.0791	0.08126	0.08308	0.08482	0.08603	0.08673	0.08763	0.08928	0.09014	0.09144	0.09249	0.09273	0.09167	0.09193	0.09064	0.08982
0.05844	0.06343	0.06852	0.07112	0.0722	0.07324	0.0746	0.07495	0.07618	0.07695	0.0788	0.07998	0.08195	0.08463	0.08724	0.08939	0.09097	0.09147	0.09311	0.09291	0.09177	0.09193	0.09093	0.08961	0.08795	0.08579	0.08286	0.07979	0.07773	0.07592	0.07461	0.07363	0.07356	0.07241	0.07017	0.06908	0.06839	0.06786	0.06677	0.06588	0.06598	0.06648	0.06657	0.06681	0.06716	0.06742	0.06895	0.07031	0.07121	0.07142
0.06499	0.07053	0.0753	0.07715	0.0782	0.07799	0.07706	0.07637	0.07635	0.07555	0.0742	0.07214	0.0701	0.06859	0.06628	0.06616	0.06642	0.06559	0.06548	0.06644	0.06661	0.0676	0.06856	0.06998	0.07318	0.07301	0.07336	0.07371	0.07351	0.0751	0.07626	0.07701	0.07818	0.07858	0.07979	0.08003	0.07946	0.07965	0.07931	0.07844	0.07753	0.07662	0.07531	0.0735	0.07338	0.07327	0.07322	0.07266	0.0724	0.07331
[truncated: 206 more columns]

## Sheet: EDFig4b
Delay time (fs)	Phase (rad) for 171 pJ	Phase (rad) for 93 pJ	Phase (rad) for 55 pJ	Phase (rad) for 36 pJ	Slope (rad)
-48.12	140.795	132.733			149
-47.96	140.355	132.385			148.587
-47.8	139.954	131.046			148.175
-47.64	139.744	130.661			147.762
-47.48	139.252	129.221			147.349
-47.32	139.286	130.209			146.936
-47.16	138.956	129.483			146.524
-47	138.328	129.425			146.111
-46.84	138.044	128.456			145.698
-46.68	137.681	128.1			145.286
-46.52	137.149	127.081			144.873
-46.36	136.711	127.97			144.46
-46.2	136.396	127.593			144.047
-46.04	136.107	126.8			143.635
-45.88	135.725	126.076			143.222
-45.72	135.374	126.018			142.809
-45.56	135.093	126.064			142.396
-45.4	134.777	126.518			141.984
-45.24	134.591	124.917			141.571
-45.08	134.092	125.388			141.158
-44.92	134.117	125.594			140.746
-44.76	133.808	123.482			140.333
-44.6	133.589	124.396			139.92
-44.44	133.252	125.133			139.507
-44.28	132.877	123.728			139.095
-44.12	132.715	124.197			138.682
-43.96	132.325	123.33			138.269
-43.8	131.847	122.655			137.857
-43.64	131.439	122.392			137.444
-43.48	131.065	122.662			137.031
-43.32	130.808	121.451			136.618
-43.16	130.408	121.486			136.206
-43	129.944	121.364			135.793
-42.84	129.635	120.705			135.38
-42.68	129.283	120.325			134.967
-42.52	128.879	120.235			134.555
-42.36	128.476	119.871			134.142
-42.2	128.032	119.481			133.729
-42.04	127.713	119.321			133.317
-41.88	127.384	119.047			132.904
-41.72	127.133	117.787			132.491
-41.56	126.877	117.46			132.078
-41.4	126.491	117.028			131.666
-41.24	126.171	116.448			131.253
-41.08	125.632	116.768			130.84
-40.92	125.206	116.3			130.427
-40.76	124.863	116.769			130.015
-40.6	124.615	115.235			129.602
-40.44	124.425	115.048			129.189
-40.28	124.275	115.453			128.777
-40.12	124.062	116.029			128.364
-39.96	123.979	116.042			127.951
-39.8	123.77	114.503			127.538
-39.64	123.522	114.126			127.126
-39.48	123.293	114.088			126.713
-39.32	123	113.437			126.3
-39.16	122.678	113.393			125.888
-39	122.338	113.483			125.475
-38.84	121.942	112.616			125.062
-38.68	121.561	112.303			124.649
-38.52	121.26	112.383			124.237
-38.36	120.835	111.721			123.824
-38.2	120.484	111.45			123.411
-38.04	120.061	111.209			122.998
-37.88	119.626	110.674			122.586
-37.72	119.194	110.274			122.173
-37.56	118.804	110.444			121.76
-37.4	118.454	109.254			121.348
-37.24	118.115	109.257			120.935
-37.08	117.716	108.855			120.522
-36.92	117.411	108.044			120.109
-36.76	117.052	108.312			119.697
-36.6	116.662	107.867			119.284
-36.44	116.329	107.307			118.871
-36.28	116.074	106.388			118.458
-36.12	115.719	106.544			118.046
-35.96	115.353	106.724			117.633
-35.8	115.109	106.181			117.22
-35.64	114.875	106.502			116.808
-35.48	114.789	106.026			116.395
-35.32	114.65	105.481			115.982
-35.16	114.486	105.053			115.569
-35	114.366	104.903			115.157
-34.84	114.195	104.998			114.744
-34.68	113.853	104.763			114.331
-34.52	113.376	104.381			113.918
-34.36	112.894	104.406			113.506
-34.2	112.536	103.33			113.093
-34.04	112.257	103.329			112.68
-33.88	111.895	102.864			112.268
-33.72	111.54	102.355			111.855
-33.56	111.178	102.004			111.442
-33.4	110.746	101.555			111.029
-33.24	110.408	101.216			110.617
-33.08	109.968	100.812			110.204
-32.92	109.626	100.31			109.791
-32.76	109.254	100.018			109.379
-32.6	108.914	99.5136			108.966
-32.44	108.58	99.4191			108.553
-32.28	108.224	99.0389			108.14
-32.12	107.925	98.4583			107.728
-31.96	107.524	98.1375			107.315
-31.8	107.082	97.9322			106.902
-31.64	106.692	97.715			106.489
-31.48	106.31	96.8723			106.077
-31.32	105.921	96.512			105.664
-31.16	105.57	96.82			105.251
-31	105.304	96.4325			104.839
-30.84	105.112	96.0642			104.426
-30.68	104.752	96.2236			104.013
-30.52	104.597	96.4104			103.6
-30.36	104.605	94.6543			103.188
-30.2	104.388	95.059			102.775
-30.04	104.181	94.6988			102.362
-29.88	103.907	94.4245			101.949
-29.72	103.571	94.8686			101.537
-29.56	103.222	93.8887			101.124
-29.4	103.086	93.6129			100.711
-29.24	102.878	94.0485			100.299
-29.08	102.534	93.268			99.8858
-28.92	102.191	93.2883			99.4731
-28.76	101.957	92.2804			99.0604
-28.6	101.709	91.8538			98.6476
-28.44	101.274	91.8107			98.2349
-28.28	100.663	91.4253			97.8222
-28.12	100.22	90.7535			97.4095
-27.96	99.773	91.0264			96.9968
-27.8	99.2977	89.8764			96.584
-27.64	98.9559	89.4247			96.1713
-27.48	98.6825	89.871			95.7586
-27.32	98.3285	88.9289			95.3458
-27.16	97.8543	87.9914			94.9331
-27	97.5494	87.6627			94.5204
-26.84	97.2817	87.3427			94.1077
-26.68	96.9308	87.2321			93.695
-26.52	96.4289	87.2467			93.2822
-26.36	96.0105	85.6302			92.8695
-26.2	95.7652	85.9461			92.4568
-26.04	95.3418	85.7269			92.044
-25.88	95.1674	86.0624			91.6313
-25.72	94.8823	85.8574			91.2186
-25.56	95.1532	83.4939			90.8059
-25.4	95.7685	81.4429			90.3932
-25.24	95.7131	79.7261			89.9804
-25.08	95.5492	82.6971			89.5677
-24.92	95.232	79.557			89.155
-24.76	94.889	82.1964			88.7422
-24.6	94.4417	84.4739			88.3295
-24.44	93.8871	84.0269			87.9168
-24.28	93.4651	85.3071			87.5041
-24.12	93.0044	84.519			87.0914
-23.96	92.6399	83.0739			86.6786
-23.8	92.3223	82.8932			86.2659
-23.64	91.9134	82.7107			85.8532
-23.48	91.5504	82.0925			85.4404
-23.32	91.187	81.7949			85.0277
-23.16	90.7891	80.985			84.615
-23	90.3726	81.1887			84.2023
-22.84	89.9616	80.4357			83.7896
-22.68	89.5608	79.323			83.3768
-22.52	89.3131	79.1969			82.9641
-22.36	88.6875	78.3098			82.5514
-22.2	87.9855	78.2998			82.1386
-22.04	87.523	77.6481			81.7259
-21.88	86.9883	77.3656			81.3132
-21.72	86.4048	76.8337			80.9005
-21.56	85.9989	76.0987			80.4878
-21.4	85.4404	76.3957			80.075
-21.24	84.9338	75.6805			79.6623
-21.08	84.4308	74.99			79.2496
-20.92	83.9407	75.0095			78.8368
-20.76	83.5487	74.3616			78.4241
-20.6	83.191	74.388			78.0114
-20.44	82.7808	73.5569			77.5987
-20.28	82.3317	72.7472			77.186
-20.12	81.8139	72.5893			76.7732
-19.96	81.2905	71.7546			76.3605
-19.8	80.7542	70.9651			75.9478
-19.64	80.2632	70.4927			75.535
-19.48	79.8274	69.9509			75.1223
-19.32	79.2415	69.4333			74.7096
-19.16	78.7141	69.0564	57.4374		74.2969
-19	78.2279	68.5135	57.2453		73.8842
-18.84	77.5797	68.1795	55.9584		73.4714
-18.68	77.1202	67.3039	56.059		73.0587
-18.52	76.5681	66.8062	56.834		72.646
-18.36	76.0762	66.5208	53.9033		72.2332
-18.2	75.5198	65.9508	54.7789		71.8205
-18.04	75.0119	65.6058	54.5246		71.4078
-17.88	74.6189	65.2527	53.7818		70.9951
-17.72	74.2708	64.7534	52.6416		70.5824
-17.56	73.8505	64.351	53.962		70.1696
-17.4	73.4139	63.9109	52.9953		69.7569
-17.24	73.0246	63.5257	52.3461		69.3442
-17.08	72.5232	63.1262	51.1644		68.9314
-16.92	71.9959	62.8062	51.7676		68.5187
-16.76	71.5192	62.5363	51.3884		68.106
-16.6	71.0667	62.0758	50.6452		67.6933
-16.44	70.6627	61.8424	49.8542		67.2806
-16.28	70.276	61.3091	49.5734	44.2747	66.8678
-16.12	69.83	60.8025	49.3992	41.4629	66.4551
-15.96	69.3525	60.3605	48.7418	40.7571	66.0424
-15.8	68.901	59.9391	48.6967	39.1366	65.6296
-15.64	68.4663	59.5025	47.8953	39.1183	65.2169
-15.48	68.0493	59.0675	47.4492	39.1235	64.8042
-15.32	67.6825	58.5553	47.4613	39.3098	64.3915
-15.16	67.3205	58.1987	46.9303	38.4126	63.9787
-15	66.9401	57.6548	46.4743	38.3718	63.566
-14.84	66.5162	57.2932	45.6103	38.378	63.1533
-14.68	66.0578	56.9091	45.9912	37.3147	62.7406
-14.52	65.6969	56.513	45.5172	36.1085	62.3278
-14.36	65.418	56.1756	44.9848	35.1628	61.9151
-14.2	65.0063	55.5557	44.9159	34.7677	61.5024
-14.04	64.5077	55.0546	43.7802	33.7439	61.0897
-13.88	64.0295	54.3244	43.3843	33.6793	60.6769
-13.72	63.5409	53.6919	43.1899	34.027	60.2642
-13.56	63.0148	53.3361	42.6465	33.8144	59.8515
-13.4	62.3113	52.8344	42.5135	33.3063	59.4388
-13.24	61.7054	52.6026	41.6894	33.2786	59.026
-13.08	61.1115	52.0694	40.9682	32.2164	58.6133
-12.92	60.5595	51.1912	40.2353	31.6059	58.2006
-12.76	60.0131	50.7604	39.7423	31.6441	57.7879
-12.6	59.5389	50.3445	39.452	31.0029	57.3751
-12.44	59.1147	49.8267	38.5433	30.5725	56.9624
-12.28	58.7297	49.551	38.4979	30.4081	56.5497
-12.12	58.3569	49.2313	38.3211	29.4934	56.137
-11.96	57.971	48.7871	38.0706	29.555	55.7242
-11.8	57.8058	48.4118	37.5956	28.4493	55.3115
-11.64	57.4037	47.9171	37.0555	28.13	54.8988
-11.48	56.8602	47.5597	36.6121	27.9927	54.4861
-11.32	56.3704	47.2816	36.0613	27.6703	54.0733
-11.16	55.9209	47.0152	35.6717	27.7945	53.6606
-11	55.564	46.7164	35.7552	27.3842	53.2479
-10.84	55.278	46.2025	34.8421	27.2452	52.8352
-10.68	54.944	45.6902	34.5159	26.172	52.4224
-10.52	54.608	45.2432	34.137	25.6974	52.0097
-10.36	54.2528	44.7272	33.4124	25.6015	51.597
-10.2	53.8544	44.2542	33.1293	25.1493	51.1843
-10.04	53.4287	43.7705	32.7658	24.4113	50.7715
-9.88	52.9894	43.3095	32.3503	24.2069	50.3588
-9.72	52.6104	42.8234	31.8754	23.4908	49.9461
-9.56	52.3145	42.4181	31.2944	23.0426	49.5334
-9.4	51.8822	42.0179	30.8963	24.1043	49.1206
-9.24	51.4383	41.6889	30.8607	21.9883	48.7079
-9.08	50.8011	41.3685	30.0383	20.8707	48.2952
-8.92	50.1252	41.046	29.7446	20.3748	47.8825
-8.76	49.4238	40.6721	29.7247	20.0596	47.4697
-8.6	48.8515	40.3892	29.2259	20.1053	47.057
-8.44	48.2353	39.9632	28.6522	19.4917	46.6443
-8.28	47.5614	39.5317	28.1204	18.7658	46.2316
-8.12	47.0934	38.9211	27.7274	18.31	45.8188
-7.96	46.8007	38.4168	27.1053	17.9452	45.4061
-7.8	46.2066	37.9442	26.8351	17.3523	44.9934
-7.64	45.7901	37.299	26.0486	16.8662	44.5807
-7.48	45.3753	36.7687	25.4388	16.7632	44.1679
-7.32	44.9671	36.016	24.9001	16.0523	43.7552
-7.16	44.6014	35.3209	23.984	15.8167	43.3425
-7	44.1946	34.9691	23.7024	15.7441	42.9298
-6.84	43.688	34.563	23.2479	14.9685	42.517
-6.68	43.2943	34.1682	22.8384	14.5484	42.1043
-6.52	42.9941	33.7289	22.5915	14.1863	41.6916
-6.36	42.5409	33.355	22.2332	13.6291	41.2789
-6.2	42.1135	33.0043	21.9285	13.5359	40.8661
-6.04	41.7102	32.6674	21.4629	13.0422	40.4534
-5.88	41.2907	32.2139	20.766	12.6828	40.0407
-5.72	40.8542	31.8643	20.7297	11.9166	39.628
-5.56	40.4077	31.4478	20.1017	11.628	39.2152
-5.4	39.9997	31.0563	19.9112	11.2526	38.8025
-5.24	39.6568	30.6533	19.5511	10.8049	38.3898
-5.08	39.3482	30.1651	19.1589	10.4445	37.9771
-4.92	39.0188	29.6677	18.6884	9.82395	37.5643
-4.76	38.6861	29.192	18.2061	9.52623	37.1516
-4.6	38.3038	28.7553	17.7994	9.01745	36.7389
-4.44	37.9138	28.3595	17.3022	9.18651	36.3262
-4.28	37.5674	28.0226	16.9409	8.50375	35.9134
-4.12	37.2936	27.6282	16.5907	8.13964	35.5007
-3.96	36.9068	27.3087	16.1884	7.57771	35.088
-3.8	36.5151	26.9669	15.7816	6.56535	34.6753
-3.64	35.9677	26.4528	15.2467	6.37448	34.2625
-3.48	35.4127	26.0422	14.7841	5.39901	33.8498
-3.32	34.7174	25.5426	14.394	5.327	33.4371
-3.16	34.0739	25.1497	13.9513	5.06241	33.0244
-3	33.491	24.7143	13.4738	3.72168	32.6116
-2.84	32.9453	24.2251	13.4375	3.64159	32.1989
-2.68	32.4145	23.6848	12.7623	3.26251	31.7862
-2.52	31.7905	23.1436	12.3434	2.4812	31.3735
-2.36	31.2299	22.5692	11.8919	2.03772	30.9608
-2.2	30.6528	22.0552	11.282	1.60375	30.548
-2.04	30.2218	21.54	10.8011	0.94637	30.1353
-1.88	29.8579	21.0262	10.1715	0.89701	29.7226
-1.72	29.4721	20.5275	10.0262	0.24702	29.3099
-1.56	29.0303	19.954	9.24714	0.2183	28.8971
-1.4	28.5657	19.5042	8.55224	0.07723	28.4844
-1.24	28.1073	19.0306	8.13286	-0.24351	28.0717
-1.08	27.7009	18.6272	7.75348	-0.57676	27.659
-0.92	27.3559	18.27	7.48563	-1.16361	27.2462
-0.76	27.0331	17.887	6.82955	-1.55865	26.8335
-0.6	26.7586	17.3826	6.34086	-2.2377	26.4208
-0.44	26.4063	16.8789	5.82837	-2.34619	26.0081
-0.28	26.077	16.4504	5.49146	-2.9221	25.5953
-0.12	25.6045	16.0812	5.03778	-3.33322	25.1826
0.04	25.042	15.7151	4.47411	-3.87885	24.7699
0.2	24.5929	15.2664	4.099	-4.44353	24.3572
0.36	24.2032	14.8535	3.71758	-4.80713	23.9444
0.52	23.8426	14.3539	3.19706	-4.98744	23.5317
0.68	23.5043	13.8868	2.82824	-5.55566	23.119
0.84	23.1953	13.4828	2.42271	-5.82502	22.7063
1	22.8102	13.1314	2.05013	-6.15928	22.2935
1.16	22.3371	12.8323	1.70782	-6.90041	21.8808
1.32	21.8364	12.5089	1.3214	-7.40643	21.4681
1.48	21.3448	12.1928	0.8614	-7.0198	21.0554
1.64	20.8742	11.8299	0.75356	-7.78715	20.6426
1.8	20.4237	11.3786	0.30527	-8.27987	20.2299
1.96	19.9373	10.6893	-0.30975	-9.2515	19.8172
2.12	19.5875	10.157	-0.81412	-9.7942	19.4045
2.28	19.1687	9.65588	-1.48528	-9.89088	18.9917
2.44	18.5476	9.25861	-1.87188	-10.5617	18.579
2.6	18.0527	8.78417	-2.29812	-11.2226	18.1663
2.76	17.5888	8.26307	-2.58365	-11.4824	17.7536
2.92	17.1073	7.62509	-3.23089	-12.3366	17.3408
3.08	16.5602	7.1229	-3.78412	-12.6465	16.9281
3.24	16.0596	6.69573	-4.25467	-13.6663	16.5154
3.4	15.5834	6.23863	-4.71177	-14.5217	16.1027
3.56	15.0449	5.80395	-5.09189	-14.3648	15.6899
3.72	14.5169	5.30968	-5.84363	-14.5712	15.2772
3.88	14.0244	4.74571	-6.06792	-15.2524	14.8645
4.04	13.6842	4.21523	-6.72195	-15.7712	14.4518
4.2	13.0767	3.65001	-7.2456	-15.9344	14.039
4.36	12.6468	3.21539	-7.58729	-16.2263	13.6263
4.52	12.1392	2.7414	-7.88961	-16.6138	13.2136
4.68	11.6864	2.36533	-8.35711	-16.9714	12.8009
4.84	11.2733	1.90007	-8.89607	-17.8386	12.3881
5	10.9216	1.41602	-9.51431	-18.2691	11.9754
5.16	10.6299	0.92248	-10.2294	-18.7647	11.5627
5.32	10.2586	0.54018	-10.716	-18.9925	11.15
5.48	9.89783	0.17102	-11.0671	-19.344	10.7372
5.64	9.49828	-0.19176	-11.535	-19.8465	10.3245
5.8	8.84062	-0.53429	-11.9839	-20.2565	9.91178
5.96	8.32151	-0.88324	-12.2621	-20.7739	9.49905
6.12	7.92668	-1.34471	-12.8072	-21.165	9.08633
6.28	7.43074	-1.88544	-13.1066	-21.4073	8.6736
6.44	6.83252	-2.36473	-13.6766	-22.2781	8.26088
6.6	6.27361	-2.76029	-14.1085	-22.0282	7.84815
6.76	5.78567	-3.16554	-14.4558	-21.763	7.43543
6.92	5.38877	-3.5861	-14.7622	-23.5032	7.0227
7.08	4.67674	-3.78809	-15.4319	-24.0987	6.60998
7.24	3.91807	-4.1833	-16.0063	-24.2552	6.19725
7.4	3.29637	-4.59123	-16.3962	-24.8144	5.78453
7.56	2.72179	-5.05555	-16.93	-25.5636	5.3718
7.72	2.19771	-5.54265	-17.41	-26.1003	4.95908
7.88	1.92733	-6.06066	-17.7321	-26.1354	4.54635
8.04	1.50802	-6.57465	-18.2088	-26.5723	4.13363
8.2	1.10528	-7.15729	-18.5964	-27.3886	3.7209
8.36	0.78583	-7.77169	-19.0599	-27.7878	3.30818
8.52	0.41986	-8.43376	-19.8742	-28.3784	2.89545
8.68	-0.06349	-8.81812	-20.3232	-28.6918	2.48273
8.84	-0.60208	-9.25931	-20.6972	-28.7754	2.07
9	-1.11385	-9.70336	-21.0939	-29.5728	1.65728
9.16	-1.552	-10.215	-21.5297	-30.2413	1.24455
9.32	-1.99219	-10.7372	-22.4705	-30.5793	0.83183
9.48	-2.3954	-11.2455	-22.726	-31.2495	0.4191
9.64	-2.85829	-11.7248	-23.3396	-31.6348	0.00638
9.8	-3.3826	-12.0443	-23.7332	-32.1259	-0.40635
9.96	-3.86564	-12.4436	-24.1038	-33.0466	-0.81907
10.12	-4.32455	-12.9345	-24.6632	-33.7705	-1.2318
10.28	-4.77784	-13.4906	-24.9449	-33.6688	-1.64452
10.44	-5.27965	-14.0193	-25.5575	-33.4582	-2.05725
10.6	-5.75225	-14.5684	-26.1066	-33.7701	-2.46997
10.76	-6.17142	-14.9749	-26.5493	-34.6834	-2.8827
10.92	-6.75548	-15.5843	-27.0118	-35.4918	-3.29542
11.08	-7.29343	-15.9797	-27.5875	-35.6226	-3.70815
11.24	-7.77238	-16.3788	-27.9344	-36.2579	-4.12087
11.4	-8.32337	-16.8583	-28.4045	-36.7725	-4.5336
11.56	-8.96664	-17.3644	-28.8099	-37.6224	-4.94632
11.72	-9.58905	-17.8813	-29.3747	-37.8892	-5.35905
11.88	-10.1491	-18.4096	-29.7318	-38.6283	-5.77177
12.04	-10.6848	-18.9083	-30.1336	-38.9524	-6.1845
12.2	-11.2419	-19.33	-30.6778	-39.3898	-6.59722
12.36	-11.7608	-19.8037	-31.0191	-40.1591	-7.00995
12.52	-12.2513	-20.2721	-31.617	-40.296	-7.42267
12.68	-12.7683	-20.7125	-31.7881	-40.8962	-7.8354
12.84	-13.3127	-21.2319	-32.5598	-41.0875	-8.24812
13	-13.6954	-21.6281	-33.1241	-41.6947	-8.66085
13.16	-14.0794	-22.006	-33.5464	-42.0897	-9.07357
13.32	-14.4533	-22.5378	-34.4443	-42.7929	-9.4863
13.48	-14.7959	-23.0135	-34.7654	-43.5385	-9.89902
13.64	-15.1439	-23.5551	-35.138	-43.9588	-10.3117
13.8	-15.6062	-24.1294	-35.8129	-44.2003	-10.7245
13.96	-16.0904	-24.625	-36.3123	-45.5119	-11.1372
14.12	-16.545	-24.9845	-36.5778	-45.989	-11.5499
14.28	-17.0705	-25.3639	-37.5043	-46.3482	-11.9627
14.44	-17.5561	-25.8696	-37.9197	-46.738	-12.3754
14.6	-17.8614	-26.37	-38.3519	-46.2659	-12.7881
14.76	-18.3295	-27.1604	-38.6279	-47.1722	-13.2008
14.92	-18.8186	-27.5617	-39.0655	-47.2676	-13.6136
15.08	-19.3361	-28.0267	-39.3769	-46.8099	-14.0263
15.24	-19.8383	-28.5653	-39.8106	-47.2555	-14.439
15.4	-20.3416	-29.0859	-40.127	-48.5715	-14.8517
15.56	-20.81	-29.5877	-40.7371	-49.9663	-15.2645
15.72	-21.3795	-29.9815	-41.5791	-52.5694	-15.6772
15.88	-21.9417	-30.4475	-41.8723	-51.3227	-16.0899
16.04	-22.3359	-30.8302	-41.9196	-49.2017	-16.5026
16.2	-22.8399	-31.3106	-42.4193		-16.9153
16.36	-23.4149	-31.8183	-43.1663		-17.3281
16.52	-23.9277	-32.2672	-43.1844		-17.7408
16.68	-24.4993	-32.8628	-44.1223		-18.1535
16.84	-25.104	-33.4199	-45.3085		-18.5662
17	-25.6536	-33.9511	-45.6797		-18.979
17.16	-26.1354	-34.5119	-45.7663		-19.3917
17.32	-26.5615	-35.0324	-46.7572		-19.8044
17.48	-26.8875	-35.6565	-47.2792		-20.2171
17.64	-27.37	-36.281	-47.6431		-20.6299
17.8	-28.1096	-36.6984	-48.2712		-21.0426
17.96	-28.8292	-37.1557	-48.8288		-21.4553
18.12	-29.3563	-37.58	-49.4175		-21.868
18.28	-29.8362	-38.0813	-50.0327		-22.2808
18.44	-30.1649	-38.482	-50.1684		-22.6935
18.6	-30.5468	-38.9653	-50.8133		-23.1062
18.76	-31.0924	-39.3541	-51.3909		-23.5189
18.92	-31.5842	-39.7975	-51.7253		-23.9317
19.08	-32.1542	-40.158	-52.148		-24.3444
19.24	-32.6174	-40.7604	-52.921		-24.7571
19.4	-33.0562	-41.2127	-53.1089		-25.1698
19.56	-33.4224	-41.6772	-53.4614		-25.5826
19.72	-33.8766	-42.0689	-54.2114		-25.9953
19.88	-34.4545	-42.5966	-54.9794		-26.408
20.04	-34.9541	-43.1709	-55.0169		-26.8207
20.2	-35.4928	-43.5609	-55.582		-27.2335
20.36	-36.0044	-43.9809	-55.9308		-27.6462
20.52	-36.4009	-44.5061	-56.3391		-28.0589
20.68	-36.8388	-44.9256	-56.5839		-28.4716
20.84	-37.3907	-45.3523	-56.8783		-28.8844
21	-37.8855	-45.9645	-57.2992		-29.2971
21.16	-38.3015	-46.3856	-57.895		-29.7098
21.32	-38.8205	-46.7723	-58.3942		-30.1225
21.48	-39.3574	-47.1213	-58.3259		-30.5353
21.64	-39.9732	-47.8781	-59.3129		-30.948
21.8	-40.6141	-48.4142	-59.3458		-31.3607
21.96	-41.0266	-49.0666			-31.7734
22.12	-41.6589	-49.4058			-32.1862
22.28	-42.287	-50.8689			-32.5989
22.44	-42.9308	-52.163			-33.0116
22.6	-43.6787	-52.6527			-33.4243
22.76	-44.3441	-53.1611			-33.8371
22.92	-44.9169	-53.5332			-34.2498
23.08	-45.356	-54.1448			-34.6625
23.24	-45.6367	-54.2314			-35.0752
23.4	-45.9362	-55.016			-35.488
23.56	-46.5119	-55.3476			-35.9007
23.72	-47.022				-36.3134
23.88	-47.618				-36.7261
24.04	-48.0906				-37.1389
24.2	-48.4109				-37.5516
24.36	-48.7388				-37.9643
24.52	-49.0857				-38.377
24.68	-49.5597				-38.7898
24.84	-49.962				-39.2025
25	-50.4406				-39.6152
25.16	-50.8213				-40.0279
25.32	-51.2985				-40.4407
25.48	-51.7987				-40.8534
25.64	-52.2508				-41.2661
25.8	-52.6506				-41.6788
25.96	-53.1063				-42.0916
26.12	-53.4611				-42.5043
26.28	-54.0698				-42.917
26.44	-54.4243				-43.3297
26.6	-54.8766				-43.7425
26.76	-55.2508				-44.1552
26.92	-55.9188				-44.5679
27.08	-56.6636				-44.9806
27.24	-57.1785				-45.3934
27.4	-57.7979				-45.8061
27.56	-58.6662				-46.2188
27.72	-59.3722				-46.6315
27.88	-60.2289				-47.0443
28.04	-60.6395				-47.457
28.2	-61.1909				-47.8697
28.36	-61.7078				-48.2824
28.52	-62.1698				-48.6952
28.68	-62.6528				-49.1079
28.84	-63.0773				-49.5206
29	-63.4858				-49.9333
29.16	-64.0426				-50.3461
29.32	-64.4183				-50.7588
29.48	-64.7747				-51.1715
29.64	-65.1747				-51.5842
29.8	-65.7364				-51.997
29.96	-66.2698				-52.4097
30.12	-66.7232				-52.8224
30.28	-66.9723				-53.2351
30.44	-67.3045				-53.6479
30.6	-67.646				-54.0606
30.76	-68.0183				-54.4733
30.92	-68.4577				-54.886
31.08	-68.8667				-55.2988
31.24	-69.2539				-55.7115
31.4	-69.533				-56.1242
31.56	-69.9812				-56.5369
31.72	-70.3102				-56.9497
31.88	-70.7297				-57.3624
32.04	-71.0715				-57.7751
32.2	-71.5682				-58.1878
32.36	-72.1356				-58.6006
32.52	-72.679				-59.0133
32.68	-72.9901				-59.426
32.84	-73.7026				-59.8387
33	-74.2264				-60.2515
33.16	-75.5095				-60.6642
33.32	-76.5503				-61.0769
33.48	-76.9348				-61.4896
33.64	-77.3745				-61.9024
33.8	-78.1794				-62.3151
33.96	-78.7587				-62.7278
34.12	-79.1549				-63.1405
34.28	-79.3893				-63.5533
34.44	-79.6587				-63.966
34.6	-80.0828				-64.3787
34.76	-80.4347				-64.7914
34.92	-80.8125				-65.2042
35.08	-81.0859				-65.6169
35.24	-81.5586				-66.0296
35.4	-81.958				-66.4423
35.56	-82.4117				-66.8551
35.72	-82.7822				-67.2678
35.88	-83.0499				-67.6805
36.04	-83.4394				-68.0932
36.2	-83.8834				-68.506
36.36	-84.2143				-68.9187
36.52	-84.7222				-69.3314
36.68	-85.1847				-69.7441
36.84	-85.7845				-70.1569
37	-86.1353				-70.5696
37.16	-86.8811				-70.9823
37.32	-87.7161				-71.395
37.48	-88.9268				-71.8078
37.64	-89.816				-72.2205
37.8	-90.4716				-72.6332
37.96	-90.8969				-73.0459
38.12	-91.4002				-73.4587
38.28	-91.7244				-73.8714
38.44	-92.0388				-74.2841
38.6	-92.3929				-74.6968
38.76	-92.7887				-75.1096
38.92	-93.2446				-75.5223
39.08	-93.7048				-75.935
39.24	-94.0867				-76.3477
39.4	-94.5673				-76.7605
39.56	-95.0412				-77.1732
39.72	-95.524				-77.5859
39.88	-95.9008				-77.9986
40.04	-96.2463				-78.4114
40.2	-96.6843				-78.8241
40.36	-96.9851				-79.2368
40.52	-97.6033				-79.6495
40.68					-80.0623
40.84					-80.475
41					-80.8877
41.16					-81.3004
41.32					-81.7132
41.48					-82.1259
41.64					-82.5386
41.8					-82.9513
41.96					-83.3641
42.12					-83.7768
42.28					-84.1895
42.44					-84.6022
42.6					-85.015
42.76					-85.4277
42.92					-85.8404
43.08					-86.2531
43.24					-86.6659
43.4					-87.0786
43.56					-87.4913
43.72					-87.904
43.88					-88.3168
44.04					-88.7295
44.2					-89.1422
44.36					-89.5549
44.52					-89.9677
44.68					-90.3804
44.84					-90.7931
45					-91.2058

## Sheet: EDFig4c
Relative tip height (Å)	I_DC (pA) for 171 pJ	I_DC (pA) for 93 pJ	I_DC (pA) for 55 pJ	I_DC (pA) for 36 pJ	I_DC (pA) for 0 pJ	Relative tip height TDDFT (Å)	I_DC TDDFT (pA) for 171 pJ	I_DC TDDFT (pA) for 93 pJ	I_DC TDDFT (pA) for 55 pJ
0	1011.64	1021.57	1016.53	1016.35	1007.69	3.7	3.4739	0.69144	0.15881
0.05975	901.05	906.765	900.47	903.21	896.781	5.7	2.36694	0.47196	0.1167
0.11951	795.812	798.053	796.116	796.678	793.666	7.7	1.50288	0.30736	0.06632
0.17926	702.445	702.377	698.208	700.453	698.857
0.23902	621.286	619.316	616.447	618.388	616.374
0.29877	548.276	543.78	542.466	542.816	542.666
0.35853	486.27	480.465	477.952	480.252	478.653
0.41828	430.005	423.666	419.191	421.793	421.5
0.47804	381.29	372.217	368.862	371.511	370.98
0.53779	337.399	327.519	325.117	326.529	328.171
0.59755	299.506	287.973	284.724	287.491	288.138
0.6573	265.889	254.321	251.446	252.928	254.121
0.71706	236.936	223.728	220.668	222.612	223.838
0.77681	210.377	197.099	194.277	196.227	197.27
0.83657	187.24	173.218	170.248	172.254	173.24
0.89632	167.263	152.463	149.936	151.622	152.706
0.95608	149.242	134.024	131.521	133.083	134.565
1.01583	133.807	118.346	116.109	117.404	118.571
1.07559	120.146	104.113	101.864	103.049	104.12
1.13534	108.188	91.8198	89.5458	90.6937	91.3163
1.1951	97.5541	81.1031	78.8628	79.6707	80.8004
1.25485	88.2712	71.3591	69.1841	70.0344	70.9762
1.31461	79.8299	63.1041	60.8493	61.468	62.4241
1.37436	72.5672	55.7791	53.5369	54.1392	54.925
1.43412	66.0421	49.3396	47.1024	47.6247	48.5262
1.49387	60.3132	43.5888	41.2691	41.7734	42.5576
1.55363	55.2382	38.7039	36.3934	36.783	37.3445
1.61338	50.6783	34.1672	31.918	32.2449	32.8575
1.67314	46.7358	30.2877	28.0809	28.3184	28.9058
1.73289	43.2018	26.9672	24.747	24.94	25.5234
1.79265	40.1222	23.9734	21.7063	21.9351	22.3752
1.8524	37.3058	21.3621	19.11	19.2111	19.6685
1.91216	34.8558	19.0332	16.7319	16.9213	17.3059
1.97191	32.6283	16.9615	14.7507	14.809	15.2164
2.03167	30.6196	15.1299	12.9798	13.0425	13.3739
2.09142	28.7998	13.5549	11.4378	11.4669	11.779
2.15118	27.2141	12.0895	10.0921	10.0611	10.3506
2.21093	25.7785	10.8298	8.91781	8.88799	9.06365
2.27069	24.4175	9.77321	7.82617	7.77724	8.01402
2.33044	23.2329	8.77747	6.88928	6.86055	7.02911
2.3902	22.1778	7.9179	6.07265	6.05255	6.19019
2.44995	21.1435	7.1653	5.36262	5.26729	5.46987
2.50971	20.213	6.52524	4.71501	4.641	4.7663
2.56946	19.4392	5.9567	4.17835	4.10996	4.20326
2.62922	18.6595	5.48287	3.68216	3.58626	3.6878
2.68897	17.9878	4.94431	3.27359	3.18967	3.27106
2.74873	17.3025	4.52541	2.90465	2.77918	2.86793
2.80848	16.6957	4.16474	2.5837	2.46353	2.51747
2.86824	16.1543	3.8523	2.27715	2.15334	2.24961
2.92799	15.597	3.57795	2.02987	1.95429	1.9834
2.98775	15.1093	3.30594	1.77358	1.68798	1.76253
3.0475	14.6619	3.08556	1.59581	1.48057	1.5142
3.10726	14.2268	2.86047	1.41414	1.33019	1.36988
3.16701	13.782	2.68659	1.26767	1.14447	1.17398
3.22677	13.3697	2.52673	1.13061	1.01938	1.05968
3.28652	13.038	2.34313	1.01577	0.9173	0.94435
3.34628	12.6644	2.25186	0.92461	0.84473	0.81644
3.40603	12.3361	2.09258	0.83242	0.73366	0.72486
3.46579	12.0245	1.97852	0.78862	0.6375	0.66311
3.52554	11.7212	1.87427	0.71477	0.56479	0.57025
3.5853	11.426	1.80516	0.63218	0.49876	0.50957
3.64505	11.16	1.73093	0.58099	0.45434	0.48173
3.70481	10.8912	1.62352	0.50018	0.43468	0.41769
3.76456	10.6055	1.59235	0.46185	0.38162	0.37876
3.82432	10.3621	1.50865	0.45316	0.33391	0.30266
3.88407	10.1235	1.46825	0.40119	0.28386	0.30733
3.94383	9.8955	1.35808	0.36273	0.26479	0.22687
4.00358	9.69516	1.31823	0.37338	0.23849	0.22784
4.06334	9.42077	1.27181	0.32507	0.2192	0.2158
4.12309	9.23018	1.27019	0.29826	0.2069	0.21379
4.18285	9.04572	1.20293	0.2782	0.18333	0.1622
4.2426	8.87023	1.15197	0.26619	0.18933	0.14919
4.30236	8.6191	1.14764	0.25679	0.17801	0.15121
4.36211	8.46855	1.08707	0.23292	0.17392	0.1473
4.42187	8.28287	1.09534	0.20831	0.1156	0.12747
4.48162	8.10328	1.0268	0.20912	0.13344	0.1248
4.54138	7.93611	0.97082	0.18847	0.11913	0.1031
4.60113	7.76902	0.96797	0.21041	0.10687	0.06159
4.66089	7.60369	0.95159	0.22877	0.12673	0.10306
4.72064	7.4073	0.87028	0.21582	0.11936	0.09266
4.7804	7.30139	0.88122	0.18407	0.11541	0.08448
4.84015	7.1431	0.86609	0.17387	0.08722	0.06124
4.89991	7.00317	0.84525	0.17259	0.08328	0.06042
4.95966	6.85558	0.82479	0.16562	0.06393	0.09374
5.01942	6.71707	0.8204	0.15374	0.0828	0.05833
5.07917	6.55195	0.78648	0.19553	0.08007	0.07185
5.13893	6.42962	0.72421	0.13651	0.09394	0.07205
5.19868	6.31415	0.76011	0.17791	0.07978	0.05111
5.25844	6.1552	0.73472	0.13999	0.09741	0.04454
5.31819	6.02069	0.70103	0.15039	0.06269	0.06629
5.37795	5.90745	0.70527	0.15323	0.09373	0.06973
5.4377	5.78684	0.66713	0.1321	0.1034	0.0618
5.49746	5.71963	0.63604	0.15822	0.05412	0.06247
5.55721	5.55913	0.64414	0.09763	0.07708	0.0618
5.61697	5.44057	0.63869	0.14657	0.07387	0.0394
5.67672	5.33429	0.60046	0.13788	0.098	0.08154
5.73648	5.19719	0.59748	0.11239	0.06109	0.07712
5.79623	5.14022	0.59059	0.13648	0.09689	0.06508
5.85599	5.05065	0.56962	0.13791	0.0715	0.06326
5.91574	4.90399	0.58223	0.12925	0.05762	0.05928
5.9755	4.7997	0.54733	0.14062	0.0759	0.07632
6.03525	4.70051	0.54197	0.09433	0.07881	0.07321
6.09501	4.6247	0.52746	0.13463	0.04091	0.03255
6.15476	4.52174	0.53453	0.11056	0.01146	0.05904
6.21452	4.46421	0.49596	0.09723	0.12255	0.06049
6.27427	4.33895	0.4807	0.11695	0.03856	0.03493
6.33403	4.27195	0.52082	0.11958	0.06044	0.05866
6.39378	4.21659	0.5103	0.12226	0.0873	0.07679
6.45354	4.1121	0.45176	0.13019	0.05563	0.04805
6.51329	4.03044	0.44932	0.13308	0.03046	0.05981
6.57305	3.92137	0.44404	0.13555	0.05128	0.01358
6.6328	3.86195	0.45137	0.14364	0.09202	0.04394
6.69256	3.75486	0.47478	0.11976	0.05317	0.04695
6.75231	3.66571	0.3984	0.11011	0.06314	0.06794
6.81207	3.63373	0.4063	0.12022	0.04593	0.06191
6.87182	3.56265	0.40988	0.07155	0.08124	0.03587
6.93158	3.48011	0.42413	0.09333	0.01498	0.04261
6.99133	3.42085	0.40749	0.09416	0.06643	0.00671
7.05109	3.31641	0.37894	0.1211	0.03637	0.07512
7.11084	3.29505	0.38356	0.10103	0.07134	0.07233
7.1706	3.26022	0.40091	0.13372	0.08217	0.05732
7.23035	3.15581	0.38157	0.10021	0.07455	0.02816
7.29011	3.08354	0.39191	0.12629	0.04354	0.05814
7.34986	3.04867	0.3391	0.08546	0.05104	0.03902
7.40962	2.97362	0.3458	0.09487	0.03076	0.08392
7.46937	2.9361	0.36402	0.09655	0.03644	0.02699
7.52913	2.87182	0.33791	0.12992	0.06025	0.07181
7.58888	2.8333	0.34854	0.10043	0.03317	0.06155
7.64864	2.78066	0.31776	0.08809	0.02604	0.03585
7.70839	2.72807	0.32953	0.06665	0.05439	0.05137
7.76815	2.67091	0.29012	0.14205	0.02102	0.06154
7.8279	2.63124	0.34638	0.12218	0.06887	0.04677
7.88766	2.57389	0.33486	0.0936	0.06139	0.06282
7.94741	2.51485	0.29362	0.07002	0.03404	0.08388
8.00717	2.50723	0.29899	0.11727	0.02246	0.06147
8.06692	2.43018	0.29537	0.08863	0.00986	0.05595
8.12668	2.39188	0.3018	0.09088	0.06653	0.03681
8.18643	2.36361	0.3025	0.08837	0.04515	0.04585
8.24619	2.31239	0.28685	0.1134	0.02004	0.06316
8.30594	2.26237	0.29721	0.09909	0.0653	0.06123
8.3657	2.20296	0.25794	0.10602	0.00136	0.02617
8.42545	2.19516	0.25041	0.07392	0.0289	0.02992
8.48521	2.13451	0.27158	0.11556	0.04738	0.04441
8.54496	2.0599	0.29161	0.10593	0.06332	0.04225
8.60472	2.07579	0.30526	0.10891	0.04046	0.05163
8.66447	2.02294	0.23335	0.1215	0.05503	0.03883
8.72423	2.01168	0.27957	0.10235	0.05778	0.05708
8.78398	1.96948	0.25932	0.10363	0.06889	0.07662
8.84374	1.9093	0.22216	0.05885	0.04432	0.0807
8.90349	1.88654	0.25338	0.05167	0.01582	0.02331
8.96325	1.84934	0.23019	0.08019	0.06336	0.04971
9.023	1.8225	0.2433	0.06964	-0.01023	0.0565
9.08276	1.79512	0.23431	0.06671	0.02181	0.01862
9.14251	1.76903	0.23806	0.06842	0.01954	0.05035
9.20227	1.72141	0.22537	0.10796	0.03017	0.04921
9.26202	1.71083	0.22538	0.06735	0.03352	0.1169
9.32178	1.64824	0.23849	0.08821	0.02537	0.02737
9.38153	1.64904	0.25174	0.12171	0.06275	0.04507
9.44129	1.61133	0.21249	0.09015	0.02409	0.07986
9.50104	1.56416	0.18959	0.08023	0.02508	0.04849
9.5608	1.56279	0.20984	0.07543	0.00985	0.04954
9.62055	1.54196	0.19552	0.09938	0.07745	0.07486
9.68031	1.50875	0.23569	0.06606	0.05863	0.03084
9.74006	1.45296	0.17382	0.06718	0.01337	0.07221
9.79982	1.43122	0.22729	0.09981	0.02427	0.07083
9.85957	1.41445	0.16196	0.03583	0.04832	0.05263
9.91933	1.42978	0.18643	0.06263	0.02998	0.08519
9.97908	1.39095	0.21907	0.06803	0.02591	0.05274
10.0388	1.35703	0.18994	0.05557	0.02718	0.05554
10.0986	1.34604	0.1817	0.06495	0.03143	0.01218
10.1584	1.31267	0.17785	0.06501	0.01697	0.06115
10.2181	1.31294	0.20499	0.11415	0.00372	0.06537
10.2779	1.29252	0.15244	0.0624	0.05832	0.08149
10.3376	1.26416	0.20305	0.04399	0.01665	0.0684
10.3974	1.22218	0.19327	0.085	0.04217	0.02882
10.4571	1.23585	0.18342	0.08769	0.01541	0.04989
10.5169	1.18855	0.17829	0.0795	0.04677	0.08519
10.5766	1.20816	0.1683	0.08447	0.02442	0.07985
10.6364	1.14865	0.14554	0.05694	0.0521	0.05828
10.6961	1.14926	0.17217	0.07728	0.00603	0.05726
10.7559	1.10667	0.19036	0.06468	0.04525	0.04381
10.8156	1.10154	0.16961	0.05944	0.04394	0.08528
10.8754	1.07605	0.19157	0.05172	0.02559	0.06196
10.9352	1.09802	0.15047	0.07482	0.07135	0.0427
10.9949	1.07888	0.1708	0.0667	0.03414	0.04332
11.0547	1.04439	0.1403	0.08951	0.05848	0.0779
11.1144	1.03987	0.16133	0.04933	-0.00652	0.08251
11.1742	1.01651	0.15888	0.0756	0.02709	0.04818
11.2339	0.95136	0.16737	0.06152	0.0071	0.05911
11.2937	0.95899	0.15577	0.04841	0.0168	0.05386
11.3535	0.95496	0.20168	0.04679	0.02678	0.05582
11.4132	0.93882	0.1689	0.067	0.03078	0.06641
11.473	0.92311	0.16894	0.06749	0.0448	0.04256
11.5327	0.86996	0.13428	0.06181	0.03577	0.04667
11.5925	0.91212	0.15925	0.04712	0.06736	0.06416
11.6522	0.87879	0.15241	0.05532	0.01164	0.03301
11.712	0.86884	0.16385	0.09289	0.06872	0.07289
11.7717	0.85599	0.13347	0.05094	0.0157	0.05609
11.8315	0.81472	0.17722	0.04857	0.06987	0.08383
11.8912	0.79741	0.14926	0.07772	0.06385	0.07358
11.951	0.84191	0.12174	0.07144	0.06011	0.0828
12.0107	0.78075	0.14457	0.07878	0.04461	0.04802
12.0705	0.77979	0.1368	0.0772	0.0416	0.03735
12.1303	0.76624	0.12723	0.03909	0.0413	0.05902
12.19	0.75613	0.1539	0.05306	0.0235	0.03253
12.2498	0.76985	0.15954	0.06694	0.06242	0.07266
12.3095	0.74359	0.14693	0.08338	0.00558	0.0633
12.3693	0.76115	0.15182	0.06651	0.05067	0.0831
12.429	0.71351	0.13822	0.079	0.01622	0.07055
12.4888	0.68847	0.13307	0.08456	0.0617	0.05121
12.5486	0.69924	0.12113	0.06042	0.00844	0.0606
12.6083	0.70255	0.13364	0.03732	0.03923	0.05209
12.6681	0.64441	0.15106	0.06157	0.01132	0.07001
12.7278	0.68749	0.12914	0.05385	0.0186	0.08168
12.7876	0.70165	0.13977	0.063	0.05282	0.04699
12.8473	0.6429	0.13346	0.05283	0.05173	0.06975
12.9071	0.64691	0.11796	0.03794	0.05528	0.06249
12.9668	0.64549	0.1363	0.08914	0.02196	0.08761
13.0266	0.63514	0.13476	0.03407	0.03851	0.07426
13.0863	0.59928	0.14073	0.05731	0.02827	0.04934
13.1461	0.64223	0.16092	0.03759	0.05588	0.08183
13.2058	0.57791	0.128	0.03387	0.01799	0.08266
13.2656	0.59563	0.11815	0.05074	0.05783	0.06011
13.3254	0.57518	0.12864	0.0317	0.048	0.04975
13.3851	0.57347	0.13017	0.08014	0.01521	0.10443
13.4449	0.57493	0.13386	0.07266	0.02643	0.04915
13.5046	0.5789	0.13537	0.08715	0.03911	0.07034
13.5644	0.5627	0.1357	0.07396	0.05001	0.11602
13.6241	0.55805	0.15516	0.06929	0.00261	0.07663
13.6839	0.52508	0.14115	0.02812	0.06638	0.09166
13.7436	0.53547	0.13335	0.06783	0.0192	0.07672
13.8034	0.53569	0.11366	0.04102	0.06198	0.09864
13.8632	0.54143	0.12718	0.07012	0.0219	0.04837
13.9229	0.50734	0.13904	0.04276	0.06642	0.04857
13.9827	0.52368	0.13127	0.07863	0.02271	0.05598
14.0424	0.49486	0.13487	0.06119	0.07941	0.07753
14.1022	0.49508	0.11769	0.05901	0.0449	0.07273
14.1619	0.47819	0.15175	0.06512	0.02313	0.04353
14.2217	0.51258	0.12226	0.07712	0.04174	0.08712
14.2814	0.46128	0.11687	0.03434	0.07063	0.03129
14.3412	0.48229	0.1029	0.08071	0.05405	0.07822
14.4009	0.46508	0.13785	0.04207	0.02771	0.04835
14.4607	0.44371	0.15264	0.05057	0.06205	0.07972
14.5205	0.46772	0.13824	0.04693	0.05551	0.02808
14.5802	0.45541	0.10568	0.06254	0.04185	0.06213
14.64	0.45626	0.11656	0.06653	0.03695	0.07664
14.6997	0.41382	0.14928	0.03721	0.06429	0.10489
14.7595	0.41815	0.12712	0.07469	0.05121	0.03997
14.8192	0.41173	0.10908	0.06496	0.06177	0.0501
14.879	0.41745	0.12385	0.05294	0.05392	0.02728
14.9388	0.41421	0.1269	0.07063	0.04022	0.03152
14.9985	0.4523	0.12491	0.06109	0.07065	0.06545
15.0583	0.39736	0.15391	0.07375	0.07791	0.03235
15.118	0.43352	0.09867	0.05739	0.05749	0.03243
15.1778	0.39132	0.1029	0.07441	0.07654	0.05134
15.2375	0.4092	0.10726	0.09065	0.06814	0.05132
15.2973	0.42258	0.13674	0.06985	0.06724	0.05475
15.357	0.40309	0.0961	0.05345	0.05907	0.03859
15.4168	0.37333	0.09887	0.05623	0.02564	0.05241
15.4765	0.41952	0.0897	0.05039	0.0952	0.04031
15.5363	0.37908	0.11997	0.0543	0.08786	0.03862
15.596	0.35946	0.0977	0.09157	0.05186	0.04843
15.6558	0.37551	0.08739	0.08553	0.10538	0.07876
15.7156	0.33464	0.11135	0.11087	0.03375	0.04144
15.7753	0.35411	0.11324	0.03952	0.07128	0.04767
15.8351	0.34921	0.10704	0.06417	0.0718	0.06076
15.8948	0.36458	0.11014	0.04586	0.11066	0.03581
15.9546	0.35904	0.08332	0.07059	0.04382	0.0342
16.0143	0.34169	0.09643	0.06032	0.10312	0.07072
16.0741	0.35344	0.08504	0.07714	0.07177	0.04867
16.1338	0.32811	0.11718	0.03715	0.07309	0.03754
16.1936	0.33861	0.12078	0.06759	0.0738	0.0781
16.2534	0.31561	0.11417	0.04951	0.06749	0.05579
16.3131	0.36429	0.08268	0.05078	0.06842	0.02777
16.3729	0.28904	0.12093	0.08698	0.08086	0.02718
16.4326	0.34715	0.08722	0.01782	0.05888	0.0576
16.4924	0.34279	0.0834	0.05674	0.09069	0.05927
16.5521	0.31729	0.10696	-0.00967	0.09024	0.07233
16.6119	0.29892	0.07166	0.06185	0.05882	0.03416
16.6716	0.29736	0.10584	0.07493	0.06131	0.06458
16.7314	0.29593	0.07807	0.03082	0.07113	0.08349
16.7911	0.3114	0.12491	0.08994	0.051	0.03888
16.8509	0.30173	0.09682	0.04589	0.06081	0.06673
16.9107	0.31452	0.08249	0.05048	0.07659	0.03734
16.9704	0.297	0.09317	0.04766	0.1046	0.05689
17.0302	0.30254	0.10477	0.06207	0.0635	0.06828
17.0899	0.28123	0.09236	0.05473	0.08796	0.08178
17.1497	0.27895	0.09902	0.06257	0.07112	0.09798
17.2094	0.30453	0.08264	0.05947	0.08316	0.04879
17.2692	0.30307	0.11758	0.06349	0.07332	0.08095
17.3289	0.30362	0.10323	0.02789	0.10425	0.05875
17.3887	0.26781	0.09294	0.04372	0.07204	0.08199
17.4485	0.29789	0.09453	0.09543	0.08555	0.07291
17.5082	0.31101	0.06849	0.05756	0.05432	0.0716
17.568	0.27017	0.08992	0.05411	0.08528	0.04731
17.6277	0.29309	0.08971	0.08111	0.11438	0.06918
17.6875	0.29657	0.09111	0.05836	0.05299	0.07183
17.7472	0.25942	0.06859	0.01081	0.05849	0.10444
17.807	0.2951	0.08971	0.07612	0.07889	0.04445
17.8667	0.31724	0.06993	0.06329	0.08015	0.07007
17.9265	0.27953	0.11908	0.10807	0.09239	0.08005
17.9862	0.26318	0.10574	0.06874	0.08432	0.08089
18.046	0.26106	0.09067	0.09386	0.05506	0.078
18.1058	0.26789	0.11326	0.05946	0.08325	0.09743
18.1655	0.25865	0.10361	0.09022	0.05348	0.05306
18.2253	0.23687	0.09336	0.07884	0.08728	0.05657
18.285	0.25254	0.09099	0.05887	0.08839	0.11446
18.3448	0.30855	0.09333	0.08922	0.06901	0.07703
18.4045	0.26014	0.07884	0.07065	0.09234	0.11364
18.4643	0.20603	0.09378	0.07104	0.07721	0.09666
18.524	0.25446	0.10471	0.07567	0.07707	0.04413
18.5838	0.25279	0.0928	0.08097	0.05828	0.09033
18.6436	0.25305	0.07542	0.08098	0.12677	0.0835
18.7033	0.26268	0.08474	0.05683	0.06971	0.03721
18.7631	0.23471	0.10081	0.10732	0.106	0.09173
18.8228	0.24225	0.10625	0.09648	0.10924	0.09207
18.8826	0.23029	0.0345	0.07859	0.08749	0.09844
18.9423	0.23504	0.10098	0.0425	0.05755	0.09468
19.0021	0.23411	0.1073	0.07359	0.08188	0.09071
19.0618	0.23808	0.053	0.06549	0.09387	0.05463
19.1216	0.25089	0.08926	0.06526	0.07758	0.08041
19.1813	0.24697	0.09163	0.05953	0.07306	0.08642
19.2411	0.22414	0.08151	0.07053	0.08476	0.07258
19.3009	0.21802	0.09175	0.06226	0.09302	0.07768
19.3606	0.2341	0.08395	0.04282	0.05915	0.08086
19.4204	0.19445	0.08185	0.07027	0.08382	0.06397
19.4801	0.22595	0.05482	0.06954	0.08598	0.07394
19.5399	0.216	0.06506	0.06978	0.10571	0.06937
19.5996	0.2178	0.08176	0.0547	0.10532	0.09057
19.6594	0.18904	0.03313	0.07985	0.11186	0.06999
19.7191	0.21985	0.08016	0.05458	0.08908	0.10374
19.7789	0.18088	0.07285	0.08397	0.04937	0.07795
19.8387	0.18868	0.06775	0.08442	0.09215	0.06232
19.8984	0.23418	0.08736	0.07018	0.09995	0.08016
19.9582	0.20083	0.07883	0.04568	0.1035	0.05459
20.0179	0.19215	0.05839	0.06554	0.06834	0.05713
20.0777	0.21935	0.02823	0.06414	0.09426	0.09755
20.1374	0.24312	0.03114	0.05175	0.06141	0.08944
20.1972	0.20907	0.05005	0.05762	0.08263	0.08972
20.2569	0.21958	0.06239	0.03328	0.08224	0.07544
20.3167	0.21925	0.04534	0.04785	0.07775	0.1033
20.3764	0.21395	0.0877	0.05718	0.13376	0.09373
20.4362	0.20726	0.07098	0.08801	0.11413	0.10938
20.496	0.16882	0.05595	0.05196	0.08337	0.06679
20.5557	0.2111	0.07768	0.04215	0.06552	0.05994
20.6155	0.17661	0.08861	0.04248	0.13622	0.08016
20.6752	0.2262	0.05999	0.06868	0.08672	0.06564
20.735	0.17969	0.08155	0.05559	0.13063	0.07271
20.7947	0.23899	0.04369	0.04547	0.08342	0.0707
20.8545	0.18767	0.0671	0.06529	0.09272	0.07897
20.9142	0.22166	0.07052	0.04936	0.10481	0.05478
20.974	0.22425	0.05748	0.07189	0.07552	0.1152
21.0338	0.14154	0.04063	0.05833	0.08271	0.10028
21.0935	0.15581	0.07993	0.06465	0.06997	0.04309
21.1533	0.18307	0.07306	0.07716	0.09156	0.08079
21.213	0.18192	0.05793	0.10221	0.0507	0.08697
21.2728	0.18887	0.06754	0.0382	0.08144	0.09667
21.3325	0.18789	0.07107	0.07737	0.07936	0.0724
21.3923	0.21161	0.06185	0.05651	0.09506	0.06744
21.452	0.18031	0.09293	0.06939	0.10865	0.05897
21.5118	0.15734	0.08424	0.0732	0.10766	0.06976
21.5715	0.15081	0.04701	0.06848	0.10428	0.10071
21.6313	0.16061	0.0954	0.0939	0.07712	0.07538
21.6911	0.13151	0.08051	0.07417	0.08931	0.05638
21.7508	0.16037	0.08229	0.08368	0.03862	0.07485
21.8106	0.16305	0.03995	0.07682	0.07214	0.0892
21.8703	0.15283	0.07436	0.06639	0.08346	0.03895
21.9301	0.14345	0.05929	0.07994	0.07893	0.05924
21.9898	0.19086	0.06589	0.09715	0.07392	0.03301
22.0496	0.15058	0.08427	0.06276	0.08822	0.06932
22.1093	0.14896	0.08445	0.0603	0.06413	0.06564
22.1691	0.16857	0.09656	0.09068	0.08422	0.0744
22.2289	0.16606	0.04232	0.06824	0.07207	0.0524
22.2886	0.16082	0.07961	0.07246	0.07239	0.05227
22.3484	0.14747	0.06564	0.06257	0.0864	0.07805
22.4081	0.20189	0.10901	0.09961	0.07455	0.06987
22.4679	0.16302	0.08339	0.04447	0.06804	0.06775
22.5276	0.13788	0.05377	0.05823	0.09354	0.08077
22.5874	0.15137	0.06364	0.08678	0.06481	0.04617
22.6471	0.17278	0.06059	0.04613	0.07253	0.06784
22.7069	0.15731	0.07912	0.09136	0.05304	0.06627
22.7666	0.11261	0.06317	0.07164	0.06221	0.03539
22.8264	0.1201	0.08281	0.06573	0.06997	0.07646
22.8862	0.16108	0.04417	0.03349	0.08268	0.09256
22.9459	0.15288	0.06577	0.10402	0.05157	0.03564
23.0057	0.17454	0.05683	0.0267	0.06334	0.05194
23.0654	0.12765	0.03841	0.05929	0.06416	0.07099
23.1252	0.14857	0.03934	0.09766	0.07283	0.04019
23.1849	0.10795	0.03594	0.07569	0.0667	0.08805
23.2447	0.13846	0.01958	0.05427	0.05427	0.06739
23.3044	0.12712	0.03602	0.0668	0.04113	0.07439
23.3642	0.12145	0.07752	0.03998	0.11782	0.04346
23.424	0.15414	0.04328	0.05007	0.08032	0.05273
23.4837	0.14455	0.05211	0.0569	0.06188	0.07007
23.5435	0.14829	0.03456	0.05899	0.06391	0.0437
23.6032	0.14091	0.05212	0.08803	0.05714	0.08125
23.663	0.12812	0.03612	0.02317	0.06944	0.10974
23.7227	0.15113	0.02259	0.08169	0.08076	0.06479
23.7825	0.13777	0.08681	0.0793	0.08238	0.08092
23.8422	0.14584	0.07604	0.0608	0.06716	0.07809
23.902	0.09019	0.05459	0.03536	0.10793	0.10519
23.9617	0.10484	0.05079	0.07169	0.0965	0.06689
24.0215	0.14826	0.06579	0.06223	0.09346	0.08321
24.0813	0.12722	0.02525	0.07841	0.06591	0.08752
24.141	0.11314	0.0616	0.06813	0.08492	0.11292
24.2008	0.11374	0.06908	0.10071	0.07404	0.07684
24.2605	0.11676	0.04561	0.04094	0.06204	0.06771
24.3203	0.11203	0.0531	0.05134	0.09892	0.08216
24.38	0.10064	0.04976	0.05286	0.08127	0.10012
24.4398	0.12548	0.0243	0.08336	0.07202	0.0854
24.4995	0.11227	0.05976	0.05779	0.05107	0.05836
24.5593	0.10306	0.04642	0.06504	0.03493	0.07995
24.6191	0.10889	0.07307	0.08098	0.09954	0.05221
24.6788	0.14295	0.07236	0.04983	0.06752	0.08215
24.7386	0.09882	0.03828	0.03563	0.08443	0.08963
24.7983	0.0984	0.07983	0.07007	0.06656	0.04209
24.8581	0.12757	0.06838	0.04536	0.06625	0.04755
24.9178	0.099	0.08415	0.04507	0.07427	0.08823
24.9776	0.12591	0.0313	0.03926	0.09507	0.03427
25.0373	0.09292	0.07479	0.04863	0.06748	0.06597
25.0971	0.12851	0.08114	0.01883	0.08537	0.09127
25.1568	0.08105	0.06874	0.05286	0.08166	0.06569
25.2166	0.08083	0.0421	0.03581	0.10437	0.07453
25.2764	0.12008	0.05714	0.0753	0.13311	0.05448
25.3361	0.1118	0.04162	0.0699	0.06739	0.0772
25.3959	0.10545	0.04942	0.07666	0.10892	0.03758
25.4556	0.08474	0.09339	0.06977	0.08536	0.07585
25.5154	0.11349	0.05719	0.05427	0.06406	0.12686
25.5751	0.13254	0.11	0.08648	0.08084	0.08145
25.6349	0.09226	0.05603	0.07746	0.11849	0.05832
25.6946	0.1108	0.05108	0.08491	0.07094	0.07852
25.7544	0.10598	0.05792	0.06028	0.09433	0.0562
25.8142	0.08644	0.02238	0.07307	0.09786	0.0576
25.8739	0.10973	0.05752	0.03402	0.07046	0.06053
25.9337	0.11081	0.08437	0.09246	0.0609	0.08559
25.9934	0.08399	0.08004	0.06626	0.1109	0.05369
26.0532	0.09727	0.05886	0.06301	0.09587	0.02904
26.1129	0.12034	0.09271	0.0447	0.08698	0.04243
26.1727	0.1186	0.06158	0.06397	0.11315	0.07135
26.2324	0.1102	0.10659	0.09042	0.05979	0.05125
26.2922	0.11511	0.08053	0.06535	0.10586	0.06891
26.3519	0.10152	0.07918	0.06323	0.1116	0.03998
26.4117	0.11129	0.09681	0.06433	0.0601	0.01864
26.4715	0.09869	0.05932	0.07777	0.11471	0.06728
26.5312	0.11123	0.08139	0.07467	0.09992	0.04907
26.591	0.08981	0.0645	0.06974	0.05515	0.06149
26.6507	0.07632	0.07098	0.0626	0.09986	0.05031
26.7105	0.1161	0.07119	0.06499	0.10827	0.0425
26.7702	0.12171	0.07127	0.06985	0.10104	0.04511
26.83	0.07773	0.03824	0.07896	0.08625	0.04555
26.8897	0.08694	0.04992	0.10016	0.08476	0.05054
26.9495	0.10116	0.09606	0.06221	0.09527	0.07237
27.0093	0.09367	0.04866	0.08979	0.09152	0.05053
27.069	0.06369	0.08207	0.08127	0.12394	0.03508
27.1288	0.08817	0.06956	0.0791	0.08654	0.06386
27.1885	0.09986	0.10586	0.08173	0.09792	0.07198
27.2483	0.05514	0.09241	0.06293	0.11976	0.02666
27.308	0.09023	0.08723	0.06009	0.09007	0.03404
27.3678	0.12323	0.06031	0.08812	0.10759	0.06685
27.4275	0.08246	0.04198	0.06486	0.09802	0.05464
27.4873	0.09815	0.06367	0.08613	0.06241	0.01103
27.547	0.10828	0.10488	0.05981	0.10623	0.05368
27.6068	0.09273	0.08454	0.05607	0.09991	0.05919
27.6666	0.08059	0.08279	0.08673	0.08611	0.04366
27.7263	0.10105	0.04654	0.07347	0.06479	0.04246
27.7861	0.099	0.08073	0.08591	0.12145	0.04147
27.8458	0.10085	0.08802	0.07795	0.11833	0.03996
27.9056	0.08854	0.0712	0.08099	0.0931	0.04981
27.9653	0.12085	0.09019	0.06837	0.08918	0.05398
28.0251	0.11804	0.06561	0.08294	0.12905	0.04884
28.0848	0.09222	0.09191	0.07361	0.09405	0.05087
28.1446	0.10345	0.0561	0.07616	0.10905	0.03086
28.2044	0.09666	0.08062	0.07266	0.11084	0.05318
28.2641	0.10327	0.08232	0.10125	0.10377	0.03444
28.3239	0.06526	0.07054	0.08605	0.08293	0.08055
28.3836	0.10567	0.04672	0.06524	0.13241	0.02402
28.4434	0.0735	0.1	0.07181	0.09202	0.05162
28.5031	0.06031	0.08391	0.07737	0.12136	0.02738
28.5629	0.08582	0.08825	0.07215	0.1004	0.04634
28.6226	0.13412	0.09808	0.04613	0.10801	0.04799
28.6824	0.08534	0.07286	0.08713	0.09098	0.000710315
28.7421	0.08924	0.10352	0.08493	0.09146	0.02162
28.8019	0.10618	0.08551	0.06105	0.12004	0.06326
28.8617	0.09885	0.07141	0.11305	0.0799	0.08138
28.9214	0.08882	0.10146	0.099	0.10814	0.01693
28.9812	0.09493	0.06749	0.06478	0.09136	0.03358
29.0409	0.08301	0.07798	0.07949	0.09426	0.06319
29.1007	0.10592	0.07811	0.11474	0.11355	0.05211
29.1604	0.08573	0.10057	0.09887	0.11527	0.05132
29.2202	0.10096	0.069	0.07745	0.08313	0.07003
29.2799	0.06652	0.08628	0.03999	0.08374	0.05168
29.3397	0.07126	0.08462	0.05762	0.09398	0.07469
29.3995	0.09442	0.06341	0.07933	0.08714	0.07458
29.4592	0.06615	0.09618	0.04759	0.08302	0.04304
29.519	0.06503	0.07903	0.09152	0.09149	0.05369
29.5787	0.05775	0.09036	0.08666	0.07977	0.0927
29.6385	0.04855	0.06316	0.06782	0.10681	0.08635
29.6982	0.08196	0.11566	0.05028	0.0815	0.04479
29.758	0.08373	0.10797	0.04914	0.08223	0.04436
29.8177	0.06602	0.07059	0.06769	0.10192	0.0628
29.8775	0.04802	0.0814	0.03052	0.08803	0.10035
29.9372	0.09294	0.08851	0.07105	0.06912	0.05546
29.997	0.10301	0.06963	0.06202	0.09804	0.08692
