# Supplementary material for: Tracking electrons at the space-time limit
Source: Nat Photonics. 2026 Jul 3;20(8):961–7. doi: 10.1038/s41566-026-01932-0 (PMC13427632; doi:10.1038/s41566-026-01932-0)
Supplement: Supplementary file 10 — All data of Extended Data Fig. 5. [file 41566_2026_1932_MOESM10_ESM.xlsx]

## Sheet: EDFig5b
time (fs)	Electric field (V/Å)	Field envelope (V/Å)	Negative field envelope (V/Å)	dQ/dt (norm.) for 1.04 V/nm	dQ/dt (norm.) for 0.76 V/nm	dQ/dt (norm.) for 0.59 V/nm
-1.5421	-0.0885	0.09381	-0.09381	-0.04552	-0.0575	-0.03149
-1.4967	-0.08702	0.09447	-0.09447	-0.04382	-0.04431	-0.01343
-1.4514	-0.08517	0.09511	-0.09511	-0.0411	-0.02829	0.00739
-1.406	-0.08295	0.09574	-0.09574	-0.03735	-0.00965	0.03081
-1.3606	-0.08036	0.09634	-0.09634	-0.0326	0.01122	0.05649
-1.3153	-0.07742	0.09693	-0.09693	-0.02693	0.03381	0.08395
-1.2699	-0.07412	0.09749	-0.09749	-0.02046	0.05748	0.11257
-1.2246	-0.07049	0.09804	-0.09804	-0.01335	0.08151	0.1416
-1.1792	-0.06653	0.09856	-0.09856	-0.00584	0.10514	0.17025
-1.1339	-0.06226	0.09907	-0.09907	0.00183	0.12759	0.19768
-1.0885	-0.0577	0.09956	-0.09956	0.00936	0.14809	0.22307
-1.0431	-0.05287	0.10003	-0.10003	0.01644	0.16594	0.24564
-0.9978	-0.04778	0.10048	-0.10048	0.02277	0.18055	0.26471
-0.9524	-0.04245	0.1009	-0.1009	0.02805	0.19142	0.27976
-0.9071	-0.03691	0.10131	-0.10131	0.03205	0.19822	0.29039
-0.8617	-0.03119	0.1017	-0.1017	0.03456	0.20078	0.29644
-0.8164	-0.02529	0.10207	-0.10207	0.03547	0.1991	0.29791
-0.771	-0.01926	0.10242	-0.10242	0.03473	0.1934	0.29506
-0.7257	-0.01311	0.10275	-0.10275	0.03237	0.18407	0.28835
-0.6803	-0.00687	0.10305	-0.10305	0.02854	0.17169	0.27844
-0.6349	-0.000575159	0.10334	-0.10334	0.02343	0.15703	0.26619
-0.5896	0.00576	0.10361	-0.10361	0.01736	0.14099	0.25261
-0.5442	0.0121	0.10385	-0.10385	0.01067	0.12461	0.23882
-0.4989	0.01841	0.10408	-0.10408	0.00382	0.10901	0.22603
-0.4535	0.02468	0.10428	-0.10428	-0.00275	0.09533	0.21547
-0.4082	0.03088	0.10447	-0.10447	-0.00851	0.08473	0.20833
-0.3628	0.03697	0.10463	-0.10463	-0.01297	0.0783	0.20574
-0.3174	0.04293	0.10477	-0.10477	-0.01563	0.07702	0.20869
-0.2721	0.04873	0.1049	-0.1049	-0.01604	0.08172	0.21799
-0.2267	0.05436	0.105	-0.105	-0.01378	0.09307	0.23424
-0.1814	0.05978	0.10508	-0.10508	-0.00851	0.11151	0.25779
-0.136	0.06497	0.10515	-0.10515	5.22485e-05	0.13726	0.28873
-0.0907	0.06991	0.10519	-0.10519	0.0121	0.17031	0.32687
-0.0453	0.07458	0.10521	-0.10521	0.02775	0.21039	0.37174
-1.9984e-15	0.07895	0.10521	-0.10521	0.04708	0.25704	0.42262
0.0454	0.08302	0.10519	-0.10519	0.07009	0.30956	0.47853
0.0908	0.08676	0.10515	-0.10515	0.09675	0.36709	0.53828
0.1361	0.09016	0.10509	-0.10509	0.12701	0.42857	0.60047
0.1815	0.0932	0.10501	-0.10501	0.16082	0.49285	0.66359
0.2268	0.09588	0.10491	-0.10491	0.1981	0.55866	0.72597
0.2722	0.09817	0.10479	-0.10479	0.23878	0.62466	0.78592
0.3175	0.10008	0.10465	-0.10465	0.28276	0.68945	0.84169
0.3629	0.1016	0.1045	-0.1045	0.32988	0.75163	0.89155
0.4082	0.10272	0.10432	-0.10432	0.37996	0.80978	0.93383
0.4536	0.10344	0.10412	-0.10412	0.43273	0.8625	0.96694
0.499	0.10375	0.10391	-0.10391	0.48783	0.90844	0.98943
0.5443	0.10367	0.10367	-0.10367	0.54477	0.9463	1
0.5897	0.10319	0.10342	-0.10342	0.6029	0.97487	0.99757
0.635	0.10231	0.10314	-0.10314	0.66141	0.99309	0.98127
0.6804	0.10105	0.10285	-0.10285	0.71929	1	0.95052
0.7257	0.0994	0.10254	-0.10254	0.77536	0.99486	0.90501
0.7711	0.09739	0.10221	-0.10221	0.82827	0.97711	0.84476
0.8165	0.09502	0.10187	-0.10187	0.87659	0.94642	0.77011
0.8618	0.0923	0.1015	-0.1015	0.91882	0.90275	0.68177
0.9072	0.08925	0.10112	-0.10112	0.95352	0.84628	0.58077
0.9525	0.08589	0.10072	-0.10072	0.97933	0.77754	0.46852
0.9979	0.08223	0.1003	-0.1003	0.99512	0.69732	0.34672
1.0432	0.07828	0.09987	-0.09987	1	0.60676	0.21742
1.0886	0.07408	0.09941	-0.09941	0.99341	0.50728	0.08292
1.134	0.06964	0.09894	-0.09894	0.97514	0.4006	-0.05426
1.1793	0.06498	0.09846	-0.09846	0.94535	0.2887	-0.19141
1.2247	0.06012	0.09796	-0.09796	0.9046	0.17379	-0.32572
1.27	0.05509	0.09744	-0.09744	0.85377	0.05824	-0.45435
1.3154	0.0499	0.09691	-0.09691	0.7941	-0.05547	-0.57452
1.3607	0.04459	0.09636	-0.09636	0.72712	-0.16486	-0.68357
1.4061	0.03917	0.09579	-0.09579	0.65456	-0.26747	-0.77908
1.4514	0.03368	0.09521	-0.09521	0.57836	-0.36101	-0.85892
1.4968	0.02813	0.09462	-0.09462	0.50055	-0.44338	-0.92134
1.5422	0.02255	0.094	-0.094	0.4232	-0.51279	-0.96504
1.5875	0.01696	0.09338	-0.09338	0.34833	-0.5678	-0.98923
1.6329	0.01139	0.09274	-0.09274	0.27783	-0.60736	-0.99366
1.6782	0.00585	0.09209	-0.09209	0.21339	-0.6309	-0.97863
1.7236	0.000379734	0.09142	-0.09142	0.15641	-0.63829	-0.94502
1.7689	-0.00501	0.09074	-0.09074	0.10795	-0.62992	-0.89425
1.8143	-0.01029	0.09005	-0.09005	0.06871	-0.60664	-0.82825
1.8597	-0.01545	0.08934	-0.08934	0.03894	-0.56979	-0.74943
1.905	-0.02046	0.08862	-0.08862	0.01853	-0.52115	-0.66053
1.9504	-0.02531	0.08789	-0.08789	0.00693	-0.46289	-0.56461
1.9957	-0.02998	0.08715	-0.08715	0.00326	-0.39748	-0.46488
2.0411	-0.03445	0.08639	-0.08639	0.00636	-0.32765	-0.36458
2.0864	-0.03871	0.08563	-0.08563	0.01483	-0.2562	-0.26686
2.1318	-0.04275	0.08485	-0.08485	0.02712	-0.18593	-0.17461
2.1771	-0.04655	0.08406	-0.08406	0.0416	-0.11946	-0.09039
2.2225	-0.05009	0.08326	-0.08326	0.05668	-0.05913	-0.01627
2.2679	-0.05338	0.08245	-0.08245	0.07088	-0.00686	0.04615
2.3132	-0.0564	0.08164	-0.08164	0.08286	0.03591	0.09583
2.3586	-0.05915	0.08081	-0.08081	0.09148	0.06824	0.13226
2.4039	-0.06162	0.07997	-0.07997	0.09584	0.08974	0.15552
2.4493	-0.0638	0.07912	-0.07912	0.09535	0.10055	0.16622
2.4946	-0.0657	0.07827	-0.07827	0.0898	0.10137	0.1655
2.54	-0.06731	0.0774	-0.0774	0.07934	0.09337	0.1549

## Sheet: EDFig5c
Time (fs)	Electric field (V/Å)	Field envelope (V/Å)	Negative field envelope (V/Å)	dQ/dt (a.u.)
-25.0366	0.00146	0.003	-0.003	0.00127
-24.9912	0.00161	0.00302	-0.00302	0.00128
-24.9459	0.00175	0.00304	-0.00304	0.00128
-24.9005	0.00189	0.00306	-0.00306	0.00128
-24.8552	0.00203	0.00308	-0.00308	0.00127
-24.8098	0.00216	0.0031	-0.0031	0.00125
-24.7645	0.00229	0.00311	-0.00311	0.00123
-24.7191	0.00241	0.00313	-0.00313	0.0012
-24.6738	0.00252	0.00314	-0.00314	0.00117
-24.6284	0.00263	0.00315	-0.00315	0.00113
-24.583	0.00273	0.00316	-0.00316	0.00108
-24.5377	0.00282	0.00317	-0.00317	0.00102
-24.4923	0.0029	0.00318	-0.00318	0.000957918
-24.447	0.00297	0.00319	-0.00319	0.000888399
-24.4016	0.00303	0.00319	-0.00319	0.000812204
-24.3563	0.00309	0.0032	-0.0032	0.000729602
-24.3109	0.00313	0.0032	-0.0032	0.000640914
-24.2655	0.00316	0.0032	-0.0032	0.000546501
-24.2202	0.00318	0.0032	-0.0032	0.000446753
-24.1748	0.00319	0.0032	-0.0032	0.000342068
-24.1295	0.00319	0.00319	-0.00319	0.000232911
-24.0841	0.00318	0.00318	-0.00318	0.000119825
-24.0388	0.00316	0.00317	-0.00317	3.43803e-06
-23.9934	0.00312	0.00316	-0.00316	-0.00011553
-23.9481	0.00308	0.00315	-0.00315	-0.00023627
-23.9027	0.00303	0.00314	-0.00314	-0.000357906
-23.8573	0.00297	0.00312	-0.00312	-0.000479525
-23.812	0.00289	0.0031	-0.0031	-0.000600134
-23.7666	0.00281	0.00308	-0.00308	-0.000718699
-23.7213	0.00272	0.00306	-0.00306	-0.000834174
-23.6759	0.00263	0.00303	-0.00303	-0.000945485
-23.6306	0.00252	0.003	-0.003	-0.00105
-23.5852	0.00241	0.00298	-0.00298	-0.00115
-23.5398	0.0023	0.00294	-0.00294	-0.00124
-23.4945	0.00218	0.00291	-0.00291	-0.00133
-23.4491	0.00206	0.00287	-0.00287	-0.0014
-23.4038	0.00193	0.00284	-0.00284	-0.00147
-23.3584	0.0018	0.0028	-0.0028	-0.00152
-23.3131	0.00167	0.00275	-0.00275	-0.00156
-23.2677	0.00154	0.00271	-0.00271	-0.00159
-23.2224	0.00141	0.00266	-0.00266	-0.0016
-23.177	0.00129	0.00261	-0.00261	-0.00161
-23.1316	0.00116	0.00256	-0.00256	-0.00159
-23.0863	0.00104	0.00251	-0.00251	-0.00157
-23.0409	0.000923134	0.00245	-0.00245	-0.00153
-22.9956	0.000811545	0.0024	-0.0024	-0.00147
-22.9502	0.000705871	0.00234	-0.00234	-0.00141
-22.9049	0.00060683	0.00228	-0.00228	-0.00133
-22.8595	0.000515084	0.00222	-0.00222	-0.00123
-22.8141	0.000431228	0.00216	-0.00216	-0.00113
-22.7688	0.000355787	0.00209	-0.00209	-0.00102
-22.7234	0.000289204	0.00203	-0.00203	-0.000894821
-22.6781	0.000231839	0.00197	-0.00197	-0.000765075
-22.6327	0.000183965	0.0019	-0.0019	-0.000629046
-22.5874	0.000145757	0.00184	-0.00184	-0.000488165
-22.542	0.000117295	0.00178	-0.00178	-0.000343912
-22.4967	9.85587e-05	0.00172	-0.00172	-0.000197785
-22.4513	8.94215e-05	0.00166	-0.00166	-5.12569e-05
-22.4059	8.96534e-05	0.00161	-0.00161	9.41929e-05
-22.3606	9.89176e-05	0.00156	-0.00156	0.000237105
-22.3152	0.000116771	0.00152	-0.00152	0.000376101
-22.2699	0.000142665	0.00149	-0.00149	0.000509839
-22.2245	0.000175946	0.00146	-0.00146	0.000637074
-22.1792	0.00021586	0.00145	-0.00145	0.000756644
-22.1338	0.000261554	0.00145	-0.00145	0.000867455
-22.0884	0.000312082	0.00145	-0.00145	0.000968486
-22.0431	0.000366406	0.00148	-0.00148	0.00106
-21.9977	0.000423409	0.00151	-0.00151	0.00114
-21.9524	0.000481895	0.00156	-0.00156	0.0012
-21.907	0.000540599	0.00163	-0.00163	0.00126
-21.8617	0.000598198	0.0017	-0.0017	0.0013
-21.8163	0.000653316	0.00179	-0.00179	0.00132
-21.771	0.000704535	0.00189	-0.00189	0.00133
-21.7256	0.000750406	0.002	-0.002	0.00133
-21.6802	0.000789462	0.00211	-0.00211	0.00131
-21.6349	0.000820224	0.00224	-0.00224	0.00128
-21.5895	0.000841217	0.00237	-0.00237	0.00123
-21.5442	0.000850983	0.00252	-0.00252	0.00117
-21.4988	0.000848088	0.00267	-0.00267	0.00109
-21.4535	0.000831142	0.00282	-0.00282	0.000994145
-21.4081	0.000798806	0.00298	-0.00298	0.000884519
-21.3627	0.000749806	0.00315	-0.00315	0.000759334
-21.3174	0.000682948	0.00332	-0.00332	0.000618565
-21.272	0.000597128	0.0035	-0.0035	0.000462299
-21.2267	0.000491345	0.00368	-0.00368	0.000290762
-21.1813	0.000364712	0.00386	-0.00386	0.000104299
-21.136	0.00021647	0.00405	-0.00405	-9.65341e-05
-21.0906	4.59947e-05	0.00425	-0.00425	-0.000311024
-21.0453	-0.000147191	0.00445	-0.00445	-0.00053826
-20.9999	-0.000363407	0.00465	-0.00465	-0.000777059
-20.9545	-0.000602809	0.00486	-0.00486	-0.00103
-20.9092	-0.000865382	0.00507	-0.00507	-0.00128
-20.8638	-0.00115	0.00528	-0.00528	-0.00155
-20.8185	-0.00146	0.0055	-0.0055	-0.00182
-20.7731	-0.00179	0.00572	-0.00572	-0.00209
-20.7278	-0.00214	0.00594	-0.00594	-0.00236
-20.6824	-0.00251	0.00617	-0.00617	-0.00263
-20.637	-0.0029	0.0064	-0.0064	-0.00289
-20.5917	-0.00331	0.00663	-0.00663	-0.00315
-20.5463	-0.00374	0.00686	-0.00686	-0.00339
-20.501	-0.00418	0.0071	-0.0071	-0.00362
-20.4556	-0.00463	0.00734	-0.00734	-0.00384
-20.4103	-0.00509	0.00758	-0.00758	-0.00403
-20.3649	-0.00556	0.00783	-0.00783	-0.0042
-20.3196	-0.00604	0.00808	-0.00808	-0.00435
-20.2742	-0.00652	0.00833	-0.00833	-0.00447
-20.2288	-0.007	0.00858	-0.00858	-0.00456
-20.1835	-0.00748	0.00883	-0.00883	-0.00462
-20.1381	-0.00796	0.00909	-0.00909	-0.00465
-20.0928	-0.00842	0.00935	-0.00935	-0.00465
-20.0474	-0.00888	0.00961	-0.00961	-0.00461
-20.0021	-0.00932	0.00987	-0.00987	-0.00454
-19.9567	-0.00974	0.01013	-0.01013	-0.00444
-19.9113	-0.01014	0.0104	-0.0104	-0.0043
-19.866	-0.01052	0.01067	-0.01067	-0.00413
-19.8206	-0.01087	0.01094	-0.01094	-0.00393
-19.7753	-0.01119	0.0112	-0.0112	-0.00371
-19.7299	-0.01148	0.01148	-0.01148	-0.00345
-19.6846	-0.01173	0.01175	-0.01175	-0.00317
-19.6392	-0.01194	0.01202	-0.01202	-0.00286
-19.5939	-0.0121	0.01229	-0.01229	-0.00253
-19.5485	-0.01223	0.01257	-0.01257	-0.00218
-19.5031	-0.0123	0.01285	-0.01285	-0.00182
-19.4578	-0.01232	0.01312	-0.01312	-0.00143
-19.4124	-0.0123	0.0134	-0.0134	-0.00103
-19.3671	-0.01221	0.01368	-0.01368	-0.000620696
-19.3217	-0.01208	0.01395	-0.01395	-0.000195471
-19.2764	-0.01188	0.01423	-0.01423	0.000240504
-19.231	-0.01163	0.01451	-0.01451	0.000685889
-19.1856	-0.01131	0.01479	-0.01479	0.00114
-19.1403	-0.01094	0.01506	-0.01506	0.0016
-19.0949	-0.01051	0.01534	-0.01534	0.00207
-19.0496	-0.01001	0.01562	-0.01562	0.00253
-19.0042	-0.00946	0.0159	-0.0159	0.00301
-18.9589	-0.00885	0.01617	-0.01617	0.00348
-18.9135	-0.00817	0.01645	-0.01645	0.00395
-18.8682	-0.00745	0.01672	-0.01672	0.00443
-18.8228	-0.00666	0.017	-0.017	0.00489
-18.7774	-0.00582	0.01727	-0.01727	0.00536
-18.7321	-0.00494	0.01754	-0.01754	0.00581
-18.6867	-0.004	0.01781	-0.01781	0.00626
-18.6414	-0.00302	0.01808	-0.01808	0.0067
-18.596	-0.00199	0.01835	-0.01835	0.00714
-18.5507	-0.000930016	0.01862	-0.01862	0.00756
-18.5053	0.000167641	0.01888	-0.01888	0.00797
-18.46	0.0013	0.01914	-0.01914	0.00837
-18.4146	0.00245	0.0194	-0.0194	0.00876
-18.3692	0.00363	0.01966	-0.01966	0.00915
-18.3239	0.00482	0.01992	-0.01992	0.00953
-18.2785	0.00603	0.02017	-0.02017	0.0099
-18.2332	0.00724	0.02043	-0.02043	0.01027
-18.1878	0.00845	0.02067	-0.02067	0.01063
-18.1425	0.00966	0.02092	-0.02092	0.01099
-18.0971	0.01086	0.02117	-0.02117	0.01136
-18.0517	0.01205	0.02141	-0.02141	0.01172
-18.0064	0.01321	0.02165	-0.02165	0.01208
-17.961	0.01435	0.02188	-0.02188	0.01244
-17.9157	0.01546	0.02211	-0.02211	0.0128
-17.8703	0.01653	0.02234	-0.02234	0.01315
-17.825	0.01756	0.02257	-0.02257	0.01349
-17.7796	0.01854	0.02279	-0.02279	0.01381
-17.7343	0.01947	0.02301	-0.02301	0.0141
-17.6889	0.02035	0.02322	-0.02322	0.01436
-17.6435	0.02116	0.02343	-0.02343	0.01458
-17.5982	0.0219	0.02364	-0.02364	0.01474
-17.5528	0.02258	0.02384	-0.02384	0.01483
-17.5075	0.02318	0.02404	-0.02404	0.01483
-17.4621	0.0237	0.02423	-0.02423	0.01474
-17.4168	0.02414	0.02442	-0.02442	0.01452
-17.3714	0.0245	0.02461	-0.02461	0.01418
-17.326	0.02477	0.02479	-0.02479	0.01369
-17.2807	0.02496	0.02496	-0.02496	0.01303
-17.2353	0.02505	0.02513	-0.02513	0.01221
-17.19	0.02505	0.0253	-0.0253	0.01121
-17.1446	0.02496	0.02546	-0.02546	0.01002
-17.0993	0.02478	0.02562	-0.02562	0.00863
-17.0539	0.0245	0.02577	-0.02577	0.00706
-17.0085	0.02413	0.02591	-0.02591	0.00531
-16.9632	0.02367	0.02606	-0.02606	0.00338
-16.9178	0.02312	0.02619	-0.02619	0.0013
-16.8725	0.02248	0.02632	-0.02632	-0.000924158
-16.8271	0.02176	0.02644	-0.02644	-0.00326
-16.7818	0.02095	0.02656	-0.02656	-0.00568
-16.7364	0.02006	0.02668	-0.02668	-0.00814
-16.6911	0.01909	0.02678	-0.02678	-0.01062
-16.6457	0.01805	0.02688	-0.02688	-0.01307
-16.6003	0.01694	0.02698	-0.02698	-0.01544
-16.555	0.01576	0.02707	-0.02707	-0.01769
-16.5096	0.01452	0.02715	-0.02715	-0.01979
-16.4643	0.01323	0.02723	-0.02723	-0.02168
-16.4189	0.01188	0.0273	-0.0273	-0.02333
-16.3736	0.01049	0.02737	-0.02737	-0.02469
-16.3282	0.00906	0.02743	-0.02743	-0.02575
-16.2828	0.0076	0.02748	-0.02748	-0.02647
-16.2375	0.0061	0.02753	-0.02753	-0.02685
-16.1921	0.00459	0.02757	-0.02757	-0.02687
-16.1468	0.00306	0.02761	-0.02761	-0.02653
-16.1014	0.00151	0.02764	-0.02764	-0.02586
-16.0561	-3.16123e-05	0.02766	-0.02766	-0.02486
-16.0107	-0.00158	0.02768	-0.02768	-0.02357
-15.9654	-0.00311	0.02769	-0.02769	-0.02202
-15.92	-0.00464	0.02769	-0.02769	-0.02026
-15.8746	-0.00614	0.02769	-0.02769	-0.01833
-15.8293	-0.00762	0.02768	-0.02768	-0.0163
-15.7839	-0.00907	0.02767	-0.02767	-0.01421
-15.7386	-0.01048	0.02765	-0.02765	-0.01211
-15.6932	-0.01186	0.02763	-0.02763	-0.01007
-15.6479	-0.01318	0.0276	-0.0276	-0.00813
-15.6025	-0.01446	0.02756	-0.02756	-0.00633
-15.5571	-0.01569	0.02752	-0.02752	-0.00471
-15.5118	-0.01685	0.02747	-0.02747	-0.0033
-15.4664	-0.01796	0.02742	-0.02742	-0.00211
-15.4211	-0.019	0.02736	-0.02736	-0.00116
-15.3757	-0.01997	0.02729	-0.02729	-0.000443203
-15.3304	-0.02088	0.02722	-0.02722	4.52454e-05
-15.285	-0.02171	0.02715	-0.02715	0.00032368
-15.2397	-0.02247	0.02707	-0.02707	0.000416679
-15.1943	-0.02316	0.02699	-0.02699	0.000354863
-15.1489	-0.02377	0.0269	-0.0269	0.000173332
-15.1036	-0.02431	0.02681	-0.02681	-9.00262e-05
-15.0582	-0.02477	0.02671	-0.02671	-0.000396314
-15.0129	-0.02515	0.02661	-0.02661	-0.000707395
-14.9675	-0.02546	0.02651	-0.02651	-0.000987574
-14.9222	-0.0257	0.0264	-0.0264	-0.00121
-14.8768	-0.02586	0.02629	-0.02629	-0.00133
-14.8314	-0.02595	0.02617	-0.02617	-0.00135
-14.7861	-0.02597	0.02606	-0.02606	-0.00125
-14.7407	-0.02593	0.02594	-0.02594	-0.00101
-14.6954	-0.02582	0.02582	-0.02582	-0.000652751
-14.65	-0.02564	0.0257	-0.0257	-0.000170833
-14.6047	-0.02541	0.02557	-0.02557	0.000417061
-14.5593	-0.02512	0.02545	-0.02545	0.00109
-14.514	-0.02477	0.02532	-0.02532	0.00183
-14.4686	-0.02437	0.0252	-0.0252	0.0026
-14.4232	-0.02393	0.02507	-0.02507	0.00338
-14.3779	-0.02344	0.02494	-0.02494	0.00414
-14.3325	-0.02291	0.02482	-0.02482	0.00485
-14.2872	-0.02234	0.0247	-0.0247	0.00549
-14.2418	-0.02174	0.02457	-0.02457	0.00603
-14.1965	-0.0211	0.02445	-0.02445	0.00646
-14.1511	-0.02044	0.02434	-0.02434	0.00677
-14.1057	-0.01975	0.02422	-0.02422	0.00695
-14.0604	-0.01904	0.02411	-0.02411	0.007
-14.015	-0.0183	0.02401	-0.02401	0.00692
-13.9697	-0.01755	0.02391	-0.02391	0.00674
-13.9243	-0.01679	0.02381	-0.02381	0.00646
-13.879	-0.01602	0.02372	-0.02372	0.0061
-13.8336	-0.01523	0.02364	-0.02364	0.00568
-13.7883	-0.01443	0.02356	-0.02356	0.00524
-13.7429	-0.01363	0.02349	-0.02349	0.00479
-13.6975	-0.01282	0.02343	-0.02343	0.00435
-13.6522	-0.01201	0.02338	-0.02338	0.00396
-13.6068	-0.01119	0.02334	-0.02334	0.00363
-13.5615	-0.01038	0.0233	-0.0233	0.00337
-13.5161	-0.00955	0.02328	-0.02328	0.0032
-13.4708	-0.00873	0.02327	-0.02327	0.00312
-13.4254	-0.00791	0.02326	-0.02326	0.00314
-13.38	-0.00708	0.02327	-0.02327	0.00325
-13.3347	-0.00625	0.02329	-0.02329	0.00344
-13.2893	-0.00541	0.02333	-0.02333	0.00371
-13.244	-0.00457	0.02337	-0.02337	0.00403
-13.1986	-0.00373	0.02343	-0.02343	0.0044
-13.1533	-0.00288	0.0235	-0.0235	0.00479
-13.1079	-0.00202	0.02359	-0.02359	0.00517
-13.0626	-0.00116	0.02369	-0.02369	0.00553
-13.0172	-0.000284363	0.0238	-0.0238	0.00586
-12.9718	0.000600009	0.02392	-0.02392	0.00613
-12.9265	0.0015	0.02407	-0.02407	0.00633
-12.8811	0.0024	0.02422	-0.02422	0.00645
-12.8358	0.00333	0.02439	-0.02439	0.00649
-12.7904	0.00427	0.02457	-0.02457	0.00644
-12.7451	0.00522	0.02477	-0.02477	0.00632
-12.6997	0.00619	0.02498	-0.02498	0.00612
-12.6543	0.00718	0.0252	-0.0252	0.00586
-12.609	0.00818	0.02544	-0.02544	0.00557
-12.5636	0.0092	0.02568	-0.02568	0.00525
-12.5183	0.01024	0.02595	-0.02595	0.00492
-12.4729	0.0113	0.02622	-0.02622	0.00462
-12.4276	0.01237	0.02651	-0.02651	0.00437
-12.3822	0.01346	0.02681	-0.02681	0.00417
-12.3369	0.01456	0.02712	-0.02712	0.00407
-12.2915	0.01568	0.02744	-0.02744	0.00406
-12.2461	0.01681	0.02777	-0.02777	0.00417
-12.2008	0.01794	0.02811	-0.02811	0.0044
-12.1554	0.01908	0.02847	-0.02847	0.00477
-12.1101	0.02023	0.02883	-0.02883	0.00527
-12.0647	0.02137	0.0292	-0.0292	0.0059
-12.0194	0.02251	0.02958	-0.02958	0.00666
-11.974	0.02365	0.02996	-0.02996	0.00754
-11.9287	0.02477	0.03036	-0.03036	0.00853
-11.8833	0.02587	0.03076	-0.03076	0.00961
-11.8379	0.02696	0.03116	-0.03116	0.01077
-11.7926	0.02802	0.03158	-0.03158	0.01199
-11.7472	0.02904	0.032	-0.032	0.01326
-11.7019	0.03003	0.03242	-0.03242	0.01457
-11.6565	0.03098	0.03285	-0.03285	0.01589
-11.6112	0.03188	0.03328	-0.03328	0.01722
-11.5658	0.03273	0.03371	-0.03371	0.01854
-11.5204	0.03351	0.03415	-0.03415	0.01983
-11.4751	0.03423	0.03459	-0.03459	0.0211
-11.4297	0.03488	0.03504	-0.03504	0.02231
-11.3844	0.03545	0.03548	-0.03548	0.02347
-11.339	0.03593	0.03593	-0.03593	0.02454
-11.2937	0.03632	0.03638	-0.03638	0.02553
-11.2483	0.03662	0.03682	-0.03682	0.02639
-11.2029	0.03682	0.03727	-0.03727	0.02711
-11.1576	0.03692	0.03772	-0.03772	0.02765
-11.1122	0.0369	0.03817	-0.03817	0.028
-11.0669	0.03677	0.03861	-0.03861	0.0281
-11.0215	0.03652	0.03905	-0.03905	0.02792
-10.9762	0.03615	0.03949	-0.03949	0.02742
-10.9308	0.03565	0.03993	-0.03993	0.02657
-10.8855	0.03503	0.04037	-0.04037	0.02531
-10.8401	0.03427	0.0408	-0.0408	0.02362
-10.7947	0.03339	0.04123	-0.04123	0.02146
-10.7494	0.03237	0.04165	-0.04165	0.01882
-10.704	0.03122	0.04207	-0.04207	0.01568
-10.6587	0.02994	0.04248	-0.04248	0.01204
-10.6133	0.02853	0.04289	-0.04289	0.00792
-10.568	0.02699	0.0433	-0.0433	0.00335
-10.5226	0.02533	0.04369	-0.04369	-0.00162
-10.4772	0.02354	0.04409	-0.04409	-0.00692
-10.4319	0.02164	0.04447	-0.04447	-0.01247
-10.3865	0.01962	0.04485	-0.04485	-0.01815
-10.3412	0.0175	0.04522	-0.04522	-0.02386
-10.2958	0.01527	0.04558	-0.04558	-0.02946
-10.2505	0.01294	0.04593	-0.04593	-0.03482
-10.2051	0.01053	0.04628	-0.04628	-0.03978
-10.1598	0.00804	0.04662	-0.04662	-0.04423
-10.1144	0.00548	0.04695	-0.04695	-0.04802
-10.069	0.00285	0.04727	-0.04727	-0.05103
-10.0237	0.000177418	0.04758	-0.04758	-0.05318
-9.9783	-0.00254	0.04788	-0.04788	-0.05438
-9.933	-0.00529	0.04816	-0.04816	-0.05461
-9.8876	-0.00806	0.04844	-0.04844	-0.05386
-9.8423	-0.01084	0.04871	-0.04871	-0.05215
-9.7969	-0.01362	0.04897	-0.04897	-0.04956
-9.7515	-0.01638	0.04922	-0.04922	-0.04618
-9.7062	-0.01911	0.04945	-0.04945	-0.04216
-9.6608	-0.02181	0.04967	-0.04967	-0.03765
-9.6155	-0.02446	0.04989	-0.04989	-0.03283
-9.5701	-0.02704	0.05008	-0.05008	-0.0279
-9.5248	-0.02955	0.05027	-0.05027	-0.02305
-9.4794	-0.03198	0.05044	-0.05044	-0.01846
-9.4341	-0.0343	0.0506	-0.0506	-0.01431
-9.3887	-0.03652	0.05075	-0.05075	-0.01074
-9.3433	-0.03862	0.05089	-0.05089	-0.00786
-9.298	-0.04059	0.05101	-0.05101	-0.00575
-9.2526	-0.04242	0.05111	-0.05111	-0.00443
-9.2073	-0.0441	0.0512	-0.0512	-0.00391
-9.1619	-0.04562	0.05128	-0.05128	-0.00412
-9.1166	-0.04698	0.05135	-0.05135	-0.00497
-9.0712	-0.04816	0.0514	-0.0514	-0.00634
-9.0258	-0.04917	0.05143	-0.05143	-0.00806
-8.9805	-0.05	0.05145	-0.05145	-0.00997
-8.9351	-0.05063	0.05145	-0.05145	-0.01188
-8.8898	-0.05107	0.05144	-0.05144	-0.01361
-8.8444	-0.05132	0.05142	-0.05142	-0.01499
-8.7991	-0.05137	0.05137	-0.05137	-0.01585
-8.7537	-0.05123	0.05132	-0.05132	-0.01609
-8.7084	-0.05088	0.05124	-0.05124	-0.01559
-8.663	-0.05035	0.05115	-0.05115	-0.0143
-8.6176	-0.04961	0.05105	-0.05105	-0.01222
-8.5723	-0.04869	0.05092	-0.05092	-0.00935
-8.5269	-0.04758	0.05078	-0.05078	-0.00577
-8.4816	-0.04629	0.05063	-0.05063	-0.00156
-8.4362	-0.04483	0.05046	-0.05046	0.00315
-8.3909	-0.04319	0.05027	-0.05027	0.00819
-8.3455	-0.0414	0.05006	-0.05006	0.01341
-8.3001	-0.03946	0.04984	-0.04984	0.01862
-8.2548	-0.03738	0.0496	-0.0496	0.02363
-8.2094	-0.03517	0.04934	-0.04934	0.02827
-8.1641	-0.03283	0.04907	-0.04907	0.03236
-8.1187	-0.03039	0.04878	-0.04878	0.03575
-8.0734	-0.02786	0.04847	-0.04847	0.03833
-8.028	-0.02524	0.04815	-0.04815	0.04001
-7.9827	-0.02255	0.04781	-0.04781	0.04072
-7.9373	-0.01981	0.04745	-0.04745	0.04045
-7.8919	-0.01703	0.04707	-0.04707	0.03923
-7.8466	-0.01422	0.04667	-0.04667	0.03713
-7.8012	-0.01139	0.04626	-0.04626	0.03423
-7.7559	-0.00857	0.04583	-0.04583	0.03069
-7.7105	-0.00576	0.04539	-0.04539	0.02667
-7.6652	-0.00298	0.04492	-0.04492	0.02235
-7.6198	-0.000246726	0.04444	-0.04444	0.01794
-7.5744	0.00243	0.04394	-0.04394	0.01366
-7.5291	0.00504	0.04343	-0.04343	0.00971
-7.4837	0.00757	0.0429	-0.0429	0.00629
-7.4384	0.01	0.04235	-0.04235	0.00357
-7.393	0.01233	0.04178	-0.04178	0.00172
-7.3477	0.01454	0.04119	-0.04119	0.000835713
-7.3023	0.01663	0.04059	-0.04059	0.000990765
-7.257	0.01858	0.03997	-0.03997	0.00221
-7.2116	0.02038	0.03934	-0.03934	0.00446
-7.1662	0.02204	0.03869	-0.03869	0.00767
-7.1209	0.02353	0.03802	-0.03802	0.01171
-7.0755	0.02487	0.03733	-0.03733	0.0164
-7.0302	0.02604	0.03663	-0.03663	0.02155
-6.9848	0.02703	0.03591	-0.03591	0.0269
-6.9395	0.02786	0.03518	-0.03518	0.0322
-6.8941	0.02851	0.03443	-0.03443	0.03718
-6.8487	0.02899	0.03366	-0.03366	0.04156
-6.8034	0.02929	0.03288	-0.03288	0.0451
-6.758	0.02943	0.03208	-0.03208	0.04756
-6.7127	0.0294	0.03127	-0.03127	0.04875
-6.6673	0.02921	0.03044	-0.03044	0.04852
-6.622	0.02886	0.0296	-0.0296	0.04679
-6.5766	0.02837	0.02874	-0.02874	0.04352
-6.5313	0.02773	0.02786	-0.02786	0.03876
-6.4859	0.02696	0.02697	-0.02697	0.03259
-6.4405	0.02606	0.02607	-0.02607	0.02518
-6.3952	0.02505	0.02515	-0.02515	0.01673
-6.3498	0.02394	0.02422	-0.02422	0.00751
-6.3045	0.02274	0.02327	-0.02327	-0.00221
-6.2591	0.02145	0.02232	-0.02232	-0.01211
-6.2138	0.0201	0.02134	-0.02134	-0.02185
-6.1684	0.0187	0.02036	-0.02036	-0.0311
-6.123	0.01725	0.01936	-0.01936	-0.03956
-6.0777	0.01578	0.01835	-0.01835	-0.04695
-6.0323	0.01429	0.01732	-0.01732	-0.05301
-5.987	0.01281	0.01629	-0.01629	-0.05757
-5.9416	0.01133	0.01524	-0.01524	-0.0605
-5.8963	0.00989	0.01418	-0.01418	-0.06174
-5.8509	0.00848	0.01311	-0.01311	-0.06131
-5.8056	0.00713	0.01203	-0.01203	-0.05928
-5.7602	0.00585	0.01094	-0.01094	-0.05578
-5.7148	0.00464	0.00983	-0.00983	-0.05101
-5.6695	0.00352	0.00872	-0.00872	-0.04519
-5.6241	0.0025	0.00761	-0.00761	-0.03857
-5.5788	0.00159	0.00648	-0.00648	-0.03142
-5.5334	0.0007946	0.00536	-0.00536	-0.024
-5.4881	0.000128144	0.00423	-0.00423	-0.01656
-5.4427	-0.000404914	0.00312	-0.00312	-0.00932
-5.3973	-0.000798528	0.00207	-0.00207	-0.00247
-5.352	-0.00105	0.00125	-0.00125	0.00383
-5.3066	-0.00115	0.00129	-0.00129	0.00948
-5.2613	-0.0011	0.00215	-0.00215	0.0144
-5.2159	-0.000896665	0.00324	-0.00324	0.01855
-5.1706	-0.000541906	0.0044	-0.0044	0.02194
-5.1252	-3.55884e-05	0.00559	-0.00559	0.0246
-5.0799	0.000620052	0.0068	-0.0068	0.02657
-5.0345	0.00142	0.00802	-0.00802	0.02795
-4.9891	0.00236	0.00925	-0.00925	0.0288
-4.9438	0.00344	0.01049	-0.01049	0.02924
-4.8984	0.00465	0.01173	-0.01173	0.02935
-4.8531	0.00597	0.01298	-0.01298	0.02923
-4.8077	0.00741	0.01424	-0.01424	0.02898
-4.7624	0.00895	0.0155	-0.0155	0.02868
-4.717	0.01057	0.01676	-0.01676	0.0284
-4.6716	0.01228	0.01803	-0.01803	0.02821
-4.6263	0.01404	0.0193	-0.0193	0.02816
-4.5809	0.01586	0.02058	-0.02058	0.02828
-4.5356	0.01771	0.02186	-0.02186	0.02858
-4.4902	0.01958	0.02314	-0.02314	0.02909
-4.4449	0.02146	0.02442	-0.02442	0.02979
-4.3995	0.02333	0.0257	-0.0257	0.03067
-4.3542	0.02516	0.02699	-0.02699	0.03171
-4.3088	0.02696	0.02827	-0.02827	0.03287
-4.2634	0.02869	0.02956	-0.02956	0.03413
-4.2181	0.03035	0.03084	-0.03084	0.03543
-4.1727	0.03191	0.03213	-0.03213	0.03674
-4.1274	0.03337	0.03341	-0.03341	0.03801
-4.082	0.03469	0.0347	-0.0347	0.03919
-4.0367	0.03588	0.03598	-0.03598	0.04023
-3.9913	0.03692	0.03726	-0.03726	0.04108
-3.9459	0.03778	0.03853	-0.03853	0.04169
-3.9006	0.03847	0.03981	-0.03981	0.042
-3.8552	0.03896	0.04108	-0.04108	0.04196
-3.8099	0.03924	0.04235	-0.04235	0.04152
-3.7645	0.03931	0.04361	-0.04361	0.04061
-3.7192	0.03915	0.04487	-0.04487	0.03918
-3.6738	0.03877	0.04613	-0.04613	0.03717
-3.6285	0.03814	0.04738	-0.04738	0.03454
-3.5831	0.03727	0.04862	-0.04862	0.03126
-3.5377	0.03616	0.04986	-0.04986	0.02728
-3.4924	0.03479	0.0511	-0.0511	0.0226
-3.447	0.03318	0.05232	-0.05232	0.01722
-3.4017	0.03131	0.05354	-0.05354	0.01117
-3.3563	0.0292	0.05476	-0.05476	0.00448
-3.311	0.02685	0.05596	-0.05596	-0.00277
-3.2656	0.02426	0.05716	-0.05716	-0.01049
-3.2202	0.02144	0.05835	-0.05835	-0.01858
-3.1749	0.0184	0.05953	-0.05953	-0.02688
-3.1295	0.01515	0.06071	-0.06071	-0.03525
-3.0842	0.0117	0.06187	-0.06187	-0.0435
-3.0388	0.00806	0.06302	-0.06302	-0.05143
-2.9935	0.00425	0.06417	-0.06417	-0.05884
-2.9481	0.000279276	0.0653	-0.0653	-0.06554
-2.9028	-0.00383	0.06643	-0.06643	-0.07133
-2.8574	-0.00806	0.06754	-0.06754	-0.07602
-2.812	-0.01239	0.06864	-0.06864	-0.07949
-2.7667	-0.0168	0.06973	-0.06973	-0.08162
-2.7213	-0.02128	0.07081	-0.07081	-0.08239
-2.676	-0.0258	0.07188	-0.07188	-0.0818
-2.6306	-0.03033	0.07293	-0.07293	-0.07995
-2.5853	-0.03486	0.07397	-0.07397	-0.07701
-2.5399	-0.03937	0.075	-0.075	-0.07319
-2.4945	-0.04382	0.07602	-0.07602	-0.06878
-2.4492	-0.0482	0.07702	-0.07702	-0.06412
-2.4038	-0.05248	0.07801	-0.07801	-0.05956
-2.3585	-0.05664	0.07898	-0.07898	-0.05546
-2.3131	-0.06066	0.07994	-0.07994	-0.05215
-2.2678	-0.06451	0.08089	-0.08089	-0.04995
-2.2224	-0.06817	0.08182	-0.08182	-0.04908
-2.1771	-0.07162	0.08273	-0.08273	-0.04972
-2.1317	-0.07484	0.08363	-0.08363	-0.05194
-2.0863	-0.07782	0.08451	-0.08451	-0.05569
-2.041	-0.08052	0.08538	-0.08538	-0.06087
-1.9956	-0.08293	0.08623	-0.08623	-0.06724
-1.9503	-0.08505	0.08707	-0.08707	-0.07452
-1.9049	-0.08684	0.08789	-0.08789	-0.08233
-1.8596	-0.08831	0.08869	-0.08869	-0.09027
-1.8142	-0.08943	0.08947	-0.08947	-0.09794
-1.7688	-0.0902	0.09024	-0.09024	-0.10491
-1.7235	-0.0906	0.09099	-0.09099	-0.11078
-1.6781	-0.09064	0.09172	-0.09172	-0.11517
-1.6328	-0.0903	0.09244	-0.09244	-0.11776
-1.5874	-0.08959	0.09313	-0.09313	-0.11825
-1.5421	-0.0885	0.09381	-0.09381	-0.11641
-1.4967	-0.08702	0.09447	-0.09447	-0.11206
-1.4514	-0.08517	0.09511	-0.09511	-0.10511
-1.406	-0.08295	0.09574	-0.09574	-0.09552
-1.3606	-0.08036	0.09634	-0.09634	-0.08338
-1.3153	-0.07742	0.09693	-0.09693	-0.06887
-1.2699	-0.07412	0.09749	-0.09749	-0.05232
-1.2246	-0.07049	0.09804	-0.09804	-0.03415
-1.1792	-0.06653	0.09856	-0.09856	-0.01493
-1.1339	-0.06226	0.09907	-0.09907	0.00468
-1.0885	-0.0577	0.09956	-0.09956	0.02393
-1.0431	-0.05287	0.10003	-0.10003	0.04204
-0.9978	-0.04778	0.10048	-0.10048	0.05822
-0.9524	-0.04245	0.1009	-0.1009	0.07173
-0.9071	-0.03691	0.10131	-0.10131	0.08195
-0.8617	-0.03119	0.1017	-0.1017	0.08839
-0.8164	-0.02529	0.10207	-0.10207	0.09071
-0.771	-0.01926	0.10242	-0.10242	0.08881
-0.7257	-0.01311	0.10275	-0.10275	0.08279
-0.6803	-0.00687	0.10305	-0.10305	0.07298
-0.6349	-0.000575159	0.10334	-0.10334	0.05992
-0.5896	0.00576	0.10361	-0.10361	0.04438
-0.5442	0.0121	0.10385	-0.10385	0.02729
-0.4989	0.01841	0.10408	-0.10408	0.00976
-0.4535	0.02468	0.10428	-0.10428	-0.00702
-0.4082	0.03088	0.10447	-0.10447	-0.02176
-0.3628	0.03697	0.10463	-0.10463	-0.03317
-0.3174	0.04293	0.10477	-0.10477	-0.03998
-0.2721	0.04873	0.1049	-0.1049	-0.04102
-0.2267	0.05436	0.105	-0.105	-0.03524
-0.1814	0.05978	0.10508	-0.10508	-0.02175
-0.136	0.06497	0.10515	-0.10515	0.000133611
-0.0907	0.06991	0.10519	-0.10519	0.03093
-0.0453	0.07458	0.10521	-0.10521	0.07096
-1.9984e-15	0.07895	0.10521	-0.10521	0.12039
0.0454	0.08302	0.10519	-0.10519	0.17923
0.0908	0.08676	0.10515	-0.10515	0.24741
0.1361	0.09016	0.10509	-0.10509	0.3248
0.1815	0.0932	0.10501	-0.10501	0.41125
0.2268	0.09588	0.10491	-0.10491	0.5066
0.2722	0.09817	0.10479	-0.10479	0.61062
0.3175	0.10008	0.10465	-0.10465	0.72307
0.3629	0.1016	0.1045	-0.1045	0.84357
0.4082	0.10272	0.10432	-0.10432	0.97164
0.4536	0.10344	0.10412	-0.10412	1.10659
0.499	0.10375	0.10391	-0.10391	1.24749
0.5443	0.10367	0.10367	-0.10367	1.39309
0.5897	0.10319	0.10342	-0.10342	1.54174
0.635	0.10231	0.10314	-0.10314	1.69136
0.6804	0.10105	0.10285	-0.10285	1.83938
0.7257	0.0994	0.10254	-0.10254	1.98276
0.7711	0.09739	0.10221	-0.10221	2.11808
0.8165	0.09502	0.10187	-0.10187	2.24164
0.8618	0.0923	0.1015	-0.1015	2.34964
0.9072	0.08925	0.10112	-0.10112	2.43836
0.9525	0.08589	0.10072	-0.10072	2.50437
0.9979	0.08223	0.1003	-0.1003	2.54474
1.0432	0.07828	0.09987	-0.09987	2.55722
1.0886	0.07408	0.09941	-0.09941	2.54037
1.134	0.06964	0.09894	-0.09894	2.49365
1.1793	0.06498	0.09846	-0.09846	2.41748
1.2247	0.06012	0.09796	-0.09796	2.31326
1.27	0.05509	0.09744	-0.09744	2.18328
1.3154	0.0499	0.09691	-0.09691	2.0307
1.3607	0.04459	0.09636	-0.09636	1.8594
1.4061	0.03917	0.09579	-0.09579	1.67386
1.4514	0.03368	0.09521	-0.09521	1.479
1.4968	0.02813	0.09462	-0.09462	1.28002
1.5422	0.02255	0.094	-0.094	1.08222
1.5875	0.01696	0.09338	-0.09338	0.89076
1.6329	0.01139	0.09274	-0.09274	0.71049
1.6782	0.00585	0.09209	-0.09209	0.54569
1.7236	0.000379734	0.09142	-0.09142	0.39997
1.7689	-0.00501	0.09074	-0.09074	0.27605
1.8143	-0.01029	0.09005	-0.09005	0.17569
1.8597	-0.01545	0.08934	-0.08934	0.09959
1.905	-0.02046	0.08862	-0.08862	0.04738
1.9504	-0.02531	0.08789	-0.08789	0.01771
1.9957	-0.02998	0.08715	-0.08715	0.00834
2.0411	-0.03445	0.08639	-0.08639	0.01627
2.0864	-0.03871	0.08563	-0.08563	0.03793
2.1318	-0.04275	0.08485	-0.08485	0.06934
2.1771	-0.04655	0.08406	-0.08406	0.10637
2.2225	-0.05009	0.08326	-0.08326	0.14494
2.2679	-0.05338	0.08245	-0.08245	0.18125
2.3132	-0.0564	0.08164	-0.08164	0.21189
2.3586	-0.05915	0.08081	-0.08081	0.23393
2.4039	-0.06162	0.07997	-0.07997	0.24507
2.4493	-0.0638	0.07912	-0.07912	0.24383
2.4946	-0.0657	0.07827	-0.07827	0.22964
2.54	-0.06731	0.0774	-0.0774	0.20289
2.5854	-0.06863	0.07653	-0.07653	0.16482
2.6307	-0.06967	0.07565	-0.07565	0.11738
2.6761	-0.07042	0.07476	-0.07476	0.06306
2.7214	-0.07089	0.07387	-0.07387	0.0047
2.7668	-0.07109	0.07297	-0.07297	-0.05481
2.8121	-0.07103	0.07206	-0.07206	-0.11273
2.8575	-0.0707	0.07115	-0.07115	-0.16666
2.9028	-0.07012	0.07023	-0.07023	-0.21467
2.9482	-0.0693	0.0693	-0.0693	-0.25535
2.9936	-0.06825	0.06837	-0.06837	-0.28786
3.0389	-0.06698	0.06744	-0.06744	-0.31185
3.0843	-0.0655	0.0665	-0.0665	-0.32734
3.1296	-0.06383	0.06556	-0.06556	-0.33463
3.175	-0.06198	0.06461	-0.06461	-0.33417
3.2203	-0.05995	0.06366	-0.06366	-0.32655
3.2657	-0.05778	0.06271	-0.06271	-0.31253
3.3111	-0.05546	0.06175	-0.06175	-0.29305
3.3564	-0.05302	0.06079	-0.06079	-0.26929
3.4018	-0.05047	0.05983	-0.05983	-0.24265
3.4471	-0.04782	0.05887	-0.05887	-0.21468
3.4925	-0.0451	0.05791	-0.05791	-0.18701
3.5378	-0.04231	0.05694	-0.05694	-0.16119
3.5832	-0.03947	0.05598	-0.05598	-0.13854
3.6285	-0.03659	0.05501	-0.05501	-0.12002
3.6739	-0.03369	0.05405	-0.05405	-0.10618
3.7193	-0.03078	0.05308	-0.05308	-0.09713
3.7646	-0.02788	0.05212	-0.05212	-0.09267
3.81	-0.02499	0.05116	-0.05116	-0.09233
3.8553	-0.02214	0.0502	-0.0502	-0.09563
3.9007	-0.01932	0.04924	-0.04924	-0.10212
3.946	-0.01656	0.04828	-0.04828	-0.11149
3.9914	-0.01386	0.04733	-0.04733	-0.1236
4.0368	-0.01123	0.04638	-0.04638	-0.13851
4.0821	-0.00868	0.04543	-0.04543	-0.15625
4.1275	-0.00622	0.04449	-0.04449	-0.17671
4.1728	-0.00386	0.04355	-0.04355	-0.19951
4.2182	-0.00159	0.04261	-0.04261	-0.22409
4.2635	0.000562584	0.04168	-0.04168	-0.24963
4.3089	0.00261	0.04076	-0.04076	-0.27503
4.3542	0.00454	0.03984	-0.03984	-0.29895
4.3996	0.00635	0.03893	-0.03893	-0.3199
4.445	0.00804	0.03802	-0.03802	-0.33657
4.4903	0.00961	0.03712	-0.03712	-0.34803
4.5357	0.01105	0.03623	-0.03623	-0.35387
4.581	0.01238	0.03535	-0.03535	-0.35404
4.6264	0.01358	0.03447	-0.03447	-0.3488
4.6717	0.01466	0.03361	-0.03361	-0.33861
4.7171	0.01563	0.03275	-0.03275	-0.32412
4.7625	0.01648	0.0319	-0.0319	-0.30622
4.8078	0.01722	0.03107	-0.03107	-0.28603
4.8532	0.01785	0.03024	-0.03024	-0.26486
4.8985	0.01838	0.02943	-0.02943	-0.24405
4.9439	0.01881	0.02863	-0.02863	-0.22488
4.9892	0.01914	0.02784	-0.02784	-0.20835
5.0346	0.01939	0.02707	-0.02707	-0.19516
5.0799	0.01956	0.02631	-0.02631	-0.18567
5.1253	0.01965	0.02556	-0.02556	-0.17991
5.1707	0.01967	0.02483	-0.02483	-0.17765
5.216	0.01963	0.02412	-0.02412	-0.17849
5.2614	0.01953	0.02342	-0.02342	-0.18187
5.3067	0.01939	0.02275	-0.02275	-0.18722
5.3521	0.01919	0.02209	-0.02209	-0.19392
5.3974	0.01896	0.02145	-0.02145	-0.20134
5.4428	0.0187	0.02084	-0.02084	-0.20881
5.4882	0.01842	0.02024	-0.02024	-0.21557
5.5335	0.01812	0.01967	-0.01967	-0.22076
5.5789	0.0178	0.01913	-0.01913	-0.22345
5.6242	0.01747	0.01861	-0.01861	-0.22274
5.6696	0.01715	0.01812	-0.01812	-0.2179
5.7149	0.01682	0.01765	-0.01765	-0.20856
5.7603	0.01651	0.01722	-0.01722	-0.19477
5.8056	0.0162	0.01681	-0.01681	-0.17699
5.851	0.01591	0.01644	-0.01644	-0.1561
5.8964	0.01564	0.0161	-0.0161	-0.13327
5.9417	0.01539	0.01579	-0.01579	-0.10976
5.9871	0.01517	0.01552	-0.01552	-0.08678
6.0324	0.01497	0.01528	-0.01528	-0.06535
6.0778	0.0148	0.01507	-0.01507	-0.04626
6.1231	0.01466	0.0149	-0.0149	-0.03013
6.1685	0.01455	0.01477	-0.01477	-0.01738
6.2139	0.01448	0.01467	-0.01467	-0.00826
6.2592	0.01443	0.0146	-0.0146	-0.00288
6.3046	0.01442	0.01456	-0.01456	-0.00122
6.3499	0.01443	0.01456	-0.01456	-0.00312
6.3953	0.01448	0.01459	-0.01459	-0.00828
6.4406	0.01456	0.01464	-0.01464	-0.01624
6.486	0.01466	0.01473	-0.01473	-0.02631
6.5313	0.01478	0.01484	-0.01484	-0.03765
6.5767	0.01493	0.01497	-0.01497	-0.04936
6.6221	0.0151	0.01512	-0.01512	-0.06055
6.6674	0.01529	0.0153	-0.0153	-0.07049
6.7128	0.01549	0.01549	-0.01549	-0.07864
6.7581	0.0157	0.0157	-0.0157	-0.08471
6.8035	0.01592	0.01593	-0.01593	-0.08869
6.8488	0.01614	0.01616	-0.01616	-0.09079
6.8942	0.01637	0.01641	-0.01641	-0.09129
6.9396	0.01659	0.01667	-0.01667	-0.09042
6.9849	0.0168	0.01694	-0.01694	-0.08816
7.0303	0.017	0.01722	-0.01722	-0.08425
7.0756	0.01719	0.0175	-0.0175	-0.07824
7.121	0.01736	0.01779	-0.01779	-0.06963
7.1663	0.01751	0.01808	-0.01808	-0.05804
7.2117	0.01764	0.01838	-0.01838	-0.04333
7.257	0.01773	0.01868	-0.01868	-0.02569
7.3024	0.0178	0.01898	-0.01898	-0.00573
7.3478	0.01783	0.01928	-0.01928	0.01551
7.3931	0.01782	0.01958	-0.01958	0.03665
7.4385	0.01777	0.01988	-0.01988	0.05598
7.4838	0.01768	0.02018	-0.02018	0.07169
7.5292	0.01755	0.02048	-0.02048	0.08206
7.5745	0.01736	0.02078	-0.02078	0.08582
7.6199	0.01713	0.02108	-0.02108	0.08237
7.6653	0.01685	0.02137	-0.02137	0.07187
7.7106	0.01651	0.02167	-0.02167	0.05528
7.756	0.01612	0.02196	-0.02196	0.03421
7.8013	0.01568	0.02224	-0.02224	0.01072
7.8467	0.01518	0.02253	-0.02253	-0.013
7.892	0.01463	0.02281	-0.02281	-0.03488
7.9374	0.01402	0.02309	-0.02309	-0.0531
7.9827	0.01336	0.02336	-0.02336	-0.06619
8.0281	0.01264	0.02363	-0.02363	-0.07309
8.0735	0.01187	0.0239	-0.0239	-0.07313
8.1188	0.01105	0.02416	-0.02416	-0.06607
8.1642	0.01018	0.02442	-0.02442	-0.05199
8.2095	0.00925	0.02468	-0.02468	-0.0312
8.2549	0.00829	0.02493	-0.02493	-0.00423
8.3002	0.00727	0.02518	-0.02518	0.02814
8.3456	0.00621	0.02542	-0.02542	0.0649
8.391	0.00511	0.02566	-0.02566	0.10472
8.4363	0.00398	0.0259	-0.0259	0.14614
8.4817	0.00281	0.02613	-0.02613	0.18757
8.527	0.0016	0.02636	-0.02636	0.22748
8.5724	0.000369428	0.02658	-0.02658	0.26448
8.6177	-0.000889127	0.02681	-0.02681	0.29742
8.6631	-0.00217	0.02702	-0.02702	0.3255
8.7084	-0.00347	0.02724	-0.02724	0.34824
8.7538	-0.00478	0.02745	-0.02745	0.3654
8.7992	-0.00611	0.02766	-0.02766	0.37686
8.8445	-0.00744	0.02787	-0.02787	0.38246
8.8899	-0.00878	0.02807	-0.02807	0.38198
8.9352	-0.01012	0.02827	-0.02827	0.37517
8.9806	-0.01145	0.02846	-0.02846	0.36185
9.0259	-0.01277	0.02866	-0.02866	0.34203
9.0713	-0.01409	0.02885	-0.02885	0.31598
9.1167	-0.01538	0.02903	-0.02903	0.28421
9.162	-0.01666	0.02922	-0.02922	0.24757
9.2074	-0.01791	0.0294	-0.0294	0.20716
9.2527	-0.01914	0.02958	-0.02958	0.16436
9.2981	-0.02033	0.02976	-0.02976	0.12071
9.3434	-0.02149	0.02994	-0.02994	0.07785
9.3888	-0.02261	0.03011	-0.03011	0.03737
9.4341	-0.02368	0.03028	-0.03028	0.000691626
9.4795	-0.02471	0.03045	-0.03045	-0.03107
9.5249	-0.02569	0.03062	-0.03062	-0.05714
9.5702	-0.02662	0.03078	-0.03078	-0.07714
9.6156	-0.02749	0.03095	-0.03095	-0.09106
9.6609	-0.0283	0.03111	-0.03111	-0.09926
9.7063	-0.02905	0.03127	-0.03127	-0.10233
9.7516	-0.02974	0.03143	-0.03143	-0.10114
9.797	-0.03035	0.03159	-0.03159	-0.09673
9.8424	-0.0309	0.03175	-0.03175	-0.09029
9.8877	-0.03138	0.0319	-0.0319	-0.08315
9.9331	-0.03177	0.03206	-0.03206	-0.07664
9.9784	-0.0321	0.03221	-0.03221	-0.07207
10.0238	-0.03234	0.03236	-0.03236	-0.0705
10.0691	-0.03251	0.03251	-0.03251	-0.07271
10.1145	-0.03259	0.03266	-0.03266	-0.07899
10.1598	-0.03259	0.03281	-0.03281	-0.08916
10.2052	-0.03251	0.03296	-0.03296	-0.10259
10.2506	-0.03234	0.0331	-0.0331	-0.11835
10.2959	-0.03209	0.03325	-0.03325	-0.13538
10.3413	-0.03175	0.03339	-0.03339	-0.15264
10.3866	-0.03132	0.03354	-0.03354	-0.16917
10.432	-0.03081	0.03368	-0.03368	-0.18413
10.4773	-0.03022	0.03382	-0.03382	-0.19677
10.5227	-0.02954	0.03396	-0.03396	-0.20647
10.5681	-0.02877	0.0341	-0.0341	-0.21268
10.6134	-0.02792	0.03424	-0.03424	-0.21502
10.6588	-0.02699	0.03438	-0.03438	-0.21325
10.7041	-0.02598	0.03452	-0.03452	-0.20744
10.7495	-0.02489	0.03465	-0.03465	-0.19802
10.7948	-0.02372	0.03479	-0.03479	-0.18587
10.8402	-0.02248	0.03492	-0.03492	-0.17233
10.8855	-0.02117	0.03505	-0.03505	-0.15901
10.9309	-0.01979	0.03518	-0.03518	-0.14765
10.9763	-0.01834	0.03531	-0.03531	-0.13979
11.0216	-0.01683	0.03544	-0.03544	-0.13651
11.067	-0.01526	0.03557	-0.03557	-0.13822
11.1123	-0.01363	0.0357	-0.0357	-0.14455
11.1577	-0.01195	0.03582	-0.03582	-0.15433
11.203	-0.01023	0.03595	-0.03595	-0.16575
11.2484	-0.00846	0.03607	-0.03607	-0.17664
11.2938	-0.00665	0.03619	-0.03619	-0.18483
11.3391	-0.00481	0.03631	-0.03631	-0.18843
11.3845	-0.00293	0.03643	-0.03643	-0.18613
11.4298	-0.00104	0.03654	-0.03654	-0.17736
11.4752	0.000875243	0.03666	-0.03666	-0.16228
11.5205	0.0028	0.03677	-0.03677	-0.14163
11.5659	0.00474	0.03688	-0.03688	-0.11661
11.6112	0.00667	0.03699	-0.03699	-0.0886
11.6566	0.00861	0.0371	-0.0371	-0.05908
11.702	0.01053	0.0372	-0.0372	-0.0294
11.7473	0.01244	0.0373	-0.0373	-0.000737814
11.7927	0.01432	0.0374	-0.0374	0.02594
11.838	0.01618	0.0375	-0.0375	0.04988
11.8834	0.018	0.0376	-0.0376	0.07055
11.9287	0.01978	0.03769	-0.03769	0.08761
11.9741	0.02152	0.03778	-0.03778	0.10098
12.0195	0.0232	0.03786	-0.03786	0.11085
12.0648	0.02483	0.03795	-0.03795	0.11768
12.1102	0.02639	0.03803	-0.03803	0.12209
12.1555	0.02788	0.03811	-0.03811	0.12484
12.2009	0.0293	0.03819	-0.03819	0.12675
12.2462	0.03064	0.03826	-0.03826	0.12856
12.2916	0.03189	0.03833	-0.03833	0.13076
12.3369	0.03306	0.03839	-0.03839	0.13348
12.3823	0.03412	0.03846	-0.03846	0.13645
12.4277	0.03509	0.03852	-0.03852	0.13909
12.473	0.03596	0.03857	-0.03857	0.1407
12.5184	0.03672	0.03863	-0.03863	0.14058
12.5637	0.03737	0.03868	-0.03868	0.13826
12.6091	0.0379	0.03872	-0.03872	0.13357
12.6544	0.03832	0.03876	-0.03876	0.12672
12.6998	0.03862	0.0388	-0.0388	0.11826
12.7451	0.0388	0.03884	-0.03884	0.10897
12.7905	0.03886	0.03887	-0.03887	0.09973
12.8359	0.0388	0.03889	-0.03889	0.09147
12.8812	0.03861	0.03891	-0.03891	0.08511
12.9266	0.0383	0.03893	-0.03893	0.08158
12.9719	0.03787	0.03895	-0.03895	0.08179
13.0173	0.03732	0.03896	-0.03896	0.08662
13.0626	0.03664	0.03896	-0.03896	0.09672
13.108	0.03584	0.03896	-0.03896	0.11246
13.1534	0.03493	0.03896	-0.03896	0.13376
13.1987	0.03391	0.03895	-0.03895	0.16009
13.2441	0.03277	0.03894	-0.03894	0.19046
13.2894	0.03152	0.03893	-0.03893	0.22368
13.3348	0.03017	0.03891	-0.03891	0.25853
13.3801	0.02872	0.03888	-0.03888	0.29404
13.4255	0.02718	0.03885	-0.03885	0.32953
13.4709	0.02555	0.03882	-0.03882	0.36455
13.5162	0.02383	0.03878	-0.03878	0.39866
13.5616	0.02204	0.03873	-0.03873	0.43111
13.6069	0.02017	0.03869	-0.03869	0.46067
13.6523	0.01824	0.03863	-0.03863	0.48558
13.6976	0.01625	0.03858	-0.03858	0.50377
13.743	0.01422	0.03851	-0.03851	0.5131
13.7883	0.01213	0.03845	-0.03845	0.51173
13.8337	0.01001	0.03837	-0.03837	0.49839
13.8791	0.00787	0.0383	-0.0383	0.47263
13.9244	0.0057	0.03822	-0.03822	0.4348
13.9698	0.00352	0.03813	-0.03813	0.38606
14.0151	0.00134	0.03804	-0.03804	0.32823
14.0605	-0.000844644	0.03794	-0.03794	0.26356
14.1058	-0.00301	0.03784	-0.03784	0.19461
14.1512	-0.00516	0.03774	-0.03774	0.12416
14.1965	-0.00728	0.03763	-0.03763	0.05505
14.2419	-0.00937	0.03751	-0.03751	-0.00989
14.2873	-0.01141	0.03739	-0.03739	-0.06796
14.3326	-0.0134	0.03727	-0.03727	-0.11682
14.378	-0.01533	0.03714	-0.03714	-0.1546
14.4233	-0.0172	0.037	-0.037	-0.18015
14.4687	-0.019	0.03687	-0.03687	-0.19316
14.514	-0.02072	0.03672	-0.03672	-0.19417
14.5594	-0.02235	0.03658	-0.03658	-0.18447
14.6048	-0.02389	0.03642	-0.03642	-0.16588
14.6501	-0.02534	0.03627	-0.03627	-0.14052
14.6955	-0.02668	0.0361	-0.0361	-0.11056
14.7408	-0.02793	0.03594	-0.03594	-0.07809
14.7862	-0.02906	0.03577	-0.03577	-0.04506
14.8315	-0.03007	0.03559	-0.03559	-0.01322
14.8769	-0.03098	0.03541	-0.03541	0.01586
14.9223	-0.03176	0.03523	-0.03523	0.04085
14.9676	-0.03242	0.03504	-0.03504	0.06059
15.013	-0.03296	0.03485	-0.03485	0.07416
15.0583	-0.03338	0.03465	-0.03465	0.08086
15.1037	-0.03367	0.03445	-0.03445	0.08029
15.149	-0.03384	0.03425	-0.03425	0.07238
15.1944	-0.03388	0.03404	-0.03404	0.0574
15.2397	-0.0338	0.03382	-0.03382	0.03604
15.2851	-0.0336	0.03361	-0.03361	0.00946
15.3305	-0.03328	0.03339	-0.03339	-0.02074
15.3758	-0.03284	0.03316	-0.03316	-0.05258
15.4212	-0.03229	0.03293	-0.03293	-0.08391
15.4665	-0.03163	0.0327	-0.0327	-0.11271
15.5119	-0.03087	0.03246	-0.03246	-0.13745
15.5572	-0.03	0.03222	-0.03222	-0.15736
15.6026	-0.02903	0.03198	-0.03198	-0.17245
15.648	-0.02797	0.03173	-0.03173	-0.18337
15.6933	-0.02683	0.03148	-0.03148	-0.19103
15.7387	-0.0256	0.03123	-0.03123	-0.19621
15.784	-0.0243	0.03097	-0.03097	-0.19935
15.8294	-0.02293	0.03071	-0.03071	-0.20044
15.8747	-0.0215	0.03045	-0.03045	-0.19922
15.9201	-0.02001	0.03018	-0.03018	-0.19533
15.9654	-0.01848	0.02992	-0.02992	-0.18856
16.0108	-0.0169	0.02964	-0.02964	-0.17898
16.0562	-0.01529	0.02937	-0.02937	-0.16692
16.1015	-0.01365	0.02909	-0.02909	-0.15285
16.1469	-0.01199	0.02881	-0.02881	-0.13725
16.1922	-0.01032	0.02853	-0.02853	-0.12054
16.2376	-0.00864	0.02824	-0.02824	-0.10305
16.2829	-0.00696	0.02795	-0.02795	-0.0851
16.3283	-0.00529	0.02766	-0.02766	-0.06713
16.3737	-0.00364	0.02737	-0.02737	-0.04979
16.419	-0.00201	0.02708	-0.02708	-0.03393
16.4644	-0.00040039	0.02678	-0.02678	-0.02051
16.5097	0.00117	0.02648	-0.02648	-0.01054
16.5551	0.0027	0.02618	-0.02618	-0.00494
16.6004	0.00419	0.02588	-0.02588	-0.00442
16.6458	0.00563	0.02558	-0.02558	-0.0094
16.6911	0.00701	0.02527	-0.02527	-0.01993
16.7365	0.00833	0.02496	-0.02496	-0.03568
16.7819	0.00959	0.02465	-0.02465	-0.05584
16.8272	0.01077	0.02434	-0.02434	-0.0792
16.8726	0.01189	0.02403	-0.02403	-0.10421
16.9179	0.01293	0.02372	-0.02372	-0.12911
16.9633	0.0139	0.0234	-0.0234	-0.15223
17.0086	0.01478	0.02309	-0.02309	-0.1722
17.054	0.01559	0.02277	-0.02277	-0.18808
17.0994	0.01631	0.02245	-0.02245	-0.19936
17.1447	0.01695	0.02214	-0.02214	-0.20584
17.1901	0.0175	0.02182	-0.02182	-0.20751
17.2354	0.01797	0.0215	-0.0215	-0.20442
17.2808	0.01836	0.02118	-0.02118	-0.19669
17.3261	0.01866	0.02086	-0.02086	-0.18449
17.3715	0.01888	0.02054	-0.02054	-0.16813
17.4168	0.01902	0.02022	-0.02022	-0.14791
17.4622	0.01908	0.01989	-0.01989	-0.12415
17.5076	0.01907	0.01957	-0.01957	-0.09715
17.5529	0.01898	0.01925	-0.01925	-0.06728
17.5983	0.01881	0.01893	-0.01893	-0.03509
17.6436	0.01858	0.01861	-0.01861	-0.00144
17.689	0.01829	0.01829	-0.01829	0.03251
17.7343	0.01793	0.01797	-0.01797	0.06538
17.7797	0.01751	0.01764	-0.01764	0.09575
17.8251	0.01704	0.01732	-0.01732	0.12239
17.8704	0.01652	0.017	-0.017	0.14441
17.9158	0.01595	0.01669	-0.01669	0.16119
17.9611	0.01534	0.01637	-0.01637	0.17239
18.0065	0.0147	0.01605	-0.01605	0.17772
18.0518	0.01402	0.01573	-0.01573	0.17697
18.0972	0.01331	0.01542	-0.01542	0.17004
18.1425	0.01258	0.0151	-0.0151	0.15708
18.1879	0.01183	0.01479	-0.01479	0.13869
18.2333	0.01106	0.01448	-0.01448	0.11593
18.2786	0.01029	0.01416	-0.01416	0.09029
18.324	0.0095	0.01386	-0.01386	0.06338
18.3693	0.00872	0.01355	-0.01355	0.03667
18.4147	0.00793	0.01324	-0.01324	0.01116
18.46	0.00715	0.01293	-0.01293	-0.01268
18.5054	0.00638	0.01263	-0.01263	-0.03483
18.5508	0.00562	0.01233	-0.01233	-0.05551
18.5961	0.00488	0.01203	-0.01203	-0.07493
18.6415	0.00416	0.01173	-0.01173	-0.09295
18.6868	0.00346	0.01143	-0.01143	-0.10909
18.7322	0.00278	0.01114	-0.01114	-0.12258
18.7775	0.00213	0.01085	-0.01085	-0.13268
18.8229	0.0015	0.01056	-0.01056	-0.13909
18.8682	0.000910516	0.01027	-0.01027	-0.14209
18.9136	0.00034997	0.00999	-0.00999	-0.14249
18.959	-0.000177302	0.0097	-0.0097	-0.14139
19.0043	-0.000670252	0.00942	-0.00942	-0.13972
19.0497	-0.00113	0.00915	-0.00915	-0.13793
19.095	-0.00155	0.00887	-0.00887	-0.13587
19.1404	-0.00194	0.0086	-0.0086	-0.13293
19.1857	-0.00229	0.00833	-0.00833	-0.12827
19.2311	-0.0026	0.00807	-0.00807	-0.12113
19.2765	-0.00288	0.00781	-0.00781	-0.11105
19.3218	-0.00312	0.00755	-0.00755	-0.09789
19.3672	-0.00334	0.00729	-0.00729	-0.08187
19.4125	-0.00351	0.00704	-0.00704	-0.0635
19.4579	-0.00366	0.00679	-0.00679	-0.04347
19.5032	-0.00378	0.00655	-0.00655	-0.02256
19.5486	-0.00386	0.00631	-0.00631	-0.00163
19.5939	-0.00392	0.00607	-0.00607	0.01852
19.6393	-0.00396	0.00584	-0.00584	0.03714
19.6847	-0.00397	0.00562	-0.00562	0.05359
19.73	-0.00396	0.0054	-0.0054	0.06736
19.7754	-0.00393	0.00518	-0.00518	0.07817
19.8207	-0.00389	0.00497	-0.00497	0.08596
19.8661	-0.00382	0.00476	-0.00476	0.09086
19.9114	-0.00375	0.00457	-0.00457	0.0931
19.9568	-0.00366	0.00438	-0.00438	0.0929
20.0022	-0.00357	0.00419	-0.00419	0.09043
20.0475	-0.00347	0.00401	-0.00401	0.08579
20.0929	-0.00337	0.00385	-0.00385	0.07907
20.1382	-0.00326	0.00369	-0.00369	0.07046
20.1836	-0.00315	0.00353	-0.00353	0.06026
20.2289	-0.00304	0.00339	-0.00339	0.04891
20.2743	-0.00294	0.00326	-0.00326	0.03695
20.3196	-0.00284	0.00314	-0.00314	0.02494
20.365	-0.00275	0.00304	-0.00304	0.01337
20.4104	-0.00266	0.00294	-0.00294	0.00261
20.4557	-0.00258	0.00286	-0.00286	-0.00711
20.5011	-0.00252	0.0028	-0.0028	-0.01559
20.5464	-0.00246	0.00274	-0.00274	-0.02259
20.5918	-0.00241	0.00271	-0.00271	-0.02776
20.6371	-0.00238	0.00268	-0.00268	-0.03063
20.6825	-0.00236	0.00267	-0.00267	-0.03073
20.7279	-0.00235	0.00267	-0.00267	-0.0276
20.7732	-0.00235	0.00269	-0.00269	-0.02092
20.8186	-0.00237	0.00272	-0.00272	-0.01053
20.8639	-0.0024	0.00276	-0.00276	0.00356
20.9093	-0.00245	0.00281	-0.00281	0.02115
20.9546	-0.0025	0.00286	-0.00286	0.0419
21	-0.00257	0.00293	-0.00293	0.06528
21.0453	-0.00265	0.003	-0.003	0.09064
21.0907	-0.00274	0.00307	-0.00307	0.11719
21.1361	-0.00283	0.00316	-0.00316	0.14401
21.1814	-0.00294	0.00324	-0.00324	0.17009
21.2268	-0.00305	0.00333	-0.00333	0.19436
21.2721	-0.00317	0.00342	-0.00342	0.2157
21.3175	-0.00329	0.00352	-0.00352	0.2329
21.3628	-0.00342	0.00361	-0.00361	0.24471
21.4082	-0.00355	0.00371	-0.00371	0.24981
21.4536	-0.00368	0.0038	-0.0038	0.24697
21.4989	-0.0038	0.0039	-0.0039	0.23518
21.5443	-0.00393	0.00399	-0.00399	0.21394
21.5896	-0.00405	0.00409	-0.00409	0.18345
21.635	-0.00416	0.00418	-0.00418	0.14471
21.6803	-0.00427	0.00428	-0.00428	0.09943
21.7257	-0.00437	0.00437	-0.00437	0.04993
21.771	-0.00446	0.00446	-0.00446	-0.00117
21.8164	-0.00454	0.00455	-0.00455	-0.05131
21.8618	-0.00461	0.00464	-0.00464	-0.09825
21.9071	-0.00466	0.00473	-0.00473	-0.14028
21.9525	-0.0047	0.00482	-0.00482	-0.17631
21.9978	-0.00472	0.0049	-0.0049	-0.2058
22.0432	-0.00472	0.00498	-0.00498	-0.2287
22.0885	-0.00471	0.00506	-0.00506	-0.24525
22.1339	-0.00468	0.00514	-0.00514	-0.25588
22.1793	-0.00463	0.00521	-0.00521	-0.26115
22.2246	-0.00456	0.00529	-0.00529	-0.26175
22.27	-0.00447	0.00536	-0.00536	-0.25844
22.3153	-0.00437	0.00543	-0.00543	-0.2521
22.3607	-0.00424	0.0055	-0.0055	-0.2437
22.406	-0.00409	0.00556	-0.00556	-0.23423
22.4514	-0.00392	0.00562	-0.00562	-0.22472
22.4967	-0.00373	0.00569	-0.00569	-0.21619
22.5421	-0.00353	0.00574	-0.00574	-0.20957
22.5875	-0.0033	0.0058	-0.0058	-0.20569
22.6328	-0.00306	0.00585	-0.00585	-0.20512
22.6782	-0.0028	0.00591	-0.00591	-0.2081
22.7235	-0.00253	0.00596	-0.00596	-0.21448
22.7689	-0.00224	0.006	-0.006	-0.22364
22.8142	-0.00193	0.00605	-0.00605	-0.23467
22.8596	-0.00162	0.00609	-0.00609	-0.24647
22.905	-0.00129	0.00613	-0.00613	-0.25796
22.9503	-0.000948701	0.00617	-0.00617	-0.26824
22.9957	-0.00060137	0.00621	-0.00621	-0.27668
23.041	-0.000246861	0.00624	-0.00624	-0.28288
23.0864	0.000113277	0.00628	-0.00628	-0.2866
23.1317	0.000477451	0.00631	-0.00631	-0.28772
23.1771	0.000844034	0.00634	-0.00634	-0.28613
23.2224	0.00121	0.00636	-0.00636	-0.28169
23.2678	0.00158	0.00639	-0.00639	-0.27422
23.3132	0.00194	0.00641	-0.00641	-0.26357
23.3585	0.0023	0.00643	-0.00643	-0.24968
23.4039	0.00266	0.00645	-0.00645	-0.23268
23.4492	0.003	0.00646	-0.00646	-0.21296
23.4946	0.00334	0.00648	-0.00648	-0.19122
23.5399	0.00366	0.00649	-0.00649	-0.1684
23.5853	0.00398	0.0065	-0.0065	-0.14566
23.6307	0.00428	0.00651	-0.00651	-0.12421
23.676	0.00457	0.00652	-0.00652	-0.10521
23.7214	0.00484	0.00652	-0.00652	-0.08968
23.7667	0.00509	0.00653	-0.00653	-0.07838
23.8121	0.00532	0.00653	-0.00653	-0.07165
23.8574	0.00554	0.00653	-0.00653	-0.06933
23.9028	0.00573	0.00653	-0.00653	-0.07082
23.9481	0.0059	0.00652	-0.00652	-0.07507
23.9935	0.00605	0.00652	-0.00652	-0.08079
24.0389	0.00618	0.00651	-0.00651	-0.08656
24.0842	0.00628	0.00651	-0.00651	-0.09097
24.1296	0.00636	0.0065	-0.0065	-0.0928
24.1749	0.00642	0.00649	-0.00649	-0.09106
24.2203	0.00645	0.00647	-0.00647	-0.08515
24.2656	0.00646	0.00646	-0.00646	-0.07489
24.311	0.00644	0.00645	-0.00645	-0.06058
24.3564	0.0064	0.00643	-0.00643	-0.04293
24.4017	0.00634	0.00641	-0.00641	-0.02292
24.4471	0.00625	0.00639	-0.00639	-0.00172
24.4924	0.00614	0.00637	-0.00637	0.01953
24.5378	0.00601	0.00635	-0.00635	0.0398
24.5831	0.00586	0.00633	-0.00633	0.05822
24.6285	0.00569	0.00631	-0.00631	0.07413
24.6738	0.0055	0.00628	-0.00628	0.08702
24.7192	0.00528	0.00626	-0.00626	0.09648
24.7646	0.00506	0.00623	-0.00623	0.10224
24.8099	0.00481	0.0062	-0.0062	0.10415
24.8553	0.00455	0.00617	-0.00617	0.10218
24.9006	0.00427	0.00614	-0.00614	0.09647
24.946	0.00399	0.00611	-0.00611	0.08728
24.9913	0.00369	0.00608	-0.00608	0.075
25.0367	0.00338	0.00605	-0.00605	0.06015
25.0821	0.00306	0.00601	-0.00601	0.04345
25.1274	0.00273	0.00598	-0.00598	0.02578
25.1728	0.0024	0.00594	-0.00594	0.00812
25.2181	0.00206	0.00591	-0.00591	-0.00861
25.2635	0.00172	0.00587	-0.00587	-0.0237
25.3088	0.00138	0.00583	-0.00583	-0.03674
25.3542	0.00104	0.0058	-0.0058	-0.04768
25.3995	0.000699835	0.00576	-0.00576	-0.0567
25.4449	0.000361313	0.00572	-0.00572	-0.06406
25.4903	2.64358e-05	0.00568	-0.00568	-0.06995
25.5356	-0.000303529	0.00564	-0.00564	-0.0744
25.581	-0.000627359	0.0056	-0.0056	-0.07723
25.6263	-0.000943882	0.00556	-0.00556	-0.07815
25.6717	-0.00125	0.00551	-0.00551	-0.07686
25.717	-0.00155	0.00547	-0.00547	-0.07314
25.7624	-0.00184	0.00543	-0.00543	-0.06691
25.8077	-0.00212	0.00539	-0.00539	-0.05824
25.8531	-0.00238	0.00534	-0.00534	-0.04733
25.8985	-0.00263	0.0053	-0.0053	-0.03455
25.9438	-0.00287	0.00525	-0.00525	-0.02042
25.9892	-0.00309	0.00521	-0.00521	-0.00566
26.0345	-0.0033	0.00516	-0.00516	0.00883
26.0799	-0.00349	0.00512	-0.00512	0.02208
26.1252	-0.00367	0.00507	-0.00507	0.03316
26.1706	-0.00383	0.00503	-0.00503	0.04137
26.216	-0.00397	0.00498	-0.00498	0.04637
26.2613	-0.0041	0.00494	-0.00494	0.04825
26.3067	-0.00421	0.00489	-0.00489	0.04741
26.352	-0.00431	0.00484	-0.00484	0.04451
26.3974	-0.00438	0.0048	-0.0048	0.04022
26.4427	-0.00444	0.00475	-0.00475	0.03511
26.4881	-0.00449	0.0047	-0.0047	0.02961
26.5335	-0.00452	0.00466	-0.00466	0.02395
26.5788	-0.00453	0.00461	-0.00461	0.01827
26.6242	-0.00452	0.00457	-0.00457	0.01269
26.6695	-0.00451	0.00452	-0.00452	0.00743
26.7149	-0.00447	0.00447	-0.00447	0.00279
26.7602	-0.00442	0.00443	-0.00443	-0.00082446
26.8056	-0.00436	0.00438	-0.00438	-0.00307
26.8509	-0.00429	0.00434	-0.00434	-0.00374
26.8963	-0.0042	0.00429	-0.00429	-0.00287
26.9417	-0.0041	0.00424	-0.00424	-0.000726318
26.987	-0.00399	0.0042	-0.0042	0.00227
27.0324	-0.00387	0.00415	-0.00415	0.00565
27.0777	-0.00374	0.00411	-0.00411	0.009
27.1231	-0.0036	0.00406	-0.00406	0.01201
27.1684	-0.00346	0.00402	-0.00402	0.01441
27.2138	-0.0033	0.00398	-0.00398	0.01594
27.2592	-0.00314	0.00393	-0.00393	0.01628
27.3045	-0.00297	0.00389	-0.00389	0.01515
27.3499	-0.0028	0.00385	-0.00385	0.01231
27.3952	-0.00262	0.0038	-0.0038	0.0077
27.4406	-0.00244	0.00376	-0.00376	0.00153
27.4859	-0.00225	0.00372	-0.00372	-0.00577
27.5313	-0.00207	0.00368	-0.00368	-0.01353
27.5766	-0.00188	0.00363	-0.00363	-0.02102
27.622	-0.00169	0.00359	-0.00359	-0.02747
27.6674	-0.0015	0.00355	-0.00355	-0.03223
27.7127	-0.00131	0.00351	-0.00351	-0.03478
27.7581	-0.00112	0.00347	-0.00347	-0.03479
27.8034	-0.000933278	0.00343	-0.00343	-0.03219
27.8488	-0.00074772	0.00339	-0.00339	-0.02713
27.8941	-0.000564613	0.00336	-0.00336	-0.02001
27.9395	-0.000384439	0.00332	-0.00332	-0.01135
27.9849	-0.000207654	0.00328	-0.00328	-0.00168
28.0302	-3.46795e-05	0.00324	-0.00324	0.00854
28.0756	0.00013409	0.00321	-0.00321	0.01894
28.1209	0.000298293	0.00317	-0.00317	0.02924
28.1663	0.000457594	0.00314	-0.00314	0.03908
28.2116	0.000611691	0.0031	-0.0031	0.04801
28.257	0.00076031	0.00307	-0.00307	0.05542
28.3023	0.000903204	0.00303	-0.00303	0.06061
28.3477	0.00104	0.003	-0.003	0.06291
28.3931	0.00117	0.00297	-0.00297	0.06185
28.4384	0.0013	0.00294	-0.00294	0.05728
28.4838	0.00141	0.0029	-0.0029	0.04945
28.5291	0.00153	0.00287	-0.00287	0.039
28.5745	0.00163	0.00284	-0.00284	0.02685
28.6198	0.00173	0.00281	-0.00281	0.01407
28.6652	0.00182	0.00278	-0.00278	0.00174
28.7106	0.0019	0.00275	-0.00275	-0.00916
28.7559	0.00198	0.00273	-0.00273	-0.01784
28.8013	0.00205	0.0027	-0.0027	-0.0237
28.8466	0.00212	0.00267	-0.00267	-0.02635
28.892	0.00217	0.00264	-0.00264	-0.02562
28.9373	0.00223	0.00262	-0.00262	-0.02154
28.9827	0.00227	0.00259	-0.00259	-0.01431
29.028	0.00231	0.00257	-0.00257	-0.00433
29.0734	0.00234	0.00254	-0.00254	0.0079
29.1188	0.00236	0.00252	-0.00252	0.02178
29.1641	0.00238	0.0025	-0.0025	0.03665
29.2095	0.00239	0.00247	-0.00247	0.05185
29.2548	0.0024	0.00245	-0.00245	0.06669
29.3002	0.0024	0.00243	-0.00243	0.08049
29.3455	0.0024	0.00241	-0.00241	0.09254
29.3909	0.00238	0.00239	-0.00239	0.10222
29.4363	0.00237	0.00237	-0.00237	0.10901
29.4816	0.00235	0.00235	-0.00235	0.11258
29.527	0.00232	0.00233	-0.00233	0.1128
29.5723	0.00229	0.00231	-0.00231	0.10978
29.6177	0.00225	0.00229	-0.00229	0.10382
29.663	0.00221	0.00227	-0.00227	0.09538
29.7084	0.00216	0.00226	-0.00226	0.08497
29.7537	0.00211	0.00224	-0.00224	0.07314
29.7991	0.00205	0.00222	-0.00222	0.06046
29.8445	0.00199	0.00221	-0.00221	0.04753
29.8898	0.00193	0.00219	-0.00219	0.035
29.9352	0.00186	0.00217	-0.00217	0.02353
29.9805	0.00179	0.00216	-0.00216	0.01377
30.0259	0.00172	0.00214	-0.00214	0.00618

## Sheet: EDFig5d
Time (fs)	Charge Q (a.u.) for 0	Charge Q (a.u.) for π/2	Charge Q (a.u.) for π
-25.0366	2.26098e-06	6.22764e-06	-2.21915e-06
-24.9912	2.62223e-06	6.1611e-06	-2.58733e-06
-24.9459	2.98486e-06	6.06866e-06	-2.95522e-06
-24.9005	3.34726e-06	5.9505e-06	-3.32079e-06
-24.8552	3.7078e-06	5.80701e-06	-3.682e-06
-24.8098	4.0648e-06	5.63866e-06	-4.03682e-06
-24.7645	4.41652e-06	5.44587e-06	-4.38321e-06
-24.7191	4.76117e-06	5.22892e-06	-4.71915e-06
-24.6738	5.09689e-06	4.98797e-06	-5.0426e-06
-24.6284	5.42176e-06	4.7232e-06	-5.35154e-06
-24.583	5.73383e-06	4.43496e-06	-5.64399e-06
-24.5377	6.03111e-06	4.12381e-06	-5.91803e-06
-24.4923	6.31164e-06	3.79054e-06	-6.17182e-06
-24.447	6.57344e-06	3.43621e-06	-6.40364e-06
-24.4016	6.81461e-06	3.06225e-06	-6.61189e-06
-24.3563	7.03328e-06	2.67044e-06	-6.79513e-06
-24.3109	7.22768e-06	2.26284e-06	-6.9521e-06
-24.2655	7.39613e-06	1.84174e-06	-7.08174e-06
-24.2202	7.53708e-06	1.40948e-06	-7.18314e-06
-24.1748	7.64906e-06	9.68406e-07	-7.25557e-06
-24.1295	7.73075e-06	5.20744e-07	-7.29849e-06
-24.0841	7.78093e-06	6.87976e-08	-7.31149e-06
-24.0388	7.79858e-06	-3.85043e-07	-7.29438e-06
-23.9934	7.78287e-06	-8.38315e-07	-7.24711e-06
-23.9481	7.73318e-06	-1.2884e-06	-7.16984e-06
-23.9027	7.64911e-06	-1.73257e-06	-7.06294e-06
-23.8573	7.53055e-06	-2.16812e-06	-6.92693e-06
-23.812	7.37762e-06	-2.59237e-06	-6.76253e-06
-23.7666	7.19078e-06	-3.00264e-06	-6.57064e-06
-23.7213	6.97073e-06	-3.39632e-06	-6.35235e-06
-23.6759	6.7185e-06	-3.77095e-06	-6.1089e-06
-23.6306	6.43544e-06	-4.12418e-06	-5.84167e-06
-23.5852	6.12316e-06	-4.45374e-06	-5.55225e-06
-23.5398	5.78362e-06	-4.75754e-06	-5.24234e-06
-23.4945	5.41905e-06	-5.03362e-06	-4.91381e-06
-23.4491	5.03197e-06	-5.28017e-06	-4.56867e-06
-23.4038	4.62519e-06	-5.49557e-06	-4.20904e-06
-23.3584	4.20176e-06	-5.67832e-06	-3.83721e-06
-23.3131	3.76498e-06	-5.82715e-06	-3.45557e-06
-23.2677	3.31836e-06	-5.94107e-06	-3.06664e-06
-23.2224	2.86556e-06	-6.01937e-06	-2.67302e-06
-23.177	2.4104e-06	-6.06167e-06	-2.27742e-06
-23.1316	1.95679e-06	-6.0679e-06	-1.88259e-06
-23.0863	1.50865e-06	-6.03841e-06	-1.49137e-06
-23.0409	1.06995e-06	-5.97385e-06	-1.10659e-06
-22.9956	6.44586e-07	-5.87511e-06	-7.31147e-07
-22.9502	2.36395e-07	-5.74328e-06	-3.67914e-07
-22.9049	-1.5092e-07	-5.5798e-06	-1.9762e-08
-22.8595	-5.13844e-07	-5.38643e-06	3.1049e-07
-22.8141	-8.49092e-07	-5.16531e-06	6.20091e-07
-22.7688	-1.15365e-06	-4.91892e-06	9.06405e-07
-22.7234	-1.42483e-06	-4.65004e-06	1.16692e-06
-22.6781	-1.66026e-06	-4.36175e-06	1.39929e-06
-22.6327	-1.85798e-06	-4.05742e-06	1.60137e-06
-22.5874	-2.0164e-06	-3.7406e-06	1.77121e-06
-22.542	-2.13436e-06	-3.4151e-06	1.90715e-06
-22.4967	-2.21111e-06	-3.08477e-06	2.00775e-06
-22.4513	-2.24633e-06	-2.75358e-06	2.07188e-06
-22.4059	-2.24013e-06	-2.42544e-06	2.09874e-06
-22.3606	-2.193e-06	-2.10428e-06	2.08784e-06
-22.3152	-2.10589e-06	-1.79408e-06	2.03904e-06
-22.2699	-1.98007e-06	-1.49871e-06	1.9526e-06
-22.2245	-1.81724e-06	-1.22192e-06	1.82915e-06
-22.1792	-1.61939e-06	-9.67235e-07	1.66971e-06
-22.1338	-1.38886e-06	-7.38022e-07	1.47569e-06
-22.0884	-1.12828e-06	-5.37509e-07	1.24889e-06
-22.0431	-8.40545e-07	-3.68719e-07	9.91525e-07
-21.9977	-5.28834e-07	-2.34527e-07	7.06182e-07
-21.9524	-1.96539e-07	-1.37563e-07	3.95835e-07
-21.907	1.5273e-07	-8.01644e-08	6.38154e-08
-21.8617	5.15194e-07	-6.42553e-08	-2.86216e-07
-21.8163	8.86926e-07	-9.13339e-08	-6.50299e-07
-21.771	1.26389e-06	-1.62388e-07	-1.02421e-06
-21.7256	1.64197e-06	-2.77901e-07	-1.40351e-06
-21.6802	2.017e-06	-4.37866e-07	-1.78357e-06
-21.6349	2.38475e-06	-6.4194e-07	-2.15963e-06
-21.5895	2.74099e-06	-8.89509e-07	-2.52677e-06
-21.5442	3.08143e-06	-1.17977e-06	-2.88002e-06
-21.4988	3.40173e-06	-1.51167e-06	-3.21435e-06
-21.4535	3.69757e-06	-1.88401e-06	-3.52472e-06
-21.4081	3.96458e-06	-2.29544e-06	-3.80609e-06
-21.3627	4.19835e-06	-2.74455e-06	-4.0535e-06
-21.3174	4.39448e-06	-3.2298e-06	-4.26202e-06
-21.272	4.54855e-06	-3.7494e-06	-4.42687e-06
-21.2267	4.65621e-06	-4.30119e-06	-4.54342e-06
-21.1813	4.71317e-06	-4.88265e-06	-4.60726e-06
-21.136	4.71526e-06	-5.49071e-06	-4.6142e-06
-21.0906	4.65851e-06	-6.1218e-06	-4.56038e-06
-21.0453	4.53917e-06	-6.77187e-06	-4.44224e-06
-20.9999	4.35377e-06	-7.43638e-06	-4.2566e-06
-20.9545	4.09924e-06	-8.11013e-06	-4.00066e-06
-20.9092	3.77288e-06	-8.78757e-06	-3.67206e-06
-20.8638	3.37252e-06	-9.4628e-06	-3.26884e-06
-20.8185	2.8965e-06	-1.01296e-05	-2.78952e-06
-20.7731	2.34377e-06	-1.07816e-05	-2.23306e-06
-20.7278	1.71395e-06	-1.14121e-05	-1.59889e-06
-20.6824	1.00736e-06	-1.20142e-05	-8.86907e-07
-20.637	2.25111e-07	-1.25808e-05	-9.75258e-08
-20.5917	-6.30887e-07	-1.31047e-05	7.68354e-07
-20.5463	-1.5579e-06	-1.35786e-05	1.70935e-06
-20.501	-2.55235e-06	-1.39956e-05	2.72362e-06
-20.4556	-3.60984e-06	-1.43489e-05	3.80882e-06
-20.4103	-4.72516e-06	-1.46321e-05	4.9622e-06
-20.3649	-5.89234e-06	-1.48393e-05	6.18056e-06
-20.3196	-7.1047e-06	-1.49649e-05	7.46027e-06
-20.2742	-8.35491e-06	-1.50042e-05	8.79731e-06
-20.2288	-9.63506e-06	-1.49524e-05	1.01872e-05
-20.1835	-1.09367e-05	-1.48058e-05	1.16252e-05
-20.1381	-1.22512e-05	-1.4561e-05	1.3106e-05
-20.0928	-1.35692e-05	-1.42151e-05	1.46239e-05
-20.0474	-1.48815e-05	-1.37657e-05	1.61728e-05
-20.0021	-1.61786e-05	-1.3211e-05	1.77461e-05
-19.9567	-1.74512e-05	-1.25497e-05	1.93367e-05
-19.9113	-1.86898e-05	-1.17808e-05	2.09371e-05
-19.866	-1.98853e-05	-1.0904e-05	2.2539e-05
-19.8206	-2.10289e-05	-9.9195e-06	2.41338e-05
-19.7753	-2.2112e-05	-8.82767e-06	2.57118e-05
-19.7299	-2.31266e-05	-7.62939e-06	2.72632e-05
-19.6846	-2.4065e-05	-6.32588e-06	2.8777e-05
-19.6392	-2.49201e-05	-4.91872e-06	3.02417e-05
-19.5939	-2.56853e-05	-3.40976e-06	3.16451e-05
-19.5485	-2.63545e-05	-1.80104e-06	3.29743e-05
-19.5031	-2.69223e-05	-9.48022e-08	3.42156e-05
-19.4578	-2.73836e-05	1.70652e-06	3.53548e-05
-19.4124	-2.77338e-05	3.60041e-06	3.63772e-05
-19.3671	-2.79688e-05	5.5842e-06	3.72673e-05
-19.3217	-2.80852e-05	7.65516e-06	3.80099e-05
-19.2764	-2.80795e-05	9.81058e-06	3.85891e-05
-19.231	-2.7949e-05	1.20477e-05	3.89896e-05
-19.1856	-2.76912e-05	1.43636e-05	3.91961e-05
-19.1403	-2.7304e-05	1.6755e-05	3.91943e-05
-19.0949	-2.67856e-05	1.92182e-05	3.89706e-05
-19.0496	-2.61347e-05	2.17488e-05	3.8513e-05
-19.0042	-2.53504e-05	2.4342e-05	3.78111e-05
-18.9589	-2.44321e-05	2.69918e-05	3.68568e-05
-18.9135	-2.33797e-05	2.96916e-05	3.56442e-05
-18.8682	-2.21935e-05	3.24333e-05	3.41703e-05
-18.8228	-2.08743e-05	3.52074e-05	3.24353e-05
-18.7774	-1.94231e-05	3.8003e-05	3.04426e-05
-18.7321	-1.78416e-05	4.08073e-05	2.81993e-05
-18.6867	-1.61318e-05	4.3606e-05	2.57158e-05
-18.6414	-1.42959e-05	4.63828e-05	2.30066e-05
-18.596	-1.23365e-05	4.91196e-05	2.00893e-05
-18.5507	-1.02563e-05	5.17968e-05	1.6985e-05
-18.5053	-8.05813e-06	5.43927e-05	1.37182e-05
-18.46	-5.7448e-06	5.68842e-05	1.03155e-05
-18.4146	-3.31898e-06	5.92466e-05	6.80617e-06
-18.3692	-7.83118e-07	6.14534e-05	3.22093e-06
-18.3239	1.86061e-06	6.34767e-05	-4.08433e-07
-18.2785	4.61038e-06	6.52873e-05	-4.04976e-06
-18.2332	7.46479e-06	6.68549e-05	-7.67122e-06
-18.1878	1.04228e-05	6.81487e-05	-1.1242e-05
-18.1425	1.34838e-05	6.91378e-05	-1.47329e-05
-18.0971	1.66475e-05	6.9792e-05	-1.81173e-05
-18.0517	1.99138e-05	7.00829e-05	-2.13713e-05
-18.0064	2.32826e-05	6.9984e-05	-2.44744e-05
-17.961	2.67537e-05	6.94725e-05	-2.74101e-05
-17.9157	3.03264e-05	6.85292e-05	-3.01655e-05
-17.8703	3.39994e-05	6.71402e-05	-3.27321e-05
-17.825	3.77701e-05	6.52966e-05	-3.51053e-05
-17.7796	4.16346e-05	6.29958e-05	-3.72841e-05
-17.7343	4.55871e-05	6.02418e-05	-3.92709e-05
-17.6889	4.96191e-05	5.70455e-05	-4.10709e-05
-17.6435	5.37197e-05	5.3425e-05	-4.26917e-05
-17.5982	5.78743e-05	4.94055e-05	-4.41423e-05
-17.5528	6.20651e-05	4.50193e-05	-4.54325e-05
-17.5075	6.627e-05	4.03054e-05	-4.65721e-05
-17.4621	7.04627e-05	3.5309e-05	-4.75706e-05
-17.4168	7.46124e-05	3.00811e-05	-4.84359e-05
-17.3714	7.86842e-05	2.46771e-05	-4.91742e-05
-17.326	8.26386e-05	1.91563e-05	-4.97895e-05
-17.2807	8.64322e-05	1.35802e-05	-5.02833e-05
-17.2353	9.00179e-05	8.01127e-06	-5.06544e-05
-17.19	9.33456e-05	2.51124e-06	-5.08989e-05
-17.1446	9.63629e-05	-2.86018e-06	-5.10106e-05
-17.0993	9.90161e-05	-8.047e-06	-5.0981e-05
-17.0539	0.000101251	-1.29985e-05	-5.08001e-05
-17.0085	0.000103015	-1.76705e-05	-5.04566e-05
-16.9632	0.000104257	-2.2027e-05	-4.99389e-05
-16.9178	0.000104931	-2.60403e-05	-4.92358e-05
-16.8725	0.000104992	-2.96925e-05	-4.83367e-05
-16.8271	0.000104407	-3.29752e-05	-4.7233e-05
-16.7818	0.000103147	-3.58896e-05	-4.59183e-05
-16.7364	0.000101194	-3.84457e-05	-4.43888e-05
-16.6911	9.85377e-05	-4.06614e-05	-4.2644e-05
-16.6457	9.51819e-05	-4.25613e-05	-4.0687e-05
-16.6003	9.11408e-05	-4.41754e-05	-3.85243e-05
-16.555	8.64415e-05	-4.55373e-05	-3.61661e-05
-16.5096	8.11234e-05	-4.66825e-05	-3.36255e-05
-16.4643	7.52383e-05	-4.76467e-05	-3.0919e-05
-16.4189	6.885e-05	-4.84642e-05	-2.80651e-05
-16.3736	6.20327e-05	-4.91662e-05	-2.50841e-05
-16.3282	5.48704e-05	-4.97797e-05	-2.19971e-05
-16.2828	4.74545e-05	-5.0326e-05	-1.88255e-05
-16.2375	3.98822e-05	-5.08202e-05	-1.55897e-05
-16.1921	3.22537e-05	-5.12709e-05	-1.23085e-05
-16.1468	2.46703e-05	-5.16795e-05	-8.99819e-06
-16.1014	1.72312e-05	-5.20409e-05	-5.67197e-06
-16.0561	1.00311e-05	-5.23438e-05	-2.33925e-06
-16.0107	3.15778e-06	-5.25714e-05	9.94704e-07
-15.9654	-3.31053e-06	-5.27026e-05	4.32896e-06
-15.92	-9.3071e-06	-5.27131e-05	7.66693e-06
-15.8746	-1.47784e-05	-5.2577e-05	1.10161e-05
-15.8293	-1.96855e-05	-5.22681e-05	1.43875e-05
-15.7839	-2.40049e-05	-5.17616e-05	1.77953e-05
-15.7386	-2.77283e-05	-5.10354e-05	2.12555e-05
-15.6932	-3.0863e-05	-5.00714e-05	2.47854e-05
-15.6479	-3.34308e-05	-4.88572e-05	2.8402e-05
-15.6025	-3.54662e-05	-4.73864e-05	3.21212e-05
-15.5571	-3.70154e-05	-4.56592e-05	3.59564e-05
-15.5118	-3.81335e-05	-4.36829e-05	3.9917e-05
-15.4664	-3.88825e-05	-4.14717e-05	4.40079e-05
-15.4211	-3.93284e-05	-3.9046e-05	4.82282e-05
-15.3757	-3.95386e-05	-3.6432e-05	5.25702e-05
-15.3304	-3.95793e-05	-3.36601e-05	5.70193e-05
-15.285	-3.9513e-05	-3.07642e-05	6.15536e-05
-15.2397	-3.93961e-05	-2.778e-05	6.61433e-05
-15.1943	-3.92771e-05	-2.47439e-05	7.07516e-05
-15.1489	-3.91952e-05	-2.16916e-05	7.53351e-05
-15.1036	-3.9179e-05	-1.86561e-05	7.9844e-05
-15.0582	-3.92462e-05	-1.56675e-05	8.4224e-05
-15.0129	-3.94034e-05	-1.27506e-05	8.84167e-05
-14.9675	-3.96466e-05	-9.92455e-06	9.23613e-05
-14.9222	-3.99625e-05	-7.20223e-06	9.59964e-05
-14.8768	-4.03289e-05	-4.58949e-06	9.92611e-05
-14.8314	-4.07174e-05	-2.08538e-06	0.000102097
-14.7861	-4.10944e-05	3.17708e-07	0.000104449
-14.7407	-4.14239e-05	2.63347e-06	0.000106269
-14.6954	-4.16688e-05	4.88073e-06	0.000107514
-14.65	-4.17935e-05	7.0825e-06	0.000108151
-14.6047	-4.17655e-05	9.2645e-06	0.000108155
-14.5593	-4.15573e-05	1.14537e-05	0.000107511
-14.514	-4.11476e-05	1.36767e-05	0.000106216
-14.4686	-4.05223e-05	1.59586e-05	0.000104277
-14.4232	-3.96752e-05	1.83208e-05	0.000101712
-14.3779	-3.86082e-05	2.07801e-05	9.85501e-05
-14.3325	-3.73315e-05	2.33478e-05	9.48313e-05
-14.2872	-3.58624e-05	2.60282e-05	9.06046e-05
-14.2418	-3.4225e-05	2.88188e-05	8.59276e-05
-14.1965	-3.24489e-05	3.17091e-05	8.08655e-05
-14.1511	-3.05676e-05	3.46815e-05	7.54895e-05
-14.1057	-2.86172e-05	3.77113e-05	6.98752e-05
-14.0604	-2.66346e-05	4.07676e-05	6.41012e-05
-14.015	-2.46559e-05	4.38145e-05	5.82474e-05
-13.9697	-2.27147e-05	4.68124e-05	5.23931e-05
-13.9243	-2.0841e-05	4.97195e-05	4.66156e-05
-13.879	-1.90597e-05	5.24931e-05	4.09888e-05
-13.8336	-1.73895e-05	5.50914e-05	3.55813e-05
-13.7883	-1.58426e-05	5.74748e-05	3.04556e-05
-13.7429	-1.44244e-05	5.96072e-05	2.56668e-05
-13.6975	-1.31329e-05	6.14576e-05	2.12616e-05
-13.6522	-1.19599e-05	6.30008e-05	1.72779e-05
-13.6068	-1.0891e-05	6.42188e-05	1.37438e-05
-13.5615	-9.90692e-06	6.51009e-05	1.06779e-05
-13.5161	-8.98438e-06	6.56446e-05	8.08883e-06
-13.4708	-8.09749e-06	6.58554e-05	5.97546e-06
-13.4254	-7.21912e-06	6.57467e-05	4.32727e-06
-13.38	-6.32232e-06	6.53392e-05	3.12488e-06
-13.3347	-5.38165e-06	6.46605e-05	2.34064e-06
-13.2893	-4.37448e-06	6.37438e-05	1.93945e-06
-13.244	-3.28205e-06	6.26271e-05	1.87969e-06
-13.1986	-2.09041e-06	6.13516e-05	2.11424e-06
-13.1533	-7.91009e-07	5.99608e-05	2.59154e-06
-13.1079	6.1891e-07	5.84987e-05	3.25678e-06
-13.0626	2.1363e-06	5.70088e-05	4.05305e-06
-13.0172	3.75251e-06	5.55326e-05	4.92262e-06
-12.9718	5.45387e-06	5.41088e-05	5.8081e-06
-12.9265	7.22242e-06	5.27726e-05	6.65365e-06
-12.8811	9.03694e-06	5.15549e-05	7.40615e-06
-12.8358	1.08742e-05	5.04819e-05	8.01624e-06
-12.7904	1.271e-05	4.95751e-05	8.43937e-06
-12.7451	1.4521e-05	4.88511e-05	8.63661e-06
-12.6997	1.62854e-05	4.83216e-05	8.57544e-06
-12.6543	1.79847e-05	4.79937e-05	8.23034e-06
-12.609	1.96045e-05	4.78701e-05	7.58317e-06
-12.5636	2.11355e-05	4.79497e-05	6.62347e-06
-12.5183	2.25743e-05	4.82279e-05	5.34848e-06
-12.4729	2.39237e-05	4.86971e-05	3.76298e-06
-12.4276	2.51925e-05	4.93467e-05	1.87901e-06
-12.3822	2.63963e-05	5.01636e-05	-2.84743e-07
-12.3369	2.7556e-05	5.11322e-05	-2.70359e-06
-12.2915	2.86983e-05	5.22342e-05	-5.34771e-06
-12.2461	2.98539e-05	5.34485e-05	-8.18312e-06
-12.2008	3.10573e-05	5.47504e-05	-1.11728e-05
-12.1554	3.23452e-05	5.61122e-05	-1.42777e-05
-12.1101	3.37556e-05	5.75024e-05	-1.74581e-05
-12.0647	3.53266e-05	5.88857e-05	-2.06746e-05
-12.0194	3.70953e-05	6.02233e-05	-2.38893e-05
-11.974	3.90968e-05	6.14725e-05	-2.70667e-05
-11.9287	4.13633e-05	6.25874e-05	-3.01747e-05
-11.8833	4.39234e-05	6.35195e-05	-3.31852e-05
-11.8379	4.68018e-05	6.42183e-05	-3.60746e-05
-11.7926	5.00188e-05	6.46321e-05	-3.88242e-05
-11.7472	5.35902e-05	6.471e-05	-4.14201e-05
-11.7019	5.75275e-05	6.44026e-05	-4.38533e-05
-11.6565	6.18378e-05	6.36636e-05	-4.61194e-05
-11.6112	6.65242e-05	6.24515e-05	-4.8218e-05
-11.5658	7.15861e-05	6.07311e-05	-5.01522e-05
-11.5204	7.70192e-05	5.8475e-05	-5.1928e-05
-11.4751	8.28156e-05	5.56651e-05	-5.35537e-05
-11.4297	8.89638e-05	5.2294e-05	-5.50385e-05
-11.3844	9.54486e-05	4.83663e-05	-5.63924e-05
-11.339	0.00010225	4.38991e-05	-5.7625e-05
-11.2937	0.000109345	3.89228e-05	-5.87448e-05
-11.2483	0.000116702	3.34805e-05	-5.97584e-05
-11.2029	0.000124285	2.7628e-05	-6.06699e-05
-11.1576	0.000132049	2.14319e-05	-6.14803e-05
-11.1122	0.000139941	1.49684e-05	-6.2187e-05
-11.0669	0.000147899	8.32063e-06	-6.27834e-05
-11.0215	0.00015585	1.57649e-06	-6.3259e-05
-10.9762	0.000163707	-5.17486e-06	-6.35991e-05
-10.9308	0.000171375	-1.18459e-05	-6.37853e-05
-10.8855	0.000178747	-1.83541e-05	-6.3796e-05
-10.8401	0.000185704	-2.46246e-05	-6.3607e-05
-10.7947	0.000192119	-3.05935e-05	-6.31926e-05
-10.7494	0.000197855	-3.62098e-05	-6.25267e-05
-10.704	0.000202773	-4.14374e-05	-6.15844e-05
-10.6587	0.000206731	-4.62562e-05	-6.03428e-05
-10.6133	0.000209589	-5.06621e-05	-5.87828e-05
-10.568	0.000211214	-5.46671e-05	-5.689e-05
-10.5226	0.000211485	-5.82975e-05	-5.46555e-05
-10.4772	0.000210296	-6.15921e-05	-5.20772e-05
-10.4319	0.000207566	-6.45996e-05	-4.91592e-05
-10.3865	0.000203238	-6.7375e-05	-4.59127e-05
-10.3412	0.000197289	-6.9976e-05	-4.23546e-05
-10.2958	0.00018973	-7.24597e-05	-3.85076e-05
-10.2505	0.00018061	-7.48783e-05	-3.43985e-05
-10.2051	0.000170018	-7.72761e-05	-3.0057e-05
-10.1598	0.000158085	-7.96863e-05	-2.55143e-05
-10.1144	0.000144978	-8.21288e-05	-2.08011e-05
-10.069	0.000130901	-8.46078e-05	-1.59459e-05
-10.0237	0.000116087	-8.71116e-05	-1.09733e-05
-9.9783	0.000100795	-8.96118e-05	-5.90224e-06
-9.933	8.52978e-05	-9.20643e-05	-7.43904e-07
-9.8876	6.98757e-05	-9.44109e-05	4.49946e-06
-9.8423	5.48056e-05	-9.65809e-05	9.83612e-06
-9.7969	4.03501e-05	-9.8494e-05	1.52861e-05
-9.7515	2.67478e-05	-0.000100063	2.0882e-05
-9.7062	1.42033e-05	-0.000101198	2.66697e-05
-9.6608	2.8789e-06	-0.000101808	3.27084e-05
-9.6155	-7.11194e-06	-0.000101811	3.90707e-05
-9.5701	-1.57091e-05	-0.000101129	4.58415e-05
-9.5248	-2.29078e-05	-9.97011e-05	5.31169e-05
-9.4794	-2.87577e-05	-9.7481e-05	6.10022e-05
-9.4341	-3.33596e-05	-9.44426e-05	6.96097e-05
-9.3887	-3.68593e-05	-9.05812e-05	7.90555e-05
-9.3433	-3.94394e-05	-8.59156e-05	8.94559e-05
-9.298	-4.13091e-05	-8.04873e-05	0.000100923
-9.2526	-4.26932e-05	-7.43608e-05	0.000113563
-9.2073	-4.38194e-05	-6.76211e-05	0.000127466
-9.1619	-4.49062e-05	-6.03712e-05	0.000142706
-9.1166	-4.61514e-05	-5.27285e-05	0.000159336
-9.0712	-4.77207e-05	-4.48203e-05	0.000177381
-9.0258	-4.97394e-05	-3.67789e-05	0.000196834
-8.9805	-5.22857e-05	-2.87359e-05	0.000217652
-8.9351	-5.53859e-05	-2.08166e-05	0.000239757
-8.8898	-5.90143e-05	-1.31344e-05	0.000263026
-8.8444	-6.30936e-05	-5.78469e-06	0.000287296
-8.7991	-6.75002e-05	1.1596e-06	0.000312361
-8.7537	-7.20699e-05	7.65291e-06	0.00033797
-8.7084	-7.66073e-05	1.36805e-05	0.000363834
-8.663	-8.08953e-05	1.92609e-05	0.000389625
-8.6176	-8.4706e-05	2.44473e-05	0.000414983
-8.5723	-8.78128e-05	2.9327e-05	0.00043952
-8.5269	-9.00006e-05	3.40201e-05	0.000462829
-8.4816	-9.10771e-05	3.86756e-05	0.000484493
-8.4362	-9.08821e-05	4.34671e-05	0.000504092
-8.3909	-8.92953e-05	4.8586e-05	0.000521218
-8.3455	-8.62429e-05	5.42351e-05	0.000535487
-8.3001	-8.17014e-05	6.06194e-05	0.000546545
-8.2548	-7.57003e-05	6.79381e-05	0.00055409
-8.2094	-6.83211e-05	7.63758e-05	0.000557878
-8.1641	-5.96957e-05	8.60929e-05	0.000557736
-8.1187	-5.0001e-05	9.7218e-05	0.000553571
-8.0734	-3.94529e-05	0.000109839	0.000545383
-8.028	-2.82978e-05	0.000123999	0.000533262
-7.9827	-1.68028e-05	0.000139688	0.000517399
-7.9373	-5.24513e-06	0.000156842	0.00049808
-7.8919	6.09914e-06	0.000175339	0.000475687
-7.8466	1.69667e-05	0.000195003	0.000450682
-7.8012	2.7118e-05	0.000215604	0.000423604
-7.7559	3.63478e-05	0.000236862	0.000395049
-7.7105	4.44939e-05	0.000258454	0.000365652
-7.6652	5.14452e-05	0.000280024	0.000336071
-7.6198	5.71467e-05	0.000301186	0.000306959
-7.5744	6.16031e-05	0.000321543	0.000278947
-7.5291	6.48792e-05	0.000340689	0.000252619
-7.4837	6.70984e-05	0.000358227	0.000228492
-7.4384	6.84379e-05	0.000373776	0.000206997
-7.393	6.91219e-05	0.000386985	0.000188468
-7.3477	6.94118e-05	0.000397544	0.000173125
-7.3023	6.95951e-05	0.00040519	0.000161078
-7.257	6.99727e-05	0.000409723	0.000152317
-7.2116	7.0845e-05	0.000411003	0.000146724
-7.1662	7.24973e-05	0.000408967	0.000144081
-7.1209	7.5186e-05	0.000403623	0.000144084
-7.0755	7.91246e-05	0.000395056	0.000146363
-7.0302	8.44722e-05	0.000383426	0.000150497
-6.9848	9.13236e-05	0.000368968	0.000156036
-6.9395	9.9702e-05	0.000351978	0.00016252
-6.8941	0.000109554	0.000332815	0.000169501
-6.8487	0.000120751	0.000311886	0.000176557
-6.8034	0.000133086	0.000289634	0.000183312
-6.758	0.000146284	0.000266531	0.000189446
-6.7127	0.000160011	0.000243057	0.000194708
-6.6673	0.000173882	0.000219694	0.000198923
-6.622	0.00018748	0.000196907	0.000201991
-6.5766	0.00020037	0.000175132	0.000203887
-6.5313	0.00021212	0.000154767	0.000204661
-6.4859	0.000222314	0.000136158	0.000204423
-6.4405	0.000230573	0.000119592	0.000203336
-6.3952	0.000236571	0.000105292	0.000201606
-6.3498	0.000240048	9.34123e-05	0.000199463
-6.3045	0.00024082	8.40356e-05	0.000197151
-6.2591	0.000238794	7.71766e-05	0.000194915
-6.2138	0.000233966	7.27837e-05	0.000192985
-6.1684	0.000226426	7.07458e-05	0.000191568
-6.123	0.000216357	7.09003e-05	0.000190836
-6.0777	0.000204027	7.30417e-05	0.000190919
-6.0323	0.000189778	7.69317e-05	0.000191902
-5.987	0.000174014	8.2309e-05	0.000193819
-5.9416	0.000157184	8.88985e-05	0.000196657
-5.8963	0.000139761	9.64212e-05	0.000200357
-5.8509	0.000122227	0.000104602	0.000204818
-5.8056	0.00010505	0.00011318	0.000209906
-5.7602	8.86672e-05	0.000121911	0.000215461
-5.7148	7.34692e-05	0.000130576	0.000221309
-5.6695	5.97873e-05	0.000138984	0.000227268
-5.6241	4.78843e-05	0.000146975	0.00023316
-5.5788	3.79487e-05	0.000154423	0.000238819
-5.5334	3.00938e-05	0.000161229	0.000244098
-5.4881	2.43595e-05	0.00016733	0.000248876
-5.4427	2.07185e-05	0.000172688	0.000253061
-5.3973	1.90839e-05	0.000177292	0.000256592
-5.352	1.93202e-05	0.000181153	0.00025944
-5.3066	2.12542e-05	0.000184304	0.000261602
-5.2613	2.46868e-05	0.00018679	0.000263105
-5.2159	2.94043e-05	0.000188672	0.000263993
-5.1706	3.51884e-05	0.000190018	0.000264328
-5.1252	4.18252e-05	0.000190904	0.000264181
-5.0799	4.91135e-05	0.000191409	0.000263629
-5.0345	5.68705e-05	0.000191612	0.000262745
-4.9891	6.49363e-05	0.000191592	0.000261596
-4.9438	7.31775e-05	0.000191421	0.000260241
-4.8984	8.14884e-05	0.000191165	0.000258724
-4.8531	8.97915e-05	0.000190881	0.000257073
-4.8077	9.80362e-05	0.000190616	0.000255297
-4.7624	0.000106198	0.000190404	0.000253391
-4.717	0.000114273	0.000190266	0.000251328
-4.6716	0.000122278	0.000190209	0.000249073
-4.6263	0.000130247	0.000190228	0.000246577
-4.5809	0.000138222	0.000190301	0.000243786
-4.5356	0.000146255	0.000190399	0.000240642
-4.4902	0.000154403	0.00019048	0.000237086
-4.4449	0.000162723	0.000190495	0.000233066
-4.3995	0.000171268	0.000190391	0.000228533
-4.3542	0.000180086	0.000190111	0.000223452
-4.3088	0.000189219	0.000189602	0.000217801
-4.2634	0.000198698	0.000188812	0.000211575
-4.2181	0.000208542	0.000187694	0.000204785
-4.1727	0.000218759	0.000186211	0.00019746
-4.1274	0.000229344	0.000184335	0.000189648
-4.082	0.000240279	0.000182045	0.000181411
-4.0367	0.00025153	0.00017933	0.00017283
-3.9913	0.000263053	0.000176188	0.000163997
-3.9459	0.000274786	0.000172623	0.000155021
-3.9006	0.000286654	0.000168641	0.000146022
-3.8552	0.000298565	0.000164254	0.000137132
-3.8099	0.000310411	0.000159472	0.000128494
-3.7645	0.00032207	0.000154303	0.000120256
-3.7192	0.000333401	0.000148749	0.000112572
-3.6738	0.00034425	0.000142809	0.000105596
-3.6285	0.000354446	0.000136474	9.94778e-05
-3.5831	0.000363807	0.00012973	9.4362e-05
-3.5377	0.000372141	0.000122561	9.03814e-05
-3.4924	0.000379251	0.000114943	8.76541e-05
-3.447	0.000384937	0.000106856	8.6279e-05
-3.4017	0.000389002	9.82754e-05	8.63315e-05
-3.3563	0.00039126	8.91822e-05	8.78599e-05
-3.311	0.000391541	7.95595e-05	9.08818e-05
-3.2656	0.000389694	6.93953e-05	9.53816e-05
-3.2202	0.0003856	5.86821e-05	0.000101309
-3.1749	0.000379176	4.7417e-05	0.00010858
-3.1295	0.00037038	3.56016e-05	0.000117076
-3.0842	0.000359219	2.32422e-05	0.00012665
-3.0388	0.000345755	1.03506e-05	0.000137131
-2.9935	0.000330103	-3.05338e-06	0.000148333
-2.9481	0.00031244	-1.69387e-05	0.000160064
-2.9028	0.000292996	-3.12591e-05	0.000172142
-2.8574	0.000272058	-4.59469e-05	0.000184402
-2.812	0.000249956	-6.09081e-05	0.000196716
-2.7667	0.000227056	-7.6016e-05	0.000209003
-2.7213	0.000203745	-9.11069e-05	0.000221241
-2.676	0.000180412	-0.000105977	0.000233485
-2.6306	0.000157432	-0.000120381	0.000245869
-2.5853	0.000135145	-0.000134035	0.000258622
-2.5399	0.000113834	-0.000146623	0.000272066
-2.4945	9.37084e-05	-0.000157805	0.000286622
-2.4492	7.48909e-05	-0.00016723	0.00030281
-2.4038	5.74047e-05	-0.000174554	0.000321243
-2.3585	4.11706e-05	-0.000179461	0.00034262
-2.3131	2.60084e-05	-0.000181676	0.000367717
-2.2678	1.16455e-05	-0.000180996	0.00039737
-2.2224	-2.2688e-06	-0.000177296	0.000432464
-2.1771	-1.6143e-05	-0.000170554	0.000473916
-2.1317	-3.04192e-05	-0.000160854	0.000522658
-2.0863	-4.55463e-05	-0.000148391	0.00057962
-2.041	-6.19506e-05	-0.00013347	0.000645715
-1.9956	-8.00086e-05	-0.000116493	0.000721827
-1.9503	-0.000100022	-9.79394e-05	0.000808794
-1.9049	-0.000122197	-7.83475e-05	0.000907396
-1.8596	-0.000146632	-5.8283e-05	0.00102
-1.8142	-0.000173306	-3.83083e-05	0.00114
-1.7688	-0.000202082	-1.89493e-05	0.00128
-1.7235	-0.000232702	-6.60995e-07	0.00143
-1.6781	-0.0002648	1.62041e-05	0.0016
-1.6328	-0.000297909	3.14265e-05	0.00178
-1.5874	-0.000331471	4.49452e-05	0.00197
-1.5421	-0.000364857	5.68786e-05	0.00218
-1.4967	-0.000397377	6.75392e-05	0.0024
-1.4514	-0.000428302	7.74414e-05	0.00263
-1.406	-0.000456883	8.7302e-05	0.00288
-1.3606	-0.00048238	9.80338e-05	0.00313
-1.3153	-0.000504088	0.000110733	0.00339
-1.2699	-0.000521373	0.000126661	0.00366
-1.2246	-0.000533708	0.000147224	0.00393
-1.1792	-0.000540706	0.000173947	0.00419
-1.1339	-0.000542158	0.000208454	0.00446
-1.0885	-0.000538055	0.000252447	0.00471
-1.0431	-0.000528608	0.000307686	0.00495
-0.9978	-0.000514254	0.000375981	0.00518
-0.9524	-0.000495648	0.000459188	0.00539
-0.9071	-0.000473642	0.000559198	0.00558
-0.8617	-0.000449249	0.000677947	0.00574
-0.8164	-0.000423602	0.000817408	0.00588
-0.771	-0.000397894	0.000979585	0.00599
-0.7257	-0.000373322	0.00117	0.00607
-0.6803	-0.000351023	0.00138	0.00612
-0.6349	-0.000332007	0.00162	0.00615
-0.5896	-0.000317098	0.0019	0.00616
-0.5442	-0.00030688	0.0022	0.00615
-0.4989	-0.000301645	0.00254	0.00611
-0.4535	-0.000301356	0.00291	0.00607
-0.4082	-0.000305619	0.00332	0.00601
-0.3628	-0.000313676	0.00376	0.00595
-0.3174	-0.000324397	0.00423	0.00589
-0.2721	-0.00033631	0.00474	0.00583
-0.2267	-0.00034762	0.00527	0.00577
-0.1814	-0.000356259	0.00583	0.00572
-0.136	-0.000359935	0.00641	0.00567
-0.0907	-0.000356183	0.007	0.00563
-0.0453	-0.000342423	0.0076	0.0056
-1.9984e-15	-0.000316007	0.00819	0.00557
0.0454	-0.000274264	0.00879	0.00554
0.0908	-0.000214536	0.00936	0.00552
0.1361	-0.000134193	0.00992	0.00549
0.1815	-3.06489e-05	0.01044	0.00546
0.2268	9.86397e-05	0.01093	0.00542
0.2722	0.000256163	0.01138	0.00537
0.3175	0.000444348	0.01178	0.00531
0.3629	0.000665533	0.01213	0.00524
0.4082	0.000921942	0.01244	0.00516
0.4536	0.00122	0.01269	0.00507
0.499	0.00155	0.01289	0.00497
0.5443	0.00192	0.01305	0.00486
0.5897	0.00234	0.01316	0.00474
0.635	0.00279	0.01324	0.00462
0.6804	0.00329	0.01328	0.0045
0.7257	0.00384	0.0133	0.00438
0.7711	0.00442	0.0133	0.00426
0.8165	0.00504	0.01328	0.00415
0.8618	0.00569	0.01326	0.00404
0.9072	0.00637	0.01323	0.00395
0.9525	0.00707	0.0132	0.00386
0.9979	0.00778	0.01318	0.00379
1.0432	0.00851	0.01317	0.00372
1.0886	0.00923	0.01316	0.00367
1.134	0.00995	0.01316	0.00363
1.1793	0.01064	0.01317	0.0036
1.2247	0.01131	0.01318	0.00358
1.27	0.01195	0.01318	0.00356
1.3154	0.01255	0.01319	0.00355
1.3607	0.0131	0.01318	0.00355
1.4061	0.0136	0.01317	0.00354
1.4514	0.01405	0.01314	0.00354
1.4968	0.01444	0.0131	0.00353
1.5422	0.01477	0.01304	0.00352
1.5875	0.01505	0.01296	0.0035
1.6329	0.01528	0.01287	0.00346
1.6782	0.01546	0.01276	0.00342
1.7236	0.01559	0.01263	0.00337
1.7689	0.01568	0.0125	0.00331
1.8143	0.01574	0.01236	0.00323
1.8597	0.01578	0.01221	0.00315
1.905	0.0158	0.01207	0.00307
1.9504	0.01581	0.01193	0.00298
1.9957	0.01581	0.01179	0.0029
2.0411	0.01581	0.01166	0.00283
2.0864	0.01582	0.01154	0.00276
2.1318	0.01583	0.01144	0.00271
2.1771	0.01586	0.01134	0.00268
2.2225	0.01589	0.01126	0.00267
2.2679	0.01594	0.01119	0.00268
2.3132	0.016	0.01113	0.00272
2.3586	0.01606	0.01108	0.00279
2.4039	0.01613	0.01105	0.00288
2.4493	0.0162	0.01102	0.00301
2.4946	0.01627	0.01099	0.00317
2.54	0.01633	0.01097	0.00336
2.5854	0.01638	0.01095	0.00357
2.6307	0.01642	0.01093	0.00382
2.6761	0.01645	0.0109	0.00408
2.7214	0.01646	0.01087	0.00436
2.7668	0.01645	0.01082	0.00465
2.8121	0.01643	0.01077	0.00496
2.8575	0.01639	0.01071	0.00528
2.9028	0.01633	0.01063	0.0056
2.9482	0.01627	0.01054	0.00591
2.9936	0.01619	0.01045	0.00623
3.0389	0.0161	0.01034	0.00653
3.0843	0.01601	0.01023	0.00683
3.1296	0.01592	0.01012	0.0071
3.175	0.01582	0.01001	0.00736
3.2203	0.01573	0.0099	0.00759
3.2657	0.01564	0.0098	0.0078
3.3111	0.01555	0.00971	0.00798
3.3564	0.01547	0.00964	0.00813
3.4018	0.0154	0.00958	0.00826
3.4471	0.01533	0.00955	0.00836
3.4925	0.01528	0.00953	0.00844
3.5378	0.01523	0.00954	0.0085
3.5832	0.01519	0.00956	0.00854
3.6285	0.01515	0.00961	0.00856
3.6739	0.01512	0.00968	0.00857
3.7193	0.01509	0.00976	0.00857
3.7646	0.01506	0.00986	0.00856
3.81	0.01504	0.00998	0.00855
3.8553	0.01501	0.0101	0.00853
3.9007	0.01498	0.01023	0.00851
3.946	0.01495	0.01036	0.00849
3.9914	0.01492	0.01049	0.00847
4.0368	0.01488	0.01061	0.00846
4.0821	0.01484	0.01073	0.00845
4.1275	0.0148	0.01084	0.00845
4.1728	0.01474	0.01093	0.00845
4.2182	0.01468	0.01101	0.00847
4.2635	0.01462	0.01108	0.00849
4.3089	0.01454	0.01113	0.00852
4.3542	0.01446	0.01117	0.00856
4.3996	0.01437	0.01119	0.00861
4.445	0.01428	0.01119	0.00867
4.4903	0.01418	0.01118	0.00874
4.5357	0.01408	0.01115	0.00882
4.581	0.01398	0.01112	0.00891
4.6264	0.01388	0.01107	0.009
4.6717	0.01378	0.01103	0.00909
4.7171	0.01369	0.01098	0.00919
4.7625	0.0136	0.01093	0.00929
4.8078	0.01352	0.01089	0.00938
4.8532	0.01344	0.01086	0.00948
4.8985	0.01337	0.01084	0.00957
4.9439	0.0133	0.01082	0.00965
4.9892	0.01324	0.01082	0.00973
5.0346	0.01318	0.01082	0.0098
5.0799	0.01313	0.01083	0.00986
5.1253	0.01308	0.01086	0.00992
5.1707	0.01303	0.01088	0.00996
5.216	0.01298	0.01092	0.01
5.2614	0.01293	0.01096	0.01003
5.3067	0.01287	0.011	0.01005
5.3521	0.01282	0.01104	0.01007
5.3974	0.01276	0.01109	0.01007
5.4428	0.01271	0.01114	0.01007
5.4882	0.01265	0.01119	0.01006
5.5335	0.01258	0.01123	0.01005
5.5789	0.01252	0.01128	0.01003
5.6242	0.01246	0.01133	0.01001
5.6696	0.01239	0.01138	0.00999
5.7149	0.01233	0.01142	0.00997
5.7603	0.01228	0.01147	0.00995
5.8056	0.01222	0.01151	0.00993
5.851	0.01218	0.01156	0.00992
5.8964	0.01213	0.0116	0.00992
5.9417	0.0121	0.01165	0.00991
5.9871	0.01207	0.01169	0.00992
6.0324	0.01205	0.01174	0.00993
6.0778	0.01204	0.01178	0.00994
6.1231	0.01203	0.01182	0.00996
6.1685	0.01202	0.01186	0.00999
6.2139	0.01202	0.0119	0.01001
6.2592	0.01201	0.01193	0.01004
6.3046	0.01201	0.01197	0.01008
6.3499	0.01201	0.012	0.01011
6.3953	0.01201	0.01203	0.01015
6.4406	0.01201	0.01205	0.0102
6.486	0.012	0.01207	0.01024
6.5313	0.01199	0.01208	0.01029
6.5767	0.01198	0.01209	0.01034
6.6221	0.01197	0.01209	0.01039
6.6674	0.01195	0.01209	0.01044
6.7128	0.01193	0.01209	0.01047
6.7581	0.0119	0.01209	0.0105
6.8035	0.01188	0.01208	0.01052
6.8488	0.01185	0.01208	0.01052
6.8942	0.01183	0.01208	0.0105
6.9396	0.0118	0.01208	0.01046
6.9849	0.01178	0.01209	0.01041
7.0303	0.01175	0.0121	0.01033
7.0756	0.01173	0.01211	0.01024
7.121	0.01171	0.01214	0.01013
7.1663	0.01169	0.01217	0.01001
7.2117	0.01167	0.0122	0.00988
7.257	0.01166	0.01225	0.00975
7.3024	0.01166	0.0123	0.0096
7.3478	0.01166	0.01236	0.00946
7.3931	0.01167	0.01242	0.00931
7.4385	0.01168	0.0125	0.00917
7.4838	0.0117	0.01257	0.00903
7.5292	0.01172	0.01265	0.00889
7.5745	0.01175	0.01273	0.00875
7.6199	0.01177	0.01281	0.00862
7.6653	0.01179	0.0129	0.0085
7.7106	0.01181	0.01298	0.00837
7.756	0.01182	0.01307	0.00825
7.8013	0.01183	0.01315	0.00814
7.8467	0.01183	0.01323	0.00803
7.892	0.01182	0.0133	0.00792
7.9374	0.01181	0.01337	0.00781
7.9827	0.01179	0.01342	0.00771
8.0281	0.01177	0.01346	0.00761
8.0735	0.01175	0.01349	0.00751
8.1188	0.01173	0.0135	0.00741
8.1642	0.01171	0.0135	0.00732
8.2095	0.0117	0.01348	0.00722
8.2549	0.0117	0.01345	0.00713
8.3002	0.0117	0.0134	0.00703
8.3456	0.01171	0.01334	0.00694
8.391	0.01174	0.01327	0.00685
8.4363	0.01177	0.0132	0.00676
8.4817	0.01182	0.01311	0.00667
8.527	0.01188	0.01303	0.00658
8.5724	0.01195	0.01294	0.00649
8.6177	0.01203	0.01286	0.0064
8.6631	0.01212	0.01277	0.0063
8.7084	0.01221	0.01269	0.0062
8.7538	0.01231	0.01261	0.00611
8.7992	0.01242	0.01253	0.00601
8.8445	0.01253	0.01245	0.0059
8.8899	0.01264	0.01238	0.0058
8.9352	0.01274	0.0123	0.0057
8.9806	0.01285	0.01222	0.00561
9.0259	0.01295	0.01215	0.00552
9.0713	0.01304	0.01207	0.00543
9.1167	0.01313	0.01198	0.00536
9.162	0.0132	0.0119	0.0053
9.2074	0.01327	0.01182	0.00524
9.2527	0.01332	0.01173	0.0052
9.2981	0.01336	0.01164	0.00517
9.3434	0.01339	0.01155	0.00516
9.3888	0.0134	0.01146	0.00515
9.4341	0.01341	0.01138	0.00516
9.4795	0.0134	0.01129	0.00518
9.5249	0.01339	0.01121	0.0052
9.5702	0.01337	0.01114	0.00523
9.6156	0.01335	0.01106	0.00527
9.6609	0.01332	0.01099	0.00532
9.7063	0.01329	0.01092	0.00538
9.7516	0.01326	0.01085	0.00545
9.797	0.01323	0.01078	0.00552
9.8424	0.01321	0.01071	0.0056
9.8877	0.01318	0.01064	0.00569
9.9331	0.01316	0.01057	0.00579
9.9784	0.01314	0.01049	0.00588
10.0238	0.01312	0.01042	0.00598
10.0691	0.0131	0.01034	0.00607
10.1145	0.01308	0.01025	0.00615
10.1598	0.01306	0.01018	0.00622
10.2052	0.01303	0.0101	0.00628
10.2506	0.013	0.01003	0.00632
10.2959	0.01296	0.00997	0.00635
10.3413	0.01292	0.00991	0.00635
10.3866	0.01287	0.00987	0.00635
10.432	0.01282	0.00983	0.00633
10.4773	0.01277	0.00981	0.0063
10.5227	0.01271	0.0098	0.00626
10.5681	0.01265	0.0098	0.00623
10.6134	0.01259	0.00982	0.00619
10.6588	0.01253	0.00985	0.00616
10.7041	0.01247	0.00988	0.00614
10.7495	0.01241	0.00993	0.00612
10.7948	0.01236	0.00998	0.00612
10.8402	0.01231	0.01004	0.00614
10.8855	0.01226	0.01011	0.00617
10.9309	0.01222	0.01019	0.00622
10.9763	0.01218	0.01027	0.00628
11.0216	0.01214	0.01035	0.00636
11.067	0.0121	0.01044	0.00646
11.1123	0.01206	0.01054	0.00656
11.1577	0.01202	0.01063	0.00668
11.203	0.01197	0.01073	0.0068
11.2484	0.01193	0.01082	0.00693
11.2938	0.01187	0.01092	0.00706
11.3391	0.01182	0.011	0.00719
11.3845	0.01177	0.01108	0.00731
11.4298	0.01172	0.01115	0.00743
11.4752	0.01167	0.01122	0.00754
11.5205	0.01162	0.01127	0.00764
11.5659	0.01159	0.01131	0.00772
11.6112	0.01156	0.01134	0.00779
11.6566	0.01154	0.01136	0.00785
11.702	0.01152	0.01138	0.00789
11.7473	0.01152	0.01139	0.00792
11.7927	0.01152	0.0114	0.00793
11.838	0.01154	0.01141	0.00793
11.8834	0.01155	0.01142	0.00793
11.9287	0.01157	0.01144	0.00791
11.9741	0.0116	0.01146	0.00789
12.0195	0.01163	0.01149	0.00787
12.0648	0.01166	0.01153	0.00785
12.1102	0.0117	0.01159	0.00784
12.1555	0.01173	0.01165	0.00782
12.2009	0.01177	0.01173	0.00781
12.2462	0.01181	0.01182	0.0078
12.2916	0.01184	0.01193	0.0078
12.3369	0.01188	0.01205	0.0078
12.3823	0.01192	0.01218	0.0078
12.4277	0.01196	0.01232	0.0078
12.473	0.012	0.01247	0.00781
12.5184	0.01204	0.01262	0.00782
12.5637	0.01208	0.01278	0.00782
12.6091	0.01211	0.01294	0.00783
12.6544	0.01215	0.0131	0.00783
12.6998	0.01219	0.01325	0.00784
12.7451	0.01222	0.01338	0.00783
12.7905	0.01225	0.01351	0.00783
12.8359	0.01228	0.01362	0.00781
12.8812	0.0123	0.01371	0.0078
12.9266	0.01232	0.01378	0.00777
12.9719	0.01235	0.01384	0.00774
13.0173	0.01237	0.01388	0.00771
13.0626	0.0124	0.0139	0.00767
13.108	0.01242	0.01391	0.00762
13.1534	0.01246	0.01391	0.00757
13.1987	0.0125	0.01389	0.00751
13.2441	0.01255	0.01388	0.00745
13.2894	0.01261	0.01385	0.00739
13.3348	0.01268	0.01383	0.00733
13.3801	0.01275	0.01381	0.00728
13.4255	0.01284	0.01379	0.00723
13.4709	0.01294	0.01378	0.0072
13.5162	0.01305	0.01377	0.00717
13.5616	0.01317	0.01377	0.00715
13.6069	0.01329	0.01377	0.00714
13.6523	0.01343	0.01378	0.00713
13.6976	0.01357	0.01379	0.00712
13.743	0.01371	0.0138	0.00712
13.7883	0.01386	0.01382	0.00712
13.8337	0.014	0.01383	0.00711
13.8791	0.01414	0.01384	0.00711
13.9244	0.01427	0.01385	0.00711
13.9698	0.01439	0.01386	0.00711
14.0151	0.01449	0.01386	0.00711
14.0605	0.01457	0.01385	0.00712
14.1058	0.01464	0.01383	0.00713
14.1512	0.01468	0.01381	0.00714
14.1965	0.01471	0.01378	0.00715
14.2419	0.01471	0.01374	0.00717
14.2873	0.0147	0.01369	0.00718
14.3326	0.01468	0.01364	0.00719
14.378	0.01464	0.01359	0.0072
14.4233	0.01459	0.01352	0.0072
14.4687	0.01453	0.01346	0.00719
14.514	0.01448	0.01339	0.00718
14.5594	0.01442	0.01331	0.00716
14.6048	0.01437	0.01324	0.00714
14.6501	0.01433	0.01317	0.00711
14.6955	0.01429	0.0131	0.00708
14.7408	0.01427	0.01304	0.00705
14.7862	0.01425	0.01299	0.00701
14.8315	0.01424	0.01295	0.00699
14.8769	0.01424	0.01291	0.00696
14.9223	0.01425	0.01289	0.00694
14.9676	0.01427	0.01287	0.00693
15.013	0.01429	0.01285	0.00693
15.0583	0.01431	0.01284	0.00694
15.1037	0.01433	0.01284	0.00697
15.149	0.01435	0.01283	0.00701
15.1944	0.01437	0.01283	0.00706
15.2397	0.01439	0.01283	0.00712
15.2851	0.01439	0.01283	0.0072
15.3305	0.01439	0.01283	0.0073
15.3758	0.01438	0.01283	0.0074
15.4212	0.01436	0.01284	0.00752
15.4665	0.01433	0.01284	0.00765
15.5119	0.0143	0.01283	0.0078
15.5572	0.01426	0.01283	0.00795
15.6026	0.01421	0.01281	0.00811
15.648	0.01416	0.01279	0.00828
15.6933	0.0141	0.01277	0.00845
15.7387	0.01405	0.01274	0.00864
15.784	0.01399	0.0127	0.00882
15.8294	0.01394	0.01266	0.00901
15.8747	0.01388	0.01261	0.00919
15.9201	0.01382	0.01256	0.00935
15.9654	0.01377	0.01251	0.0095
16.0108	0.01372	0.01246	0.00962
16.0562	0.01367	0.01241	0.00971
16.1015	0.01362	0.01237	0.00977
16.1469	0.01358	0.01234	0.00981
16.1922	0.01355	0.01231	0.00982
16.2376	0.01351	0.01229	0.00982
16.2829	0.01349	0.01229	0.0098
16.3283	0.01347	0.01229	0.00976
16.3737	0.01345	0.01231	0.00973
16.419	0.01344	0.01235	0.00968
16.4644	0.01343	0.0124	0.00963
16.5097	0.01343	0.01246	0.00959
16.5551	0.01342	0.01254	0.00954
16.6004	0.01342	0.01263	0.00948
16.6458	0.01342	0.01273	0.00943
16.6911	0.01342	0.01285	0.00938
16.7365	0.01341	0.01297	0.00933
16.7819	0.0134	0.0131	0.00928
16.8272	0.01338	0.01323	0.00923
16.8726	0.01335	0.01336	0.00918
16.9179	0.01332	0.0135	0.00914
16.9633	0.01328	0.01363	0.0091
17.0086	0.01323	0.01375	0.00907
17.054	0.01318	0.01386	0.00904
17.0994	0.01313	0.01396	0.00903
17.1447	0.01307	0.01405	0.00903
17.1901	0.01301	0.01411	0.00904
17.2354	0.01295	0.01416	0.00906
17.2808	0.01289	0.01419	0.0091
17.3261	0.01284	0.0142	0.00914
17.3715	0.01279	0.01419	0.0092
17.4168	0.01275	0.01416	0.00927
17.4622	0.01271	0.01412	0.00935
17.5076	0.01267	0.01407	0.00943
17.5529	0.01265	0.01401	0.00952
17.5983	0.01264	0.01395	0.0096
17.6436	0.01263	0.01388	0.00967
17.689	0.01264	0.01382	0.00975
17.7343	0.01265	0.01377	0.00981
17.7797	0.01267	0.01371	0.00986
17.8251	0.0127	0.01366	0.0099
17.8704	0.01274	0.01362	0.00993
17.9158	0.01279	0.01358	0.00994
17.9611	0.01283	0.01354	0.00994
18.0065	0.01288	0.0135	0.00993
18.0518	0.01293	0.01346	0.00991
18.0972	0.01298	0.01343	0.00988
18.1425	0.01303	0.01341	0.00985
18.1879	0.01307	0.01338	0.00981
18.2333	0.01311	0.01336	0.00977
18.2786	0.01314	0.01335	0.00974
18.324	0.01316	0.01334	0.00971
18.3693	0.01317	0.01334	0.00968
18.4147	0.01318	0.01335	0.00967
18.46	0.01318	0.01336	0.00966
18.5054	0.01317	0.01339	0.00966
18.5508	0.01316	0.01342	0.00967
18.5961	0.01314	0.01346	0.00968
18.6415	0.01312	0.0135	0.0097
18.6868	0.01309	0.01355	0.00973
18.7322	0.01306	0.01361	0.00975
18.7775	0.01302	0.01366	0.00978
18.8229	0.01298	0.01372	0.00982
18.8682	0.01294	0.01377	0.00985
18.9136	0.0129	0.01382	0.00989
18.959	0.01286	0.01386	0.00993
19.0043	0.01282	0.01389	0.00996
19.0497	0.01278	0.01392	0.01
19.095	0.01274	0.01394	0.01004
19.1404	0.0127	0.01395	0.01008
19.1857	0.01267	0.01395	0.01011
19.2311	0.01263	0.01395	0.01014
19.2765	0.0126	0.01394	0.01017
19.3218	0.01257	0.01393	0.01019
19.3672	0.01254	0.01391	0.0102
19.4125	0.01252	0.0139	0.01021
19.4579	0.01251	0.01388	0.0102
19.5032	0.0125	0.01387	0.01019
19.5486	0.01249	0.01386	0.01016
19.5939	0.0125	0.01385	0.01013
19.6393	0.01251	0.01385	0.01009
19.6847	0.01252	0.01386	0.01004
19.73	0.01254	0.01388	0.01
19.7754	0.01256	0.0139	0.00995
19.8207	0.01258	0.01392	0.00991
19.8661	0.01261	0.01396	0.00987
19.9114	0.01263	0.014	0.00984
19.9568	0.01266	0.01405	0.00982
20.0022	0.01268	0.0141	0.00981
20.0475	0.01271	0.01416	0.0098
20.0929	0.01273	0.01422	0.0098
20.1382	0.01275	0.01428	0.0098
20.1836	0.01277	0.01435	0.00981
20.2289	0.01279	0.01441	0.00982
20.2743	0.0128	0.01447	0.00983
20.3196	0.01281	0.01453	0.00985
20.365	0.01281	0.01459	0.00986
20.4104	0.01282	0.01464	0.00987
20.4557	0.01282	0.01468	0.00987
20.5011	0.01281	0.01471	0.00987
20.5464	0.01281	0.01473	0.00987
20.5918	0.0128	0.01475	0.00985
20.6371	0.01279	0.01476	0.00983
20.6825	0.01278	0.01475	0.00981
20.7279	0.01277	0.01474	0.00977
20.7732	0.01277	0.01472	0.00974
20.8186	0.01276	0.01469	0.0097
20.8639	0.01276	0.01465	0.00965
20.9093	0.01276	0.0146	0.00961
20.9546	0.01277	0.01455	0.00957
21	0.01279	0.01449	0.00953
21.0453	0.01281	0.01443	0.0095
21.0907	0.01284	0.01437	0.00947
21.1361	0.01288	0.01431	0.00944
21.1814	0.01292	0.01426	0.00941
21.2268	0.01297	0.01421	0.00938
21.2721	0.01303	0.01417	0.00936
21.3175	0.01309	0.01414	0.00933
21.3628	0.01316	0.01411	0.0093
21.4082	0.01323	0.01409	0.00927
21.4536	0.0133	0.01406	0.00924
21.4989	0.01337	0.01404	0.0092
21.5443	0.01344	0.01402	0.00916
21.5896	0.01349	0.014	0.00912
21.635	0.01354	0.01397	0.00908
21.6803	0.01358	0.01393	0.00903
21.7257	0.0136	0.01389	0.00899
21.771	0.0136	0.01384	0.00895
21.8164	0.0136	0.01378	0.00891
21.8618	0.01357	0.01372	0.00887
21.9071	0.01354	0.01365	0.00883
21.9525	0.0135	0.01357	0.0088
21.9978	0.01344	0.01349	0.00877
22.0432	0.01338	0.0134	0.00875
22.0885	0.01331	0.01332	0.00874
22.1339	0.01324	0.01324	0.00873
22.1793	0.01317	0.01316	0.00873
22.2246	0.01309	0.01308	0.00874
22.27	0.01302	0.01301	0.00875
22.3153	0.01295	0.01295	0.00876
22.3607	0.01288	0.01289	0.00877
22.406	0.01281	0.01285	0.00878
22.4514	0.01274	0.0128	0.00879
22.4967	0.01268	0.01277	0.00879
22.5421	0.01262	0.01274	0.00879
22.5875	0.01256	0.01271	0.00879
22.6328	0.0125	0.01268	0.00878
22.6782	0.01245	0.01266	0.00876
22.7235	0.01239	0.01263	0.00875
22.7689	0.01232	0.0126	0.00873
22.8142	0.01226	0.01258	0.00871
22.8596	0.01219	0.01255	0.00868
22.905	0.01212	0.01251	0.00865
22.9503	0.01205	0.01248	0.00862
22.9957	0.01197	0.01245	0.00858
23.041	0.01189	0.01242	0.00854
23.0864	0.01181	0.01239	0.00849
23.1317	0.01173	0.01237	0.00845
23.1771	0.01165	0.01234	0.0084
23.2224	0.01156	0.01233	0.00835
23.2678	0.01149	0.01231	0.00831
23.3132	0.01141	0.01231	0.00826
23.3585	0.01134	0.01231	0.00822
23.4039	0.01127	0.01231	0.00818
23.4492	0.0112	0.01232	0.00815
23.4946	0.01115	0.01233	0.00813
23.5399	0.0111	0.01235	0.00812
23.5853	0.01105	0.01236	0.00812
23.6307	0.01101	0.01238	0.00813
23.676	0.01098	0.01239	0.00815
23.7214	0.01095	0.0124	0.00817
23.7667	0.01093	0.0124	0.0082
23.8121	0.01091	0.0124	0.00823
23.8574	0.01089	0.01239	0.00827
23.9028	0.01087	0.01238	0.0083
23.9481	0.01085	0.01237	0.00833
23.9935	0.01083	0.01235	0.00835
24.0389	0.0108	0.01233	0.00836
24.0842	0.01078	0.0123	0.00837
24.1296	0.01075	0.01228	0.00836
24.1749	0.01073	0.01225	0.00835
24.2203	0.0107	0.01222	0.00832
24.2656	0.01068	0.01219	0.00829
24.311	0.01066	0.01216	0.00824
24.3564	0.01064	0.01213	0.00819
24.4017	0.01063	0.01209	0.00813
24.4471	0.01063	0.01206	0.00807
24.4924	0.01063	0.01202	0.008
24.5378	0.01064	0.01199	0.00794
24.5831	0.01066	0.01196	0.00787
24.6285	0.01068	0.01194	0.00781
24.6738	0.0107	0.01192	0.00775
24.7192	0.01072	0.0119	0.00769
24.7646	0.01075	0.01189	0.00763
24.8099	0.01078	0.0119	0.00757
24.8553	0.01081	0.0119	0.00752
24.9006	0.01084	0.01191	0.00746
24.946	0.01087	0.01193	0.00741
24.9913	0.01089	0.01195	0.00736
25.0367	0.01091	0.01198	0.0073
25.0821	0.01092	0.012	0.00724
25.1274	0.01093	0.01202	0.00718
25.1728	0.01094	0.01204	0.00712
25.2181	0.01094	0.01205	0.00705
25.2635	0.01093	0.01206	0.00698
25.3088	0.01092	0.01207	0.0069
25.3542	0.01091	0.01206	0.00683
25.3995	0.0109	0.01206	0.00675
25.4449	0.01088	0.01204	0.00668
25.4903	0.01086	0.01202	0.00661
25.5356	0.01084	0.012	0.00654
25.581	0.01082	0.01198	0.00647
25.6263	0.0108	0.01195	0.00642
25.6717	0.01078	0.01193	0.00637
25.717	0.01075	0.0119	0.00633
25.7624	0.01073	0.01187	0.00629
25.8077	0.01072	0.01185	0.00627
25.8531	0.0107	0.01183	0.00624
25.8985	0.01069	0.01181	0.00623
25.9438	0.01068	0.01179	0.00621
25.9892	0.01068	0.01177	0.0062
26.0345	0.01068	0.01175	0.00619
26.0799	0.01068	0.01173	0.00618
26.1252	0.01069	0.01171	0.00617
26.1706	0.0107	0.01169	0.00616
26.216	0.01071	0.01166	0.00615
26.2613	0.01073	0.01163	0.00613
26.3067	0.01074	0.0116	0.00611
26.352	0.01075	0.01157	0.00609
26.3974	0.01077	0.01153	0.00607
26.4427	0.01078	0.01149	0.00605
26.4881	0.01079	0.01144	0.00604
26.5335	0.01079	0.0114	0.00602
26.5788	0.0108	0.01135	0.006
26.6242	0.0108	0.01131	0.00599
26.6695	0.01081	0.01127	0.00599
26.7149	0.01081	0.01123	0.00599
26.7602	0.01081	0.01119	0.00599
26.8056	0.01081	0.01115	0.006
26.8509	0.01081	0.01112	0.00602
26.8963	0.01081	0.01109	0.00604
26.9417	0.01081	0.01107	0.00607
26.987	0.01081	0.01105	0.0061
27.0324	0.01081	0.01104	0.00613
27.0777	0.01081	0.01104	0.00616
27.1231	0.01081	0.01103	0.00619
27.1684	0.01082	0.01104	0.00621
27.2138	0.01082	0.01104	0.00624
27.2592	0.01082	0.01104	0.00625
27.3045	0.01083	0.01104	0.00627
27.3499	0.01083	0.01104	0.00627
27.3952	0.01084	0.01104	0.00628
27.4406	0.01084	0.01103	0.00627
27.4859	0.01084	0.01103	0.00627
27.5313	0.01083	0.01101	0.00626
27.5766	0.01083	0.011	0.00624
27.622	0.01082	0.01098	0.00623
27.6674	0.01081	0.01097	0.00621
27.7127	0.0108	0.01095	0.00619
27.7581	0.01079	0.01094	0.00617
27.8034	0.01078	0.01093	0.00615
27.8488	0.01078	0.01092	0.00613
27.8941	0.01077	0.01092	0.00611
27.9395	0.01076	0.01092	0.0061
27.9849	0.01076	0.01092	0.00609
28.0302	0.01076	0.01093	0.00608
28.0756	0.01077	0.01095	0.00608
28.1209	0.01077	0.01097	0.00609
28.1663	0.01078	0.011	0.0061
28.2116	0.0108	0.01103	0.00611
28.257	0.01081	0.01106	0.00613
28.3023	0.01083	0.01109	0.00615
28.3477	0.01085	0.01112	0.00617
28.3931	0.01086	0.01114	0.00619
28.4384	0.01088	0.01117	0.00621
28.4838	0.0109	0.01119	0.00623
28.5291	0.01091	0.0112	0.00626
28.5745	0.01092	0.01122	0.00629
28.6198	0.01092	0.01122	0.00631
28.6652	0.01093	0.01122	0.00634
28.7106	0.01092	0.01122	0.00637
28.7559	0.01092	0.01121	0.0064
28.8013	0.01091	0.0112	0.00643
28.8466	0.01091	0.01119	0.00646
28.892	0.0109	0.01118	0.00649
28.9373	0.01089	0.01117	0.00652
28.9827	0.01089	0.01115	0.00654
29.028	0.01088	0.01114	0.00656
29.0734	0.01089	0.01113	0.00658
29.1188	0.01089	0.01113	0.00659
29.1641	0.0109	0.01112	0.0066
29.2095	0.01091	0.01112	0.00661
29.2548	0.01093	0.01112	0.00661
29.3002	0.01095	0.01112	0.0066
29.3455	0.01097	0.01113	0.00659
29.3909	0.011	0.01114	0.00658
29.4363	0.01103	0.01115	0.00656
29.4816	0.01106	0.01116	0.00655
29.527	0.01109	0.01118	0.00653
29.5723	0.01113	0.0112	0.00652
29.6177	0.01116	0.01122	0.0065
29.663	0.01118	0.01124	0.0065
29.7084	0.01121	0.01127	0.00649
29.7537	0.01123	0.01129	0.00649
29.7991	0.01125	0.01132	0.0065
29.8445	0.01127	0.01136	0.00651
29.8898	0.01128	0.01139	0.00653
29.9352	0.01129	0.01143	0.00654
29.9805	0.01129	0.01147	0.00657
30.0259	0.01129	0.01151	0.00659
