# Supplementary material for: Tracking electrons at the space-time limit
Source: Nat Photonics. 2026 Jul 3;20(8):961–7. doi: 10.1038/s41566-026-01932-0 (PMC13427632; doi:10.1038/s41566-026-01932-0)
Supplement: Supplementary file 11 — All data of Extended Data Fig. 6. [file 41566_2026_1932_MOESM11_ESM.xlsx]

## Sheet: EDFig6a
Delay time (fs)	I_CEO (pA)
-32	0.00504
-31.6667	0.01796
-31.3333	0.01773
-31	0.00673
-30.6667	0.02823
-30.3333	0.00243
-30	0.01356
-29.6667	0.01395
-29.3333	0.02121
-29	0.00647
-28.6667	0.0073
-28.3333	0.00629
-28	0.01176
-27.6667	0.02663
-27.3333	0.04385
-27	0.03957
-26.6667	0.03035
-26.3333	0.03123
-26	0.0407
-25.6667	0.03015
-25.3333	0.04299
-25	0.03356
-24.6667	0.01774
-24.3333	0.03021
-24	0.00941
-23.6667	0.01013
-23.3333	0.03465
-23	0.05437
-22.6667	0.07412
-22.3333	0.08588
-22	0.11146
-21.6667	0.0955
-21.3333	0.12558
-21	0.13857
-20.6667	0.13864
-20.3333	0.13538
-20	0.14779
-19.6667	0.08894
-19.3333	0.08843
-19	0.06226
-18.6667	0.03373
-18.3333	0.06424
-18	0.12404
-17.6667	0.17836
-17.3333	0.22049
-17	0.26244
-16.6667	0.32649
-16.3333	0.31848
-16	0.35483
-15.6667	0.36871
-15.3333	0.32352
-15	0.30958
-14.6667	0.27628
-14.3333	0.20597
-14	0.13532
-13.6667	0.09906
-13.3333	0.13343
-13	0.15488
-12.6667	0.26708
-12.3333	0.35429
-12	0.43034
-11.6667	0.53592
-11.3333	0.58984
-11	0.53539
-10.6667	0.5928
-10.3333	0.58741
-10	0.4844
-9.66667	0.47206
-9.33333	0.3591
-9	0.26465
-8.66667	0.227
-8.33333	0.21508
-8	0.35977
-7.66667	0.39385
-7.33333	0.55209
-7	0.64106
-6.66667	0.63278
-6.33333	0.73346
-6	0.7468
-5.66667	0.64866
-5.33333	0.73176
-5	0.67786
-4.66667	0.55518
-4.33333	0.50669
-4	0.33982
-3.66667	0.24952
-3.33333	0.272
-3	0.30081
-2.66667	0.45067
-2.33333	0.50471
-2	0.59297
-1.66667	0.62425
-1.33333	0.6991
-1	0.76142
-0.66667	0.76817
-0.33333	0.69653
0	0.62744
0.33333	0.61199
0.66667	0.52236
1	0.41195
1.33333	0.36463
1.66667	0.29409
2	0.23551
2.33333	0.24758
2.66667	0.34488
3	0.45205
3.33333	0.47034
3.66667	0.54786
4	0.64743
4.33333	0.62585
4.66667	0.5984
5	0.6599
5.33333	0.57352
5.66667	0.53631
6	0.53139
6.33333	0.42854
6.66667	0.37812
7	0.28484
7.33333	0.22575
7.66667	0.17506
8	0.21184
8.33333	0.20729
8.66667	0.29295
9	0.34987
9.33333	0.39047
9.66667	0.40035
10	0.44459
10.3333	0.47055
10.6667	0.43447
11	0.47549
11.3333	0.45281
11.6667	0.40524
12	0.37635
12.3333	0.3458
12.6667	0.2531
13	0.19231
13.3333	0.15338
13.6667	0.11196
14	0.11752
14.3333	0.13846
14.6667	0.15667
15	0.19846
15.3333	0.20186
15.6667	0.23442
16	0.28429
16.3333	0.29789
16.6667	0.29301
17	0.27556
17.3333	0.28404
17.6667	0.27946
18	0.24197
18.3333	0.21799
18.6667	0.18366
19	0.16248
19.3333	0.10531
19.6667	0.07695
20	0.0577
20.3333	0.04528
20.6667	0.07315
21	0.09349
21.3333	0.10646
21.6667	0.13774
22	0.12054
22.3333	0.15482
22.6667	0.15445
23	0.16462
23.3333	0.16013
23.6667	0.13416
24	0.15004
24.3333	0.12544
24.6667	0.10114
25	0.09192
25.3333	0.09037
25.6667	0.07011
26	0.04894
26.3333	0.03258
26.6667	0.0128
27	0.03638
27.3333	0.02381
27.6667	0.03741
28	0.06293
28.3333	0.06537
28.6667	0.06385
29	0.08315
29.3333	0.06994
29.6667	0.07022
30	0.07881
30.3333	0.08033
30.6667	0.06065
31	0.05217
31.3333	0.04308
31.6667	0.03352
32	0.02871

## Sheet: EDFig6b
Delay time (fs)	I_DC (pA)	Mean value I_DC over 10 consecutive datapoints
-32	2.05994	0.7036
-31.6667	3.31879	1.28004
-31.3333	1.02997	0.93672
-31	6.37054	1.85437
-30.6667	1.01089	2.36935
-30.3333	4.73022	2.28882
-30	-1.27792	0.75446
-29.6667	3.94821	0.26491
-29.3333	0.13351	-0.28186
-29	1.33514	-0.37299
-28.6667	-10.4904	-0.62731
-28.3333	-3.37601	-0.37299
-28	1.44958	-1.11898
-27.6667	0.19073	-0.94944
-27.3333	2.44141	-2.37147
-27	1.01089	-0.80109
-26.6667	-2.76566	-0.39842
-26.3333	1.65939	-0.95156
-26	-11.4632	-0.45564
-25.6667	3.64304	-1.30971
-25.3333	0.24796	-1.58734
-25	-3.52859	-1.13169
-24.6667	4.65393	-1.8247
-24.3333	-5.24521	-0.52346
-24	-1.48773	-0.05298
-23.6667	1.33514	0.61459
-23.3333	-4.57764	0.76082
-23	0.24796	0.29458
-22.6667	7.87735	0.56797
-22.3333	6.2561	1.49409
-22	-2.21252	0.66757
-21.6667	0.45776	0.66969
-21.3333	-2.78473	0.96851
-21	6.84738	0.2967
-20.6667	-6.10352	-0.59128
-20.3333	-4.55856	0.97063
-20	2.93732	1.4072
-19.6667	1.83105	1.63184
-19.3333	-1.73569	0.89222
-19	11.8446	1.37753
-18.6667	4.3869	2.83771
-18.3333	-0.76294	2.86102
-18	0.19073	2.60035
-17.6667	-1.73569	2.96911
-17.3333	8.58307	2.30153
-17	3.14713	1.75264
-16.6667	-0.51498	1.62125
-16.3333	1.5831	0.94944
-16	5.83649	1.19951
-15.6667	-0.55313	1.00878
-15.3333	-1.9455	0.16742
-15	-5.85556	0.73539
-14.6667	0.51498	-0.3412
-14.3333	6.86646	-1.73993
-14	-4.42505	-1.6382
-13.6667	4.59671	-0.76718
-13.3333	-8.10623	0.35604
-13	-6.75201	0.86466
-12.6667	0.3624	0.50439
-12.3333	5.89371	0.33485
-12	4.25339	0.75658
-11.6667	5.09262	1.29488
-11.3333	3.62396	3.04328
-11	-5.95093	2.88433
-10.6667	8.39233	2.74022
-10.3333	-3.26157	2.70844
-10	8.98361	2.55373
-9.66667	-1.06812	2.01755
-9.33333	4.59671	3.20223
-9	3.96729	2.68088
-8.66667	3.70026	3.14501
-8.33333	-1.20163	2.93096
-8	4.71115	4.09232
-7.66667	3.70026	4.05418
-7.33333	0.91553	3.83165
-7	7.05719	4.68996
-6.66667	9.38416	6.7944
-6.33333	4.25339	7.08686
-6	1.96457	6.59943
-5.66667	11.425	6.3218
-5.33333	17.7383	5.91914
-5	7.34329	5.4974
-4.66667	-0.68665	5.26004
-4.33333	-1.5831	6.31968
-4	3.43323	5.48257
-3.66667	5.58853	4.07749
-3.33333	2.11716	3.6388
-3	11.5013	4.5183
-2.66667	3.89099	5.59701
-2.33333	5.09262	5.88311
-2	3.39508	6.23915
-1.66667	7.22885	6.85374
-1.33333	8.12531	6.50194
-1	6.00815	6.00179
-0.66667	8.79288	5.64787
-0.33333	7.64847	4.77897
0	8.33511	4.35511
0.33333	-0.61035	4.71115
0.66667	1.90735	3.60701
1	-4.42505	3.76172
1.33333	3.41415	2.78049
1.66667	11.3297	2.07901
2	-3.92914	2.3312
2.33333	10.1852	1.91159
2.66667	-1.18256	3.22554
3	2.02179	2.82076
3.33333	1.65939	1.6382
3.66667	-1.8692	2.74234
4	7.40051	2.55585
4.33333	-0.22888	4.06689
4.66667	0.68665	4.89553
5	6.00815	4.99301
5.33333	8.50677	5.30879
5.66667	12.4168	4.5734
6	9.47952	4.73234
6.33333	2.53677	5.89159
6.66667	0.97275	5.19011
7	0.78201	4.29577
7.33333	1.20163	2.60035
7.66667	11.1198	0.80956
8	-0.30518	0.73963
8.33333	0.45776	0.85619
8.66667	-2.84195	1.36269
9	-6.63757	3.0454
9.33333	1.90735	1.80986
9.66667	2.02179	2.70632
10	5.34058	3.23825
10.3333	16.346	3.38025
10.6667	0	3.48409
11	7.76291	3.26792
11.3333	5.24521	2.94367
11.6667	-1.56403	2.14047
12	-5.70297	0.46836
12.3333	-0.03815	1.35422
12.6667	-0.89645	0.53406
13	-1.88828	1.12745
13.3333	1.297	1.18679
13.6667	7.97272	2.21676
14	0.38147	2.24643
14.3333	10.5858	3.07295
14.6667	-1.02997	3.50316
15	3.56674	3.89311
15.3333	0.22888	2.71267
15.6667	6.54221	3.29124
16	1.98364	1.90947
16.3333	4.80652	2.00272
16.6667	-2.65121	1.21223
17	5.58853	1.79927
17.3333	-1.85013	1.61277
17.6667	-0.19073	1.528
18	-3.54767	0.89222
18.3333	5.51224	1.05328
18.6667	4.86374	1.09355
19	1.2207	2.11716
19.3333	-0.91553	2.08749
19.6667	-1.20163	2.99666
20	5.95093	0.94096
20.3333	7.36237	0.25219
20.6667	-0.45776	-0.37087
21	4.63486	0.80532
21.3333	-12.989	-0.09325
21.6667	-1.33514	-0.24584
22	-4.3869	-0.8901
22.3333	9.67026	-0.77777
22.6667	-9.28879	-0.85619
23	4.57764	0.62943
23.3333	1.56403	1.07023
23.6667	0.55313	0.26279
24	3.92914	0.69512
24.3333	0.38147	0.76506
24.6667	2.63214	0.63578
25	-11.6539	0.27974
25.3333	13.5612	0.52982
25.6667	-8.65936	-0.09961
26	3.41415	0.25855
26.3333	-1.64032	-0.06146
26.6667	2.8038	1.05964
27	-1.73569	-1.25037
27.3333	3.60489	-0.18014
27.6667	-0.24796	-1.1211
28	-1.56403	-1.0554
28.3333	-7.22885	-1.03209
28.6667	0.97275	-1.42415
29	-5.05447	-0.69512
29.3333	-1.04904	-0.38995
29.6667	3.01361	-0.34332
30	-5.26428	0.16318
30.3333	10.1662	-0.07206
30.6667	2.49863	0.97911
31	-1.14441	0.88798
31.3333	-2.67029	1.02997
31.6667	-1.14441	1.01089
32	4.40598	-0.39207

## Sheet: EDFig6c
Delay time (fs)	Phase (pi)	Phase fit
-10	8.30804	6.85463
-9.66667	7.9414	6.53057
-9.33333	7.60908	6.20651
-9	7.17434	5.88245
-8.66667	6.69863	5.5584
-8.33333	6.11769	5.23434
-8	5.67864	4.91028
-7.66667	5.28081	4.58622
-7.33333	4.92447	4.26216
-7	4.61804	3.93811
-6.66667	4.26952	3.61405
-6.33333	3.92854	3.28999
-6	3.62956	2.96593
-5.66667	3.28938	2.64187
-5.33333	2.92918	2.31782
-5	2.62454	1.99376
-4.66667	2.27733	1.6697
-4.33333	1.89878	1.34564
-4	1.53646	1.02158
-3.66667	1.04428	0.69753
-3.33333	0.60604	0.37347
-3	0.1222	0.04941
-2.66667	-0.26341	-0.27465
-2.33333	-0.59999	-0.59871
-2	-0.9653	-0.92277
-1.66667	-1.25607	-1.24682
-1.33333	-1.57032	-1.57088
-1	-1.91079	-1.89494
-0.66667	-2.21277	-2.219
-0.33333	-2.5253	-2.54306
0	-2.86832	-2.86711
0.33333	-3.19932	-3.19117
0.66667	-3.5063	-3.51523
1	-3.84756	-3.83929
1.33333	-4.20132	-4.16335
1.66667	-4.59044	-4.4874
2	-5.07173	-4.81146
2.33333	-5.52163	-5.13552
2.66667	-5.92679	-5.45958
3	-6.27407	-5.78364
3.33333	-6.58094	-6.10769
3.66667	-6.93947	-6.43175
4	-7.22862	-6.75581
4.33333	-7.52405	-7.07987
4.66667	-7.84434	-7.40393
5	-8.13813	-7.72799
5.33333	-8.43615	-8.05204
5.66667	-8.74402	-8.3761
6	-9.0453	-8.70016
6.33333	-9.31929	-9.02422
6.66667	-9.66734	-9.34828
7	-10.0326	-9.67233
7.33333	-10.3728	-9.99639
7.66667	-10.8176	-10.3204
8	-11.1627	-10.6445
8.33333	-11.5368	-10.9686
8.66667	-11.9136	-11.2926
9	-12.2262	-11.6167
9.33333	-12.507	-11.9407
9.66667	-12.8043	-12.2648
10	-13.1113	-12.5889

## Sheet: EDFig6d
Delay time (fs)	Df_CEO (pi)
-10	1.45341
-9.66667	1.41083
-9.33333	1.40257
-9	1.29189
-8.66667	1.14023
-8.33333	0.88335
-8	0.76836
-7.66667	0.69459
-7.33333	0.66231
-7	0.67993
-6.66667	0.65547
-6.33333	0.63855
-6	0.66362
-5.66667	0.64751
-5.33333	0.61137
-5	0.63078
-4.66667	0.60763
-4.33333	0.55314
-4	0.51488
-3.66667	0.34675
-3.33333	0.23258
-3	0.07279
-2.66667	0.01124
-2.33333	-0.00128
-2	-0.04253
-1.66667	-0.00924
-1.33333	0.000566
-1	-0.01586
-0.66667	0.00622
-0.33333	0.01776
0	-0.0012
0.33333	-0.00815
0.66667	0.00893
1	-0.00827
1.33333	-0.03797
1.66667	-0.10303
2	-0.26027
2.33333	-0.38611
2.66667	-0.46721
3	-0.49044
3.33333	-0.47324
3.66667	-0.50772
4	-0.47281
4.33333	-0.44418
4.66667	-0.44041
5	-0.41014
5.33333	-0.38411
5.66667	-0.36792
6	-0.34514
6.33333	-0.29508
6.66667	-0.31906
7	-0.3603
7.33333	-0.37642
7.66667	-0.49712
8	-0.51816
8.33333	-0.56824
8.66667	-0.62098
9	-0.60947
9.33333	-0.56626
9.66667	-0.53955
10	-0.52247
